# Supplementary material for: Boron-Catalyzed, Diastereo- and Enantioselective Allylation of Ketones with Allenes
Source: ACS Catal. 2022 Aug 22;12(17):10887–93. doi: 10.1021/acscatal.2c03158 (PMC9442582; doi:10.1021/acscatal.2c03158)
Supplement: Supplementary file 2 — cs2c03158_si_002.zip [file cs2c03158_si_002.zip]

Archive with 7 entries (7 files):
- SE22001.res
- SE22001.docx
- SE22001.cif
- SE22001.fcf
- SE22001.png
- SE22001_telp50.png
- SE22001_cifreport.pdf
