# Supplementary material for: Boron-Catalyzed, Diastereo- and Enantioselective Allylation of Ketones with Allenes
Source: ACS Catal. 2022 Aug 22;12(17):10887–93. doi: 10.1021/acscatal.2c03158 (PMC9442582; doi:10.1021/acscatal.2c03158)
Supplement: Supplementary file 2 — cs2c03158_si_002.zip [file cs2c03158_si_002.zip › SE22001.res]

TITL se22001_a.res in P2(1)/c
REM Old TITL SE22001_reint in P2(1)/c
REM SHELXT solution in P2(1)/c: R1 0.183, Rweak 0.069, Alpha 0.032
REM <I/s> 0.745 for 610 systematic absences, Orientation as input
REM Formula found by SHELXT: C58 N2 O3 F5 Cl2
CELL 0.71073 26.4305 10.5769 19.9763 90 106.275 90
ZERR 8 0.0009 0.0003 0.0008 0 0.004 0
LATT 1
SYMM -X,0.5+Y,0.5-Z
SFAC C H Cl F N O
UNIT 240 312 8 8 8 16
EQIV $1 +X,-1+Y,+Z
RIGU C76 H76a
RIGU C25 H25

L.S. 16 0 0
PLAN  10
SIZE 0.207 0.234 0.284
TEMP -153.14(12)
CONF
HTAB O1 N1
HTAB O2 O51_$1
HTAB O51 N51
HTAB O52 O1
BOND 
list 4
fmap 2 53
MORE -1
BOND $H
ACTA 
OMIT 0 2 3
WGHT 0.019628 0.530564
FVAR 0.250609
REM <olex2.extras>
REM <HklSrc "%.\\SE22001.hkl">
REM </olex2.extras>

Cl1   3     0.53329 -0.03103  0.29515  11.00000  0.01993  0.05504  0.06537 =
 0.00216  0.01474  0.00123 
F1    4     0.13779 -0.20526 -0.15680  11.00000  0.05215  0.02425  0.02023 =
 -0.00373  0.01436  0.00517 
O1    6     0.16898  0.11158  0.11694  11.00000  0.01527  0.01338  0.01464 =
 -0.00094  0.00109 -0.00244 
H1    2     0.17599  0.04099  0.14744  11.00000  0.01910  0.03617  0.03724 =
 0.00332  0.01011 -0.01739 
O2    6     0.29781 -0.27471  0.26330  11.00000  0.02628  0.01292  0.01852 =
 0.00317 -0.00000  0.00045 
H2    2     0.31194 -0.28415  0.30812  11.00000  0.06793  0.04484  0.01706 =
 0.01200 -0.01369  0.00885 
N1    5     0.18659 -0.09696  0.19959  11.00000  0.01871  0.01259  0.01297 =
 0.00150  0.00384 -0.00237 
C1    1     0.13226 -0.13744  0.19274  11.00000  0.02242  0.02192  0.01683 =
 0.00344  0.00546 -0.00589 
H1a   2     0.11989 -0.08682  0.23219  11.00000  0.02811  0.07848  0.03839 =
 -0.01442  0.01708 -0.00609 
H1b   2     0.13123 -0.23837  0.20503  11.00000  0.03664  0.03748  0.06975 =
 0.02583  0.00659 -0.00477 
C2    1     0.09314 -0.11235  0.12198  11.00000  0.01765  0.02181  0.01887 =
 -0.00027  0.00299 -0.00803 
H2a   2     0.05716 -0.15676  0.12362  11.00000  0.03544  0.06645  0.04168 =
 0.01198  0.00451 -0.02186 
H2b   2     0.10513 -0.16019  0.08010  11.00000  0.05204  0.03580  0.02360 =
 -0.01542  0.01899  0.00091 
C3    1     0.08114  0.02692  0.10284  11.00000  0.01471  0.02347  0.01691 =
 -0.00204  0.00349 -0.00238 
H3a   2     0.08071  0.08114  0.14848  11.00000  0.05697  0.04677  0.02994 =
 -0.00553  0.02341 -0.00498 
H3b   2     0.04201  0.03506  0.06771  11.00000  0.00862  0.04641  0.05082 =
 0.01775  0.00413 -0.00195 
C4    1     0.11834  0.09783  0.06830  11.00000  0.01285  0.01484  0.01270 =
 -0.00178  0.00181 -0.00061 
C5    1     0.09691  0.23570  0.05199  11.00000  0.01555  0.01677  0.01458 =
 -0.00258  0.00185  0.00165 
H5    2     0.09530  0.26948  0.10410  11.00000  0.03360  0.02803  0.02420 =
 -0.00969  0.01213 -0.00570 
C6    1     0.04150  0.24356  0.00486  11.00000  0.01697  0.02242  0.02505 =
 -0.00341 -0.00196  0.00323 
H6    2     0.03480  0.21043 -0.04774  11.00000  0.03608  0.06578  0.03469 =
 -0.01102 -0.00502  0.00323 
C7    1     0.00166  0.29532  0.02313  11.00000  0.01619  0.02865  0.05032 =
 -0.00685  0.00263  0.00321 
H7a   2     0.00867  0.33361  0.07558  11.00000  0.06064  0.05890  0.06506 =
 -0.03931  0.02641  0.00435 
H7b   2    -0.03666  0.30323 -0.01102  11.00000  0.01565  0.06666  0.09912 =
 -0.00230 -0.01943  0.00306 
C8    1     0.21626 -0.09923  0.27398  11.00000  0.02076  0.02302  0.01229 =
 -0.00028  0.00521 -0.00192 
H8a   2     0.21364 -0.19398  0.29520  11.00000  0.04167  0.02617  0.03258 =
 0.01716  0.00913 -0.01481 
H8b   2     0.19720 -0.03361  0.30118  11.00000  0.04240  0.06916  0.03956 =
 -0.01350  0.01956 -0.00875 
C9    1     0.27365 -0.06167  0.28635  11.00000  0.01985  0.01730  0.01199 =
 -0.00239  0.00313  0.00007 
H9a   2     0.27581  0.03825  0.27211  11.00000  0.05156  0.01322  0.02484 =
 0.00498  0.01977  0.00372 
H9b   2     0.29401 -0.07010  0.34143  11.00000  0.03476  0.07167  0.02160 =
 -0.00032  0.00541 -0.02103 
C10   1     0.30109 -0.14589  0.24495  11.00000  0.01863  0.01012  0.01069 =
 0.00063  0.00203  0.00135 
C11   1     0.26917 -0.13590  0.16815  11.00000  0.02314  0.01295  0.01159 =
 0.00062  0.00566  0.00354 
H11a  2     0.28697 -0.19202  0.13576  11.00000  0.06577  0.04019  0.03794 =
 -0.00977  0.02201  0.01476 
H11b  2     0.27070 -0.03994  0.15089  11.00000  0.04448  0.00852  0.05003 =
 0.01482  0.01416  0.00449 
C12   1     0.21242 -0.17740  0.15875  11.00000  0.02259  0.01271  0.01179 =
 0.00040  0.00122 -0.00089 
H12a  2     0.18982 -0.17001  0.10463  11.00000  0.03144  0.04198  0.01944 =
 -0.01097 -0.00136  0.00057 
H12b  2     0.21127 -0.27757  0.17460  11.00000  0.06160  0.00601  0.04962 =
 0.00613  0.01135 -0.01517 
C13   1     0.35904 -0.11165  0.25598  11.00000  0.01944  0.01350  0.01273 =
 0.00138  0.00434  0.00304 
C14   1     0.38052  0.00370  0.28274  11.00000  0.02105  0.01584  0.02887 =
 -0.00150  0.01115  0.00138 
H14   2     0.35611  0.07432  0.29604  11.00000  0.04750  0.02193  0.08976 =
 -0.02822  0.03922 -0.00320 
C15   1     0.43407  0.02937  0.29504  11.00000  0.02285  0.02256  0.03570 =
 -0.00124  0.01036 -0.00269 
H15   2     0.45059  0.11824  0.31657  11.00000  0.05702  0.03116  0.07096 =
 -0.02284  0.02356 -0.02719 
C16   1     0.46632 -0.06172  0.27958  11.00000  0.02044  0.03070  0.02728 =
 0.00392  0.00802  0.00373 
C17   1     0.44620 -0.17712  0.25168  11.00000  0.02454  0.02925  0.03596 =
 -0.00116  0.01107  0.01100 
H17   2     0.47114 -0.24624  0.23960  11.00000  0.06229  0.05058  0.10077 =
 0.00007  0.04684  0.03720 
C18   1     0.39284 -0.20130  0.24035  11.00000  0.02434  0.02007  0.02748 =
 -0.00360  0.00682  0.00518 
H18   2     0.37713 -0.29068  0.22077  11.00000  0.05743  0.03231  0.07338 =
 -0.02587  0.02056 -0.01978 
C19   1     0.12346  0.02247  0.00479  11.00000  0.01442  0.01268  0.01385 =
 -0.00064  0.00233 -0.00202 
C20   1     0.17280 -0.00819 -0.00297  11.00000  0.01537  0.01624  0.01736 =
 0.00085  0.00451 -0.00112 
H20   2     0.20721  0.02784  0.03501  11.00000  0.02337  0.05675  0.02689 =
 -0.01866  0.00265 -0.00103 
C21   1     0.17794 -0.08484 -0.05744  11.00000  0.02443  0.02044  0.02122 =
 0.00239  0.01246  0.00427 
H21   2     0.21487 -0.11066 -0.06356  11.00000  0.05353  0.05989  0.06450 =
 -0.01185  0.04535  0.00830 
C22   1     0.13301 -0.12985 -0.10457  11.00000  0.03394  0.01620  0.01671 =
 -0.00107  0.00987  0.00172 
C23   1     0.08346 -0.10152 -0.09933  11.00000  0.02703  0.02576  0.01846 =
 -0.00958  0.00242 -0.00469 
H23   2     0.04968 -0.13857 -0.13556  11.00000  0.05960  0.07814  0.04425 =
 -0.04285 -0.01028 -0.01541 
C24   1     0.07916 -0.02584 -0.04445  11.00000  0.01597  0.02761  0.02009 =
 -0.00897  0.00322 -0.00385 
H24   2     0.04096 -0.00853 -0.03908  11.00000  0.02848  0.05574  0.05515 =
 -0.02160  0.01211 -0.01112 
C25   1     0.13400  0.32761  0.02784  11.00000  0.01688  0.01526  0.01416 =
 0.00072  0.00192  0.00297 
H25   2     0.17377  0.30824  0.05947  11.00000  0.01264  0.04437  0.03375 =
 0.00896 -0.00099  0.00542 
C26   1     0.13399  0.31700 -0.04865  11.00000  0.04551  0.01547  0.01694 =
 -0.00013  0.00853  0.00026 
H26a  2     0.09487  0.34015 -0.08193  11.00000  0.05482  0.04722  0.02808 =
 0.00773 -0.01208 -0.00800 
H26b  2     0.14207  0.22178 -0.06184  11.00000  0.12679  0.02895  0.06844 =
 -0.00219  0.06033 -0.01040 
C27   1     0.17333  0.40929 -0.06459  11.00000  0.05370  0.02237  0.02296 =
 0.00416  0.01863 -0.00180 
H27a  2     0.17316  0.39995 -0.11930  11.00000  0.14472  0.04899  0.03371 =
 -0.00579  0.04336 -0.02316 
H27b  2     0.21341  0.38781 -0.03023  11.00000  0.04413  0.06585  0.05964 =
 0.01131  0.01859 -0.00080 
C28   1     0.16066  0.54537 -0.05017  11.00000  0.04677  0.01735  0.02457 =
 0.00532  0.00442 -0.00362 
H28a  2     0.12348  0.57105 -0.08355  11.00000  0.06053  0.06268  0.03772 =
 0.01022 -0.01007  0.01511 
H28b  2     0.18844  0.61268 -0.06143  11.00000  0.07627  0.04924  0.04143 =
 -0.00202  0.03210 -0.02344 
C29   1     0.15831  0.56015  0.02458  11.00000  0.03374  0.01685  0.02569 =
 -0.00251  0.00354 -0.00396 
H29a  2     0.19692  0.54503  0.05888  11.00000  0.03509  0.07111  0.04372 =
 0.01416 -0.00679 -0.01670 
H29b  2     0.14622  0.65527  0.03303  11.00000  0.08487  0.01183  0.08032 =
 0.00534  0.02911  0.00013 
C30   1     0.12091  0.46443  0.04242  11.00000  0.02380  0.01823  0.02438 =
 -0.00600  0.00408  0.00055 
H30a  2     0.12115  0.47188  0.09685  11.00000  0.08349  0.05832  0.03105 =
 -0.01167  0.03509  0.00364 
H30b  2     0.08070  0.48482  0.01078  11.00000  0.03379  0.02999  0.06443 =
 -0.00411  0.01058  0.00613 

Cl51  3    -0.02424  0.40842  0.22631  11.00000  0.02590  0.07987  0.07443 =
 -0.02544  0.02231 -0.00809 
F51   4     0.37372  0.29252  0.66540  11.00000  0.07058  0.02106  0.02038 =
 0.00414  0.01271 -0.00776 
O51   6     0.33290  0.62439  0.39513  11.00000  0.01616  0.01210  0.01426 =
 0.00023  0.00195  0.00185 
H51   2     0.32670  0.55089  0.36600  11.00000  0.01951  0.02615  0.02197 =
 -0.00694 -0.00901  0.00351 
O52   6     0.21775  0.22029  0.24177  11.00000  0.02811  0.01420  0.02197 =
 -0.00494 -0.00398  0.00034 
H52   2     0.19851  0.21006  0.19736  11.00000  0.07152  0.03838  0.00320 =
 -0.00276 -0.00762  0.00923 
N51   5     0.32195  0.41663  0.31231  11.00000  0.01944  0.01146  0.01271 =
 -0.00126  0.00414  0.00130 
C51   1     0.37750  0.39184  0.31712  11.00000  0.02363  0.02049  0.01899 =
 -0.00319  0.00803  0.00440 
H51a  2     0.38164  0.29372  0.30224  11.00000  0.04648  0.03714  0.05290 =
 -0.02150  0.00501  0.01299 
H51b  2     0.38712  0.45165  0.27855  11.00000  0.03319  0.05895  0.03631 =
 0.01305  0.01109 -0.00306 
C52   1     0.41648  0.41919  0.38801  11.00000  0.01688  0.02092  0.02074 =
 -0.00100  0.00419  0.00655 
H52a  2     0.40633  0.36481  0.42878  11.00000  0.04651  0.04266  0.02716 =
 0.00923  0.01523 -0.00931 
H52b  2     0.45404  0.38364  0.38492  11.00000  0.01847  0.04612  0.06685 =
 -0.01318  0.00793  0.01688 
C53   1     0.42325  0.55897  0.40883  11.00000  0.01648  0.01969  0.01962 =
 0.00015  0.00588  0.00198 
H53a  2     0.42241  0.61520  0.36358  11.00000  0.05189  0.04026  0.03773 =
 0.01663  0.02115  0.00619 
H53b  2     0.46240  0.57264  0.44516  11.00000  0.02525  0.04273  0.03499 =
 -0.00887  0.00137  0.00923 
C54   1     0.38372  0.61723  0.44412  11.00000  0.01239  0.01313  0.01311 =
 0.00077  0.00172  0.00076 
C55   1     0.40084  0.75801  0.46272  11.00000  0.01558  0.01448  0.01435 =
 0.00165  0.00333 -0.00129 
H55   2     0.40288  0.79664  0.41223  11.00000  0.03197  0.04703  0.00991 =
 0.00457  0.00918  0.00896 
C56   1     0.45472  0.77296  0.51324  11.00000  0.01689  0.02180  0.02591 =
 0.00160 -0.00039 -0.00390 
H56   2     0.46004  0.74244  0.56558  11.00000  0.07146  0.07392  0.01905 =
 0.00850 -0.00415 -0.00802 
C57   1     0.49557  0.82425  0.49723  11.00000  0.01815  0.03032  0.05285 =
 0.00714  0.00376 -0.00602 
H57a  2     0.49199  0.85746  0.44538  11.00000  0.05447  0.08745  0.06216 =
 0.03519  0.00821 -0.00340 
H57b  2     0.53317  0.83474  0.53523  11.00000  0.00709  0.07159  0.10319 =
 0.00515 -0.00904 -0.01850 
C58   1     0.30029  0.32168  0.35038  11.00000  0.02422  0.01199  0.01233 =
 0.00112  0.00158  0.00004 
H58a  2     0.32195  0.32592  0.40474  11.00000  0.04216  0.04501  0.01413 =
 0.00092 -0.00195  0.00079 
H58b  2     0.30533  0.22709  0.33196  11.00000  0.04375  0.02354  0.03929 =
 -0.00612  0.00549  0.01153 
C59   1     0.24203  0.34513  0.34269  11.00000  0.02443  0.01532  0.01193 =
 0.00077  0.00330 -0.00533 
H59a  2     0.23671  0.43584  0.36376  11.00000  0.03849  0.03249  0.04243 =
 -0.02450  0.00363 -0.00057 
H59b  2     0.22746  0.27487  0.37083  11.00000  0.04210  0.04573  0.04788 =
 0.02325  0.01862 -0.02244 
C60   1     0.21003  0.34302  0.26586  11.00000  0.02145  0.01290  0.01149 =
 -0.00149  0.00029 -0.00252 
C61   1     0.23372  0.44246  0.22794  11.00000  0.02261  0.01704  0.01253 =
 0.00218  0.00261  0.00083 
H61a  2     0.22906  0.53702  0.24656  11.00000  0.04930  0.02586  0.05215 =
 -0.00701  0.00411  0.00682 
H61b  2     0.21283  0.44073  0.17320  11.00000  0.03815  0.05798  0.01154 =
 0.00491 -0.01213  0.00309 
C62   1     0.29193  0.41836  0.23808  11.00000  0.02333  0.02084  0.01265 =
 0.00098  0.00549  0.00104 
H62a  2     0.30865  0.49406  0.21533  11.00000  0.04435  0.06597  0.02623 =
 0.01560  0.00830  0.01053 
H62b  2     0.29742  0.32743  0.21397  11.00000  0.05606  0.03405  0.03140 =
 -0.02100  0.01901  0.00248 
C63   1     0.15121  0.36366  0.25694  11.00000  0.02241  0.01858  0.01342 =
 -0.00253  0.00274 -0.00473 
C64   1     0.11997  0.26143  0.26415  11.00000  0.02782  0.02822  0.03283 =
 0.00721  0.00174 -0.00928 
H64   2     0.13821  0.17028  0.27471  11.00000  0.05768  0.04415  0.10072 =
 0.03242  0.00996 -0.00009 
C65   1     0.06621  0.27479  0.25548  11.00000  0.03021  0.04310  0.03559 =
 0.00058  0.00892 -0.01650 
H65   2     0.04337  0.19578  0.26173  11.00000  0.05740  0.05449  0.12832 =
 0.03753  0.03546 -0.02800 
C66   1     0.04316  0.39210  0.23841  11.00000  0.02628  0.04583  0.03086 =
 -0.01334  0.01153 -0.00691 
C67   1     0.07295  0.49508  0.23098  11.00000  0.02818  0.03181  0.05123 =
 -0.01022  0.01637  0.00255 
H67   2     0.05477  0.58717  0.21801  11.00000  0.04625  0.03865  0.16400 =
 -0.01653  0.05068  0.00702 
C68   1     0.12689  0.48005  0.24046  11.00000  0.02560  0.02008  0.04004 =
 -0.00653  0.01377 -0.00090 
H68   2     0.14906  0.56108  0.23316  11.00000  0.04271  0.02011  0.14618 =
 0.00799  0.04183  0.00392 
C69   1     0.38101  0.53502  0.50627  11.00000  0.01441  0.01213  0.01272 =
 0.00016  0.00206  0.00137 
C70   1     0.42668  0.49414  0.55578  11.00000  0.01900  0.02307  0.01992 =
 0.00478  0.00035  0.00205 
H70   2     0.46491  0.52425  0.55214  11.00000  0.02223  0.05568  0.05818 =
 0.01797  0.00269 -0.00890 
C71   1     0.42482  0.41345  0.60995  11.00000  0.03403  0.02266  0.01824 =
 0.00537 -0.00257  0.00497 
H71   2     0.45911  0.38137  0.64664  11.00000  0.05320  0.07014  0.04999 =
 0.03132 -0.01337  0.01535 
C72   1     0.37614  0.37246  0.61404  11.00000  0.04437  0.01422  0.01485 =
 0.00016  0.00789 -0.00193 
C73   1     0.33001  0.41002  0.56640  11.00000  0.03261  0.01668  0.02135 =
 -0.00208  0.01383 -0.00652 
H73   2     0.29313  0.37434  0.57092  11.00000  0.06061  0.05622  0.06116 =
 0.01370  0.03258 -0.02093 
C74   1     0.33282  0.49147  0.51288  11.00000  0.01889  0.01524  0.01621 =
 -0.00056  0.00542 -0.00060 
H74   2     0.29753  0.52092  0.47505  11.00000  0.02915  0.05293  0.04632 =
 0.02385 -0.00540 -0.00129 
C75   1     0.35969  0.84107  0.48424  11.00000  0.01604  0.01380  0.01301 =
 -0.00048  0.00156 -0.00127 
H75   2     0.32152  0.82163  0.44826  11.00000  0.01790  0.03160  0.03096 =
 -0.01277  0.00711  0.00758 
C76   1     0.37122  0.98136  0.47559  11.00000  0.02820  0.01503  0.01830 =
 0.00259  0.00634 -0.00090 
H76a  2     0.37544  0.99592  0.42376  11.00000  0.07851  0.05051  0.02518 =
 0.01159  0.02698  0.00480 
H76b  2     0.40860  1.00365  0.51065  11.00000  0.03168  0.04574  0.04868 =
 -0.00272 -0.00769 -0.01454 
C77   1     0.32909  1.06752  0.48957  11.00000  0.04347  0.01561  0.02185 =
 0.00296  0.00860  0.00693 
H77a  2     0.29282  1.05041  0.45097  11.00000  0.05121  0.07700  0.01808 =
 -0.00822 -0.00747  0.02177 
H77b  2     0.33881  1.16484  0.48438  11.00000  0.10621  0.01812  0.06839 =
 0.01055  0.03685 -0.00206 
C78   1     0.32179  1.04313  0.56149  11.00000  0.04385  0.01547  0.02073 =
 -0.00279  0.00911  0.00373 
H78a  2     0.35652  1.07166  0.60092  11.00000  0.07041  0.03477  0.04528 =
 -0.01117  0.00835 -0.00498 
H78b  2     0.29033  1.10133  0.56956  11.00000  0.08818  0.03214  0.07280 =
 0.00126  0.05045  0.02638 
C79   1     0.31164  0.90406  0.57146  11.00000  0.04068  0.01761  0.02388 =
 -0.00333  0.01743 -0.00056 
H79a  2     0.27465  0.87652  0.53445  11.00000  0.03023  0.06158  0.05682 =
 -0.03576  0.01159 -0.00205 
H79b  2     0.30745  0.88693  0.62334  11.00000  0.11017  0.03950  0.03489 =
 0.00498  0.04519  0.00233 
C80   1     0.35508  0.82058  0.55832  11.00000  0.03397  0.01193  0.01718 =
 0.00034  0.00986 -0.00124 
H80a  2     0.34786  0.72207  0.56635  11.00000  0.07781  0.02132  0.03998 =
 -0.00138  0.03498 -0.00458 
H80b  2     0.39264  0.84549  0.59647  11.00000  0.04728  0.04691  0.02137 =
 -0.00797  0.00227 -0.00747 
HKLF 4

END
Q1 1 0.53125 0 0.291667 11 0.05 0.47
Q2 1 -0.03125 0.4 0.222222 11 0.05 0.42
Q3 1 0.416667 0.475 0.416667 11 0.05 0.38
Q4 1 0.385417 0.7 0.444444 11 0.05 0.36
Q5 1 0.072917 0.55 0.291667 11 0.05 0.36
Q6 1 0.010417 0.175 0.138889 11 0.05 0.35
Q7 1 0.177083 0.625 0.25 11 0.05 0.34
Q8 1 0.541667 -0.1 0.305556 11 0.05 0.34
Q9 1 0.53125 0.175 0.361111 11 0.05 0.34
Q10 1 0.083333 0.225 -0.125 11 0.05 0.33

  REM The information below was added by Olex2.
  REM
  REM R1 = 0.0492 for 11607 Fo > 4sig(Fo) and 0.0724 for all 15011 data
  REM 1333 parameters refined using 6 restraints
  REM Highest difference peak 0.4704, deepest hole -0.5670
  REM Mean Shift 0.0000, Max Shift -0.0004.

  REM +++ Tabular Listing of Refinement Information +++
  REM R1_all = 0.0724
  REM R1_gt = 0.0492
  REM wR_ref = 0.0784
  REM GOOF = 1.0921
  REM Shift_max = -0.0004
  REM Shift_mean = 0.0000
  REM Reflections_all = 15011
  REM Reflections_gt = 11607
  REM Parameters = 1333
  REM Hole = -0.5670
  REM Peak = 0.4704
  REM Flack = n/a

  
