# Supplementary material for: Boron-Catalyzed, Diastereo- and Enantioselective Allylation of Ketones with Allenes
Source: ACS Catal. 2022 Aug 22;12(17):10887–93. doi: 10.1021/acscatal.2c03158 (PMC9442582; doi:10.1021/acscatal.2c03158)
Supplement: Supplementary file 2 — cs2c03158_si_002.zip [file cs2c03158_si_002.zip › SE22001.cif]

data_SE22001
_audit_creation_date               2022-01-14
_audit_creation_method
;
Olex2 1.5-beta
(compiled 2021.12.09 svn.r5202d8cf for OlexSys, GUI svn.r6439)
;
loop_
  _audit_author_name
  _audit_author_email
  _audit_author_address
 'Nicholson, K.' ''
;
The University of Edinburgh
School of Chemistry
Joseph Black Building David Brewster Road
Edinburgh
EH9 3FJ
;
 'Nichol, G.S.' g.s.nichol@ed.ac.uk
;
The University of Edinburgh
School of Chemistry
Joseph Black Building David Brewster Road
Edinburgh
EH9 3FJ
;

_audit_contact_author_address
;
The University of Edinburgh
School of Chemistry
Joseph Black Building David Brewster Road
Edinburgh
EH9 3FJ
;
_audit_contact_author_email        g.s.nichol@ed.ac.uk
_audit_contact_author_name         'Nichol, G.S.'
_audit_contact_author_phone        '+44 131 658 4806'
_publ_contact_author_id_orcid      0000-0002-1597-3679
_publ_section_references
;
Bourhis, L.J., Dolomanov, O.V., Gildea, R.J., Howard, J.A.K., Puschmann, H.
 (2015). Acta Cryst. A71, 59-75.

Dolomanov, O.V., Bourhis, L.J., Gildea, R.J, Howard, J.A.K. & Puschmann, H.
 (2009), J. Appl. Cryst. 42, 339-341.

Kleemiss, F., Dolomanov, O.V., Bodensteiner, M., Peyerimhoff, N., Midgley, M.,
Bourhis, L.J., Genoni, A., Malaspina, L.A., Jayatilaka, D., Spencer, J.L.,
White, F., Grundkoetter-Stock, B, Steinhauer, S., Lentz, D., Puschmann, H.,
Grabowsky, S. (2021), Chem. Sci., 12, 1675-1692.

Sheldrick, G.M. (2015). Acta Cryst. A71, 3-8.
;
_chemical_formula_moiety           'C30 H39 Cl F N O2'
_chemical_formula_sum              'C30 H39 Cl F N O2'
_chemical_formula_weight           500.100
_chemical_oxdiff_formula           C31H41ClFNO
_chemical_oxdiff_usercomment       '@ 120 K KN07-120'
loop_
  _atom_type_symbol
  _atom_type_scat_dispersion_real
  _atom_type_scat_dispersion_imag
  _atom_type_scat_source
  _atom_type_scat_dispersion_source
 C 0.00347 0.00161 'NoSpherA2: Chem.Sci. 2021, DOI:10.1039/D0SC05526C'
 'Henke, Gullikson and Davis, At. Data and Nucl. Data Tables, 1993, 54, 2'
 Cl 0.14873 0.16029 'NoSpherA2: Chem.Sci. 2021, DOI:10.1039/D0SC05526C'
 'Henke, Gullikson and Davis, At. Data and Nucl. Data Tables, 1993, 54, 2'
 F 0.01794 0.01033 'NoSpherA2: Chem.Sci. 2021, DOI:10.1039/D0SC05526C'
 'Henke, Gullikson and Davis, At. Data and Nucl. Data Tables, 1993, 54, 2'
 H 0.00000 0.00000 'NoSpherA2: Chem.Sci. 2021, DOI:10.1039/D0SC05526C'
 'Henke, Gullikson and Davis, At. Data and Nucl. Data Tables, 1993, 54, 2'
 N 0.00653 0.00323 'NoSpherA2: Chem.Sci. 2021, DOI:10.1039/D0SC05526C'
 'Henke, Gullikson and Davis, At. Data and Nucl. Data Tables, 1993, 54, 2'
 O 0.01158 0.00611 'NoSpherA2: Chem.Sci. 2021, DOI:10.1039/D0SC05526C'
 'Henke, Gullikson and Davis, At. Data and Nucl. Data Tables, 1993, 54, 2'

_space_group_crystal_system        'monoclinic'
_space_group_IT_number             14
_space_group_name_H-M_alt          'P 1 21/c 1'
_space_group_name_Hall             '-P 2ybc'
loop_
  _space_group_symop_id
  _space_group_symop_operation_xyz
 1 x,y,z
 2 -x,y+1/2,-z+1/2
 3 -x,-y,-z
 4 x,-y-1/2,z-1/2

_symmetry_Int_Tables_number        14
_cell_length_a                     26.4305(9)
_cell_length_b                     10.5769(3)
_cell_length_c                     19.9763(8)
_cell_angle_alpha                  90
_cell_angle_beta                   106.275(4)
_cell_angle_gamma                  90
_cell_volume                       5360.6(3)
_cell_formula_units_Z              8
_cell_measurement_reflns_used      12631
_cell_measurement_temperature      120.01(12)
_cell_measurement_theta_max        29.4580
_cell_measurement_theta_min        3.6030
_exptl_absorpt_coefficient_mu      0.177
_exptl_absorpt_correction_T_max    1.00000
_exptl_absorpt_correction_T_min    0.98142
_exptl_absorpt_correction_type     multi-scan
_exptl_absorpt_process_details
;
CrysAlisPro 1.171.41.99a (Rigaku Oxford Diffraction, 2021)
Empirical absorption correction using spherical harmonics,
implemented in SCALE3 ABSPACK scaling algorithm.
;
_exptl_crystal_colour              colourless
_exptl_crystal_colour_primary      colourless
_exptl_crystal_density_diffrn      1.239
_exptl_crystal_description         block
_exptl_crystal_F_000               2146.401
_exptl_crystal_recrystallization_method 
 'The material was recrystallised from a mixture of dichloromethane and petroleum ether  by slow evaporation'
_exptl_crystal_size_max            0.284
_exptl_crystal_size_mid            0.234
_exptl_crystal_size_min            0.207
_diffrn_reflns_av_R_equivalents    0.0500
_diffrn_reflns_av_unetI/netI       0.0506
_diffrn_reflns_Laue_measured_fraction_full  0.9974
_diffrn_reflns_Laue_measured_fraction_max  0.9982
_diffrn_reflns_limit_h_max         36
_diffrn_reflns_limit_h_min         -36
_diffrn_reflns_limit_k_max         14
_diffrn_reflns_limit_k_min         -14
_diffrn_reflns_limit_l_max         25
_diffrn_reflns_limit_l_min         -27
_diffrn_reflns_number              64971
_diffrn_reflns_point_group_measured_fraction_full  0.9974
_diffrn_reflns_point_group_measured_fraction_max  0.9982
_diffrn_reflns_theta_full          25.2417
_diffrn_reflns_theta_max           29.57
_diffrn_reflns_theta_min           3.34
_diffrn_ambient_environment        N~2~
_diffrn_ambient_temperature        120.01(12)
_diffrn_detector                   'CCD plate'
_diffrn_detector_area_resol_mean   8.0521
_diffrn_detector_type              Eos
_diffrn_measured_fraction_theta_full  0.9974
_diffrn_measured_fraction_theta_max  0.9982
_diffrn_measurement_details
;
List of Runs (angles in degrees, time in seconds):

  # Type    Start    End  Width  t~exp~   \w     \q     \k     \f   Frames
--------------------------------------------------------------------------
  1  \w    -69.00  12.00   1.00   15.00    --  -24.07 109.00-146.00   81
  2  \w    -12.00  70.00   1.00   15.00    --   25.79-109.00 117.00   82
  3  \w    -41.00  43.00   1.00   15.00    --  -24.07  57.00  30.00   84
  4  \w    -20.00  65.00   1.00   15.00    --   25.79 -99.00 -60.00   85
  5  \w    -39.00  53.00   1.00   15.00    --   25.79 -77.00 150.00   92
  6  \w    -20.00  65.00   1.00   15.00    --   25.79 -99.00  60.00   85
  7  \w      7.00  11.00   1.00   15.00    --   25.79  38.00 -60.00    4
;
_diffrn_measurement_device         'four-circle diffractometer'
_diffrn_measurement_device_type    'Rigaku Oxford Diffraction XCalibur'
_diffrn_measurement_method         '\w scans'
_diffrn_orient_matrix_type        
 'CrysAlisPro convention (1999,Acta A55,543-557)'
_diffrn_orient_matrix_UB_11        -0.0263504000
_diffrn_orient_matrix_UB_12        0.0200857000
_diffrn_orient_matrix_UB_13        -0.0150796000
_diffrn_orient_matrix_UB_21        0.0068433000
_diffrn_orient_matrix_UB_22        0.0209842000
_diffrn_orient_matrix_UB_23        -0.0300544000
_diffrn_orient_matrix_UB_31        -0.0063719000
_diffrn_orient_matrix_UB_32        -0.0604269000
_diffrn_orient_matrix_UB_33        -0.0154276000
_diffrn_radiation_monochromator    graphite
_diffrn_radiation_probe            x-ray
_diffrn_radiation_type             'Mo K\a'
_diffrn_radiation_wavelength       0.71073
_diffrn_source                     'fine-focus sealed X-ray tube'
_diffrn_source_type                'Enhance (Mo) X-ray Source'
_reflns_Friedel_coverage           0.0
_reflns_limit_h_max                35
_reflns_limit_h_min                -36
_reflns_limit_k_max                14
_reflns_limit_k_min                0
_reflns_limit_l_max                27
_reflns_limit_l_min                0
_reflns_number_gt                  11607
_reflns_number_total               15011
_reflns_threshold_expression       I>=2u(I)
_computing_cell_refinement         'CrysAlisPro 1.171.41.99a (Rigaku OD, 2021)'
_computing_data_collection         'CrysAlisPro 1.171.41.99a (Rigaku OD, 2021)'
_computing_data_reduction          'CrysAlisPro 1.171.41.99a (Rigaku OD, 2021)'
_computing_molecular_graphics      'Olex2 1.5-beta (Dolomanov et al., 2009)'
_computing_publication_material    'Olex2 1.5-beta (Dolomanov et al., 2009)'
_computing_structure_refinement   
 'olex2.refine 1.5-beta (Bourhis et al., 2015)'
_computing_structure_solution      'SHELXT 2018/2 (Sheldrick, 2018)'
_refine_diff_density_max           0.4704
_refine_diff_density_min           -0.5670
_refine_diff_density_rms           0.0899
_refine_ls_d_res_high              0.7200
_refine_ls_d_res_low               6.0987
_refine_ls_goodness_of_fit_ref     1.0921
_refine_ls_hydrogen_treatment      refall
_refine_ls_matrix_type             full
_refine_ls_number_constraints      0
_refine_ls_number_parameters       1333
_refine_ls_number_reflns           15011
_refine_ls_number_restraints       6
_refine_ls_R_factor_all            0.0724
_refine_ls_R_factor_gt             0.0492
_refine_ls_restrained_S_all        1.0918
_refine_ls_shift/su_max            -0.0004
_refine_ls_shift/su_mean           0.0000
_refine_ls_structure_factor_coef   Fsqd
_refine_ls_weighting_details      
 'w=1/[\s^2^(Fo^2^)+(0.0196P)^2^+0.5306P] where P=(Fo^2^+2Fc^2^)/3'
_refine_ls_weighting_scheme        calc
_refine_ls_wR_factor_gt            0.0719
_refine_ls_wR_factor_ref           0.0784
_refine_special_details
;
H atoms were all identified from a difference map.  The NoSpherA2 routine of Olex2 was used for refinement and details are given elsewhere.
;
_olex2_refinement_description
;
1. Rigid body (RIGU) restrains
 C76, H76a
 with sigma for 1-2 distances of 0.004 and sigma for 1-3 distances of 0.004
 C25, H25
 with sigma for 1-2 distances of 0.004 and sigma for 1-3 distances of 0.004
;
_atom_sites_solution_primary       dual
loop_
  _atom_site_label
  _atom_site_type_symbol
  _atom_site_fract_x
  _atom_site_fract_y
  _atom_site_fract_z
  _atom_site_U_iso_or_equiv
  _atom_site_adp_type
  _atom_site_occupancy
  _atom_site_refinement_flags_posn
  _atom_site_refinement_flags_adp
 Cl1 Cl 0.533286(13) -0.03103(4) 0.29515(2) 0.04622(11) Uani 1.000000 . .
 F1 F 0.13779(3) -0.20526(7) -0.15680(4) 0.03135(18) Uani 1.000000 . .
 O1 O 0.16898(3) 0.11158(8) 0.11694(4) 0.01506(17) Uani 1.000000 . .
 H1 H 0.1760(6) 0.0410(16) 0.1474(9) 0.030(5) Uani 1.000000 . .
 O2 O 0.29781(3) -0.27471(8) 0.26330(5) 0.02051(19) Uani 1.000000 . .
 H2 H 0.3119(7) -0.2842(15) 0.3081(8) 0.048(5) Uani 1.000000 . .
 N1 N 0.18659(3) -0.09696(8) 0.19959(5) 0.01488(19) Uani 1.000000 . .
 C1 C 0.13226(5) -0.13744(13) 0.19274(7) 0.0204(3) Uani 1.000000 . .
 H1a H 0.1199(5) -0.0868(15) 0.2322(8) 0.047(4) Uani 1.000000 . .
 H1b H 0.1312(5) -0.2384(14) 0.2050(8) 0.050(5) Uani 1.000000 . .
 C2 C 0.09314(5) -0.11235(12) 0.12198(7) 0.0199(3) Uani 1.000000 . .
 H2a H 0.0572(5) -0.1568(14) 0.1236(7) 0.049(4) Uani 1.000000 . .
 H2b H 0.1051(5) -0.1602(13) 0.0801(7) 0.035(4) Uani 1.000000 . .
 C3 C 0.08114(5) 0.02692(12) 0.10284(7) 0.0186(2) Uani 1.000000 . .
 H3a H 0.0807(6) 0.0811(13) 0.1485(7) 0.042(4) Uani 1.000000 . .
 H3b H 0.0420(5) 0.0351(12) 0.0677(8) 0.036(4) Uani 1.000000 . .
 C4 C 0.11834(4) 0.09783(10) 0.06830(6) 0.0138(2) Uani 1.000000 . .
 C5 C 0.09691(4) 0.23570(11) 0.05199(6) 0.0161(2) Uani 1.000000 . .
 H5 H 0.0953(5) 0.2695(12) 0.1041(7) 0.028(3) Uani 1.000000 . .
 C6 C 0.04150(5) 0.24356(12) 0.00486(7) 0.0231(3) Uani 1.000000 . .
 H6 H 0.0348(5) 0.2104(14) -0.0477(8) 0.049(4) Uani 1.000000 . .
 C7 C 0.00166(5) 0.29532(13) 0.02313(9) 0.0331(3) Uani 1.000000 . .
 H7a H 0.0087(6) 0.3336(15) 0.0756(9) 0.060(5) Uani 1.000000 . .
 H7b H -0.0367(5) 0.3032(15) -0.0110(9) 0.068(6) Uani 1.000000 . .
 C8 C 0.21626(5) -0.09923(13) 0.27398(6) 0.0186(2) Uani 1.000000 . .
 H8a H 0.2136(5) -0.1940(12) 0.2952(7) 0.034(4) Uani 1.000000 . .
 H8b H 0.1972(5) -0.0336(15) 0.3012(8) 0.049(4) Uani 1.000000 . .
 C9 C 0.27365(5) -0.06167(11) 0.28635(6) 0.0167(2) Uani 1.000000 . .
 H9a H 0.2758(5) 0.0383(12) 0.2721(7) 0.028(3) Uani 1.000000 . .
 H9b H 0.2940(5) -0.0701(14) 0.3414(7) 0.043(4) Uani 1.000000 . .
 C10 C 0.30109(4) -0.14589(10) 0.24495(6) 0.0136(2) Uani 1.000000 . .
 C11 C 0.26917(5) -0.13590(11) 0.16815(6) 0.0157(2) Uani 1.000000 . .
 H11a H 0.2870(6) -0.1920(13) 0.1358(8) 0.046(4) Uani 1.000000 . .
 H11b H 0.2707(5) -0.0399(11) 0.1509(7) 0.034(4) Uani 1.000000 . .
 C12 C 0.21242(5) -0.17740(11) 0.15875(6) 0.0164(2) Uani 1.000000 . .
 H12a H 0.1898(5) -0.1700(12) 0.1046(7) 0.033(4) Uani 1.000000 . .
 H12b H 0.2113(5) -0.2776(12) 0.1746(8) 0.040(4) Uani 1.000000 . .
 C13 C 0.35904(4) -0.11165(10) 0.25598(6) 0.0153(2) Uani 1.000000 . .
 C14 C 0.38052(5) 0.00370(11) 0.28274(7) 0.0211(3) Uani 1.000000 . .
 H14 H 0.3561(5) 0.0743(12) 0.2960(9) 0.049(5) Uani 1.000000 . .
 C15 C 0.43407(5) 0.02937(13) 0.29504(7) 0.0266(3) Uani 1.000000 . .
 H15 H 0.4506(5) 0.1182(14) 0.3166(8) 0.052(5) Uani 1.000000 . .
 C16 C 0.46632(5) -0.06172(12) 0.27958(7) 0.0259(3) Uani 1.000000 . .
 C17 C 0.44620(5) -0.17712(13) 0.25168(7) 0.0294(3) Uani 1.000000 . .
 H17 H 0.4711(6) -0.2462(15) 0.2396(10) 0.066(5) Uani 1.000000 . .
 C18 C 0.39284(5) -0.20130(12) 0.24035(7) 0.0241(3) Uani 1.000000 . .
 H18 H 0.3771(6) -0.2907(14) 0.2208(9) 0.054(5) Uani 1.000000 . .
 C19 C 0.12346(4) 0.02247(10) 0.00479(6) 0.0140(2) Uani 1.000000 . .
 C20 C 0.17280(4) -0.00819(11) -0.00297(6) 0.0163(2) Uani 1.000000 . .
 H20 H 0.2072(5) 0.0278(13) 0.0350(7) 0.037(4) Uani 1.000000 . .
 C21 C 0.17794(5) -0.08484(11) -0.05744(6) 0.0208(3) Uani 1.000000 . .
 H21 H 0.2149(6) -0.1107(14) -0.0636(8) 0.053(5) Uani 1.000000 . .
 C22 C 0.13301(5) -0.12985(11) -0.10457(6) 0.0217(3) Uani 1.000000 . .
 C23 C 0.08346(5) -0.10152(12) -0.09933(7) 0.0246(3) Uani 1.000000 . .
 H23 H 0.0497(6) -0.1386(16) -0.1356(8) 0.066(5) Uani 1.000000 . .
 C24 C 0.07916(5) -0.02584(12) -0.04445(6) 0.0216(3) Uani 1.000000 . .
 H24 H 0.0410(5) -0.0085(14) -0.0391(8) 0.046(4) Uani 1.000000 . .
 C25 C 0.13400(4) 0.32761(10) 0.02784(6) 0.0159(2) Uani 1.000000 . U
 H25 H 0.1738(5) 0.3082(12) 0.0595(7) 0.032(4) Uani 1.000000 . U
 C26 C 0.13399(6) 0.31700(13) -0.04865(7) 0.0260(3) Uani 1.000000 . .
 H26a H 0.0949(6) 0.3402(14) -0.0819(7) 0.048(4) Uani 1.000000 . .
 H26b H 0.1421(7) 0.2218(15) -0.0618(9) 0.068(5) Uani 1.000000 . .
 C27 C 0.17333(7) 0.40929(13) -0.06459(8) 0.0314(3) Uani 1.000000 . .
 H27a H 0.1732(7) 0.3999(15) -0.1193(9) 0.072(6) Uani 1.000000 . .
 H27b H 0.2134(6) 0.3878(15) -0.0302(9) 0.056(5) Uani 1.000000 . .
 C28 C 0.16066(7) 0.54537(13) -0.05017(7) 0.0307(3) Uani 1.000000 . .
 H28a H 0.1235(6) 0.5711(14) -0.0836(8) 0.058(5) Uani 1.000000 . .
 H28b H 0.1884(6) 0.6127(15) -0.0614(8) 0.052(5) Uani 1.000000 . .
 C29 C 0.15831(6) 0.56015(13) 0.02458(7) 0.0264(3) Uani 1.000000 . .
 H29a H 0.1969(6) 0.5450(15) 0.0589(8) 0.054(5) Uani 1.000000 . .
 H29b H 0.1462(6) 0.6553(13) 0.0330(9) 0.058(5) Uani 1.000000 . .
 C30 C 0.12091(5) 0.46443(12) 0.04242(7) 0.0227(3) Uani 1.000000 . .
 H30a H 0.1211(6) 0.4719(14) 0.0969(8) 0.054(5) Uani 1.000000 . .
 H30b H 0.0807(5) 0.4848(12) 0.0108(8) 0.043(4) Uani 1.000000 . .
 Cl51 Cl -0.024243(14) 0.40842(5) 0.22631(3) 0.05840(14) Uani 1.000000 . .
 F51 F 0.37372(3) 0.29252(7) 0.66540(4) 0.0373(2) Uani 1.000000 . .
 O51 O 0.33290(3) 0.62439(8) 0.39513(4) 0.01464(17) Uani 1.000000 . .
 H51 H 0.3267(5) 0.5509(15) 0.3660(8) 0.026(4) Uani 1.000000 . .
 O52 O 0.21775(3) 0.22029(8) 0.24177(5) 0.0237(2) Uani 1.000000 . .
 H52 H 0.1985(7) 0.2101(15) 0.1974(8) 0.041(5) Uani 1.000000 . .
 N51 N 0.32195(3) 0.41663(8) 0.31231(5) 0.01461(19) Uani 1.000000 . .
 C51 C 0.37750(5) 0.39184(13) 0.31712(7) 0.0206(3) Uani 1.000000 . .
 H51a H 0.3816(5) 0.2937(14) 0.3022(8) 0.047(4) Uani 1.000000 . .
 H51b H 0.3871(5) 0.4517(14) 0.2786(7) 0.043(4) Uani 1.000000 . .
 C52 C 0.41648(5) 0.41919(12) 0.38801(7) 0.0197(3) Uani 1.000000 . .
 H52a H 0.4063(5) 0.3648(13) 0.4288(7) 0.038(4) Uani 1.000000 . .
 H52b H 0.4540(5) 0.3836(13) 0.3849(8) 0.045(4) Uani 1.000000 . .
 C53 C 0.42325(5) 0.55897(11) 0.40883(7) 0.0184(2) Uani 1.000000 . .
 H53a H 0.4224(5) 0.6152(13) 0.3636(8) 0.042(4) Uani 1.000000 . .
 H53b H 0.4624(5) 0.5726(12) 0.4452(7) 0.036(4) Uani 1.000000 . .
 C54 C 0.38372(4) 0.61723(10) 0.44412(6) 0.0133(2) Uani 1.000000 . .
 C55 C 0.40084(4) 0.75801(10) 0.46272(6) 0.0150(2) Uani 1.000000 . .
 H55 H 0.4029(5) 0.7966(12) 0.4122(6) 0.029(3) Uani 1.000000 . .
 C56 C 0.45472(5) 0.77296(12) 0.51324(7) 0.0228(3) Uani 1.000000 . .
 H56 H 0.4600(6) 0.7424(15) 0.5656(8) 0.058(5) Uani 1.000000 . .
 C57 C 0.49557(6) 0.82425(14) 0.49723(10) 0.0350(4) Uani 1.000000 . .
 H57a H 0.4920(6) 0.8575(17) 0.4454(9) 0.070(6) Uani 1.000000 . .
 H57b H 0.5332(5) 0.8347(15) 0.5352(9) 0.066(6) Uani 1.000000 . .
 C58 C 0.30029(5) 0.32168(11) 0.35038(6) 0.0169(2) Uani 1.000000 . .
 H58a H 0.3220(5) 0.3259(13) 0.4047(7) 0.036(4) Uani 1.000000 . .
 H58b H 0.3053(5) 0.2271(12) 0.3320(7) 0.037(4) Uani 1.000000 . .
 C59 C 0.24203(5) 0.34513(12) 0.34269(6) 0.0176(2) Uani 1.000000 . .
 H59a H 0.2367(5) 0.4358(13) 0.3638(7) 0.039(4) Uani 1.000000 . .
 H59b H 0.2275(5) 0.2749(13) 0.3708(8) 0.044(4) Uani 1.000000 . .
 C60 C 0.21003(4) 0.34302(10) 0.26586(6) 0.0162(2) Uani 1.000000 . .
 C61 C 0.23372(5) 0.44246(11) 0.22794(6) 0.0179(2) Uani 1.000000 . .
 H61a H 0.2291(5) 0.5370(13) 0.2466(8) 0.044(4) Uani 1.000000 . .
 H61b H 0.2128(5) 0.4407(13) 0.1732(7) 0.040(4) Uani 1.000000 . .
 C62 C 0.29193(5) 0.41836(13) 0.23808(6) 0.0189(2) Uani 1.000000 . .
 H62a H 0.3087(5) 0.4941(15) 0.2153(7) 0.046(4) Uani 1.000000 . .
 H62b H 0.2974(5) 0.3274(13) 0.2140(7) 0.039(4) Uani 1.000000 . .
 C63 C 0.15121(4) 0.36366(11) 0.25694(6) 0.0186(2) Uani 1.000000 . .
 C64 C 0.11997(5) 0.26143(14) 0.26415(7) 0.0310(3) Uani 1.000000 . .
 H64 H 0.1382(6) 0.1703(15) 0.2747(10) 0.070(6) Uani 1.000000 . .
 C65 C 0.06621(6) 0.27479(15) 0.25548(8) 0.0364(4) Uani 1.000000 . .
 H65 H 0.0434(6) 0.1958(15) 0.2617(10) 0.078(6) Uani 1.000000 . .
 C66 C 0.04316(5) 0.39210(15) 0.23841(7) 0.0336(3) Uani 1.000000 . .
 C67 C 0.07295(6) 0.49508(15) 0.23098(8) 0.0360(3) Uani 1.000000 . .
 H67 H 0.0548(6) 0.5872(15) 0.2180(11) 0.079(7) Uani 1.000000 . .
 C68 C 0.12689(5) 0.48005(13) 0.24046(7) 0.0276(3) Uani 1.000000 . .
 H68 H 0.1491(6) 0.5611(14) 0.2332(10) 0.067(6) Uani 1.000000 . .
 C69 C 0.38101(4) 0.53502(10) 0.50627(5) 0.0134(2) Uani 1.000000 . .
 C70 C 0.42668(5) 0.49414(12) 0.55578(6) 0.0217(3) Uani 1.000000 . .
 H70 H 0.4649(5) 0.5243(14) 0.5521(8) 0.047(4) Uani 1.000000 . .
 C71 C 0.42482(5) 0.41345(12) 0.60995(7) 0.0270(3) Uani 1.000000 . .
 H71 H 0.4591(6) 0.3814(15) 0.6466(8) 0.063(5) Uani 1.000000 . .
 C72 C 0.37614(5) 0.37246(11) 0.61404(6) 0.0246(3) Uani 1.000000 . .
 C73 C 0.33001(5) 0.41002(11) 0.56640(6) 0.0223(3) Uani 1.000000 . .
 H73 H 0.2931(6) 0.3743(14) 0.5709(8) 0.056(5) Uani 1.000000 . .
 C74 C 0.33282(5) 0.49147(11) 0.51288(6) 0.0167(2) Uani 1.000000 . .
 H74 H 0.2975(5) 0.5209(13) 0.4750(8) 0.046(4) Uani 1.000000 . .
 C75 C 0.35969(4) 0.84107(10) 0.48424(6) 0.0148(2) Uani 1.000000 . .
 H75 H 0.3215(5) 0.8216(11) 0.4483(7) 0.027(3) Uani 1.000000 . .
 C76 C 0.37122(5) 0.98136(11) 0.47559(7) 0.0205(3) Uani 1.000000 . U
 H76a H 0.3754(6) 0.9959(14) 0.4238(8) 0.049(4) Uani 1.000000 . U
 H76b H 0.4086(5) 1.0037(13) 0.5107(8) 0.046(4) Uani 1.000000 . .
 C77 C 0.32909(6) 1.06752(13) 0.48957(7) 0.0271(3) Uani 1.000000 . .
 H77a H 0.2928(6) 1.0504(15) 0.4510(7) 0.052(5) Uani 1.000000 . .
 H77b H 0.3388(6) 1.1648(14) 0.4844(8) 0.062(5) Uani 1.000000 . .
 C78 C 0.32179(6) 1.04313(12) 0.56149(7) 0.0267(3) Uani 1.000000 . .
 H78a H 0.3565(6) 1.0717(13) 0.6009(8) 0.052(5) Uani 1.000000 . .
 H78b H 0.2903(6) 1.1013(14) 0.5696(9) 0.059(5) Uani 1.000000 . .
 C79 C 0.31164(6) 0.90406(12) 0.57146(8) 0.0257(3) Uani 1.000000 . .
 H79a H 0.2746(5) 0.8765(14) 0.5344(8) 0.050(5) Uani 1.000000 . .
 H79b H 0.3075(6) 0.8869(14) 0.6233(8) 0.056(5) Uani 1.000000 . .
 C80 C 0.35508(5) 0.82058(12) 0.55832(6) 0.0205(3) Uani 1.000000 . .
 H80a H 0.3479(6) 0.7221(13) 0.5664(7) 0.043(4) Uani 1.000000 . .
 H80b H 0.3926(5) 0.8455(13) 0.5965(7) 0.040(4) Uani 1.000000 . .

loop_
  _atom_site_aniso_label
  _atom_site_aniso_U_11
  _atom_site_aniso_U_22
  _atom_site_aniso_U_33
  _atom_site_aniso_U_12
  _atom_site_aniso_U_13
  _atom_site_aniso_U_23
 Cl1 0.01993(17) 0.0550(3) 0.0654(3) 0.00123(16) 0.01474(18) 0.0022(2)
 F1 0.0521(5) 0.0243(4) 0.0202(4) 0.0052(3) 0.0144(4) -0.0037(3)
 O1 0.0153(4) 0.0134(4) 0.0146(4) -0.0024(3) 0.0011(3) -0.0009(3)
 H1 0.019(9) 0.036(12) 0.037(12) -0.017(9) 0.010(9) 0.003(10)
 O2 0.0263(5) 0.0129(4) 0.0185(4) 0.0004(3) -0.0000(4) 0.0032(4)
 H2 0.068(13) 0.045(12) 0.017(10) 0.009(9) -0.014(10) 0.012(9)
 N1 0.0187(5) 0.0126(5) 0.0130(5) -0.0024(4) 0.0038(4) 0.0015(4)
 C1 0.0224(6) 0.0219(7) 0.0168(6) -0.0059(5) 0.0055(5) 0.0034(5)
 H1a 0.028(9) 0.078(13) 0.038(10) -0.006(8) 0.017(8) -0.014(9)
 H1b 0.037(9) 0.037(10) 0.070(13) -0.005(8) 0.007(9) 0.026(9)
 C2 0.0177(6) 0.0218(6) 0.0189(6) -0.0080(5) 0.0030(5) -0.0003(5)
 H2a 0.035(9) 0.066(12) 0.042(10) -0.022(8) 0.005(8) 0.012(9)
 H2b 0.052(10) 0.036(9) 0.024(9) 0.001(8) 0.019(8) -0.015(7)
 C3 0.0147(6) 0.0235(6) 0.0169(6) -0.0024(5) 0.0035(5) -0.0020(5)
 H3a 0.057(10) 0.047(10) 0.030(10) -0.005(8) 0.023(8) -0.006(8)
 H3b 0.009(7) 0.046(10) 0.051(10) -0.002(7) 0.004(7) 0.018(8)
 C4 0.0128(5) 0.0148(5) 0.0127(5) -0.0006(4) 0.0018(4) -0.0018(4)
 C5 0.0155(5) 0.0168(6) 0.0146(6) 0.0016(4) 0.0019(5) -0.0026(5)
 H5 0.034(8) 0.028(8) 0.024(9) -0.006(6) 0.012(7) -0.010(7)
 C6 0.0170(6) 0.0224(6) 0.0251(7) 0.0032(5) -0.0020(5) -0.0034(5)
 H6 0.036(9) 0.066(12) 0.035(10) 0.003(8) -0.005(8) -0.011(9)
 C7 0.0162(7) 0.0287(7) 0.0503(10) 0.0032(6) 0.0026(7) -0.0068(7)
 H7a 0.061(11) 0.059(12) 0.065(13) 0.004(9) 0.026(10) -0.039(11)
 H7b 0.016(8) 0.067(12) 0.099(15) 0.003(8) -0.019(9) -0.002(11)
 C8 0.0208(6) 0.0230(7) 0.0123(5) -0.0019(5) 0.0052(5) -0.0003(5)
 H8a 0.042(9) 0.026(9) 0.033(9) -0.015(7) 0.009(7) 0.017(7)
 H8b 0.042(10) 0.069(12) 0.040(10) -0.009(9) 0.020(8) -0.013(9)
 C9 0.0199(6) 0.0173(6) 0.0120(6) 0.0001(5) 0.0031(5) -0.0024(5)
 H9a 0.052(9) 0.013(8) 0.025(9) 0.004(7) 0.020(7) 0.005(7)
 H9b 0.035(9) 0.072(12) 0.022(9) -0.021(8) 0.005(7) -0.000(8)
 C10 0.0186(6) 0.0101(5) 0.0107(5) 0.0013(4) 0.0020(4) 0.0006(4)
 C11 0.0231(6) 0.0129(6) 0.0116(5) 0.0035(5) 0.0057(5) 0.0006(4)
 H11a 0.066(11) 0.040(10) 0.038(10) 0.015(8) 0.022(9) -0.010(8)
 H11b 0.044(9) 0.009(8) 0.050(10) 0.004(7) 0.014(8) 0.015(7)
 C12 0.0226(6) 0.0127(6) 0.0118(5) -0.0009(5) 0.0012(5) 0.0004(4)
 H12a 0.031(8) 0.042(9) 0.019(9) 0.001(7) -0.001(7) -0.011(7)
 H12b 0.062(10) 0.006(8) 0.050(11) -0.015(7) 0.011(8) 0.006(7)
 C13 0.0194(6) 0.0135(5) 0.0127(5) 0.0030(4) 0.0043(4) 0.0014(4)
 C14 0.0210(6) 0.0158(6) 0.0289(7) 0.0014(5) 0.0112(5) -0.0015(5)
 H14 0.047(10) 0.022(9) 0.090(14) -0.003(7) 0.039(9) -0.028(9)
 C15 0.0228(7) 0.0226(7) 0.0357(8) -0.0027(5) 0.0104(6) -0.0012(6)
 H15 0.057(10) 0.031(10) 0.071(13) -0.027(8) 0.024(9) -0.023(9)
 C16 0.0204(6) 0.0307(7) 0.0273(7) 0.0037(5) 0.0080(5) 0.0039(6)
 C17 0.0245(7) 0.0293(7) 0.0360(8) 0.0110(6) 0.0111(6) -0.0012(6)
 H17 0.062(11) 0.051(11) 0.101(16) 0.037(9) 0.047(11) 0.000(10)
 C18 0.0243(7) 0.0201(7) 0.0275(7) 0.0052(5) 0.0068(5) -0.0036(5)
 H18 0.057(11) 0.032(10) 0.073(13) -0.020(8) 0.021(9) -0.026(9)
 C19 0.0144(5) 0.0127(5) 0.0138(5) -0.0020(4) 0.0023(4) -0.0006(4)
 C20 0.0154(6) 0.0162(6) 0.0174(6) -0.0011(4) 0.0045(5) 0.0008(4)
 H20 0.023(8) 0.057(10) 0.027(9) -0.001(7) 0.003(7) -0.019(8)
 C21 0.0244(7) 0.0204(6) 0.0212(6) 0.0043(5) 0.0125(5) 0.0024(5)
 H21 0.054(10) 0.060(11) 0.065(12) 0.008(9) 0.045(9) -0.012(9)
 C22 0.0339(7) 0.0162(6) 0.0167(6) 0.0017(5) 0.0099(5) -0.0011(5)
 C23 0.0270(7) 0.0258(7) 0.0185(6) -0.0047(5) 0.0024(5) -0.0096(5)
 H23 0.060(11) 0.078(13) 0.044(11) -0.015(10) -0.010(9) -0.043(10)
 C24 0.0160(6) 0.0276(7) 0.0201(6) -0.0038(5) 0.0032(5) -0.0090(5)
 H24 0.028(9) 0.056(11) 0.055(11) -0.011(8) 0.012(8) -0.022(9)
 C25 0.0169(6) 0.0153(5) 0.0142(5) 0.0030(4) 0.0019(5) 0.0007(4)
 H25 0.013(4) 0.044(9) 0.034(8) 0.005(3) -0.001(3) 0.009(6)
 C26 0.0455(9) 0.0155(6) 0.0169(6) 0.0003(6) 0.0085(6) -0.0001(5)
 H26a 0.055(11) 0.047(11) 0.028(10) -0.008(9) -0.012(8) 0.008(8)
 H26b 0.127(16) 0.029(10) 0.068(13) -0.010(10) 0.060(12) -0.002(9)
 C27 0.0537(10) 0.0224(7) 0.0230(7) -0.0018(7) 0.0186(7) 0.0042(6)
 H27a 0.145(17) 0.049(12) 0.034(11) -0.023(11) 0.043(12) -0.006(9)
 H27b 0.044(11) 0.066(13) 0.060(13) -0.001(9) 0.019(10) 0.011(10)
 C28 0.0468(9) 0.0174(7) 0.0246(7) -0.0036(6) 0.0044(7) 0.0053(6)
 H28a 0.061(11) 0.063(12) 0.038(11) 0.015(9) -0.010(9) 0.010(9)
 H28b 0.076(12) 0.049(11) 0.041(11) -0.023(10) 0.032(10) -0.002(9)
 C29 0.0337(8) 0.0169(7) 0.0257(7) -0.0040(6) 0.0035(6) -0.0025(5)
 H29a 0.035(10) 0.071(13) 0.044(11) -0.017(9) -0.007(9) 0.014(9)
 H29b 0.085(13) 0.012(9) 0.080(14) 0.000(8) 0.029(11) 0.005(9)
 C30 0.0238(7) 0.0182(6) 0.0244(7) 0.0006(5) 0.0041(6) -0.0060(5)
 H30a 0.083(13) 0.058(12) 0.031(10) 0.004(9) 0.035(10) -0.012(9)
 H30b 0.034(9) 0.030(9) 0.064(12) 0.006(7) 0.011(9) -0.004(8)
 Cl51 0.02590(19) 0.0799(3) 0.0744(3) -0.00809(19) 0.0223(2) -0.0254(3)
 F51 0.0706(6) 0.0211(4) 0.0204(4) -0.0078(4) 0.0127(4) 0.0041(3)
 O51 0.0162(4) 0.0121(4) 0.0143(4) 0.0019(3) 0.0019(3) 0.0002(3)
 H51 0.020(9) 0.026(11) 0.022(11) 0.004(8) -0.009(8) -0.007(9)
 O52 0.0281(5) 0.0142(4) 0.0220(5) 0.0003(4) -0.0040(4) -0.0049(4)
 H52 0.072(14) 0.038(11) 0.003(9) 0.009(10) -0.008(9) -0.003(8)
 N51 0.0194(5) 0.0115(5) 0.0127(4) 0.0013(4) 0.0041(4) -0.0013(4)
 C51 0.0236(6) 0.0205(7) 0.0190(6) 0.0044(5) 0.0080(5) -0.0032(5)
 H51a 0.046(10) 0.037(10) 0.053(11) 0.013(8) 0.005(8) -0.022(9)
 H51b 0.033(9) 0.059(11) 0.036(10) -0.003(8) 0.011(8) 0.013(9)
 C52 0.0169(6) 0.0209(6) 0.0207(6) 0.0066(5) 0.0042(5) -0.0010(5)
 H52a 0.047(9) 0.043(10) 0.027(9) -0.009(8) 0.015(8) 0.009(8)
 H52b 0.018(8) 0.046(10) 0.067(12) 0.017(7) 0.008(8) -0.013(9)
 C53 0.0165(6) 0.0197(6) 0.0196(6) 0.0020(5) 0.0059(5) 0.0002(5)
 H53a 0.052(10) 0.040(10) 0.038(10) 0.006(8) 0.021(8) 0.017(8)
 H53b 0.025(8) 0.043(10) 0.035(10) 0.009(7) 0.001(7) -0.009(8)
 C54 0.0124(5) 0.0131(5) 0.0131(5) 0.0008(4) 0.0017(4) 0.0008(4)
 C55 0.0156(5) 0.0145(5) 0.0143(6) -0.0013(4) 0.0033(5) 0.0016(4)
 H55 0.032(8) 0.047(10) 0.010(8) 0.009(7) 0.009(7) 0.005(7)
 C56 0.0169(6) 0.0218(6) 0.0259(7) -0.0039(5) -0.0004(5) 0.0016(5)
 H56 0.071(12) 0.074(13) 0.019(10) -0.008(9) -0.004(9) 0.008(9)
 C57 0.0182(7) 0.0303(8) 0.0528(10) -0.0060(6) 0.0038(7) 0.0071(7)
 H57a 0.054(11) 0.087(15) 0.062(13) -0.003(10) 0.008(10) 0.035(12)
 H57b 0.007(8) 0.072(13) 0.103(15) -0.019(8) -0.009(9) 0.005(11)
 C58 0.0242(6) 0.0120(6) 0.0123(6) 0.0000(5) 0.0016(5) 0.0011(5)
 H58a 0.042(9) 0.045(10) 0.014(8) 0.001(7) -0.002(7) 0.001(7)
 H58b 0.044(9) 0.024(9) 0.039(10) 0.012(7) 0.005(8) -0.006(7)
 C59 0.0244(6) 0.0153(6) 0.0119(5) -0.0053(5) 0.0033(5) 0.0008(5)
 H59a 0.038(9) 0.032(9) 0.042(10) -0.001(7) 0.004(8) -0.025(8)
 H59b 0.042(9) 0.046(10) 0.048(11) -0.022(8) 0.019(8) 0.023(8)
 C60 0.0214(6) 0.0129(5) 0.0115(5) -0.0025(4) 0.0003(5) -0.0015(4)
 C61 0.0226(6) 0.0170(6) 0.0125(6) 0.0008(5) 0.0026(5) 0.0022(5)
 H61a 0.049(10) 0.026(9) 0.052(11) 0.007(8) 0.004(8) -0.007(8)
 H61b 0.038(9) 0.058(11) 0.012(8) 0.003(7) -0.012(7) 0.005(7)
 C62 0.0233(6) 0.0208(6) 0.0127(6) 0.0010(5) 0.0055(5) 0.0010(5)
 H62a 0.044(10) 0.066(12) 0.026(9) 0.011(8) 0.008(8) 0.016(8)
 H62b 0.056(10) 0.034(10) 0.031(9) 0.002(8) 0.019(8) -0.021(8)
 C63 0.0224(6) 0.0186(6) 0.0134(5) -0.0047(5) 0.0027(5) -0.0025(4)
 C64 0.0278(7) 0.0282(8) 0.0328(8) -0.0093(6) 0.0017(6) 0.0072(6)
 H64 0.058(12) 0.044(12) 0.101(16) -0.000(9) 0.010(11) 0.032(11)
 C65 0.0302(8) 0.0431(9) 0.0356(8) -0.0165(7) 0.0089(7) 0.0006(7)
 H65 0.057(11) 0.054(12) 0.128(18) -0.028(9) 0.035(12) 0.038(12)
 C66 0.0263(7) 0.0458(9) 0.0309(7) -0.0069(6) 0.0115(6) -0.0133(7)
 C67 0.0282(8) 0.0318(8) 0.0512(9) 0.0025(6) 0.0164(7) -0.0102(7)
 H67 0.046(11) 0.039(12) 0.16(2) 0.007(9) 0.051(12) -0.017(12)
 C68 0.0256(7) 0.0201(7) 0.0400(8) -0.0009(5) 0.0138(6) -0.0065(6)
 H68 0.043(10) 0.020(10) 0.146(19) 0.004(8) 0.042(11) 0.008(10)
 C69 0.0144(5) 0.0121(5) 0.0127(5) 0.0014(4) 0.0021(4) 0.0002(4)
 C70 0.0190(6) 0.0231(6) 0.0199(6) 0.0021(5) 0.0003(5) 0.0048(5)
 H70 0.022(8) 0.056(11) 0.058(11) -0.009(8) 0.003(8) 0.018(9)
 C71 0.0340(8) 0.0227(7) 0.0182(6) 0.0050(6) -0.0026(6) 0.0054(5)
 H71 0.053(11) 0.070(13) 0.050(12) 0.015(9) -0.013(9) 0.031(10)
 C72 0.0444(8) 0.0142(6) 0.0148(6) -0.0019(5) 0.0079(6) 0.0002(5)
 C73 0.0326(7) 0.0167(6) 0.0213(6) -0.0065(5) 0.0138(6) -0.0021(5)
 H73 0.061(11) 0.056(11) 0.061(12) -0.021(9) 0.033(9) 0.014(9)
 C74 0.0189(6) 0.0152(6) 0.0162(6) -0.0006(5) 0.0054(5) -0.0006(4)
 H74 0.029(9) 0.053(11) 0.046(10) -0.001(7) -0.005(8) 0.024(8)
 C75 0.0160(6) 0.0138(5) 0.0130(5) -0.0013(4) 0.0016(5) -0.0005(4)
 H75 0.018(7) 0.032(9) 0.031(9) 0.008(6) 0.007(7) -0.013(7)
 C76 0.0282(7) 0.0150(6) 0.0183(6) -0.0009(5) 0.0063(5) 0.0026(5)
 H76a 0.079(11) 0.051(11) 0.025(5) 0.005(9) 0.027(3) 0.012(4)
 H76b 0.032(9) 0.046(10) 0.049(11) -0.015(7) -0.008(8) -0.003(8)
 C77 0.0435(9) 0.0156(6) 0.0219(7) 0.0069(6) 0.0086(6) 0.0030(5)
 H77a 0.051(11) 0.077(13) 0.018(9) 0.022(9) -0.007(8) -0.008(9)
 H77b 0.106(14) 0.018(9) 0.068(13) -0.002(9) 0.037(11) 0.011(9)
 C78 0.0438(9) 0.0155(6) 0.0207(7) 0.0037(6) 0.0091(6) -0.0028(5)
 H78a 0.070(12) 0.035(10) 0.045(11) -0.005(9) 0.008(10) -0.011(8)
 H78b 0.088(13) 0.032(10) 0.073(13) 0.026(9) 0.050(11) 0.001(9)
 C79 0.0407(8) 0.0176(6) 0.0239(7) -0.0006(6) 0.0174(6) -0.0033(5)
 H79a 0.030(9) 0.062(12) 0.057(12) -0.002(8) 0.012(9) -0.036(10)
 H79b 0.110(14) 0.039(10) 0.035(10) 0.002(9) 0.045(10) 0.005(8)
 C80 0.0340(7) 0.0119(6) 0.0172(6) -0.0012(5) 0.0099(6) 0.0003(5)
 H80a 0.078(11) 0.021(9) 0.040(10) -0.005(8) 0.035(9) -0.001(7)
 H80b 0.047(10) 0.047(10) 0.021(9) -0.007(8) 0.002(8) -0.008(8)

loop_
  _geom_bond_atom_site_label_1
  _geom_bond_atom_site_label_2
  _geom_bond_distance
  _geom_bond_site_symmetry_2
  _geom_bond_publ_flag
 Cl1 C16 1.7396(12) . ?
 F1 C22 1.3471(13) . ?
 O1 H1 0.948(17) . ?
 O1 C4 1.4239(12) . ?
 O2 H2 0.874(15) . ?
 O2 C10 1.4200(13) . ?
 N1 C1 1.4675(15) . ?
 N1 C8 1.4735(14) . ?
 N1 C12 1.4724(15) . ?
 C1 H1a 1.077(15) . ?
 C1 H1b 1.097(14) . ?
 C1 C2 1.5227(17) . ?
 C2 H2a 1.069(13) . ?
 C2 H2b 1.098(13) . ?
 C2 C3 1.5325(17) . ?
 C3 H3a 1.080(14) . ?
 C3 H3b 1.078(12) . ?
 C3 C4 1.5446(16) . ?
 C4 C5 1.5654(15) . ?
 C4 C19 1.5360(15) . ?
 C5 H5 1.112(13) . ?
 C5 C6 1.5051(16) . ?
 C5 C25 1.5506(16) . ?
 C6 H6 1.074(15) . ?
 C6 C7 1.3256(19) . ?
 C7 H7a 1.090(16) . ?
 C7 H7b 1.054(14) . ?
 C8 H8a 1.098(12) . ?
 C8 H8b 1.088(15) . ?
 C8 C9 1.5195(16) . ?
 C9 H9a 1.100(12) . ?
 C9 H9b 1.085(13) . ?
 C9 C10 1.5297(16) . ?
 C10 C11 1.5333(15) . ?
 C10 C13 1.5283(15) . ?
 C11 H11a 1.078(14) . ?
 C11 H11b 1.076(12) . ?
 C11 C12 1.5231(16) . ?
 C12 H12a 1.082(13) . ?
 C12 H12b 1.109(12) . ?
 C13 C14 1.3880(16) . ?
 C13 C18 1.3969(16) . ?
 C14 H14 1.068(13) . ?
 C14 C15 1.3937(17) . ?
 C15 H15 1.074(13) . ?
 C15 C16 1.3777(18) . ?
 C16 C17 1.3845(18) . ?
 C17 H17 1.057(14) . ?
 C17 C18 1.3881(18) . ?
 C18 H18 1.062(13) . ?
 C19 C20 1.3941(15) . ?
 C19 C24 1.3978(15) . ?
 C20 H20 1.078(12) . ?
 C20 C21 1.3936(16) . ?
 C21 H21 1.053(13) . ?
 C21 C22 1.3772(17) . ?
 C22 C23 1.3758(17) . ?
 C23 H23 1.055(13) . ?
 C23 C24 1.3877(17) . ?
 C24 H24 1.061(14) . ?
 C25 H25 1.083(11) . ?
 C25 C26 1.5320(17) . ?
 C25 C30 1.5348(16) . ?
 C26 H26a 1.089(14) . ?
 C26 H26b 1.077(16) . ?
 C26 C27 1.5235(19) . ?
 C27 H27a 1.096(16) . ?
 C27 H27b 1.112(16) . ?
 C27 C28 1.5234(19) . ?
 C28 H28a 1.057(14) . ?
 C28 H28b 1.091(15) . ?
 C28 C29 1.5198(19) . ?
 C29 H29a 1.070(14) . ?
 C29 H29b 1.083(14) . ?
 C29 C30 1.5253(19) . ?
 C30 H30a 1.088(15) . ?
 C30 H30b 1.095(14) . ?
 Cl51 C66 1.7380(13) . ?
 F51 C72 1.3449(13) . ?
 O51 H51 0.957(16) . ?
 O51 C54 1.4252(12) . ?
 O52 H52 0.897(15) . ?
 O52 C60 1.4189(13) . ?
 N51 C51 1.4677(15) . ?
 N51 C58 1.4693(14) . ?
 N51 C62 1.4729(14) . ?
 C51 H51a 1.094(14) . ?
 C51 H51b 1.081(14) . ?
 C51 C52 1.5273(17) . ?
 C52 H52a 1.090(13) . ?
 C52 H52b 1.079(12) . ?
 C52 C53 1.5327(17) . ?
 C53 H53a 1.077(14) . ?
 C53 H53b 1.094(13) . ?
 C53 C54 1.5431(16) . ?
 C54 C55 1.5702(15) . ?
 C54 C69 1.5338(15) . ?
 C55 H55 1.103(12) . ?
 C55 C56 1.5054(16) . ?
 C55 C75 1.5496(16) . ?
 C56 H56 1.065(14) . ?
 C56 C57 1.3251(19) . ?
 C57 H57a 1.072(17) . ?
 C57 H57b 1.074(14) . ?
 C58 H58a 1.077(13) . ?
 C58 H58b 1.087(13) . ?
 C58 C59 1.5243(17) . ?
 C59 H59a 1.073(13) . ?
 C59 H59b 1.067(13) . ?
 C59 C60 1.5309(15) . ?
 C60 C61 1.5290(16) . ?
 C60 C63 1.5301(16) . ?
 C61 H61a 1.086(14) . ?
 C61 H61b 1.078(12) . ?
 C61 C62 1.5161(17) . ?
 C62 H62a 1.075(15) . ?
 C62 H62b 1.103(13) . ?
 C63 C64 1.3922(17) . ?
 C63 C68 1.3850(17) . ?
 C64 H64 1.072(16) . ?
 C64 C65 1.390(2) . ?
 C65 H65 1.059(14) . ?
 C65 C66 1.382(2) . ?
 C66 C67 1.376(2) . ?
 C67 H67 1.085(16) . ?
 C67 C68 1.3937(19) . ?
 C68 H68 1.071(15) . ?
 C69 C70 1.3976(15) . ?
 C69 C74 1.3949(15) . ?
 C70 H70 1.081(13) . ?
 C70 C71 1.3898(17) . ?
 C71 H71 1.050(13) . ?
 C71 C72 1.3814(18) . ?
 C72 C73 1.3784(17) . ?
 C73 H73 1.072(14) . ?
 C73 C74 1.3912(16) . ?
 C74 H74 1.069(13) . ?
 C75 H75 1.082(12) . ?
 C75 C76 1.5342(16) . ?
 C75 C80 1.5339(16) . ?
 C76 H76a 1.083(14) . ?
 C76 H76b 1.065(13) . ?
 C76 C77 1.5239(18) . ?
 C77 H77a 1.064(14) . ?
 C77 H77b 1.073(14) . ?
 C77 C78 1.5241(19) . ?
 C78 H78a 1.072(15) . ?
 C78 H78b 1.082(14) . ?
 C78 C79 1.5184(18) . ?
 C79 H79a 1.087(14) . ?
 C79 H79b 1.088(14) . ?
 C79 C80 1.5284(18) . ?
 C80 H80a 1.079(13) . ?
 C80 H80b 1.101(13) . ?

loop_
  _geom_angle_atom_site_label_1
  _geom_angle_atom_site_label_2
  _geom_angle_atom_site_label_3
  _geom_angle
  _geom_angle_site_symmetry_1
  _geom_angle_site_symmetry_3
  _geom_angle_publ_flag
 C4 O1 H1 109.6(9) . . ?
 C10 O2 H2 109.5(11) . . ?
 C8 N1 C1 108.64(9) . . ?
 C12 N1 C1 111.92(9) . . ?
 C12 N1 C8 110.55(9) . . ?
 H1a C1 N1 106.1(7) . . ?
 H1b C1 N1 110.4(7) . . ?
 H1b C1 H1a 106.8(12) . . ?
 C2 C1 N1 115.33(10) . . ?
 C2 C1 H1a 109.0(8) . . ?
 C2 C1 H1b 108.9(8) . . ?
 H2a C2 C1 105.9(8) . . ?
 H2b C2 C1 111.2(7) . . ?
 H2b C2 H2a 105.7(11) . . ?
 C3 C2 C1 115.99(10) . . ?
 C3 C2 H2a 107.8(8) . . ?
 C3 C2 H2b 109.7(7) . . ?
 H3a C3 C2 110.5(8) . . ?
 H3b C3 C2 109.4(7) . . ?
 H3b C3 H3a 105.8(10) . . ?
 C4 C3 C2 117.71(10) . . ?
 C4 C3 H3a 106.1(7) . . ?
 C4 C3 H3b 106.6(7) . . ?
 C3 C4 O1 109.82(9) . . ?
 C5 C4 O1 105.25(8) . . ?
 C5 C4 C3 107.86(9) . . ?
 C19 C4 O1 109.46(8) . . ?
 C19 C4 C3 109.36(9) . . ?
 C19 C4 C5 114.96(9) . . ?
 H5 C5 C4 102.2(7) . . ?
 C6 C5 C4 114.43(9) . . ?
 C6 C5 H5 106.4(6) . . ?
 C25 C5 C4 115.16(9) . . ?
 C25 C5 H5 106.4(6) . . ?
 C25 C5 C6 111.10(10) . . ?
 H6 C6 C5 117.3(7) . . ?
 C7 C6 C5 124.00(13) . . ?
 C7 C6 H6 118.6(7) . . ?
 H7a C7 C6 119.0(8) . . ?
 H7b C7 C6 123.2(10) . . ?
 H7b C7 H7a 117.8(13) . . ?
 H8a C8 N1 109.3(7) . . ?
 H8b C8 N1 107.6(8) . . ?
 H8b C8 H8a 107.5(11) . . ?
 C9 C8 N1 112.62(10) . . ?
 C9 C8 H8a 110.1(7) . . ?
 C9 C8 H8b 109.4(7) . . ?
 H9a C9 C8 109.3(7) . . ?
 H9b C9 C8 109.4(7) . . ?
 H9b C9 H9a 107.1(10) . . ?
 C10 C9 C8 111.27(10) . . ?
 C10 C9 H9a 110.7(7) . . ?
 C10 C9 H9b 109.0(8) . . ?
 C9 C10 O2 110.28(9) . . ?
 C11 C10 O2 105.55(9) . . ?
 C11 C10 C9 106.83(9) . . ?
 C13 C10 O2 108.75(8) . . ?
 C13 C10 C9 113.07(9) . . ?
 C13 C10 C11 112.09(9) . . ?
 H11a C11 C10 110.6(8) . . ?
 H11b C11 C10 109.0(7) . . ?
 H11b C11 H11a 105.4(11) . . ?
 C12 C11 C10 110.50(10) . . ?
 C12 C11 H11a 110.3(8) . . ?
 C12 C11 H11b 110.9(7) . . ?
 C11 C12 N1 111.03(9) . . ?
 H12a C12 N1 107.5(7) . . ?
 H12a C12 C11 110.6(7) . . ?
 H12b C12 N1 109.9(8) . . ?
 H12b C12 C11 110.2(7) . . ?
 H12b C12 H12a 107.6(10) . . ?
 C14 C13 C10 123.30(10) . . ?
 C18 C13 C10 119.00(10) . . ?
 C18 C13 C14 117.68(11) . . ?
 H14 C14 C13 120.0(7) . . ?
 C15 C14 C13 121.65(12) . . ?
 C15 C14 H14 118.3(7) . . ?
 H15 C15 C14 121.3(8) . . ?
 C16 C15 C14 119.07(12) . . ?
 C16 C15 H15 119.6(8) . . ?
 C15 C16 Cl1 119.46(10) . . ?
 C17 C16 Cl1 119.55(10) . . ?
 C17 C16 C15 120.98(12) . . ?
 H17 C17 C16 120.5(9) . . ?
 C18 C17 C16 119.09(12) . . ?
 C18 C17 H17 120.4(9) . . ?
 C17 C18 C13 121.52(12) . . ?
 H18 C18 C13 118.5(8) . . ?
 H18 C18 C17 119.9(8) . . ?
 C20 C19 C4 120.95(9) . . ?
 C24 C19 C4 121.37(10) . . ?
 C24 C19 C20 117.51(11) . . ?
 H20 C20 C19 118.1(7) . . ?
 C21 C20 C19 121.40(11) . . ?
 C21 C20 H20 120.5(7) . . ?
 H21 C21 C20 122.5(8) . . ?
 C22 C21 C20 118.74(11) . . ?
 C22 C21 H21 118.7(8) . . ?
 C21 C22 F1 118.96(11) . . ?
 C23 C22 F1 119.07(11) . . ?
 C23 C22 C21 121.97(11) . . ?
 H23 C23 C22 120.5(9) . . ?
 C24 C23 C22 118.44(11) . . ?
 C24 C23 H23 121.0(9) . . ?
 C23 C24 C19 121.93(12) . . ?
 H24 C24 C19 119.9(8) . . ?
 H24 C24 C23 118.1(8) . . ?
 H25 C25 C5 107.1(7) . . ?
 C26 C25 C5 116.17(10) . . ?
 C26 C25 H25 107.3(7) . . ?
 C30 C25 C5 109.64(10) . . ?
 C30 C25 H25 107.5(7) . . ?
 C30 C25 C26 108.74(10) . . ?
 H26a C26 C25 109.1(8) . . ?
 H26b C26 C25 111.6(9) . . ?
 H26b C26 H26a 106.3(12) . . ?
 C27 C26 C25 110.61(11) . . ?
 C27 C26 H26a 108.4(8) . . ?
 C27 C26 H26b 110.7(9) . . ?
 H27a C27 C26 109.8(9) . . ?
 H27b C27 C26 109.1(8) . . ?
 H27b C27 H27a 109.5(13) . . ?
 C28 C27 C26 111.51(13) . . ?
 C28 C27 H27a 109.5(9) . . ?
 C28 C27 H27b 107.3(9) . . ?
 H28a C28 C27 109.8(9) . . ?
 H28b C28 C27 112.4(8) . . ?
 H28b C28 H28a 105.2(12) . . ?
 C29 C28 C27 110.77(11) . . ?
 C29 C28 H28a 107.9(9) . . ?
 C29 C28 H28b 110.5(8) . . ?
 H29a C29 C28 108.6(9) . . ?
 H29b C29 C28 110.1(9) . . ?
 H29b C29 H29a 108.0(12) . . ?
 C30 C29 C28 111.65(11) . . ?
 C30 C29 H29a 108.4(8) . . ?
 C30 C29 H29b 110.0(8) . . ?
 C29 C30 C25 112.71(11) . . ?
 H30a C30 C25 108.6(8) . . ?
 H30a C30 C29 111.3(8) . . ?
 H30b C30 C25 108.1(7) . . ?
 H30b C30 C29 108.8(8) . . ?
 H30b C30 H30a 107.2(11) . . ?
 C54 O51 H51 110.0(8) . . ?
 C60 O52 H52 110.5(10) . . ?
 C58 N51 C51 111.83(9) . . ?
 C62 N51 C51 108.36(9) . . ?
 C62 N51 C58 110.57(9) . . ?
 H51a C51 N51 109.0(7) . . ?
 H51b C51 N51 106.2(7) . . ?
 H51b C51 H51a 107.5(11) . . ?
 C52 C51 N51 115.43(10) . . ?
 C52 C51 H51a 109.8(7) . . ?
 C52 C51 H51b 108.5(7) . . ?
 H52a C52 C51 110.4(7) . . ?
 H52b C52 C51 105.9(8) . . ?
 H52b C52 H52a 106.4(11) . . ?
 C53 C52 C51 115.56(10) . . ?
 C53 C52 H52a 109.9(8) . . ?
 C53 C52 H52b 108.2(7) . . ?
 H53a C53 C52 109.4(8) . . ?
 H53b C53 C52 108.9(7) . . ?
 H53b C53 H53a 106.1(10) . . ?
 C54 C53 C52 117.82(10) . . ?
 C54 C53 H53a 107.8(7) . . ?
 C54 C53 H53b 106.2(7) . . ?
 C53 C54 O51 109.63(9) . . ?
 C55 C54 O51 105.41(8) . . ?
 C55 C54 C53 107.44(9) . . ?
 C69 C54 O51 109.70(8) . . ?
 C69 C54 C53 109.55(9) . . ?
 C69 C54 C55 114.95(9) . . ?
 H55 C55 C54 102.7(7) . . ?
 C56 C55 C54 114.45(9) . . ?
 C56 C55 H55 107.1(6) . . ?
 C75 C55 C54 115.16(9) . . ?
 C75 C55 H55 105.2(6) . . ?
 C75 C55 C56 111.11(10) . . ?
 H56 C56 C55 117.8(8) . . ?
 C57 C56 C55 124.26(13) . . ?
 C57 C56 H56 117.9(8) . . ?
 H57a C57 C56 120.7(9) . . ?
 H57b C57 C56 121.8(9) . . ?
 H57b C57 H57a 117.6(12) . . ?
 H58a C58 N51 108.6(7) . . ?
 H58b C58 N51 110.6(8) . . ?
 H58b C58 H58a 107.4(10) . . ?
 C59 C58 N51 111.46(9) . . ?
 C59 C58 H58a 109.4(7) . . ?
 C59 C58 H58b 109.4(7) . . ?
 H59a C59 C58 110.2(7) . . ?
 H59b C59 C58 109.7(7) . . ?
 H59b C59 H59a 108.1(11) . . ?
 C60 C59 C58 110.94(10) . . ?
 C60 C59 H59a 108.1(7) . . ?
 C60 C59 H59b 109.8(8) . . ?
 C59 C60 O52 105.18(9) . . ?
 C61 C60 O52 110.09(10) . . ?
 C61 C60 C59 107.38(9) . . ?
 C63 C60 O52 109.21(9) . . ?
 C63 C60 C59 111.87(10) . . ?
 C63 C60 C61 112.82(9) . . ?
 H61a C61 C60 111.2(8) . . ?
 H61b C61 C60 109.1(7) . . ?
 H61b C61 H61a 106.7(10) . . ?
 C62 C61 C60 111.05(10) . . ?
 C62 C61 H61a 108.5(7) . . ?
 C62 C61 H61b 110.2(7) . . ?
 C61 C62 N51 112.15(10) . . ?
 H62a C62 N51 105.4(7) . . ?
 H62a C62 C61 109.9(7) . . ?
 H62b C62 N51 109.2(7) . . ?
 H62b C62 C61 109.9(7) . . ?
 H62b C62 H62a 110.2(11) . . ?
 C64 C63 C60 119.33(11) . . ?
 C68 C63 C60 122.91(10) . . ?
 C68 C63 C64 117.76(12) . . ?
 H64 C64 C63 118.2(8) . . ?
 C65 C64 C63 121.56(14) . . ?
 C65 C64 H64 120.2(8) . . ?
 H65 C65 C64 120.1(9) . . ?
 C66 C65 C64 119.12(13) . . ?
 C66 C65 H65 120.7(9) . . ?
 C65 C66 Cl51 119.16(11) . . ?
 C67 C66 Cl51 120.10(12) . . ?
 C67 C66 C65 120.74(13) . . ?
 H67 C67 C66 120.5(8) . . ?
 C68 C67 C66 119.30(14) . . ?
 C68 C67 H67 120.2(8) . . ?
 C67 C68 C63 121.51(13) . . ?
 H68 C68 C63 120.6(8) . . ?
 H68 C68 C67 117.9(8) . . ?
 C70 C69 C54 121.40(10) . . ?
 C74 C69 C54 120.99(9) . . ?
 C74 C69 C70 117.47(11) . . ?
 H70 C70 C69 120.0(7) . . ?
 C71 C70 C69 121.93(12) . . ?
 C71 C70 H70 118.1(7) . . ?
 H71 C71 C70 122.0(9) . . ?
 C72 C71 C70 118.40(12) . . ?
 C72 C71 H71 119.6(9) . . ?
 C71 C72 F51 119.12(11) . . ?
 C73 C72 F51 119.07(11) . . ?
 C73 C72 C71 121.81(11) . . ?
 H73 C73 C72 119.3(8) . . ?
 C74 C73 C72 118.78(12) . . ?
 C74 C73 H73 121.9(8) . . ?
 C73 C74 C69 121.61(11) . . ?
 H74 C74 C69 118.4(8) . . ?
 H74 C74 C73 120.0(7) . . ?
 H75 C75 C55 107.7(6) . . ?
 C76 C75 C55 109.88(9) . . ?
 C76 C75 H75 106.7(7) . . ?
 C80 C75 C55 116.05(9) . . ?
 C80 C75 H75 107.6(7) . . ?
 C80 C75 C76 108.50(10) . . ?
 H76a C76 C75 108.8(8) . . ?
 H76b C76 C75 108.5(8) . . ?
 H76b C76 H76a 105.8(11) . . ?
 C77 C76 C75 112.30(11) . . ?
 C77 C76 H76a 111.5(8) . . ?
 C77 C76 H76b 109.7(8) . . ?
 H77a C77 C76 108.8(8) . . ?
 H77b C77 C76 110.4(9) . . ?
 H77b C77 H77a 106.5(12) . . ?
 C78 C77 C76 111.32(11) . . ?
 C78 C77 H77a 109.1(9) . . ?
 C78 C77 H77b 110.5(9) . . ?
 H78a C78 C77 109.7(9) . . ?
 H78b C78 C77 110.5(9) . . ?
 H78b C78 H78a 105.4(12) . . ?
 C79 C78 C77 111.18(11) . . ?
 C79 C78 H78a 108.8(8) . . ?
 C79 C78 H78b 111.1(8) . . ?
 H79a C79 C78 109.2(9) . . ?
 H79b C79 C78 110.8(8) . . ?
 H79b C79 H79a 106.9(11) . . ?
 C80 C79 C78 111.61(12) . . ?
 C80 C79 H79a 107.7(7) . . ?
 C80 C79 H79b 110.4(8) . . ?
 C79 C80 C75 110.52(10) . . ?
 H80a C80 C75 110.2(7) . . ?
 H80a C80 C79 111.1(8) . . ?
 H80b C80 C75 109.5(7) . . ?
 H80b C80 C79 108.5(7) . . ?
 H80b C80 H80a 106.9(11) . . ?

loop_
  _geom_hbond_atom_site_label_D
  _geom_hbond_atom_site_label_H
  _geom_hbond_atom_site_label_A
  _geom_hbond_distance_DH
  _geom_hbond_distance_HA
  _geom_hbond_distance_DA
  _geom_hbond_angle_DHA
  _geom_hbond_site_symmetry_A
 O1 H1 N1 0.948(17) 1.769(18) 2.7160(12) 176.1(14) .
 O2 H2 O51 0.874(15) 1.930(15) 2.7505(12) 155.8(16) 1_545
 O51 H51 N51 0.957(16) 1.763(17) 2.7169(12) 174.2(13) .
 O52 H52 O1 0.897(15) 1.890(16) 2.7203(12) 153.1(15) .

loop_
  _geom_torsion_atom_site_label_1
  _geom_torsion_atom_site_label_2
  _geom_torsion_atom_site_label_3
  _geom_torsion_atom_site_label_4
  _geom_torsion
  _geom_torsion_site_symmetry_1
  _geom_torsion_site_symmetry_2
  _geom_torsion_site_symmetry_3
  _geom_torsion_site_symmetry_4
  _geom_torsion_publ_flag
 Cl1 C16 C15 C14 -179.66(10) . . . . ?
 Cl1 C16 C17 C18 179.13(11) . . . . ?
 F1 C22 C21 C20 -179.18(10) . . . . ?
 F1 C22 C23 C24 178.71(11) . . . . ?
 O1 C4 C3 C2 -67.48(10) . . . . ?
 O1 C4 C5 C6 -175.90(9) . . . . ?
 O1 C4 C5 C25 53.54(9) . . . . ?
 O1 C4 C19 C20 -7.71(11) . . . . ?
 O1 C4 C19 C24 167.46(9) . . . . ?
 O2 C10 C9 C8 -57.84(10) . . . . ?
 O2 C10 C11 C12 58.76(9) . . . . ?
 O2 C10 C13 C14 -141.07(9) . . . . ?
 O2 C10 C13 C18 37.14(11) . . . . ?
 N1 C1 C2 C3 -67.11(12) . . . . ?
 N1 C8 C9 C10 -56.38(11) . . . . ?
 N1 C12 C11 C10 60.56(10) . . . . ?
 C1 C2 C3 C4 85.95(12) . . . . ?
 C2 C3 C4 C5 178.32(10) . . . . ?
 C2 C3 C4 C19 52.65(11) . . . . ?
 C3 C4 C5 C6 -58.70(10) . . . . ?
 C3 C4 C5 C25 170.74(9) . . . . ?
 C3 C4 C19 C20 -128.06(9) . . . . ?
 C3 C4 C19 C24 47.10(11) . . . . ?
 C4 C5 C6 C7 118.94(12) . . . . ?
 C4 C5 C25 C26 79.41(11) . . . . ?
 C4 C5 C25 C30 -156.84(10) . . . . ?
 C4 C19 C20 C21 174.91(10) . . . . ?
 C4 C19 C24 C23 -175.38(11) . . . . ?
 C5 C25 C26 C27 -178.13(11) . . . . ?
 C5 C25 C30 C29 176.09(10) . . . . ?
 C8 C9 C10 C11 56.38(11) . . . . ?
 C8 C9 C10 C13 -179.85(9) . . . . ?
 C9 C10 C11 C12 -58.62(9) . . . . ?
 C9 C10 C13 C14 -18.21(12) . . . . ?
 C9 C10 C13 C18 160.00(10) . . . . ?
 C10 C13 C14 C15 177.03(11) . . . . ?
 C10 C13 C18 C17 -177.66(11) . . . . ?
 C13 C14 C15 C16 0.65(14) . . . . ?
 C13 C18 C17 C16 0.45(15) . . . . ?
 C14 C15 C16 C17 0.51(16) . . . . ?
 C15 C16 C17 C18 -1.04(15) . . . . ?
 C19 C20 C21 C22 0.51(13) . . . . ?
 C19 C24 C23 C22 0.45(15) . . . . ?
 C20 C21 C22 C23 -0.09(14) . . . . ?
 C21 C22 C23 C24 -0.38(14) . . . . ?
 C25 C26 C27 C28 -59.02(12) . . . . ?
 C25 C30 C29 C28 54.37(12) . . . . ?
 C26 C27 C28 C29 55.90(14) . . . . ?
 C27 C28 C29 C30 -53.04(14) . . . . ?
 Cl51 C66 C65 C64 179.07(11) . . . . ?
 Cl51 C66 C67 C68 -179.60(12) . . . . ?
 F51 C72 C71 C70 178.79(11) . . . . ?
 F51 C72 C73 C74 -179.20(10) . . . . ?
 O51 C54 C53 C52 -68.31(10) . . . . ?
 O51 C54 C55 C56 -178.67(9) . . . . ?
 O51 C54 C55 C75 50.74(9) . . . . ?
 O51 C54 C69 C70 168.61(9) . . . . ?
 O51 C54 C69 C74 -7.13(11) . . . . ?
 O52 C60 C59 C58 60.38(10) . . . . ?
 O52 C60 C61 C62 -57.66(10) . . . . ?
 O52 C60 C63 C64 32.97(12) . . . . ?
 O52 C60 C63 C68 -145.70(10) . . . . ?
 N51 C51 C52 C53 -68.31(12) . . . . ?
 N51 C58 C59 C60 58.54(10) . . . . ?
 N51 C62 C61 C60 -57.63(11) . . . . ?
 C51 C52 C53 C54 85.01(12) . . . . ?
 C52 C53 C54 C55 177.62(11) . . . . ?
 C52 C53 C54 C69 52.12(11) . . . . ?
 C53 C54 C55 C56 -61.80(11) . . . . ?
 C53 C54 C55 C75 167.60(9) . . . . ?
 C53 C54 C69 C70 48.22(11) . . . . ?
 C53 C54 C69 C74 -127.52(9) . . . . ?
 C54 C55 C56 C57 113.36(12) . . . . ?
 C54 C55 C75 C76 -159.84(10) . . . . ?
 C54 C55 C75 C80 76.63(10) . . . . ?
 C54 C69 C70 C71 -176.06(11) . . . . ?
 C54 C69 C74 C73 175.66(10) . . . . ?
 C55 C75 C76 C77 174.73(10) . . . . ?
 C55 C75 C80 C79 -177.57(11) . . . . ?
 C58 C59 C60 C61 -56.87(11) . . . . ?
 C58 C59 C60 C63 178.83(9) . . . . ?
 C59 C60 C61 C62 56.34(10) . . . . ?
 C59 C60 C63 C64 -83.05(11) . . . . ?
 C59 C60 C63 C68 98.28(11) . . . . ?
 C60 C63 C64 C65 -178.97(12) . . . . ?
 C60 C63 C68 C67 178.38(13) . . . . ?
 C63 C64 C65 C66 0.83(17) . . . . ?
 C63 C68 C67 C66 0.25(16) . . . . ?
 C64 C65 C66 C67 -0.89(18) . . . . ?
 C65 C66 C67 C68 0.36(17) . . . . ?
 C69 C70 C71 C72 0.49(14) . . . . ?
 C69 C74 C73 C72 0.34(13) . . . . ?
 C70 C71 C72 C73 -0.40(15) . . . . ?
 C71 C72 C73 C74 -0.01(14) . . . . ?
 C75 C76 C77 C78 55.41(12) . . . . ?
 C75 C80 C79 C78 -58.32(12) . . . . ?
 C76 C77 C78 C79 -53.09(13) . . . . ?
 C77 C78 C79 C80 55.03(13) . . . . ?

loop_
  _diffrn_refln_index_h
  _diffrn_refln_index_k
  _diffrn_refln_index_l
  _diffrn_refln_intensity_net
  _diffrn_refln_intensity_u
 0 0 -4 5926.58 27.73
 0 0 4 9999 35.86
 0 0 5 -0.51 0.59
 0 0 5 1.08 1.26
 0 0 -5 1.3 1.29
 0 0 6 2700.55 19.38
 0 0 -6 2687.87 22.51
 0 0 -7 1.13 1.12
 0 0 -8 798.72 14.39
 0 0 -9 2.81 1.44
 0 0 -10 272.68 9.5
 0 0 -11 -1.55 1.57
 0 0 -12 141.91 7.53
 0 0 -13 0.62 1.49
 0 0 -14 83.66 6.76
 0 0 -14 79.11 6.25
 0 0 -15 3.22 2.72
 0 0 -15 3.3 1.21
 0 0 -15 -1.5 2.06
 0 0 -16 107.9 5.01
 0 0 -16 102.62 7.98
 0 0 -16 105.49 7.75
 0 0 -17 2.99 1.21
 0 0 -17 2.97 2.84
 0 0 -17 2.49 2.14
 0 0 -17 2.79 2.2
 0 0 -18 393.96 15.81
 0 0 -18 394.37 15.52
 0 0 -18 374.08 16.13
 0 0 -19 2.97 2.52
 0 0 -19 9.29 3.04
 0 0 -19 6.55 2.86
 0 0 -20 185.98 11.73
 0 0 -20 172.96 11.13
 0 0 -20 198.75 12.7
 0 0 -21 5.24 3.12
 0 0 -21 1.2 1.86
 0 0 -21 3.53 2.93
 0 0 -22 87.92 8.77
 0 0 -22 95.59 8.88
 0 0 -22 88.5 9.07
 0 0 -23 4.26 3.23
 0 0 -23 3.56 2.97
 0 0 -23 2.37 2.93
 0 0 -24 41.12 6.5
 0 0 -24 41.3 6.55
 0 0 -24 29.47 5.88
 0 0 -25 2.19 3.12
 0 0 -25 2.28 2.86
 0 0 -25 -5.02 3.44
 0 0 -26 8.71 3.92
 0 0 -26 13.93 4.56
 0 0 -26 10.58 4.16
 0 -1 -3 478.62 7.56
 0 1 3 486.47 7.63
 0 1 -3 501.24 7.69
 0 -1 -3 481.22 7.79
 0 1 3 507.5 7.91
 0 1 3 473.29 6.12
 0 -1 -3 466.84 6.21
 0 -1 -3 479.38 5.73
 0 1 3 491.23 5.75
 0 1 4 776.23 10.68
 0 -1 -4 781.05 10.66
 0 1 4 819.34 11.09
 0 -1 -4 768.19 10.84
 0 -1 -4 780.03 9.18
 0 -1 -4 793.06 7.77
 0 1 4 808.79 7.78
 0 1 5 4527.46 28.38
 0 1 5 4690.72 28.96
 0 -1 -5 4712.27 29.6
 0 -1 -6 50.2 3.42
 0 -1 -6 54.66 2.34
 0 -1 -6 49.12 3.39
 0 -1 -6 47.25 2.86
 0 -1 -7 2562.61 24.93
 0 -1 -7 2611.81 16.72
 0 1 -7 2529.49 23.35
 0 -1 -7 2595.65 25.48
 0 -1 -7 2508.89 22.31
 0 -1 -8 90.16 5.16
 0 1 8 94.35 3.55
 0 -1 -8 94.13 3.44
 0 1 -8 97.19 4.97
 0 -1 -8 99.77 5.47
 0 -1 -8 91.06 4.65
 0 -1 -9 171.08 7.42
 0 -1 -9 180.6 4.93
 0 1 -9 179.27 7.28
 0 -1 -9 185.42 7.8
 0 -1 -9 182.63 6.93
 0 -1 -10 284.34 9.95
 0 -1 -10 291.17 6.57
 0 1 -10 289.33 9.6
 0 -1 -10 294.07 10.4
 0 -1 -10 282.7 9.15
 0 1 -11 1258.18 21.14
 0 -1 -11 1235.4 21.64
 0 -1 -11 1275.2 14.28
 0 -1 -11 1214.99 21.98
 0 -1 -11 1215.3 19.97
 0 -1 -12 5.02 2.54
 0 -1 -12 1.76 1.15
 0 1 -12 0.65 1.21
 0 -1 -12 0.72 2.14
 0 -1 -12 3.51 1.76
 0 -1 -13 194.24 9.39
 0 1 -13 205.18 9.39
 0 -1 -13 177.68 9.36
 0 -1 -13 188.57 8.65
 0 -1 -13 196.36 6.05
 0 -1 -14 80.66 6.4
 0 1 -14 74.8 6.05
 0 -1 -14 78.46 4.02
 0 -1 -14 78.89 6.72
 0 -1 -14 80.16 5.99
 0 -1 -15 11.61 3.04
 0 -1 -15 8.28 1.5
 0 1 -15 7.53 2.64
 0 -1 -15 11.27 3.05
 0 -1 -15 7.57 2.19
 0 -1 -16 104.33 8
 0 1 -16 94.48 7.21
 0 -1 -16 98.39 7.89
 0 -1 -16 105.27 7.48
 0 -1 -16 94.22 4.58
 0 -1 -17 132.76 9.07
 0 1 -17 125.39 8.69
 0 -1 -17 146.13 5.72
 0 -1 -17 129.94 9.37
 0 -1 -17 135.62 8.77
 0 -1 -18 14 3.58
 0 -1 -18 12.45 3.09
 0 -1 -18 16.43 3.93
 0 1 -18 10.51 3.31
 0 1 -19 123.73 9.27
 0 -1 -19 118.37 9.25
 0 -1 -19 111.57 9.5
 0 1 -19 119.08 9.58
 0 -1 -19 114.34 8.62
 0 -1 -20 14.21 3.59
 0 -1 -20 20.21 4.4
 0 1 -20 20.44 4.67
 0 -1 -20 24.81 4.77
 0 1 -20 24.46 4.64
 0 -1 -21 48.02 6.19
 0 1 -21 65.96 7.38
 0 -1 -21 58.41 6.74
 0 1 -21 60.37 6.97
 0 1 -21 63.7 7.6
 0 -1 -21 55.84 7.26
 0 1 -22 3.1 2.43
 0 -1 -22 4.25 2.27
 0 -1 -22 4.86 3.08
 0 1 -22 5.01 2.29
 0 1 -22 2.34 3.24
 0 -1 -22 2 2.74
 0 1 -23 17.49 4.55
 0 -1 -23 20.33 4.69
 0 1 -23 23.38 5.34
 0 -1 -23 21.7 5.2
 0 1 -23 16.23 4.47
 0 -1 -23 20.38 5.04
 0 -1 -24 3.84 3.15
 0 1 -24 2.35 2.38
 0 -1 -24 4.17 2.95
 0 1 -24 3.84 3.11
 0 1 -24 11.54 4.41
 0 -1 -24 -2.53 2.89
 0 1 -25 26.74 5.93
 0 -1 -25 30.48 6.15
 0 1 -25 13.6 4.26
 0 -1 -25 18.98 4.78
 0 1 -25 24.21 5.65
 0 -1 -25 22.26 5.51
 0 -1 -26 3.68 3.43
 0 1 -26 5.81 3.17
 0 1 -26 20.32 5.24
 0 -1 -26 15.97 4.49
 0 -1 -26 7.38 3.2
 0 1 -26 13.61 4.82
 0 -2 0 2623.48 18.49
 0 -2 0 2650.19 18.63
 0 2 0 2675.23 18.73
 0 2 0 2548.65 17.06
 0 2 0 2669.46 19.21
 0 -2 0 2574.57 18.8
 0 -2 0 2528.78 16.64
 0 2 0 2557.61 16.63
 0 2 0 2666.16 18.55
 0 -2 -1 4058.69 23.39
 0 -2 -1 4096.75 22.69
 0 -2 -1 4095.51 22.91
 0 2 1 3828.08 22.3
 0 2 1 3961.35 17.88
 0 -2 -1 4032.85 24.06
 0 2 1 4020.08 23.97
 0 -2 -1 4003.91 21.25
 0 -2 1 3848.49 20.76
 0 2 -1 3979.95 23.2
 0 -2 2 261.8 6.21
 0 -2 -2 268.36 6.33
 0 2 2 260.21 6.23
 0 2 2 271.87 6.22
 0 -2 -2 258.33 6.06
 0 -2 -2 254.51 5.74
 0 -2 2 260.31 6.06
 0 2 -2 264.23 6.16
 0 2 2 272.35 5.88
 0 2 2 267.43 6.47
 0 -2 -2 257.72 6.33
 0 -2 -2 273.58 5.88
 0 -2 2 259.85 5.66
 0 2 2 264.73 5.83
 0 -2 -2 270.81 4.66
 0 2 2 270.25 4.74
 0 2 3 8023.13 37.03
 0 2 3 8351.9 37.29
 0 -2 -3 7943.44 32.1
 0 2 3 7824.6 34.25
 0 2 3 7929.6 27.94
 0 2 4 259.61 7.04
 0 -2 -4 258.08 7.1
 0 2 -4 267.36 7.23
 0 2 -4 264.99 6.56
 0 -2 -4 261.68 5.79
 0 -2 -4 266.63 7.18
 0 2 4 263.19 6.82
 0 2 4 260.54 5.71
 0 2 4 262.76 7.13
 0 2 4 257.58 5.39
 0 -2 -4 266.84 5.5
 0 -2 -5 210.01 6.88
 0 2 5 214.09 5.26
 0 -2 -5 215.52 5.35
 0 2 -5 218.69 6.11
 0 -2 -5 210.71 6.92
 0 -2 -5 207.65 5.39
 0 2 5 214.53 5.42
 0 -2 -6 185.95 6.82
 0 2 6 184.56 5.1
 0 -2 -6 188.23 5.11
 0 -2 -6 198.81 7.16
 0 -2 -6 195.97 5.69
 0 -2 -7 2.86 1.48
 0 -2 -7 1.41 1.29
 0 -2 -7 3.1 1
 0 2 7 1.61 0.66
 0 -2 -7 0.52 0.63
 0 -2 -8 278.58 9.35
 0 -2 -8 280.5 9.48
 0 -2 -8 277.75 7.89
 0 -2 -8 282.25 6.59
 0 -2 -9 389.33 11.47
 0 -2 -9 393.25 11.81
 0 -2 -9 379.32 9.83
 0 -2 -9 389.99 7.99
 0 -2 -10 1389.74 22.66
 0 -2 -10 1353.85 15.45
 0 -2 -10 1420.74 23.51
 0 -2 -10 1354.34 19.58
 0 -2 -11 16.33 3.18
 0 -2 -11 12.87 1.72
 0 2 -11 15.63 2.72
 0 -2 -11 10.45 2.32
 0 -2 -11 15.05 2.42
 0 -2 -12 593.44 16.25
 0 -2 -12 589.37 10.78
 0 2 -12 596.86 15.21
 0 -2 -12 572.87 16.46
 0 -2 -12 593.2 14.42
 0 -2 -13 50.63 5.32
 0 -2 -13 48.95 3.2
 0 2 -13 52.94 4.84
 0 -2 -13 56.94 5.39
 0 -2 -13 47.03 4.48
 0 -2 -14 232.13 11.08
 0 -2 -14 235.24 7.03
 0 2 -14 238.04 10.6
 0 -2 -14 244.84 11.52
 0 -2 -14 228.6 9.84
 0 -2 -15 16.78 3.64
 0 -2 -15 23.32 2.38
 0 2 -15 19.21 3.34
 0 -2 -15 21.75 3.85
 0 -2 -15 24.13 3.62
 0 -2 -16 -0.83 2.29
 0 -2 -16 2.92 1.27
 0 -2 -16 2.9 2.2
 0 2 -16 5.81 2.6
 0 -2 -16 2.29 1.8
 0 -2 -17 48.05 3.42
 0 2 -17 42.27 5.34
 0 -2 -17 48.83 6
 0 -2 -17 47.37 5.34
 0 -2 -17 60.37 6.54
 0 2 -18 48.33 5.65
 0 -2 -18 48.77 6.09
 0 -2 -18 56.49 5.81
 0 -2 -18 47.36 5.92
 0 2 -19 57.09 6.21
 0 -2 -19 51.23 6.48
 0 -2 -19 51.09 5.78
 0 -2 -19 60.62 6.76
 0 2 -20 2.88 2.5
 0 -2 -20 -0.62 2.39
 0 -2 -20 0.43 1.64
 0 -2 -20 0.55 1.99
 0 2 -21 52.15 6.5
 0 -2 -21 48.28 6.73
 0 -2 -21 61.79 6.68
 0 -2 -21 56.09 7.07
 0 2 -22 23.56 4.93
 0 2 -22 26.9 5.65
 0 -2 -22 29.46 5.57
 0 -2 -22 21.12 4.32
 0 -2 -22 21.95 4.55
 0 2 -23 13.11 4.25
 0 -2 -23 7.41 3.41
 0 2 -23 3.14 2.01
 0 -2 -23 10.25 3.32
 0 -2 -23 1.45 2.99
 0 2 -23 8.46 3.87
 0 -2 -24 11.17 4.17
 0 2 -24 11.15 3.76
 0 2 -24 16.18 4.47
 0 -2 -24 15.03 4.04
 0 -2 -24 13.77 4.77
 0 2 -24 14.55 4.95
 0 2 -25 -1.43 2.64
 0 -2 -25 0.79 2.25
 0 -2 -25 0.45 2.38
 0 2 -25 6.39 3.76
 0 2 -25 0.51 2.59
 0 -2 -25 -0.08 2.37
 0 2 -26 -0.57 2.25
 0 -2 -26 2.73 2.54
 0 -2 -26 10.73 3.93
 0 2 -26 8.16 4.26
 0 -2 -26 6.57 3.62
 0 2 -26 2.81 2.48
 0 3 0 0.3 0.64
 0 3 0 0.47 0.75
 0 -3 0 0.18 0.81
 0 3 0 -0.38 0.63
 0 -3 0 0.43 0.67
 0 3 0 0.85 0.71
 0 -3 0 -1.45 1.09
 0 -3 -1 2.39 1.03
 0 3 1 4.93 1.09
 0 3 1 2.37 0.79
 0 -3 1 0.98 0.97
 0 -3 -1 2.7 1.1
 0 3 1 3.05 0.66
 0 -3 -1 2.9 1.21
 0 3 1 3.02 0.78
 0 -3 1 4.13 1.15
 0 -3 -1 0.03 0.87
 0 3 -1 3.09 0.96
 0 -3 1 2.09 1.09
 0 -3 -1 1.37 0.9
 0 -3 2 587.17 11.06
 0 -3 -2 578.68 10.95
 0 -3 -2 586.22 10.76
 0 -3 -2 599.05 10.77
 0 -3 2 607.34 11.19
 0 3 2 595.44 10.71
 0 -3 -2 582.7 11.45
 0 -3 -2 591.81 8.31
 0 -3 -2 580.66 10.1
 0 -3 2 593.15 10.05
 0 3 2 591.79 10.15
 0 3 -2 619.96 10.28
 0 3 2 585.57 8.55
 0 -3 3 7358.41 40.28
 0 -3 -3 7187.44 37.39
 0 -3 -3 7709.22 38.69
 0 -3 3 7394.77 37.29
 0 -3 -4 639.55 12.5
 0 -3 -4 629.03 12.24
 0 -3 -4 634.29 11.07
 0 3 4 631.4 10.93
 0 -3 -4 634.35 12.8
 0 -3 -4 650.34 11.8
 0 -3 4 642.46 12.33
 0 3 4 636.56 9.23
 0 -3 -4 648.07 9.33
 0 -3 -5 19.54 2.58
 0 3 -5 18.81 2.58
 0 -3 -5 15.63 1.78
 0 3 5 14.53 1.73
 0 -3 -5 18.22 2.44
 0 -3 -5 19.27 1.8
 0 3 5 14.69 1.58
 0 -3 -6 59.7 3.52
 0 -3 -6 59.01 4.25
 0 3 6 54.9 3.3
 0 -3 -6 54.07 4.08
 0 -3 -6 64.34 3.37
 0 3 6 53.36 3.11
 0 -3 -7 521.49 13.12
 0 -3 -7 534.77 13.07
 0 -3 -7 506.27 10
 0 -3 -7 509.58 10.18
 0 -3 -8 1486.98 22.91
 0 -3 -8 1473.14 17.66
 0 -3 -8 1510.97 23.29
 0 -3 -8 1514.04 18.32
 0 -3 -9 2.59 1.98
 0 -3 -9 3.65 1.22
 0 -3 -9 6.97 2.34
 0 -3 -9 5.95 1.51
 0 -3 -10 360.41 12.18
 0 -3 -10 370.17 12.57
 0 -3 -10 332.62 9.81
 0 -3 -10 370.32 8.98
 0 -3 -11 206.13 9.75
 0 -3 -11 216.57 9.96
 0 -3 -11 200.46 7.91
 0 -3 -11 199.66 6.79
 0 -3 -12 271.62 11.61
 0 -3 -12 286.36 8.14
 0 -3 -12 282.59 11.83
 0 -3 -12 279.16 9.72
 0 -3 -13 7.02 2.65
 0 -3 -13 6.19 1.53
 0 3 -13 7.48 2.3
 0 -3 -13 11.29 2.92
 0 -3 -13 5.54 1.99
 0 -3 -14 13.56 3.1
 0 -3 -14 10.51 1.81
 0 -3 -14 9.71 3.09
 0 3 -14 10.25 2.8
 0 -3 -14 8.23 1.93
 0 -3 -15 180.63 6.74
 0 3 -15 184.3 9.8
 0 -3 -15 171 10.52
 0 -3 -15 178.82 8.96
 0 -3 -15 180.98 10.38
 0 3 -16 118.78 8.17
 0 -3 -16 117.76 5.55
 0 -3 -16 125.35 9.33
 0 -3 -16 127.53 7.92
 0 -3 -16 128.12 9.22
 0 3 -17 0.44 1.94
 0 -3 -17 -0.12 2.11
 0 -3 -17 0.55 1.57
 0 -3 -17 -0.17 2
 0 3 -18 5.21 1.98
 0 -3 -18 3.21 2.64
 0 -3 -18 4.46 2.15
 0 -3 -18 5.46 2.7
 0 3 -19 3.21 2.66
 0 -3 -19 -0.57 2.1
 0 -3 -19 0.57 1.99
 0 -3 -19 -2.3 2.03
 0 3 -20 15.62 3.98
 0 -3 -20 13.77 3.48
 0 -3 -20 25.08 4.26
 0 -3 -20 18.25 4.52
 0 3 -21 19.07 4.52
 0 -3 -21 11.03 3.97
 0 -3 -21 16.08 3.72
 0 -3 -21 12.44 4.09
 0 3 -22 8.04 3.28
 0 -3 -22 18.71 4.15
 0 -3 -22 13.97 4.14
 0 -3 -23 92.9 10.18
 0 -3 -23 101.04 8.97
 0 3 -23 90.57 8.96
 0 -3 -23 102.09 10.3
 0 3 -24 18.9 4.72
 0 -3 -24 19.28 5.35
 0 -3 -24 16.44 3.91
 0 3 -24 28.7 6.13
 0 -3 -24 17.71 4.87
 0 3 -25 30.43 5.69
 0 -3 -25 27.66 6.09
 0 3 -25 34.1 6.59
 0 -3 -25 32.62 6.56
 0 3 -25 35.61 6.83
 0 -3 -26 16.12 5.38
 0 3 -26 21.12 5.12
 0 3 -26 27.32 6.19
 0 -3 -26 21.88 5.95
 0 3 -26 25.49 5.94
 0 -4 0 71.61 4.37
 0 -4 0 75.74 4.14
 0 -4 0 77.51 4.59
 0 -4 -1 578.78 12.47
 0 -4 1 583.83 12.55
 0 -4 -1 571.98 12.47
 0 -4 1 563.31 12.32
 0 4 1 564.81 9.76
 0 -4 -1 557.93 12.6
 0 -4 -1 583.55 11.23
 0 -4 1 581.04 11.26
 0 -4 -1 576.92 11.74
 0 -4 2 332.26 9.51
 0 -4 -2 315.24 9.48
 0 -4 -2 328.88 9.14
 0 -4 -2 333.14 9.3
 0 -4 2 337.68 9.76
 0 -4 -2 341.23 9.94
 0 -4 2 334.83 8.62
 0 -4 -2 333.39 8.67
 0 4 2 332.27 7.36
 0 -4 3 1676.57 21.88
 0 -4 -3 1682.69 22
 0 -4 -3 1672.04 21.35
 0 -4 3 1720.82 21.98
 0 -4 -3 1648.94 20.8
 0 -4 -3 1680.99 22.68
 0 -4 -3 1672.52 16.19
 0 -4 -3 1693.51 20.23
 0 -4 3 1695.85 20.02
 0 4 3 1714.71 16.72
 0 -4 4 2607.61 27.89
 0 -4 -4 2627.96 28.15
 0 -4 -4 2575.34 27.77
 0 -4 -4 2639.44 26.04
 0 -4 -4 2616.45 20.67
 0 -4 -4 2638.05 29.45
 0 -4 -4 2636.95 26.27
 0 -4 4 2644.32 26.01
 0 4 4 2610.97 21.05
 0 -4 -5 1.44 1.43
 0 -4 -5 0.02 1.35
 0 4 -5 3.75 2.18
 0 -4 -5 0.85 1.08
 0 -4 -5 2.57 1.05
 0 -4 -5 2.32 1.61
 0 -4 -5 0.88 1.03
 0 -4 5 1.76 1.51
 0 4 5 1.76 1.08
 0 -4 5 -0.22 0.89
 0 -4 -6 745.48 15.94
 0 -4 -6 728.16 13.81
 0 -4 -6 730.82 16.35
 0 -4 -6 726.66 15.12
 0 -4 6 736.75 15.83
 0 -4 -6 700.83 11.72
 0 -4 -7 31.47 3.64
 0 -4 -7 31.23 3.85
 0 -4 -7 35.29 2.83
 0 -4 -7 29.51 2.97
 0 -4 -8 1.86 1.62
 0 -4 -8 1.23 1.19
 0 -4 -8 0.62 1.53
 0 -4 -8 0.87 1.01
 0 -4 -9 62.05 5.39
 0 -4 -9 60.15 4.11
 0 -4 -9 62.72 4.11
 0 -4 -9 60.72 5.26
 0 -4 -10 11.11 1.84
 0 -4 -10 11 2.63
 0 -4 -10 14.62 2.22
 0 -4 -10 11.7 2.59
 0 -4 -11 3.02 1.33
 0 -4 -11 2.12 2.3
 0 -4 -11 4.46 1.59
 0 -4 -11 1.13 2.11
 0 -4 -12 2.68 1.45
 0 -4 -12 1.23 1.99
 0 -4 -12 2.21 1.33
 0 -4 -12 0.58 1.91
 0 -4 -13 133.21 6.35
 0 -4 -13 140.68 9.19
 0 -4 -13 137.08 7.23
 0 -4 -13 142.38 9
 0 -4 -14 139.87 6.51
 0 -4 -14 146.1 9.5
 0 -4 -14 146.65 7.8
 0 -4 -14 146.28 9.4
 0 4 -15 19.97 3.63
 0 -4 -15 14.92 2.27
 0 -4 -15 23.05 4.55
 0 -4 -15 17.92 3.04
 0 -4 -15 21.75 4.29
 0 -4 -16 52.09 4.02
 0 4 -16 51.66 5.54
 0 -4 -16 62.57 6.93
 0 -4 -16 45.51 4.63
 0 -4 -16 60.51 6.83
 0 4 -17 80.1 7.05
 0 -4 -17 77.53 7.88
 0 -4 -17 67.22 5.98
 0 -4 -17 75.28 7.74
 0 4 -18 -0.54 2.11
 0 -4 -18 0.85 1.81
 0 -4 -18 -1.44 1.76
 0 -4 -18 -0.31 2.17
 0 4 -19 4.99 2.44
 0 -4 -19 10.22 4.19
 0 -4 -19 7.09 2.54
 0 -4 -19 8.3 3.39
 0 4 -20 22.57 4.47
 0 -4 -20 25.25 5.32
 0 -4 -20 24.68 4.09
 0 -4 -20 26.18 5.05
 0 4 -21 31.91 5.33
 0 -4 -21 25.38 5.78
 0 -4 -21 25.26 4.43
 0 -4 -21 26.64 5.28
 0 -4 -22 73.4 8.99
 0 -4 -22 76.28 7.49
 0 -4 -22 98.2 10.11
 0 4 -22 81.6 8.34
 0 -4 -23 14.05 4.64
 0 -4 -23 16.73 5.37
 0 4 -23 7.37 2.76
 0 -4 -24 46.7 7.5
 0 -4 -24 56.25 8.1
 0 4 -24 56.98 7.65
 0 -4 -25 7.35 3.59
 0 4 -25 6.43 3.01
 0 -4 -25 10.08 4.71
 0 -5 0 0.73 1.22
 0 -5 0 3.3 1.51
 0 -5 0 -0.64 1.24
 0 -5 -1 327.19 10.88
 0 -5 1 356.05 11.01
 0 -5 -1 335.64 10.59
 0 -5 1 337.02 9.58
 0 -5 -1 332.1 9.57
 0 -5 1 355.76 10.92
 0 -5 -1 331.61 10.71
 0 -5 -2 681.25 14.73
 0 -5 -2 695.4 15.97
 0 -5 -2 684.41 15.06
 0 -5 2 668.58 15.35
 0 -5 -2 677.65 13.86
 0 -5 2 692.77 13.81
 0 -5 -2 677.46 15.32
 0 -5 2 683.53 15.17
 0 -5 -3 0.49 1.18
 0 -5 3 1.04 1.41
 0 -5 -3 1.31 1.15
 0 -5 -3 2.33 1.58
 0 -5 3 3.11 1.29
 0 -5 -3 1.08 1.31
 0 -5 3 2.18 1.53
 0 -5 -3 1.59 1.59
 0 -5 -4 58.14 4.79
 0 -5 -4 67.1 5
 0 -5 -4 52.04 4.23
 0 -5 -4 54.05 4.63
 0 -5 -4 59.57 4.35
 0 -5 4 55.62 4.19
 0 -5 4 61.95 4.83
 0 -5 -5 329.28 11.17
 0 5 -5 297.02 10.95
 0 -5 -5 316.49 10.94
 0 -5 -5 297.05 10
 0 -5 -5 323.69 8.1
 0 -5 -5 334.42 11.71
 0 -5 -5 304.19 10.25
 0 -5 5 326.44 10.24
 0 -5 5 312.25 11.08
 0 -5 -6 700.56 16.73
 0 -5 -6 667.22 16.42
 0 -5 -6 676.06 14.98
 0 -5 -6 665.85 17.01
 0 -5 -6 663.06 11.89
 0 -5 -6 674.92 15.51
 0 -5 6 666.99 15.2
 0 -5 6 665.2 16.43
 0 -5 7 135.18 7.62
 0 -5 -7 134.61 6.77
 0 -5 -7 134.13 7.62
 0 -5 -7 128.86 7.72
 0 -5 7 134.89 7.06
 0 -5 -7 138.96 5.67
 0 -5 -8 3.56 1.31
 0 -5 -8 3.27 1.59
 0 -5 8 6.25 2.3
 0 -5 -8 2.67 1.7
 0 -5 -9 20.03 2.48
 0 -5 9 17.81 3.15
 0 -5 -9 19.53 3.54
 0 -5 -9 14.92 3.25
 0 -5 -9 16.86 2.55
 0 -5 -10 0.75 1.79
 0 -5 -10 1.31 1.23
 0 -5 -10 0.55 2
 0 -5 -10 0.64 1.27
 0 -5 -11 103.04 7.82
 0 -5 -11 104.28 6.01
 0 -5 -11 105.84 7.72
 0 -5 -11 98.86 5.7
 0 -5 -12 404.78 15.65
 0 -5 -12 397.84 11.78
 0 -5 -12 365.32 14.77
 0 -5 -12 403.99 11.86
 0 -5 -13 1112.25 26.7
 0 -5 -13 1087.6 25.89
 0 -5 -13 1122.02 20.54
 0 -5 -13 1101.79 19.67
 0 -5 -14 11.2 3.18
 0 -5 -14 11.79 2.27
 0 -5 -14 6 2.16
 0 -5 -14 10.7 2.47
 0 -5 -15 125.52 9.71
 0 -5 -15 111.46 6.31
 0 -5 -15 103.09 8.63
 0 -5 -15 105.85 6.87
 0 -5 -16 90.66 8.47
 0 -5 -16 83.64 5.46
 0 -5 -16 86.64 6.46
 0 -5 -16 90.5 8.38
 0 5 -17 13.59 3.37
 0 -5 -17 19.35 4.81
 0 -5 -17 20.27 3.54
 0 -5 -17 13.38 3.59
 0 5 -18 37.59 5.14
 0 -5 -18 34.85 5.7
 0 -5 -18 45.45 5.19
 0 -5 -18 29.69 5.02
 0 5 -19 4 3.17
 0 -5 -19 4.24 3.03
 0 -5 -19 3.53 2.15
 0 -5 -19 -1.88 2.48
 0 5 -20 19.62 4.1
 0 -5 -20 24.72 4.97
 0 -5 -20 21.38 3.99
 0 -5 -20 20.34 4.7
 0 -5 -21 46.57 7.17
 0 -5 -21 39.27 6.9
 0 5 -21 40.82 5.85
 0 -5 -22 2.68 2.63
 0 -5 -22 4.79 3.04
 0 5 -22 2.5 2.38
 0 -5 -23 14.1 5.1
 0 -5 -23 8.07 3.89
 0 5 -23 10.6 3.9
 0 -5 -24 2.25 2.39
 0 -5 -24 0.79 2.96
 0 5 -24 0.64 2.23
 0 -5 -25 44.16 7.63
 0 -5 -25 49.92 8.22
 0 5 -25 40.74 6.55
 0 -6 0 157.55 8.11
 0 -6 0 173.25 8.54
 0 -6 0 159.82 7.26
 0 -6 -1 43.39 4.24
 0 -6 1 43.98 4.65
 0 -6 -1 50.24 4.12
 0 -6 1 38.2 3.71
 0 -6 1 44.2 4.59
 0 -6 -1 37.37 4.16
 0 -6 -2 134.13 7.32
 0 -6 2 129.63 7.54
 0 -6 -2 143.6 7.99
 0 -6 2 136.88 6.83
 0 -6 -2 129.39 6.72
 0 -6 2 137.59 7.68
 0 -6 -2 135.57 7.56
 0 -6 -3 515.55 14.27
 0 -6 3 522.31 15.14
 0 -6 -3 500.47 14.16
 0 -6 -3 531.49 15.36
 0 -6 -3 503.14 13.33
 0 -6 3 512.19 13.29
 0 -6 3 500.48 14.61
 0 -6 -3 541.5 15.19
 0 6 -4 41.9 4.53
 0 -6 -4 32.83 3.88
 0 -6 -4 43.93 4.32
 0 -6 -4 46.22 4.91
 0 -6 -4 37.56 3.8
 0 -6 4 43.48 4.07
 0 -6 -4 42.34 4.53
 0 -6 4 39.69 4.32
 0 -6 -5 49.49 4.8
 0 6 -5 34.51 4.21
 0 -6 -5 44.67 4.55
 0 -6 -5 41.12 4.3
 0 -6 -5 40.69 4.55
 0 -6 -5 39.6 4.1
 0 -6 5 43.16 4.09
 0 -6 5 46.88 4.83
 0 -6 -6 606.06 16.97
 0 -6 -6 563.3 16.12
 0 -6 -6 572.85 15.16
 0 -6 -6 584.13 17.18
 0 -6 -6 589.24 11.94
 0 -6 -6 544.27 15.1
 0 -6 6 588.6 15.27
 0 -6 6 585.63 16.52
 0 -6 -7 51.96 5.22
 0 -6 -7 49.26 4.99
 0 -6 -7 48.7 4.53
 0 -6 -7 56.96 5.72
 0 -6 -7 44.86 3.5
 0 -6 -7 58.13 5.17
 0 -6 7 55.05 4.99
 0 -6 7 51.41 5.18
 0 -6 -8 35.41 4.02
 0 -6 -8 35.83 4.42
 0 -6 -8 28.3 4.25
 0 -6 -8 33.02 3.08
 0 -6 8 33.01 3.9
 0 -6 8 40.43 4.8
 0 -6 9 102.09 7.44
 0 -6 -9 88.25 6.08
 0 -6 -9 104.5 7.73
 0 -6 -9 102.85 7.71
 0 -6 9 99.62 6.91
 0 -6 -9 100.55 5.45
 0 -6 -10 13.36 3.19
 0 -6 -10 16.04 3.43
 0 -6 -10 14.08 2.25
 0 -6 -10 10.59 2.32
 0 -6 10 9.63 2.84
 0 -6 10 10.49 2.47
 0 -6 -11 202.66 11.07
 0 -6 -11 211.19 11.57
 0 -6 11 207.61 11.32
 0 -6 -11 215.77 8.4
 0 -6 -11 216.49 9.37
 0 -6 -12 40.86 5.3
 0 -6 -12 36.24 4.05
 0 -6 -12 36.95 5.12
 0 -6 12 27.03 4.21
 0 -6 -12 37.54 3.7
 0 -6 -13 169.63 10.67
 0 -6 -13 147.55 10.35
 0 -6 13 176.74 10.96
 0 -6 -13 168.47 8.39
 0 -6 -13 166.49 8.1
 0 -6 -14 1.72 1.72
 0 -6 -14 2.75 3.05
 0 -6 14 3.61 2.68
 0 -6 -14 2.96 1.57
 0 -6 -14 2.46 2.56
 0 -6 -15 1.74 1.45
 0 -6 -15 1.04 2.49
 0 -6 -15 -1.45 1.08
 0 -6 -15 -1.87 1.96
 0 -6 -16 31.34 3.69
 0 -6 -16 30.23 5.4
 0 -6 -16 32.41 3.92
 0 -6 -16 39.76 5.61
 0 -6 -17 27.45 5.33
 0 -6 -17 21.69 3.41
 0 -6 -17 15.14 3.93
 0 6 -18 3.06 2.02
 0 -6 -18 10.46 3.67
 0 -6 -18 7.32 2.46
 0 -6 -18 4.46 2.22
 0 -6 -19 15.62 4.51
 0 -6 -19 17.05 4.24
 0 6 -19 10.35 3.24
 0 -6 -20 45.02 6.91
 0 -6 -20 40.79 6.62
 0 6 -20 40.1 5.66
 0 -6 -21 -0.18 2.54
 0 -6 -21 -1.15 2.99
 0 6 -21 3.35 2.84
 0 -6 -22 -2.51 3.17
 0 -6 -22 3.04 3.3
 0 6 -22 0.26 2.25
 0 -6 -23 0.69 2.26
 0 -6 -23 1.54 3.67
 0 6 -23 -0.62 2.59
 0 -6 -24 20.34 5.38
 0 -6 -24 24.2 6.13
 0 6 -24 17.03 4.35
 0 -7 0 -0.24 1.59
 0 -7 0 -0.33 2.17
 0 -7 0 0.87 1.67
 0 -7 -1 102.82 7.23
 0 -7 1 108.75 7.4
 0 -7 -1 98.91 6.25
 0 -7 1 104.38 6.47
 0 -7 -1 108.16 7.23
 0 -7 1 100.15 7.13
 0 -7 -2 11.47 2.65
 0 -7 2 7.15 2.61
 0 -7 -2 7.89 2.01
 0 -7 -2 11.9 2.46
 0 -7 2 10.87 2.41
 0 -7 2 9.09 2.55
 0 -7 -2 11.58 3.16
 0 7 -3 127.18 7.93
 0 -7 -3 131.29 7.92
 0 -7 -3 122.45 8.07
 0 -7 -3 123.15 7.24
 0 -7 3 126.99 7.22
 0 -7 3 122.82 8.01
 0 -7 -3 117.9 7.71
 0 -7 -4 59.46 5.53
 0 7 -4 59.36 5.56
 0 -7 -4 61.89 5.58
 0 -7 -4 60.03 5.91
 0 -7 -4 54.14 5.14
 0 -7 4 66.09 5.26
 0 -7 4 63.57 5.87
 0 -7 -4 65.37 5.91
 0 -7 -5 11.1 2.65
 0 -7 -5 8.45 2.81
 0 -7 -5 12.03 3.3
 0 -7 5 15.64 2.9
 0 -7 -5 12.28 2.45
 0 -7 -5 15.31 3.01
 0 -7 5 17.38 3.52
 0 -7 -6 148.9 9.04
 0 -7 -6 133.02 8.39
 0 -7 -6 151.59 8.53
 0 -7 -6 148.71 9.34
 0 -7 -6 149.6 8.49
 0 -7 6 128.21 7.6
 0 -7 6 130.54 8.48
 0 -7 -7 3.64 1.99
 0 -7 -7 4.85 2.21
 0 -7 -7 5.84 2.79
 0 -7 -7 2.61 1.74
 0 -7 7 5.75 2.21
 0 -7 -7 3.8 2.23
 0 -7 7 -1.09 1.95
 0 -7 -8 41.21 5.21
 0 -7 -8 32.9 4.2
 0 -7 -8 33.15 3.21
 0 -7 -8 33.75 5.04
 0 -7 -8 38.04 4.75
 0 -7 8 35.38 4.26
 0 -7 -8 34.17 4.9
 0 -7 8 38.11 4.73
 0 -7 -9 78.72 6.21
 0 -7 -9 70.59 6.6
 0 -7 -9 78.02 7.46
 0 -7 -9 79.56 4.99
 0 -7 9 78.19 6.46
 0 -7 9 71.08 6.81
 0 -7 -10 17.52 3.05
 0 -7 -10 18.11 3.67
 0 -7 -10 18.79 3.85
 0 -7 -10 21.46 2.82
 0 -7 10 23.04 4.15
 0 -7 10 17.62 3.25
 0 -7 -11 1.28 1.7
 0 -7 -11 0.05 1.86
 0 -7 -11 0.2 1.99
 0 -7 -11 2.09 1.43
 0 -7 11 2.15 1.43
 0 -7 11 3.62 2.22
 0 -7 12 156.44 10.58
 0 -7 -12 153.44 8.7
 0 -7 -12 153.14 10.58
 0 -7 -12 150.48 10.76
 0 -7 12 137.71 9.13
 0 -7 -12 167.48 7.73
 0 -7 -13 3.7 2.48
 0 -7 -13 0.51 1.01
 0 -7 -13 1.16 2.56
 0 -7 -13 3.86 2.09
 0 -7 13 -0.05 2.03
 0 -7 13 0.51 1.95
 0 -7 -14 19.27 2.99
 0 -7 -14 18.42 3.21
 0 -7 14 17.69 4.06
 0 -7 -14 19.03 4.06
 0 -7 -14 18.41 4.28
 0 -7 -15 0.18 1.16
 0 -7 -15 1.32 1.64
 0 -7 -15 1.16 2.16
 0 -7 15 1.32 2.41
 0 -7 -15 1.25 2.56
 0 -7 -16 100.79 9.48
 0 -7 -16 107.93 9.98
 0 -7 16 97.36 9.37
 0 -7 -16 102.78 7.16
 0 -7 -16 102.18 6.96
 0 -7 -17 17.17 4.31
 0 -7 17 12.24 4.21
 0 -7 -17 13.86 3.99
 0 -7 -18 -1.17 2.7
 0 -7 -18 -2.04 2.94
 0 -7 18 0.78 2.86
 0 -7 -19 14.26 4.46
 0 -7 -19 20.84 5.06
 0 -7 19 29.08 5.95
 0 7 -19 18.84 4.02
 0 -7 -20 3.05 2.58
 0 -7 20 2.68 2.32
 0 7 -20 6.31 2.7
 0 -7 -21 3 3.48
 0 -7 21 -1.83 2.53
 0 -7 -21 -0.82 2.97
 0 7 -21 1.06 2.06
 0 -7 -22 39.85 7.29
 0 -7 -22 28.6 6.32
 0 -7 22 30.92 6.31
 0 7 -22 31.89 5.47
 0 -7 -23 5.4 3.3
 0 -7 23 12.81 5.03
 0 -7 -23 9.03 4.48
 0 8 0 46.88 4.91
 0 -8 0 46.14 4.78
 0 -8 0 38.23 4.91
 0 -8 0 36.75 4.83
 0 8 1 175.96 8.89
 0 8 -1 159.4 9.02
 0 -8 1 188.39 9.3
 0 -8 -1 186.33 9.21
 0 -8 -1 174.28 10.16
 0 -8 1 182.21 10.31
 0 -8 1 185.33 10.37
 0 -8 -1 173.59 9.97
 0 8 -2 2.43 2.03
 0 -8 2 -1.76 2.13
 0 -8 -2 0.34 1.61
 0 -8 -2 1.51 1.42
 0 -8 2 3.31 2.12
 0 -8 -2 3.04 2.04
 0 -8 2 2.43 1.63
 0 -8 -3 106.98 7.89
 0 -8 -3 97.31 8.05
 0 -8 -3 96 6.84
 0 -8 3 94.03 6.62
 0 -8 3 108.21 8.1
 0 -8 -3 106.96 8.01
 0 -8 -4 0.26 2.05
 0 -8 -4 2.19 1.62
 0 -8 4 1.37 1.67
 0 -8 -4 0.99 1.59
 0 -8 -4 0.39 1.81
 0 -8 4 0.03 1.56
 0 8 5 16.99 2.56
 0 -8 -5 22.37 4.02
 0 -8 -5 15.82 3.47
 0 -8 -5 20.96 4.03
 0 -8 5 25.2 3.8
 0 -8 -5 19.47 3.41
 0 -8 5 19.83 3.45
 0 -8 -5 16.97 3.71
 0 -8 -6 67.9 6.57
 0 8 6 72.51 4.75
 0 -8 -6 67.38 6.34
 0 -8 -6 65.25 6.31
 0 -8 -6 66.65 6.76
 0 -8 -6 74.74 6.48
 0 -8 6 70.94 6.13
 0 -8 6 69.27 6.74
 0 -8 -7 33.42 4.69
 0 -8 -7 40.52 4.93
 0 -8 -7 38.09 5.43
 0 -8 -7 32.48 4.52
 0 -8 7 40.68 4.79
 0 -8 -7 33.85 5.04
 0 -8 7 42.22 5.38
 0 -8 -8 113.44 8.84
 0 -8 -8 94.46 8
 0 -8 -8 90.8 7.21
 0 -8 -8 89.68 8.22
 0 -8 -8 107.07 8.08
 0 -8 8 97.86 7.38
 0 -8 8 102.09 8.53
 0 -8 -9 33.39 4.52
 0 -8 9 44.56 5.76
 0 -8 -9 27.18 4.71
 0 -8 9 33.4 4.5
 0 -8 -9 28.77 4.58
 0 -8 -10 47.98 5.3
 0 -8 10 45.19 6.07
 0 -8 -10 49.62 4.2
 0 -8 -10 37.45 5.49
 0 -8 10 50.91 5.71
 0 -8 -10 48.26 6.29
 0 -8 -11 184.06 11.95
 0 -8 -11 178.31 10.16
 0 -8 -11 198.15 8.37
 0 -8 -11 190.25 12.36
 0 -8 11 174.8 10.64
 0 -8 11 191.76 11.91
 0 -8 -12 0.81 1.63
 0 -8 12 -0.4 2.32
 0 -8 -12 3.38 1.48
 0 -8 -12 1.44 2.48
 0 -8 -12 0.29 2.16
 0 -8 12 1.7 1.67
 0 -8 -13 1.56 1.56
 0 -8 -13 1.1 2.96
 0 -8 -13 4 1.78
 0 -8 -13 3.15 2.74
 0 -8 13 5.98 3.08
 0 -8 13 5.01 2.13
 0 -8 -14 70.62 6.45
 0 -8 -14 68.72 7.87
 0 -8 -14 54.45 7.43
 0 -8 14 69.83 8.02
 0 -8 14 51.79 6.21
 0 -8 -15 8.62 2.49
 0 -8 -15 7.15 3.42
 0 -8 -15 9.56 3.94
 0 -8 15 6.52 3.09
 0 -8 15 13 4.28
 0 -8 -16 91.92 9.73
 0 -8 -16 81.09 9.01
 0 -8 16 89.03 8.61
 0 -8 16 77.67 8.66
 0 -8 -17 3.76 2.74
 0 -8 17 8.87 3.83
 0 -8 17 7.06 3.07
 0 -8 -17 3.12 2.54
 0 -8 -18 3.07 3.04
 0 -8 18 7.77 3.49
 0 -8 18 0.65 2.16
 0 -8 -18 8.45 3.81
 0 -8 -19 25.46 5.63
 0 -8 -19 22.9 5.3
 0 -8 19 29.15 6.37
 0 -8 19 29.28 5.42
 0 -8 -20 4.93 3.31
 0 -8 -20 7.79 4.32
 0 8 -20 11.96 3.89
 0 -8 20 11.91 4.49
 0 -8 20 7.93 3.77
 0 -8 -21 83.09 10.27
 0 -8 -21 74.24 9.74
 0 -8 21 91.23 10.42
 0 -8 -22 0.68 3.03
 0 -8 -22 1.44 3.66
 0 -8 22 -3.85 3.2
 0 -9 0 -1.61 2.03
 0 -9 0 2.05 2.29
 0 -9 0 -0.39 1.57
 0 -9 1 439.27 17.06
 0 -9 -1 448.61 17.18
 0 -9 1 464.99 17.58
 0 -9 -1 453.14 17.19
 0 -9 1 456.23 15.29
 0 -9 -1 453.91 15.28
 0 -9 -2 27.74 4.47
 0 -9 2 28.33 4.39
 0 -9 -2 34.93 5.11
 0 -9 -2 26.31 3.93
 0 -9 2 23.85 3.5
 0 -9 -3 13.21 3.16
 0 -9 -3 15.38 3.05
 0 -9 3 15.8 3.13
 0 -9 -3 12.36 3.29
 0 -9 3 14.3 3.42
 0 -9 -4 158.88 10.15
 0 -9 -4 156.62 10.63
 0 -9 -4 143.32 9.08
 0 -9 4 155.63 9.2
 0 -9 4 164.86 10.57
 0 -9 -4 159.35 10.55
 0 -9 -5 5.26 2.4
 0 -9 -5 5.98 2.18
 0 -9 5 8.65 2.43
 0 -9 -5 13.04 3.44
 0 -9 -5 12.78 3.48
 0 -9 5 14.58 3.83
 0 -9 -6 10.34 3.18
 0 -9 -6 11.7 3.25
 0 -9 -6 11.04 3.47
 0 -9 6 3.49 1.76
 0 -9 -6 11.61 3.06
 0 -9 6 7.24 2.98
 0 -9 -6 10.18 2.76
 0 -9 -7 13.94 3.61
 0 -9 -7 6.91 2.46
 0 -9 -7 17.67 4.06
 0 -9 -7 10.69 2.89
 0 -9 7 8.5 2.64
 0 -9 -7 13.14 3.95
 0 -9 7 11.27 3.15
 0 -9 -8 9.57 3.71
 0 -9 -8 7.78 2.77
 0 -9 -8 11.27 3.52
 0 -9 -8 11.08 3
 0 -9 8 10.69 3.02
 0 -9 8 12.06 3.75
 0 -9 -8 12.88 3.35
 0 -9 -9 4.22 2.02
 0 -9 -9 4.19 2.65
 0 -9 9 5.9 2.88
 0 -9 -9 10.37 3.22
 0 -9 9 5.65 2.67
 0 -9 -9 3.91 2.61
 0 -9 -10 9.21 2.8
 0 -9 10 6.65 2
 0 -9 -10 5.51 2.84
 0 -9 10 11.32 3.18
 0 -9 -10 15.49 4.14
 0 -9 -11 0.08 1.89
 0 -9 11 2.49 2.96
 0 -9 -11 0.21 2.46
 0 -9 11 0.23 1.67
 0 -9 -11 1.41 2.09
 0 -9 -12 73.51 8.06
 0 -9 -12 76.86 7.12
 0 -9 -12 72.17 8.26
 0 -9 12 73.96 7.31
 0 -9 12 81.31 8.77
 0 -9 -13 36.77 4.9
 0 -9 13 44.04 6.44
 0 -9 -13 38.44 6.46
 0 -9 13 47.24 6.21
 0 -9 -13 36.5 5.96
 0 -9 -14 111.4 10.44
 0 -9 -14 113.8 8.64
 0 -9 -14 93.72 9.8
 0 -9 14 109.28 9.28
 0 -9 14 87.49 8.92
 0 -9 -15 21.39 4.03
 0 -9 -15 11.1 3.67
 0 -9 -15 14.92 4.46
 0 -9 15 14.86 4.27
 0 -9 15 9.96 3.2
 0 -9 -16 1.01 2.62
 0 -9 -16 4.96 3.75
 0 -9 16 2.03 2.53
 0 -9 16 1.55 2.1
 0 -9 -17 87.14 10.02
 0 -9 -17 95.92 10.19
 0 -9 17 88.24 9.14
 0 -9 17 101.3 10.34
 0 -9 -18 22.31 5.75
 0 -9 18 23.92 5.81
 0 -9 18 18.17 4.47
 0 -9 -18 21.12 5.71
 0 -9 -19 43.83 7.54
 0 -9 19 42.94 7.12
 0 -9 19 40.97 6.53
 0 -9 -19 52.89 8.52
 0 -9 -20 -1.91 3.28
 0 -9 20 -2.92 3.77
 0 -9 20 1.44 2.33
 0 -9 -20 1.61 2.61
 0 -9 -21 0.36 2.7
 0 -9 -21 -0.91 2.56
 0 -9 21 -1.89 2.7
 0 -9 21 1.35 2.68
 0 -10 0 116.43 9.55
 0 -10 0 110.46 8.12
 0 -10 -1 87.59 8.23
 0 -10 -1 80.28 7.75
 0 -10 1 79.98 8.09
 0 -10 1 86.81 7.25
 0 -10 -1 91.63 7.5
 0 -10 -2 10.5 3.39
 0 -10 -2 8.31 3.2
 0 -10 2 11.38 3.78
 0 -10 2 9.31 2.71
 0 -10 -2 12.04 3.1
 0 -10 -3 5.88 2.81
 0 -10 -3 0.61 2.34
 0 -10 3 0.23 2.61
 0 -10 3 2.46 1.86
 0 -10 -3 -0.24 1.53
 0 -10 -4 21.42 4.57
 0 -10 -4 13.4 3.38
 0 -10 4 23.56 4.52
 0 -10 -4 21.5 3.95
 0 -10 4 24.99 4.26
 0 -10 -5 53.52 6.57
 0 -10 -5 30.92 4.68
 0 -10 5 43.27 5.28
 0 -10 5 43.66 6.22
 0 -10 -5 40.51 5.83
 0 -10 -6 16.22 3.69
 0 -10 -6 23.68 5.05
 0 -10 6 17.05 3.59
 0 -10 -6 14.78 3.72
 0 -10 6 17.25 4.31
 0 -10 -6 17.85 4.42
 0 -10 -7 39.98 5.66
 0 -10 -7 44.7 6.44
 0 -10 -7 41.51 5.52
 0 -10 7 49.68 5.86
 0 -10 -7 38.16 5.83
 0 -10 7 39.86 5.92
 0 -10 -8 3.72 2.99
 0 -10 -8 1.72 1.92
 0 -10 -8 3.35 2.62
 0 -10 -8 3.64 2.44
 0 -10 8 6.51 2.67
 0 -10 -8 7.48 3.77
 0 -10 8 7.93 3.52
 0 -10 -9 4.14 2.11
 0 -10 -9 15.95 4.42
 0 -10 -9 15.66 4.56
 0 -10 9 6.61 2.67
 0 -10 9 2.39 2.58
 0 -10 -9 5.96 2.68
 0 -10 -10 4.77 2.69
 0 -10 -10 -0.01 2.42
 0 -10 -10 -0.23 2.32
 0 -10 10 3.57 2.09
 0 -10 10 0.41 2.43
 0 -10 -11 31.74 4.99
 0 -10 -11 41.76 6.61
 0 -10 -11 25.86 5.58
 0 -10 11 25.91 4.6
 0 -10 11 23.63 4.99
 0 -10 -12 8.61 2.97
 0 -10 -12 6.41 3.57
 0 -10 -12 7.09 3.63
 0 -10 12 4.79 2.79
 0 -10 12 4.87 3.28
 0 -10 -13 10.47 3.18
 0 -10 -13 8.36 3.9
 0 -10 -13 17.47 5.42
 0 -10 13 11.46 3.73
 0 -10 13 18.23 4.92
 0 -10 -14 5.65 2.2
 0 -10 -14 0.99 2.8
 0 -10 -14 8.81 3.84
 0 -10 14 3.74 2.98
 0 -10 14 2.15 2.46
 0 -10 -15 16.06 4.91
 0 -10 -15 16.62 4.85
 0 -10 15 9.49 3.3
 0 -10 15 18.48 5.13
 0 -10 -16 32.42 6.5
 0 -10 -16 45.91 7.51
 0 -10 16 33.92 5.85
 0 -10 16 39.55 7.1
 0 -10 -17 52.46 8.51
 0 -10 -17 52.18 8.06
 0 -10 17 57.55 7.51
 0 -10 17 61.08 8.52
 0 -10 -18 19.49 5.5
 0 -10 -18 17.37 5.35
 0 -10 18 11.57 4.35
 0 -10 18 6.05 2.81
 0 -10 -19 2.64 4.04
 0 -10 19 0.76 2.58
 0 -10 19 3.47 3.04
 0 -10 -19 5.77 4.17
 0 -11 0 -0.6 1.47
 0 -11 0 0.6 2.24
 0 -11 -1 4.41 2.47
 0 -11 1 1.53 1.93
 0 -11 1 9.87 3.92
 0 -11 -1 2.42 3.03
 0 -11 -2 106.13 9.55
 0 -11 2 102.29 8.32
 0 -11 -2 100.14 9.49
 0 -11 2 94.81 9.35
 0 -11 -2 94.21 8
 0 -11 -3 2.24 1.97
 0 -11 -3 0.11 2.08
 0 -11 3 3.2 3.12
 0 -11 3 3.97 2.45
 0 -11 -3 1.76 2.02
 0 -11 -4 4.15 3.27
 0 -11 4 10.69 3.74
 0 -11 -4 -0.46 2.32
 0 -11 4 2.07 2.24
 0 -11 -4 1.84 2.5
 0 -11 -5 4.62 3.49
 0 -11 -5 2.13 2.26
 0 -11 5 2.33 2.39
 0 -11 5 4.75 3.38
 0 -11 -5 1.41 2.72
 0 -11 -6 7.38 3.33
 0 -11 -6 0.83 1.94
 0 -11 6 4.59 2.79
 0 -11 6 1.73 2.23
 0 -11 -6 5.95 3.44
 0 -11 -7 10.45 3.03
 0 -11 -7 8.24 3.54
 0 -11 -7 18.05 4.17
 0 -11 7 13.75 3.79
 0 -11 7 11.39 4.25
 0 -11 -7 15.36 4.63
 0 -11 -8 12.94 3.69
 0 -11 -8 8.04 3.22
 0 -11 -8 16.11 4.13
 0 -11 8 16.06 4.17
 0 -11 -8 14.06 4.16
 0 -11 8 13.58 4.43
 0 -11 -9 46.1 7.4
 0 -11 -9 44.34 7.03
 0 -11 9 57.44 7.64
 0 -11 9 44.61 5.99
 0 -11 -9 52.12 6.86
 0 -11 -10 1.67 2.03
 0 -11 -10 2.81 2.79
 0 -11 -10 8.28 4
 0 -11 10 2.98 2.34
 0 -11 10 0.03 2.45
 0 -11 -11 26.22 4.89
 0 -11 -11 18.53 5.15
 0 -11 -11 17.36 4.81
 0 -11 11 23.21 4.77
 0 -11 11 10.81 3.42
 0 -11 -12 -0.85 2.11
 0 -11 -12 -2.01 2.25
 0 -11 -12 2.13 3
 0 -11 12 4.01 3.36
 0 -11 12 4.12 3.55
 0 -11 -13 31.79 5.45
 0 -11 -13 39.99 6.88
 0 -11 -13 32.76 6.73
 0 -11 13 36.13 5.82
 0 -11 13 38.98 6.7
 0 -11 -14 33.27 5.57
 0 -11 -14 30.01 5.94
 0 -11 -14 30.36 5.81
 0 -11 14 36.59 6.04
 0 -11 14 34.26 6.66
 0 -11 -15 64.45 9.37
 0 -11 -15 65.04 8.74
 0 -11 15 83.83 8.83
 0 -11 15 80.93 9.77
 0 -11 -16 50.28 8.09
 0 -11 16 36.49 6.25
 0 -11 16 52.52 8.19
 0 -11 -16 38.52 7.26
 0 -11 -17 26.28 6.2
 0 -11 -17 30.14 6.7
 0 -11 17 32.29 6.16
 0 -11 17 26.13 5.96
 0 -12 0 8.55 2.99
 0 -12 0 6.31 3.72
 0 -12 -1 1.68 2.15
 0 -12 1 2.02 1.81
 0 -12 1 -1.25 2.35
 0 -12 -1 1.66 2.61
 0 -12 2 23.73 4.46
 0 -12 -2 25.94 4.89
 0 -12 -2 22.23 5.32
 0 -12 2 23.73 5.67
 0 -12 3 44.84 5.95
 0 -12 -3 38.15 5.92
 0 -12 3 31.76 5.86
 0 -12 -3 49.35 7.22
 0 -12 -4 35.84 5.5
 0 -12 4 43.9 5.89
 0 -12 -4 37.33 6.64
 0 -12 4 45.09 7
 0 -12 -5 3.09 2.42
 0 -12 5 4.89 2.47
 0 -12 -5 -0.31 2.48
 0 -12 5 0.82 2.93
 0 -12 -6 9.97 4.24
 0 -12 6 5.16 3.17
 0 -12 -6 5.08 3.35
 0 -12 6 6.96 3.61
 0 -12 -6 3.64 2.5
 0 -12 -7 5.32 3.21
 0 -12 7 1.49 2.37
 0 -12 7 0.67 2.41
 0 -12 -7 -3.81 3.01
 0 -12 -7 -0.4 2.34
 0 -12 -8 -0.71 2.22
 0 -12 -8 0.76 2.3
 0 -12 8 5.99 2.72
 0 -12 8 3.77 2.83
 0 -12 -8 5.44 3.42
 0 -12 -9 32.39 6.75
 0 -12 -9 21.57 4.72
 0 -12 9 31.37 5.36
 0 -12 9 29.92 5.83
 0 -12 -9 35.98 6.72
 0 -12 -10 0.54 2.49
 0 -12 -10 1.09 2.04
 0 -12 10 1.42 2.51
 0 -12 10 -0.31 2.58
 0 -12 -11 16.35 5.2
 0 -12 -11 18.19 4.51
 0 -12 11 11.41 3.51
 0 -12 11 11.63 4.32
 0 -12 -12 1.94 3.73
 0 -12 -12 6.17 3.24
 0 -12 12 -0.61 2.3
 0 -12 12 3.98 3.4
 0 -12 -13 35.14 6.93
 0 -12 -13 32.69 6.8
 0 -12 -13 35.63 5.96
 0 -12 13 38.08 6.38
 0 -12 13 23.1 5.54
 0 -12 -14 61.54 9.05
 0 -12 14 50.44 7.22
 0 -12 -14 67.75 9.16
 0 -12 14 64.03 8.99
 0 -12 -15 16.05 4.97
 0 -12 15 12.08 4.57
 0 -12 -15 14.23 4.85
 0 -12 15 9.27 3.71
 0 -13 0 3.09 2.96
 0 -13 0 0.3 1.75
 0 -13 1 -1.68 2.89
 0 -13 -1 3.81 3.1
 0 -13 -1 -0.85 2.2
 0 -13 1 -2.82 2.24
 0 -13 -2 20.29 5.43
 0 -13 2 23.1 5.53
 0 -13 -2 22.23 4.74
 0 -13 2 17.07 4.12
 0 -13 3 1.99 2.85
 0 -13 -3 0.49 3.06
 0 -13 3 4.04 2.86
 0 -13 -3 3.1 2.39
 0 -13 -4 35.21 6.91
 0 -13 4 34.72 6.69
 0 -13 -4 19.28 4.21
 0 -13 4 15.45 3.95
 0 -13 -5 3.38 2.39
 0 -13 5 5.27 3.34
 0 -13 -5 1.34 3.3
 0 -13 5 4.06 2.62
 0 -13 -6 25.61 5.15
 0 -13 6 17.87 5.31
 0 -13 -6 18.49 5.3
 0 -13 6 27.39 5.18
 0 -13 -7 47.18 6.89
 0 -13 7 52.19 7.87
 0 -13 -7 53.11 8.11
 0 -13 7 40 5.99
 0 -13 -8 14.33 5.14
 0 -13 8 17.59 5.1
 0 -13 8 10.98 3.37
 0 -13 -9 30.78 6.22
 0 -13 9 31.46 6.48
 0 -13 9 28 5.29
 0 -13 10 28.36 6.21
 0 -13 10 27.12 5.25
 0 -13 11 30.06 6.13
 0 -13 -11 23.7 6.07
 0 -13 11 22.8 5.04
 0 -13 12 31.21 6.78
 0 -13 -12 24.76 6.25
 0 -13 12 16.63 4.34
 0 -14 0 10.81 4.37
 0 -14 0 12.8 4
 0 -14 -1 6.43 3.45
 0 -14 1 3.64 3.47
 0 -14 1 4.31 2.55
 0 -14 -1 3.25 2.3
 0 -14 2 65.13 7.83
 0 -14 -2 73.04 9.73
 0 -14 2 75.37 9.97
 0 -14 -2 70.66 8.14
 0 -14 -3 7.48 4.76
 0 -14 3 1.66 3.7
 0 -14 -3 5.32 3.05
 0 -14 3 1.16 2.28
 0 -14 -4 3.44 3.69
 0 -14 4 4.39 3.97
 0 -14 -4 5.74 3.79
 0 -14 4 7.34 3.19
 0 -14 -5 21.91 4.71
 0 -14 5 36.24 7.14
 0 -14 -5 26.15 6.2
 0 -14 5 26.59 5.18
 0 -14 -6 -1.46 2.32
 0 -14 6 -0.58 2.45
 0 -14 -6 2.96 3.45
 0 -14 6 -4.86 3.19
 0 -14 -7 2.18 2.07
 0 -14 7 1.25 2.23
 0 -14 7 1.74 3.36
 0 -14 -7 5.91 4.15
 0 -14 8 25.7 6.3
 0 -14 -8 26.37 6.03
 1 0 -26 71.13 8.67
 1 0 -26 82.87 9.19
 1 0 -26 73.1 9.4
 1 0 -25 0.98 2.15
 1 0 -25 4.24 2.86
 1 0 -25 1.69 2.48
 1 0 -24 41.36 6.69
 1 0 -24 52.37 7.13
 1 0 -24 45.59 7.17
 1 0 -23 -0.09 2.29
 1 0 -23 0.37 2.09
 1 0 -23 5.76 3.55
 1 0 -22 -0.78 2.28
 1 0 -22 -1.58 2.07
 1 0 -22 0.16 2.06
 1 0 -21 -0.12 2
 1 0 -21 6.4 3.08
 1 0 -21 5.04 2.98
 1 0 -20 34.72 5.5
 1 0 -20 28.53 4.78
 1 0 -20 31.35 5.67
 1 0 -19 1.87 2.09
 1 0 -19 4.13 2.62
 1 0 -19 2.22 1.78
 1 0 -18 115.55 5.79
 1 0 -18 134.3 9.28
 1 0 -18 106.88 9.05
 1 0 -17 1.94 1.14
 1 0 -17 0.27 2.54
 1 0 -17 0.25 1.79
 1 0 -16 0.31 0.78
 1 0 -16 -0.97 2
 1 0 -16 0.83 2.38
 1 0 -15 0.47 1.56
 1 0 -15 2.97 2.06
 1 0 -14 112.89 7.25
 1 0 -14 118.4 7.92
 1 0 -13 1.95 1.63
 1 0 -12 12.54 2.46
 1 0 -11 2.04 1.62
 1 0 -10 776.93 15.57
 1 0 -9 0.09 1.36
 1 0 -8 335.03 9
 1 0 -7 0.91 0.99
 -1 0 6 576.5 10.09
 1 0 -6 594.7 10.18
 1 0 -5 1.13 0.8
 -1 0 5 1.74 0.85
 -1 0 4 308.48 5.87
 1 0 -4 317.39 5.97
 -1 0 -3 1.57 0.83
 -1 0 -4 -0.02 0.77
 -1 0 -5 1.56 1.03
 -1 0 -6 207.47 6.58
 -1 0 -7 -0.31 1.18
 -1 0 -8 113.54 5.7
 -1 0 -9 0.47 1.33
 -1 0 -10 211.95 8.57
 -1 0 -11 1.68 1.54
 -1 0 -12 15.04 3.07
 -1 0 -13 0.87 1.57
 -1 0 -13 2.98 2.26
 -1 0 -14 1.1 0.83
 -1 0 -14 2.47 2.3
 -1 0 -14 1.23 1.9
 -1 0 -15 0.32 0.66
 -1 0 -15 1.52 1.89
 -1 0 -15 -0.01 1.76
 -1 0 -16 31.12 2.59
 -1 0 -16 31.47 4.53
 -1 0 -16 22.67 4.2
 -1 0 -16 26.79 4.36
 -1 0 -17 2.24 1.83
 -1 0 -17 3.74 2.13
 -1 0 -18 93.85 8.03
 -1 0 -18 91.79 7.81
 -1 0 -18 74.42 7.69
 -1 0 -19 2.97 2.87
 -1 0 -19 4.65 2.92
 -1 0 -19 0.89 2.41
 -1 0 -20 17.9 4.08
 -1 0 -20 18.11 3.98
 -1 0 -20 13.84 3.89
 -1 0 -21 -1.98 2.44
 -1 0 -21 1.88 2.36
 -1 0 -21 0.86 2.78
 -1 0 -22 79.71 8.37
 -1 0 -22 90.59 8.71
 -1 0 -22 94.43 9.44
 -1 0 -23 -1.81 2.19
 -1 0 -23 -0.82 1.73
 -1 0 -23 2.32 2.86
 -1 0 -24 51.61 7.33
 -1 0 -24 32.19 6.08
 -1 0 -24 50.96 7.6
 -1 0 -25 -0.03 2.26
 -1 0 -25 0.24 2.35
 -1 0 -26 1.08 2.96
 -1 0 -26 0.57 2.48
 -1 0 -26 3.67 3.68
 1 -1 -26 40.13 6.9
 1 1 -26 35.43 6.26
 1 1 -26 31.41 5.94
 1 -1 -26 26.14 5.59
 1 1 -26 38.16 7
 1 -1 -26 35.59 6.75
 1 1 -25 71.3 8.56
 1 -1 -25 62.88 8.22
 1 -1 -25 68.12 8
 1 1 -25 77.29 8.82
 1 -1 -25 58.04 8.15
 1 1 -25 69.62 9.06
 1 -1 -24 14.64 4.26
 1 1 -24 12.03 3.7
 1 1 -24 12.29 4.05
 1 -1 -24 10.37 3.47
 1 1 -24 13 4.33
 1 -1 -24 11.89 3.88
 1 1 -23 25.29 4.95
 1 -1 -23 12.19 3.79
 1 -1 -23 26.09 5.08
 1 1 -23 17.53 4.38
 1 -1 -23 27.73 5.52
 1 1 -23 18.02 4.91
 1 1 -22 6.3 3.28
 1 -1 -22 0.45 2.03
 1 -1 -22 6.65 3.1
 1 1 -22 8.13 3.49
 1 -1 -22 1.36 2.71
 1 1 -22 2.71 2.7
 1 1 -21 7.16 3.1
 1 -1 -21 5.74 3.05
 1 -1 -21 6.83 2.85
 1 1 -21 3.16 2.14
 1 -1 -21 6.32 3.6
 1 1 -20 23.67 4.62
 1 -1 -20 23.32 4.43
 1 -1 -20 17.89 3.95
 1 1 -20 32.41 5.62
 1 -1 -20 18.14 4.73
 1 -1 -19 149.23 10.32
 1 1 -19 144.51 9.77
 1 -1 -19 153.05 10.85
 1 1 -19 144.75 10.6
 1 -1 -19 149.87 9.58
 1 1 -18 3.52 2.61
 1 -1 -18 -2.36 2.6
 1 -1 -18 0.67 0.92
 1 -1 -18 3.1 2.79
 1 -1 -18 1.9 2
 1 1 -17 21.85 3.87
 1 -1 -17 20.82 4.06
 1 -1 -17 18.75 2.34
 1 -1 -17 19.64 3.96
 1 -1 -17 18.91 3.55
 1 1 -16 6.49 2.32
 1 -1 -16 8.17 2.9
 1 -1 -16 2.66 2.58
 1 -1 -16 6.43 2.51
 1 -1 -16 5.39 1.4
 1 -1 -15 302.49 12.54
 1 1 -15 269.6 11.41
 1 -1 -15 296.02 8.42
 1 -1 -15 275.74 12.54
 1 -1 -15 296.88 11.55
 1 1 -14 24.6 3.53
 1 -1 -14 32.45 4.14
 1 -1 -14 29.76 4.33
 1 -1 -14 30.15 3.84
 1 -1 -14 30.43 2.73
 1 1 -13 58.3 5.05
 1 -1 -13 64.18 5.43
 1 -1 -13 63.65 3.81
 1 -1 -13 56.81 5.51
 1 -1 -13 64.29 5.11
 1 -1 -12 1.79 1.06
 1 -1 -12 1.86 1.69
 1 -1 -12 2.25 2.15
 1 1 -12 3.23 1.59
 1 -1 -11 350.12 8.02
 1 -1 -11 348.86 11.41
 1 1 -11 339.3 10.66
 1 -1 -11 350.61 11.91
 1 -1 -10 53.15 3.09
 1 -1 -10 52.77 4.59
 1 1 -10 54.96 4.15
 1 -1 -10 53.83 4.44
 1 -1 -9 65.66 3.24
 1 -1 -9 59.5 4.44
 1 -1 -9 72.12 5.04
 1 1 -9 61.98 4.13
 1 -1 -8 0.51 0.63
 1 -1 -8 1.03 1.37
 1 -1 -8 0.47 1.4
 1 1 -8 -0.44 1.14
 1 -1 -7 46.46 2.5
 1 -1 -7 43.43 3.2
 1 -1 -7 42.63 3.66
 1 1 -7 38.37 2.89
 1 -1 -6 18.84 2.43
 -1 -1 6 13.53 1.69
 1 -1 -6 17.42 1.99
 1 -1 -6 16.25 1.46
 1 -1 -5 149.13 5.46
 -1 1 5 143.33 5.36
 1 -1 -5 124.52 4.65
 -1 1 5 129.35 4.7
 1 -1 -5 125.11 3.66
 -1 1 4 61.91 2.99
 1 -1 -4 59.43 2.99
 1 -1 -4 72.65 3.39
 -1 1 4 69.78 3.44
 1 -1 -4 61.21 2.35
 1 -1 -4 59.87 2.45
 -1 1 4 63.93 2.5
 -1 1 3 113.03 3.62
 1 -1 -3 109.43 3.53
 -1 1 3 109.63 3.03
 -1 1 3 121.19 3.9
 1 -1 -3 115.3 2.64
 -1 -1 -3 23.11 1.19
 -1 1 -3 23.11 1.47
 -1 -1 -3 24.78 1.94
 1 1 3 20.81 1.71
 1 1 3 21.53 1.75
 1 1 3 23.46 1.15
 1 1 3 26.4 1.84
 -1 -1 -3 23.01 1.76
 -1 -1 -3 22.46 1.59
 1 1 3 24.07 1.63
 -1 1 -4 39.55 2.01
 -1 -1 -4 43.44 1.63
 -1 -1 -4 42.72 2.69
 1 1 4 42.24 2.66
 1 1 4 42.96 2.67
 -1 -1 -4 45.94 2.88
 1 1 4 41.43 2.4
 -1 -1 -4 41.58 2.37
 1 1 4 41.72 1.61
 -1 1 -5 465.13 8.89
 -1 -1 -5 457.69 9.4
 -1 -1 -5 476.25 5.71
 -1 -1 -5 451.9 9.24
 -1 -1 -5 454.6 8.54
 -1 -1 -6 5.89 0.78
 -1 -1 -6 5.33 1.21
 -1 -1 -6 9.55 1.89
 -1 -1 -6 7.06 1.64
 -1 -1 -7 51.9 3.77
 -1 -1 -7 53.44 2.24
 -1 -1 -7 54.16 3.89
 -1 -1 -7 53.56 3.53
 -1 1 -8 62.65 4.22
 -1 -1 -8 55.43 4.11
 -1 -1 -8 56.74 2.42
 -1 -1 -8 53.58 4.17
 -1 -1 -8 53.29 3.67
 -1 1 -9 72.86 4.83
 -1 -1 -9 81.65 5.27
 -1 -1 -9 80.32 3.07
 -1 -1 -9 74.33 5.2
 -1 -1 -9 75.33 4.66
 -1 -1 -10 15.19 1.57
 -1 -1 -10 14.65 2.46
 -1 -1 -10 18.78 3
 -1 -1 -10 23.86 3.26
 -1 1 -10 19.62 2.86
 -1 -1 -11 11.95 1.38
 -1 -1 -11 14.42 2.48
 -1 -1 -11 14.36 2.88
 -1 -1 -11 12.41 2.68
 -1 1 -11 13.82 2.7
 -1 -1 -12 0.03 0.57
 -1 -1 -12 -0.5 1.09
 -1 -1 -12 0.02 1.35
 -1 -1 -12 -0.17 1.5
 -1 1 -12 0.49 1.51
 -1 -1 -13 1.42 0.64
 -1 -1 -13 1.78 1.2
 -1 -1 -13 2.21 1.9
 -1 1 -13 -1 1.58
 -1 -1 -13 1.21 1.45
 -1 1 -14 5.65 2.23
 -1 -1 -14 7.45 2.47
 -1 -1 -14 7.73 1.27
 -1 -1 -14 8.04 2.56
 -1 -1 -14 6.01 2.12
 -1 1 -15 33.58 4.46
 -1 -1 -15 36.22 4.81
 -1 -1 -15 30.85 4.45
 -1 -1 -15 29.45 4.03
 -1 -1 -15 32.14 2.5
 -1 1 -16 52.4 5.71
 -1 -1 -16 55.5 5.93
 -1 -1 -16 47.49 5.64
 -1 -1 -16 49.93 5.3
 -1 -1 -16 49.07 3.12
 -1 -1 -17 132.97 9.47
 -1 -1 -17 126.66 8.59
 -1 1 -17 130.38 9.09
 -1 -1 -17 121.1 8.79
 -1 1 -18 4.1 2.57
 -1 1 -18 11.21 3.84
 -1 -1 -18 -0.98 2.45
 -1 -1 -18 4.18 2.18
 -1 -1 -18 7.26 3.29
 -1 1 -19 7.48 2.79
 -1 -1 -19 13.73 3.96
 -1 1 -19 10.67 4.02
 -1 -1 -19 7.3 2.81
 -1 1 -19 11.81 3.28
 -1 -1 -19 17.61 4.21
 -1 1 -20 -0.21 2.09
 -1 -1 -20 -1.5 2.02
 -1 1 -20 5.31 3.39
 -1 1 -20 2.06 2.42
 -1 -1 -20 1.91 2.85
 -1 -1 -20 7.22 3.52
 -1 1 -21 36.95 5.41
 -1 1 -21 46.37 6.52
 -1 -1 -21 39.14 6.02
 -1 1 -21 44.31 6.17
 -1 -1 -21 43.68 5.97
 -1 -1 -21 53.95 6.79
 -1 1 -22 9.86 3.91
 -1 -1 -22 15.43 4.67
 -1 1 -22 6.27 3.33
 -1 -1 -22 11.69 3.69
 -1 -1 -22 7.04 3.19
 -1 1 -22 16.08 4.15
 -1 -1 -23 14.32 4.2
 -1 1 -23 20.5 5.02
 -1 1 -23 26.17 5.5
 -1 -1 -23 28.07 5.13
 -1 -1 -23 17.95 4.65
 -1 1 -23 10.59 3.58
 -1 -1 -24 4.18 3.24
 -1 1 -24 1.8 2.27
 -1 1 -24 4.26 3.43
 -1 -1 -24 5.29 3.21
 -1 -1 -24 1.99 2.58
 -1 1 -24 -0.44 2.84
 -1 1 -25 10.19 4.04
 -1 -1 -25 11.21 4.05
 -1 1 -25 16.7 4.65
 -1 -1 -25 18.31 4.49
 -1 -1 -25 20.49 5.41
 -1 1 -25 16.59 4.83
 -1 -1 -26 2.18 3.57
 -1 1 -26 -1.63 2.69
 -1 1 -26 1.71 3.21
 -1 -1 -26 1.07 1.78
 -1 1 -26 2.18 2.46
 -1 -1 -26 6.23 3.56
 1 -2 -26 10.96 3.92
 1 2 -26 9.51 3.89
 1 -2 -26 11.59 3.81
 1 2 -26 10.52 3.98
 1 2 -26 8.31 3.19
 1 -2 -26 10.52 4.36
 1 -2 -25 2.06 2.71
 1 2 -25 8.37 4.23
 1 2 -25 4.88 3.55
 1 -2 -25 5.14 2.84
 1 -2 -25 5.73 2.89
 1 2 -25 8.51 3.88
 1 2 -24 10.48 3.85
 1 -2 -24 9.64 3.95
 1 -2 -24 11.67 3.55
 1 2 -24 12.9 4.22
 1 2 -24 10.49 3.82
 1 -2 -24 14.84 4.4
 1 -2 -23 0.96 2.48
 1 -2 -23 1.86 2.48
 1 2 -23 1.51 2
 1 -2 -23 0.09 2.25
 1 2 -22 79.33 8.85
 1 -2 -22 73.61 8.57
 1 -2 -22 69.8 7.35
 1 2 -22 72.36 7.85
 1 -2 -22 64.53 7.69
 1 2 -21 58.92 6.78
 1 -2 -21 63.27 7.93
 1 -2 -21 61.72 6.62
 1 -2 -21 64.63 7.5
 1 2 -20 17.77 3.97
 1 -2 -20 11.36 3.57
 1 -2 -20 21.54 4.06
 1 -2 -20 11.45 3.37
 1 2 -19 6.64 2.72
 1 -2 -19 8.71 2.73
 1 -2 -19 15.39 3.42
 1 -2 -19 12.79 3.44
 1 2 -18 17.85 3.6
 1 -2 -18 16.36 3.62
 1 -2 -18 13.41 3.83
 1 -2 -18 18.14 3.56
 1 2 -17 0.46 2.05
 1 -2 -17 -1.45 2.02
 1 -2 -17 0.45 0.93
 1 -2 -17 -1.1 2.35
 1 -2 -17 2.21 1.94
 1 2 -16 -1.18 2.22
 1 -2 -16 -0.77 1.85
 1 -2 -16 1.42 1.12
 1 -2 -16 1.83 2.19
 1 -2 -16 -0.04 1.46
 1 2 -15 7.99 2.17
 1 -2 -15 7.19 2.84
 1 -2 -15 4.82 1.27
 1 -2 -15 5.81 2.59
 1 -2 -15 4.5 1.83
 1 2 -14 1.1 1.8
 1 -2 -14 2.45 1.53
 1 -2 -14 2.49 1
 1 -2 -14 1.01 2.08
 1 -2 -14 3.61 1.66
 1 2 -13 3.66 1.96
 1 -2 -13 2.84 1.66
 1 -2 -13 2.29 1.11
 1 -2 -13 -1.12 1.81
 1 -2 -13 1.76 1.31
 1 2 -12 1.94 1.41
 1 -2 -12 1.07 1.66
 -1 2 12 2.54 0.9
 1 -2 -12 2.58 1.09
 1 -2 -12 2.34 2.04
 1 -2 -12 2.8 1.42
 1 2 -11 6.16 1.9
 1 -2 -11 7.76 2.26
 1 -2 -11 6.78 1.32
 1 -2 -11 4.42 1.83
 1 -2 -11 3.34 1.27
 1 2 -10 25.8 3.01
 1 -2 -10 23.29 2.26
 1 -2 -10 20.07 2.9
 1 -2 -10 26.51 3.39
 1 -2 -10 22.5 2.46
 1 -2 -9 34.36 2.58
 1 -2 -9 33.29 3.45
 1 -2 -9 30.34 3.46
 1 -2 -9 33.68 2.9
 1 -2 -8 94.93 4.1
 1 -2 -8 91.84 5.39
 1 -2 -8 97.41 5.65
 1 -2 -8 94.41 4.4
 1 -2 -7 7.9 1.31
 -1 2 7 7.41 1.24
 1 -2 -7 7.96 1.77
 1 -2 -7 9.48 1.83
 1 -2 -7 9.21 1.38
 1 -2 -6 66.28 3.23
 -1 2 6 65.21 3.21
 1 -2 -6 68.94 4.16
 1 -2 -6 64.49 4.16
 1 -2 -6 67.23 3.17
 -1 2 5 48.72 2.72
 1 -2 -5 51.21 2.84
 1 -2 -5 47.15 3.19
 1 -2 -5 51.55 3.59
 -1 2 5 50.67 2.42
 1 -2 -5 51.04 2.44
 -1 2 4 16.38 2
 -1 2 4 11.93 1.96
 1 -2 -4 17.35 2.21
 -1 2 4 10.53 1.52
 -1 2 4 14.05 1.51
 1 -2 -4 12.24 1.45
 1 -2 -4 16.33 2.16
 -1 2 4 21.56 2.21
 1 -2 -4 17.27 1.42
 -1 2 4 14.95 1.17
 -1 2 3 123.05 4.71
 1 -2 -3 124.74 5
 1 -2 -3 107.69 4.23
 -1 2 3 100.32 4.1
 1 -2 -3 100.8 3.74
 1 -2 -3 124.46 5.08
 -1 2 3 105.86 3.84
 -1 2 3 102.69 3.72
 1 -2 -3 94.5 3.75
 -1 2 3 111.1 2.9
 1 -2 -3 103.06 2.69
 -1 2 3 127.87 4.83
 -1 -2 2 135.16 4.6
 -1 2 2 141.85 4.6
 1 -2 -2 143.44 4.68
 -1 2 2 146.31 4.63
 1 -2 -2 134.84 4.47
 1 -2 -2 142.84 4.42
 -1 2 2 140.26 4.31
 1 2 -2 142.41 4.56
 1 -2 -2 139.69 4.68
 1 -2 -2 144.47 2.95
 -1 2 2 148.76 4.84
 1 -2 -2 151.23 4.13
 -1 2 2 140.03 4.03
 -1 -2 2 131.43 4.3
 -1 2 2 140.65 2.97
 1 -2 -1 47.35 2.54
 -1 2 1 46.4 2.52
 1 2 -1 47.74 2.51
 1 -2 -1 45.29 2.6
 -1 2 1 46.13 2.52
 1 2 -1 44.22 2.53
 -1 -2 1 44.36 2.6
 1 -2 -1 50.47 2.78
 -1 2 1 51.92 2.82
 1 -2 -1 52.84 2.98
 -1 2 1 57.33 3.01
 1 -2 -1 42.45 2.15
 -1 -2 1 43.94 2.39
 1 2 -1 39.21 2.33
 -1 2 1 52.14 2.35
 1 2 -1 53.53 2.86
 -1 -2 1 55.61 2.87
 1 2 0 263.53 5.34
 -1 -2 0 261.66 5.32
 1 2 0 262.33 5.87
 -1 2 0 273.95 6.1
 -1 -2 0 267.65 5.88
 1 -2 0 268.89 6.04
 1 -2 0 261.95 5.84
 -1 -2 0 266.57 5.88
 -1 -2 0 271.13 6.18
 -1 2 0 264.83 6.1
 1 2 0 271.31 6.13
 1 -2 0 275.33 6.21
 1 2 0 268.99 5.27
 -1 2 0 265.36 4.98
 -1 -2 0 259.42 5.64
 1 2 0 265.69 5.68
 1 -2 0 269.94 5.01
 1 2 0 272.9 5.98
 -1 2 0 271.77 5.98
 1 -2 1 86.21 3.62
 -1 2 -1 83.99 3.42
 -1 -2 -1 84.74 3.51
 1 2 1 80.94 3.4
 1 2 1 77.07 3.09
 -1 -2 -1 76.36 3.14
 1 -2 1 88.18 3.46
 1 2 1 78.11 3.2
 -1 2 -1 86.52 3.48
 -1 -2 -1 84.75 3.24
 -1 -2 -1 85.85 3.65
 1 2 1 85.26 3.64
 -1 -2 -1 78.69 2.79
 -1 -2 -1 86.5 3.34
 1 2 1 76.89 3.15
 -1 2 -1 77.07 2.8
 1 -2 1 82.18 2.86
 1 2 1 81.58 2.83
 1 -2 2 35.46 2.45
 -1 -2 -2 29.28 2.42
 1 2 2 33.72 2.38
 -1 -2 -2 30.8 2.33
 1 2 2 24.48 1.95
 1 -2 2 27.67 2.03
 -1 2 -2 27.64 2.05
 1 2 2 28.2 1.89
 -1 -2 -2 26.47 1.85
 1 2 2 28.87 2.42
 -1 -2 -2 31.55 2.55
 -1 -2 -2 24.47 1.95
 1 2 2 28.63 2.1
 -1 -2 -2 28.64 1.78
 1 2 2 26.49 1.71
 1 2 3 8.01 2.33
 1 2 3 16.05 2.45
 -1 -2 -3 21.83 2.36
 1 2 3 1.45 0.77
 -1 -2 -3 1.43 1.07
 -1 -2 -3 -0.33 0.71
 1 -2 3 1.92 0.94
 -1 2 -3 -0.07 0.73
 -1 -2 -3 20.37 2.47
 1 2 3 0.67 0.56
 1 2 3 0.84 0.69
 -1 -2 -3 1.43 0.76
 -1 -2 -3 0.72 0.69
 1 2 3 16.17 1.87
 1 2 4 20.02 2.07
 -1 -2 -4 17.54 2.07
 -1 -2 -4 18.47 1.55
 -1 2 -4 17.87 1.73
 1 2 4 17.87 1.49
 -1 -2 -4 20.01 2.21
 1 2 4 19.3 2.11
 1 2 4 17.77 1.66
 -1 -2 -4 21.52 1.82
 -1 -2 -5 43.63 3.22
 1 2 5 45.78 2.31
 -1 -2 -5 39.21 2.21
 -1 2 -5 40.38 2.62
 -1 -2 -5 37.81 2.99
 1 2 5 42.77 2.71
 -1 -2 -5 38.14 2.49
 -1 -2 -6 5.52 1.52
 -1 2 -6 4.31 1.32
 1 2 6 6.06 1.04
 -1 -2 -6 5.58 1
 -1 2 -6 4.96 1.09
 -1 -2 -6 5.68 1.74
 1 2 6 6.4 1.3
 -1 -2 -6 6.59 1.27
 -1 -2 -7 55.48 4.14
 1 2 7 46.85 2.46
 -1 -2 -7 45.64 3.71
 -1 -2 -7 52.17 3.46
 -1 -2 -7 53.59 2.67
 -1 2 -7 49.2 3.09
 -1 -2 -8 113.36 6.13
 -1 -2 -8 115.98 4.02
 -1 -2 -8 110.11 6.04
 -1 -2 -8 115.5 5.39
 -1 -2 -9 -1.12 1.22
 -1 -2 -9 -0.38 0.61
 -1 -2 -9 0.76 1.36
 -1 -2 -9 0.27 1.14
 -1 -2 -10 334.64 11.38
 -1 -2 -10 331.07 11.48
 -1 -2 -10 336.16 10.19
 -1 -2 -10 341.07 7.16
 -1 -2 -11 22.48 3.4
 -1 -2 -11 21.35 3.21
 -1 -2 -11 27 3.28
 -1 2 -11 25.41 3.36
 -1 -2 -11 23.26 2
 -1 -2 -12 150.43 8.38
 -1 -2 -12 165.31 8.88
 -1 -2 -12 154.59 7.66
 -1 2 -12 154.9 8.05
 -1 -2 -12 162.69 5.25
 -1 -2 -13 38.38 4.46
 -1 -2 -13 33.4 4.35
 -1 -2 -13 40.69 4.27
 -1 -2 -13 31.96 2.42
 -1 2 -13 30.51 4
 -1 -2 -14 153.97 9.24
 -1 -2 -14 159.49 5.38
 -1 2 -14 166.73 9.15
 -1 -2 -14 151.69 9.18
 -1 -2 -14 176.29 8.94
 -1 -2 -15 4.4 2.47
 -1 -2 -15 2.76 0.91
 -1 2 -15 2.09 1.95
 -1 -2 -15 7.15 2.75
 -1 -2 -15 1.49 1.39
 -1 -2 -16 -0.82 1.79
 -1 -2 -16 1.2 0.83
 -1 -2 -16 0.65 2.07
 -1 -2 -16 -0.95 1.72
 -1 2 -16 -1.32 1.89
 -1 -2 -17 12.67 3.36
 -1 -2 -17 12.97 3.24
 -1 -2 -17 19.29 3.73
 -1 2 -17 15.45 3.46
 -1 -2 -18 4.34 2.99
 -1 -2 -18 3.74 2.57
 -1 -2 -18 2.59 1.89
 -1 2 -18 4.94 2.39
 -1 -2 -19 45.3 6.07
 -1 -2 -19 52.75 6.62
 -1 -2 -19 49.08 5.77
 -1 2 -19 52.51 6.11
 -1 -2 -20 3.92 3.03
 -1 -2 -20 0.4 2.69
 -1 -2 -20 2.11 1.74
 -1 2 -20 4.28 2.52
 -1 -2 -21 4.22 3.24
 -1 2 -21 13.87 4.35
 -1 -2 -21 8.19 3.11
 -1 -2 -21 3.73 2.12
 -1 2 -21 5.61 2.91
 -1 -2 -22 2.64 2.62
 -1 2 -22 3.92 2.94
 -1 -2 -22 1.27 3.17
 -1 -2 -22 2.58 1.85
 -1 2 -22 5.92 3.11
 -1 2 -22 5.1 3.59
 -1 -2 -23 0.32 2.2
 -1 -2 -23 2.56 2.41
 -1 2 -23 4.37 3.78
 -1 2 -23 6.14 3.45
 -1 -2 -23 0.63 2.5
 -1 2 -23 2.65 2.38
 -1 2 -24 28.4 5.62
 -1 -2 -24 18.95 4.7
 -1 2 -24 34.14 6.38
 -1 -2 -24 30.76 5.58
 -1 2 -24 24.78 5.42
 -1 -2 -24 23.34 5.42
 -1 -2 -25 -1.33 2.56
 -1 2 -25 0.97 2.83
 -1 -2 -25 -3.94 2.97
 -1 2 -25 8.37 4.36
 -1 2 -25 0.76 2.93
 -1 -2 -25 2 2.96
 -1 -2 -26 1.93 3.01
 -1 2 -26 -0.3 2.02
 -1 2 -26 0.6 2.66
 -1 2 -26 -0.14 2.48
 -1 -2 -26 -1.37 2.4
 1 -3 -26 57.77 8.69
 1 3 -26 60.98 8.05
 1 3 -26 66.82 8.95
 1 -3 -26 71.99 9.75
 1 3 -26 49.69 8.28
 1 3 -25 10.89 4.32
 1 -3 -25 21.98 5.81
 1 3 -25 9.76 3.4
 1 -3 -25 17.1 4.95
 1 -3 -24 20.03 5.47
 1 -3 -24 13.89 4.93
 1 3 -24 23.75 5.34
 1 -3 -24 13.43 3.48
 1 3 -24 12.87 4.04
 1 -3 -23 50.2 7.39
 1 -3 -23 40.41 6.76
 1 -3 -23 48.16 6.18
 1 3 -23 58.47 7.35
 1 -3 -22 0.36 2.23
 1 -3 -22 -0.74 2.46
 1 -3 -22 4.76 2.52
 1 3 -22 1.54 2.41
 1 -3 -21 1.32 2.81
 1 -3 -21 -1.08 2.52
 1 -3 -21 2.84 2.82
 1 3 -21 0.32 1.99
 1 -3 -20 4.14 2.91
 1 -3 -20 1.13 2.34
 1 -3 -20 2.44 2.13
 1 3 -20 -2.38 2.32
 1 -3 -19 -0.43 2.17
 1 -3 -19 8.98 3.27
 1 -3 -19 4.53 2.26
 1 3 -19 6.08 2.57
 1 -3 -18 -0.21 2.11
 1 -3 -18 -4.34 3.53
 1 -3 -18 2.02 1.7
 1 3 -18 -1.58 1.82
 1 3 -17 66.22 6.28
 1 -3 -17 60.84 6.49
 1 -3 -17 61.08 6.76
 1 -3 -17 71.16 6.06
 1 -3 -17 66.22 4.57
 1 -3 -16 228.27 12.04
 1 -3 -16 220.7 12.21
 1 -3 -16 230.04 10.3
 1 3 -16 232.23 11.03
 1 -3 -16 234.73 8.17
 1 -3 -15 89 7.46
 1 -3 -15 74.4 4.61
 1 3 -15 79.1 6.36
 1 -3 -15 84.23 7.38
 1 -3 -15 80.59 5.92
 1 -3 -14 20.09 3.66
 1 -3 -14 20.87 2.54
 1 -3 -14 16.77 3.19
 1 -3 -14 19.93 3.09
 1 3 -14 21.11 3.34
 1 -3 -13 55.23 5.58
 1 -3 -13 58.69 5.95
 1 -3 -13 50.76 4.31
 1 3 -13 51.27 4.76
 1 -3 -13 52.2 3.86
 1 -3 -12 35.4 4.25
 1 -3 -12 40.27 3.23
 1 -3 -12 41.29 4.9
 1 -3 -12 28.53 3.14
 1 -3 -11 13.16 2.75
 1 -3 -11 10.7 2.81
 1 -3 -11 13.28 2.2
 1 -3 -11 11.57 1.86
 1 -3 -10 1.05 1.44
 1 -3 -10 2.48 1.92
 1 -3 -10 0.14 0.91
 1 -3 -10 2 1.06
 1 -3 -9 3.67 1.63
 1 -3 -9 6.4 1.35
 1 -3 -9 7.26 2.07
 1 -3 -9 6.58 1.37
 1 -3 -8 59.32 4.67
 1 -3 -8 58.19 3.68
 1 -3 -8 55.09 4.81
 1 -3 -8 61.09 3.63
 1 -3 -7 50.57 3.36
 1 -3 -7 52.7 4.46
 1 -3 -7 50.97 4.06
 1 -3 -7 53.44 3.09
 -1 3 7 48.08 2.98
 1 -3 -6 1.35 1.43
 1 -3 -6 0.21 0.91
 1 -3 -6 1.02 1.34
 1 -3 -6 0.55 0.69
 -1 3 6 -0.26 0.59
 1 -3 -5 47.94 3.17
 1 -3 -5 52.55 3.76
 1 -3 -5 48.85 2.57
 -1 3 5 52.32 2.66
 1 -3 -5 50.74 3.89
 1 -3 -4 1.46 1.27
 1 -3 -4 -0.65 0.88
 1 -3 -4 -0.28 0.53
 1 -3 -4 -0.26 0.79
 1 -3 -4 -0.35 0.73
 -1 3 4 1.8 0.76
 1 -3 -4 2.04 1.52
 -1 -3 4 1.44 1.16
 -1 -3 3 15.64 2.86
 1 -3 -3 14.01 2.61
 1 -3 -3 0.82 1.09
 1 -3 -3 1 0.87
 1 -3 -3 1.15 0.59
 1 -3 -3 20.09 3.24
 -1 3 3 1.34 1.39
 1 -3 -3 -0.31 0.78
 -1 -3 3 3.08 1.37
 -1 3 3 0.18 0.51
 1 -3 -2 2.38 1.24
 -1 -3 2 3.52 1.36
 1 -3 -2 1.56 1.01
 1 3 -2 -0.04 0.8
 1 -3 -2 -0.8 0.77
 -1 3 2 0.58 0.45
 1 -3 -2 3.33 1.31
 -1 3 2 0.15 0.65
 -1 -3 2 -0.2 0.88
 -1 3 2 1.25 0.92
 1 -3 -2 1.95 0.76
 1 3 -2 0.77 0.77
 1 -3 -1 49.36 3.2
 1 -3 -1 46.41 3.2
 -1 -3 1 52.76 3.42
 -1 3 1 49.23 3.07
 1 3 -1 48.19 2.78
 1 -3 -1 45.62 3.31
 1 3 -1 50.44 3.05
 -1 3 1 48.42 2.85
 -1 -3 1 46.28 3
 1 -3 -1 48.77 2.73
 -1 -3 1 47.83 3.22
 1 3 0 4.53 1.16
 -1 -3 0 6.01 1.36
 1 -3 0 4.82 1.27
 1 3 0 3.66 0.99
 -1 3 0 7.22 1.32
 -1 -3 0 4.98 1.26
 1 3 0 3.57 0.95
 1 -3 0 8.88 1.45
 -1 -3 0 3.45 1.25
 1 3 0 6.2 1.37
 -1 3 0 3.43 0.91
 -1 -3 0 9.89 1.97
 1 3 0 4.63 1.36
 1 -3 0 6.45 1.53
 -1 3 0 5.42 1.3
 -1 -3 -1 43.87 3.03
 1 -3 1 41.55 3.02
 1 3 1 38.36 2.8
 -1 -3 -1 42.26 2.93
 -1 -3 -1 41.12 2.8
 1 3 1 44.01 2.83
 1 3 1 42.06 2.46
 -1 -3 -1 42.55 3.14
 -1 3 -1 34.24 2.48
 1 3 1 36.23 2.62
 1 -3 1 41.12 2.56
 -1 -3 -1 42.89 2.87
 1 -3 1 43.32 2.99
 -1 -3 -2 1.43 1.11
 -1 -3 -2 2.28 1.05
 1 -3 2 1.42 1.02
 1 3 2 0.62 0.69
 -1 -3 -2 0.41 0.73
 1 3 2 1.72 0.71
 -1 -3 -2 2.29 1.35
 -1 -3 -2 0.31 0.73
 1 -3 2 1.15 0.79
 1 -3 2 1.63 1.06
 -1 -3 -2 3 1.3
 1 -3 3 644.06 12.03
 -1 -3 -3 644.67 12
 -1 -3 -3 611.44 11.58
 1 3 3 626.07 10.73
 -1 -3 -3 621.09 10.82
 1 -3 3 612.71 11.62
 -1 -3 -3 607.2 12.25
 -1 -3 -3 626.17 11.31
 1 -3 3 613.16 10.41
 1 3 3 593.68 9.55
 -1 -3 -3 620.07 9.5
 -1 -3 -4 158.81 6.26
 -1 -3 -4 148.74 6.1
 -1 -3 -4 146.34 5.24
 1 3 4 146.62 5.36
 -1 -3 -4 150.79 6.29
 -1 -3 -4 141.4 5.79
 1 -3 4 146.04 6.07
 1 3 4 149.67 4.96
 -1 -3 -4 144.75 4.87
 1 3 5 215.48 6.15
 -1 -3 -5 214.34 6.34
 -1 -3 -5 210.03 7.8
 -1 -3 -5 213.99 7.49
 -1 -3 -5 221.79 7.75
 1 3 5 203.83 6.08
 -1 -3 -5 216.09 6.21
 -1 -3 -6 28.22 2.49
 -1 -3 -6 28.02 3.16
 1 3 6 23.51 2.27
 -1 -3 -6 31.71 3.26
 -1 -3 -6 29.61 2.55
 -1 -3 -7 161.16 5.5
 -1 -3 -7 151.63 7.28
 1 3 7 166.78 5.48
 -1 -3 -7 160.73 7.23
 -1 3 -7 164.92 7.44
 -1 -3 -7 148.79 5.88
 -1 -3 -8 3.96 1.93
 1 3 8 2.78 0.99
 -1 -3 -8 3.13 1.2
 -1 -3 -8 7.39 2.43
 -1 -3 -8 2.75 1.62
 -1 -3 -9 13.62 2.54
 -1 -3 -9 12.31 2.6
 -1 -3 -9 14.59 2.11
 1 3 9 11.12 1.63
 -1 -3 -9 14.03 1.79
 -1 -3 -10 1.12 1.81
 -1 -3 -10 1.2 0.93
 1 3 10 3.14 1.18
 -1 -3 -10 1.93 1.65
 -1 -3 -10 -0.9 0.94
 -1 -3 -11 32.07 4.25
 -1 -3 -11 30.52 2.64
 -1 -3 -11 34.48 4.22
 -1 -3 -11 28.09 3.2
 -1 -3 -12 7.12 2.49
 -1 -3 -12 6.38 2.41
 -1 -3 -12 4.66 1.73
 -1 -3 -12 4.02 1.27
 -1 -3 -13 14.7 3.3
 -1 -3 -13 17.91 2.08
 -1 -3 -13 13.53 3.09
 -1 -3 -13 16.94 2.79
 -1 -3 -14 22.18 4.22
 -1 -3 -14 13.58 3.38
 -1 -3 -14 19.87 3.1
 -1 3 -14 23.22 3.77
 -1 -3 -14 20.67 2.23
 -1 -3 -15 106.06 8.17
 -1 -3 -15 91.41 7.79
 -1 -3 -15 95.09 6.75
 -1 3 -15 90.11 7.16
 -1 -3 -15 95.85 4.7
 -1 -3 -16 9.59 3.21
 -1 -3 -16 8.17 3.1
 -1 -3 -16 4.99 2.02
 -1 -3 -16 9.37 1.63
 -1 3 -16 2.37 1.95
 -1 -3 -17 3.6 2.08
 -1 -3 -17 1.38 1.4
 -1 3 -17 -0.44 2.5
 -1 -3 -18 1.01 1.92
 -1 -3 -18 1.11 1.88
 -1 -3 -18 2.09 1.68
 -1 3 -18 4.16 2.26
 -1 -3 -19 -1.41 2.53
 -1 -3 -19 5.46 2.67
 -1 -3 -19 7.16 2.63
 -1 3 -19 5.18 2.57
 -1 -3 -20 75.75 8.23
 -1 3 -20 68.63 7.44
 -1 -3 -20 70.86 7.87
 -1 -3 -20 83.87 7.61
 -1 -3 -21 35.41 6.14
 -1 -3 -21 30.99 5.61
 -1 -3 -21 33.58 5.16
 -1 3 -21 35.36 5.56
 -1 -3 -22 4.81 3.13
 -1 -3 -22 10.45 4.26
 -1 -3 -22 9.82 3.64
 -1 3 -22 3.82 2.33
 -1 -3 -23 13.04 3.87
 -1 -3 -23 22.9 5.47
 -1 -3 -23 17.17 4.17
 -1 3 -23 20.5 4.75
 -1 -3 -24 6.46 3.88
 -1 -3 -24 22.37 5.63
 -1 3 -24 16.09 5.05
 -1 3 -24 15.01 4.64
 -1 -3 -24 9.35 3.29
 -1 3 -24 14.77 4.57
 -1 -3 -25 7.62 3.56
 -1 -3 -25 14.15 5.16
 -1 3 -25 8.84 4.03
 -1 -3 -25 6.59 2.9
 -1 3 -25 6.07 3.8
 -1 3 -25 7.99 3.78
 1 -4 -25 7.52 3.82
 1 -4 -25 5.42 3.15
 1 4 -25 2.61 3.02
 1 -4 -24 48.55 7.75
 1 -4 -24 47.42 7.38
 1 4 -24 58.73 7.45
 1 -4 -23 2.45 2.92
 1 -4 -23 8.27 4.07
 1 4 -23 5.61 3
 1 -4 -22 158.21 12.64
 1 4 -22 153.96 11.09
 1 -4 -22 149.51 12.49
 1 -4 -22 144.8 10
 1 -4 -21 46.93 6.77
 1 -4 -21 36.2 6.37
 1 -4 -21 43.23 5.4
 1 4 -21 38.11 5.5
 1 -4 -20 33.2 5.78
 1 -4 -20 33.89 6.1
 1 -4 -20 29.85 4.39
 1 4 -20 28.84 4.6
 1 -4 -19 26.19 5.31
 1 -4 -19 24.33 5.14
 1 -4 -19 23.39 3.89
 1 4 -19 30.06 4.62
 1 -4 -18 10.02 3.18
 1 -4 -18 20.59 4.7
 1 -4 -18 12.45 2.87
 1 4 -18 12.65 3.43
 1 -4 -17 28.85 4.85
 1 4 -17 25.18 4.14
 1 -4 -17 28.56 3.21
 1 -4 -17 24.01 4.88
 1 -4 -17 27.91 3.79
 1 -4 -16 5.67 3.12
 1 -4 -16 2.35 1.07
 1 4 -16 2.83 1.55
 1 -4 -16 1.67 2.3
 1 -4 -16 0.46 1.22
 1 -4 -15 8.75 2.92
 1 -4 -15 5.99 1.63
 1 4 -15 5.82 2.2
 1 -4 -15 2.87 2.34
 1 -4 -15 8.15 2.18
 1 -4 -14 0.77 1.84
 1 -4 -14 -2.44 1.64
 1 -4 -14 0.21 1.97
 1 -4 -14 -0.21 1.19
 1 -4 -13 74.19 6.5
 1 -4 -13 69.17 6.51
 1 -4 -13 64.14 4.8
 1 -4 -13 66.36 4.65
 1 -4 -12 87.94 6.83
 1 -4 -12 71.11 6.36
 1 -4 -12 77.01 4.98
 1 -4 -12 78.69 4.98
 1 -4 -11 48.47 4.96
 1 -4 -11 50.61 4
 1 -4 -11 41.93 4.75
 1 -4 -11 52.32 3.97
 1 -4 -10 44.61 3.63
 1 -4 -10 42.76 4.67
 1 -4 -10 47.54 4.84
 1 -4 -10 52.18 3.75
 1 -4 -9 20.32 3.11
 1 -4 -9 20.61 2.47
 1 -4 -9 18.94 3.23
 1 -4 -9 18.33 2.22
 1 -4 -8 40.42 4.38
 1 -4 -8 48.96 3.83
 1 -4 -8 48.98 4.55
 1 -4 -8 42.52 3.14
 1 -4 -7 81.71 5.68
 1 -4 -7 73.2 5.28
 1 -4 -7 68.68 3.66
 -1 4 7 71.35 3.65
 1 -4 -7 68.9 4.55
 1 -4 -6 22.41 3.18
 1 -4 -6 17.93 2.29
 -1 -4 6 22.43 3.25
 1 -4 -6 22.49 3.27
 1 -4 -6 21.44 2.01
 -1 4 6 20.85 1.97
 1 -4 -5 0.38 1.29
 1 -4 -5 -1.4 1.5
 1 -4 -5 -0.37 0.99
 1 -4 -5 -0.32 1.22
 1 -4 -5 0.83 0.59
 1 -4 -5 -0.51 1
 -1 -4 5 -0.47 0.97
 -1 4 5 1.31 0.76
 -1 -4 5 1.18 1.24
 -1 -4 4 7.19 2.26
 1 -4 -4 10.33 2.61
 1 -4 -4 5.1 1.9
 1 -4 -4 4.11 1.27
 1 -4 -4 10.77 2.78
 1 -4 -4 5.29 1.04
 1 -4 -4 3.26 1.36
 -1 -4 4 6.65 1.72
 -1 4 4 4.53 0.93
 -1 -4 3 183.31 7.27
 1 -4 -3 193.42 7.53
 1 -4 -3 176.83 7.07
 1 4 -3 175.58 7.17
 1 -4 -3 194.81 7.28
 1 -4 -3 175.63 7.49
 1 -4 -3 184.49 6.53
 -1 -4 3 169.6 6.56
 -1 4 3 188.93 5.25
 1 -4 -2 321.16 9.2
 1 4 -2 332 9.19
 1 -4 -2 321.42 9.29
 -1 -4 2 304.6 9.29
 1 -4 -2 320.62 9.43
 1 -4 -2 318.62 9.59
 -1 4 2 318.24 6.86
 -1 -4 2 334.11 8.85
 1 -4 -2 319.48 8.28
 -1 -4 2 320.42 9.38
 1 -4 -1 8.77 1.98
 -1 -4 1 7.68 1.87
 1 -4 -1 11.92 2.13
 -1 -4 1 6.71 1.63
 1 -4 -1 8.62 1.76
 -1 -4 1 9.82 1.83
 1 -4 -1 11.98 1.83
 1 -4 0 44.27 3.55
 -1 -4 0 45.75 3.69
 1 -4 0 44.99 3.08
 -1 -4 0 48.76 3.49
 -1 -4 0 45.26 3.59
 1 -4 0 37.4 3.38
 -1 -4 -1 -0.33 0.94
 1 -4 1 1.43 1.38
 1 -4 1 3.02 1.48
 -1 -4 -1 1.89 1.57
 -1 -4 -1 2.22 1.61
 1 4 1 1.89 0.82
 -1 -4 -1 2.21 1.24
 1 -4 1 2.23 1.21
 -1 -4 -1 1.06 0.94
 1 -4 2 193.15 7.34
 -1 -4 -2 192.63 7.33
 -1 -4 -2 189.84 7.01
 1 -4 2 194.44 7.41
 -1 -4 -2 187.73 6.91
 -1 -4 -2 195.32 7.56
 1 -4 2 197.01 6.47
 -1 -4 -2 198 6.98
 1 4 2 196.48 5.97
 -1 -4 -3 1.26 1.13
 1 -4 3 0.01 1.13
 -1 -4 -3 2.99 1.27
 -1 -4 -3 2.71 1.6
 -1 -4 -3 1.07 0.8
 1 4 3 0.69 0.84
 1 -4 3 -0.38 0.96
 -1 -4 -3 0.56 1.04
 -1 -4 -3 2.36 1.64
 1 -4 3 1.13 1.67
 -1 -4 -4 106.56 5.9
 -1 -4 -4 88.37 5.27
 -1 -4 -4 92.43 4.88
 1 -4 4 90.08 5.19
 -1 -4 -4 96.5 5.71
 -1 -4 -4 86.08 4.11
 -1 -4 -4 94.4 5.22
 1 -4 4 86.02 4.63
 1 -4 4 93.75 5.55
 -1 -4 -5 50.53 4.19
 -1 -4 -5 45.37 3.89
 -1 -4 -5 50.47 3.62
 -1 -4 -5 55.15 4.45
 -1 -4 -5 54.99 4.18
 1 -4 5 50.24 4.21
 -1 -4 -5 48.54 3.2
 -1 -4 -6 11.88 1.99
 -1 -4 -6 14.11 1.88
 -1 -4 -6 10.03 2.21
 1 -4 6 14.54 2.56
 -1 -4 -6 14.46 2.6
 -1 -4 -6 14.35 2.49
 -1 -4 -7 157.83 7.69
 -1 4 -7 142.74 7.5
 -1 -4 -7 144.57 7.73
 -1 -4 -7 150.51 6.24
 1 -4 7 140.7 7.26
 -1 -4 -7 151.56 6.04
 -1 -4 -8 70.14 5.52
 -1 -4 -8 78.18 5.66
 -1 -4 -8 73.79 4.39
 -1 -4 -8 74.47 4.39
 -1 -4 -9 30.08 3.73
 -1 -4 -9 25.78 3.68
 -1 -4 -9 31 3.13
 -1 -4 -9 26.92 2.77
 -1 -4 -10 30.17 3.96
 -1 -4 -10 32.24 3.04
 -1 -4 -10 29.76 3.96
 -1 -4 -10 34.04 3.38
 -1 -4 -11 92.45 7.1
 -1 -4 -11 91.59 5
 -1 -4 -11 92.35 7
 -1 -4 -11 87.76 5.51
 -1 -4 -12 85.48 6.92
 -1 -4 -12 78.7 6.67
 -1 -4 -12 79.07 5.48
 -1 -4 -12 78.69 4.58
 -1 -4 -13 23.61 4.39
 -1 -4 -13 27.29 4.37
 -1 -4 -13 15.51 3.03
 -1 -4 -13 21.38 2.51
 -1 -4 -14 153.66 9.88
 -1 -4 -14 157.02 9.95
 -1 -4 -14 152.47 8.24
 -1 -4 -14 160.33 6.57
 -1 -4 -15 2.72 2.07
 -1 -4 -15 -0.06 2.29
 -1 -4 -15 2.85 1.6
 -1 -4 -15 3.07 1.35
 -1 -4 -16 83.91 7.99
 -1 -4 -16 70.73 7.3
 -1 -4 -16 67.4 5.84
 -1 -4 -16 70.17 4.39
 -1 4 -16 74.2 6.79
 -1 -4 -17 1.02 2.11
 -1 -4 -17 3.29 2.38
 -1 -4 -17 5.33 2.24
 -1 4 -17 6.27 2.9
 -1 -4 -18 8.6 3.02
 -1 -4 -18 10.58 3.69
 -1 -4 -18 6.48 2.36
 -1 4 -18 5.35 2.56
 -1 -4 -19 5.75 3.27
 -1 -4 -19 -0.96 2.37
 -1 -4 -19 5.07 2.28
 -1 4 -19 5.49 2.66
 -1 -4 -20 13.62 3.68
 -1 -4 -20 8.86 3.51
 -1 4 -20 15.88 3.56
 -1 -4 -21 22.91 5.2
 -1 -4 -21 25.5 5.43
 -1 -4 -21 20.99 4.03
 -1 4 -21 25.11 4.91
 -1 -4 -22 32.51 6.12
 -1 -4 -22 47.23 7.6
 -1 -4 -22 33.95 5.29
 -1 4 -22 44.56 6.53
 -1 -4 -23 8.19 3.94
 -1 -4 -23 4.15 3.33
 -1 -4 -23 1.06 2.34
 -1 4 -23 -2.18 3.22
 -1 -4 -24 39.59 7.24
 -1 -4 -24 37.96 7.12
 -1 4 -24 38.7 6.21
 -1 -4 -25 5.96 3.77
 -1 -4 -25 9.91 4.18
 -1 4 -25 17.49 4.96
 -1 4 -25 17.85 4.93
 1 -5 -25 16.93 5.68
 1 -5 -25 2.85 3.21
 1 -5 -24 30.02 6.29
 1 -5 -24 29.27 6.31
 1 5 -24 19.43 4.52
 1 -5 -23 26.9 6.24
 1 -5 -23 27.72 5.85
 1 5 -23 22.57 4.77
 1 -5 -22 43.86 7.12
 1 -5 -22 42.37 7.05
 1 5 -22 34.9 5.42
 1 -5 -21 4.14 3.22
 1 -5 -21 2.34 2.77
 1 5 -21 1.35 1.82
 1 -5 -20 4.45 3.65
 1 -5 -20 2.95 2.8
 1 -5 -20 2.67 2.15
 1 5 -20 4.69 2.89
 1 -5 -19 6.07 2.93
 1 -5 -19 10.61 4.16
 1 -5 -19 9.48 2.56
 1 5 -19 7.96 2.92
 1 -5 -18 5.04 3.06
 1 -5 -18 8.56 3.59
 1 -5 -18 1.6 1.76
 1 5 -18 -1.82 2.41
 1 -5 -17 1.53 2.77
 1 -5 -17 -1.08 1.05
 1 5 -17 2.98 2.56
 1 -5 -17 0.24 2.29
 1 -5 -17 1.45 1.7
 1 -5 -16 93.31 8.81
 1 -5 -16 97.06 8.57
 1 -5 -16 92.76 6.52
 1 -5 -16 84.47 5.87
 1 -5 -15 2.81 2.36
 1 -5 -15 4.89 2.54
 1 -5 -15 4.35 1.94
 1 -5 -15 3.3 1.72
 1 -5 -14 0.33 1.86
 1 -5 -14 3.48 1.63
 1 -5 -14 0.78 2.28
 1 -5 -14 1.44 1.18
 1 -5 -13 100.75 8.38
 1 -5 -13 92.39 7.85
 1 -5 -13 103.45 6.12
 1 -5 -13 103.95 6.28
 1 -5 -12 21.83 4.06
 1 -5 -12 17.7 3.96
 1 -5 -12 22.23 3.02
 1 -5 -12 20.88 2.83
 1 -5 -11 -0.26 1.8
 1 -5 -11 1.26 1.39
 1 -5 -11 -0.16 1.68
 1 -5 -11 -0.54 0.94
 1 -5 -10 0.93 1
 1 -5 -10 -5.29 2.82
 1 -5 -10 -3.45 2.49
 1 -5 -10 0.56 1.08
 1 -5 -9 34.39 4.19
 1 -5 -9 35.4 4.51
 -1 -5 9 37.65 4.38
 1 -5 -9 39.51 3.18
 1 -5 -9 36.67 3.72
 1 -5 -8 30.38 3.81
 1 -5 -8 28.75 3.27
 -1 -5 8 31.95 4.19
 1 -5 -8 29.93 4.01
 1 -5 -8 30.85 2.73
 1 -5 -7 1.95 1.43
 1 -5 -7 0.72 1.67
 1 -5 -7 1.37 0.73
 1 -5 -7 0.46 1.95
 -1 -5 7 1.24 1.38
 -1 -5 7 5.76 2.57
 1 -5 -6 35.69 4.08
 1 -5 -6 33.59 3.86
 1 -5 -6 37.13 3.61
 1 -5 -6 38.57 4.52
 1 -5 -6 35.17 2.64
 1 -5 -6 33.07 3.54
 -1 -5 6 34.97 3.74
 -1 -5 6 34.65 3.95
 -1 -5 5 155.98 7.88
 1 -5 -5 168.39 8.15
 1 -5 -5 155.09 7.65
 1 -5 -5 151.04 7.34
 1 -5 -5 155.21 5.34
 1 -5 -5 163.93 8.34
 1 -5 -5 159.87 7.35
 -1 -5 5 156.59 7.22
 -1 5 5 150.01 5.33
 -1 -5 4 46.58 4.24
 1 -5 -4 41.66 4.13
 1 -5 -4 46.73 4.1
 1 -5 -4 47.81 4.16
 1 -5 -4 47.65 4.62
 1 -5 -4 50.72 3.96
 -1 -5 4 48.7 4.03
 -1 5 4 46.51 2.98
 1 -5 -3 0.55 1.06
 1 5 -3 0.33 1.39
 1 -5 -3 0.34 1.38
 -1 5 3 0.47 0.65
 1 -5 -3 0.08 1.26
 -1 -5 3 -0.22 1.25
 1 -5 -3 0.56 0.92
 1 -5 -3 1.09 1.31
 -1 -5 3 1.3 1.33
 1 5 -2 85.04 5.29
 1 -5 -2 86.87 5.77
 -1 -5 2 80.07 5.48
 1 -5 -2 77.25 5.25
 1 -5 -2 87.06 4.96
 -1 -5 2 87.4 5.14
 -1 -5 2 84.66 5.47
 1 -5 -2 88.87 5.71
 1 -5 -1 30.2 3.71
 1 -5 -1 22.61 2.97
 -1 -5 1 22.56 2.94
 -1 -5 1 23.33 3.18
 1 -5 -1 24.05 3.3
 -1 -5 1 20.37 2.97
 1 -5 -1 22.19 2.73
 -1 -5 0 190.4 8.22
 1 -5 0 222.86 8.77
 -1 -5 0 211.73 7.81
 1 -5 0 210.96 7.4
 -1 -5 0 205.03 8.32
 1 -5 0 215.14 8.59
 -1 -5 -1 185.83 7.37
 -1 -5 -1 181.12 8.14
 -1 -5 -1 176.84 7.76
 1 -5 1 179.28 7.92
 -1 -5 -1 191.07 7.44
 1 -5 1 169.93 6.73
 1 -5 1 184.89 7.99
 -1 -5 -1 177.1 7.88
 -1 -5 -2 4.57 1.31
 1 -5 2 4.16 1.66
 -1 -5 -2 3.64 1.41
 -1 -5 -2 8.64 2.35
 1 -5 2 6.4 1.59
 -1 -5 -2 5.62 1.83
 -1 -5 -2 8.17 2.15
 1 -5 2 9.21 2.27
 -1 -5 -3 105.46 6.17
 -1 -5 -3 96.76 5.82
 -1 -5 -3 94.73 5.57
 1 -5 3 98.32 5.99
 -1 -5 -3 86.18 5.88
 -1 -5 -3 92.39 5.47
 1 -5 3 96.84 5.24
 1 -5 3 88.37 5.75
 -1 -5 -4 60.86 4.93
 -1 -5 -4 50.87 4.44
 -1 -5 -4 50.75 4.17
 1 -5 4 45.49 4.08
 -1 -5 -4 51.36 4.55
 -1 -5 -4 56.69 3.66
 -1 -5 -4 60.42 4.52
 1 -5 4 57.03 4.09
 1 -5 4 58.86 4.7
 -1 -5 -5 50.86 4.69
 -1 -5 -5 51.85 4.57
 -1 -5 -5 50.34 4.21
 -1 -5 -5 47.23 4.7
 -1 -5 -5 47.35 3.4
 -1 -5 -5 44.61 4.14
 1 -5 5 40.54 3.75
 1 -5 5 46.21 4.46
 -1 -5 -6 50.69 4.8
 -1 -5 -6 40.78 4.4
 -1 -5 -6 40.42 3.79
 -1 -5 -6 41.68 3.33
 -1 -5 -6 41.64 4.52
 -1 -5 -6 40.1 4.03
 1 -5 6 38.88 3.69
 1 -5 6 38.18 4.03
 -1 -5 -7 88.86 6.36
 -1 5 -7 78.22 6.02
 -1 -5 -7 89.52 5.47
 -1 -5 -7 91.53 6.48
 -1 -5 -7 91.31 6.11
 1 -5 7 88.69 6.21
 -1 -5 -7 85.54 4.87
 1 -5 7 84.01 5.49
 -1 -5 -8 32.63 3.98
 -1 -5 -8 34.38 3.42
 1 -5 8 31.26 4.07
 -1 -5 -8 31.3 4
 -1 -5 -8 32.09 3.13
 -1 -5 -9 114.71 7.51
 -1 -5 -9 110 7.63
 1 -5 9 110.91 7.37
 -1 -5 -9 125.09 6.19
 -1 -5 -9 121.2 6.24
 -1 -5 -10 25.47 4.31
 1 -5 10 23.69 3.97
 -1 -5 -10 18.88 3.59
 -1 -5 -10 26.88 3.1
 -1 -5 -10 21.49 2.76
 -1 -5 -11 -0.93 1.84
 -1 -5 -11 -0.5 1.04
 -1 -5 -11 -1.01 2.31
 -1 -5 -11 0.44 0.96
 -1 -5 -12 69.09 6.65
 -1 -5 -12 71.51 4.88
 -1 -5 -12 74.1 7.01
 -1 -5 -12 70.83 5.36
 -1 -5 -13 75.73 7.29
 -1 -5 -13 63.44 6.74
 -1 -5 -13 65.7 5.38
 -1 -5 -13 56.54 4.38
 -1 -5 -14 29.73 4.99
 -1 -5 -14 35.82 5.23
 -1 -5 -14 32.31 3.9
 -1 -5 -14 32.24 3.35
 -1 -5 -15 8.97 3.45
 -1 -5 -15 16.26 3.69
 -1 -5 -15 13.32 2.72
 -1 -5 -15 18.16 2.68
 -1 -5 -16 41.79 5.89
 -1 -5 -16 36.94 5.57
 -1 -5 -16 37.76 4.53
 -1 -5 -17 0.68 2.52
 -1 -5 -17 3.85 2.53
 -1 -5 -17 -0.85 1.62
 -1 5 -17 3.64 2.38
 -1 -5 -18 29.82 5.58
 -1 -5 -18 31.14 5.56
 -1 -5 -18 24.81 3.8
 -1 5 -18 26.79 4.65
 -1 -5 -19 37.55 6.04
 -1 -5 -19 43.69 6.78
 -1 -5 -19 38.43 4.9
 -1 5 -19 37.91 5.33
 -1 -5 -20 27.77 5.5
 -1 -5 -20 41.21 6.96
 -1 -5 -20 38.8 5.28
 -1 5 -20 29.08 5.09
 -1 -5 -21 0.47 2.41
 -1 -5 -21 -0.03 2.24
 -1 -5 -21 0.33 1.65
 -1 5 -21 3.4 2.96
 -1 -5 -22 11.89 3.87
 -1 -5 -22 19.75 5.2
 -1 5 -22 14.51 4.1
 -1 -5 -23 22.38 5.79
 -1 -5 -23 23.49 5.36
 -1 5 -23 22.37 4.86
 -1 -5 -24 3.25 2.88
 -1 -5 -24 0.7 2.66
 -1 5 -24 2.33 2.72
 1 -6 -24 15.63 4.62
 1 -6 -24 25.75 6.15
 1 -6 -23 -3.14 3.25
 1 -6 -23 1.25 3.32
 1 6 -23 2.09 2.28
 1 -6 -22 6.37 2.97
 1 -6 -22 9.66 3.81
 1 6 -22 4.32 2.59
 1 -6 -21 4.46 2.21
 1 6 -21 8.65 2.98
 1 -6 -20 2.99 3.12
 1 -6 -20 8.08 4.17
 1 6 -20 -0.45 1.9
 1 -6 -19 12.93 3.97
 1 -6 -19 16.28 4.46
 1 6 -19 20.7 4
 1 -6 -18 0.24 1.99
 1 -6 -18 -1.47 2.66
 1 6 -18 3.45 2.48
 1 -6 -17 14.32 4.09
 1 -6 -17 15.55 4.48
 1 -6 -17 6.82 1.99
 1 -6 -16 38.48 5.64
 1 -6 -16 32.97 5.56
 1 -6 -16 33.66 4.09
 1 -6 -16 33.11 4.04
 1 -6 -15 1.63 2.62
 1 -6 -15 0.77 1.36
 1 -6 -15 -0.66 2.45
 1 -6 -15 -0.91 1.12
 1 -6 -14 67.87 7.31
 1 -6 -14 72.91 5.69
 1 -6 -14 66.28 6.95
 1 -6 -14 65.4 5.04
 1 -6 -13 1.83 1.12
 1 -6 -13 2.42 1.69
 -1 -6 13 3.42 2.61
 1 -6 -13 1.68 1.94
 1 -6 -13 0.33 1.99
 1 -6 -12 16.57 2.4
 1 -6 -12 13.68 2.7
 -1 -6 12 21.58 3.98
 1 -6 -12 19.42 3.7
 1 -6 -12 19.02 3.88
 1 -6 -11 5.64 1.76
 1 -6 -11 7.17 2.25
 -1 -6 11 11.36 3.44
 1 -6 -11 6.6 2.73
 1 -6 -11 5.56 2.23
 1 -6 -10 -0.94 2.04
 1 -6 -10 -0.08 0.79
 1 -6 -10 1.07 1.62
 1 -6 -10 0.64 2.18
 -1 -6 10 0.98 2.21
 -1 -6 10 2.15 1.43
 1 -6 -9 10.61 2.57
 1 -6 -9 10.44 3.25
 1 -6 -9 12.48 1.96
 1 -6 -9 11.78 2.42
 -1 -6 9 9.02 3
 -1 -6 9 12.6 2.8
 1 -6 -8 0.35 1.42
 1 -6 -8 0.61 1.42
 1 -6 -8 0.67 1.86
 1 -6 -8 0.79 0.68
 -1 -6 8 0.96 2.31
 -1 -6 8 -0.13 1.22
 1 -6 -7 9.5 2.81
 1 -6 -7 7.65 2.34
 1 -6 -7 14.78 3.08
 1 -6 -7 11.43 1.94
 1 -6 -7 9.55 2.44
 -1 -6 7 9.15 2.39
 1 -6 -7 8.1 2.47
 -1 -6 7 10.04 2.97
 1 -6 -6 68.06 5.79
 1 -6 -6 63.74 5.71
 1 -6 -6 62.39 5.13
 1 -6 -6 73.73 6.46
 1 -6 -6 69.89 5.42
 -1 -6 6 65.87 5.2
 -1 -6 6 68.28 6.06
 1 -6 -5 23.12 3.32
 1 -6 -5 21.48 3.26
 1 -6 -5 20.7 3.5
 1 -6 -5 21.58 3.28
 -1 -6 5 20.92 3
 -1 -6 5 17.79 2.76
 1 -6 -5 18.57 3.27
 1 -6 -4 191.54 9.24
 1 -6 -4 180.89 8.72
 1 -6 -4 188.67 8.83
 1 -6 -4 186.65 9.42
 1 -6 -4 182.5 8.12
 -1 -6 4 175.67 8.19
 -1 -6 4 196.13 9.25
 1 -6 -3 11.03 2.78
 1 -6 -3 11.81 2.53
 1 -6 -3 11.12 2.45
 -1 -6 3 13.61 2.49
 1 -6 -3 15.03 3.04
 -1 -6 3 11.19 3
 1 6 -2 40.2 4.04
 1 -6 -2 51.19 4.94
 -1 -6 2 49.18 4.27
 1 -6 -2 46.72 4.07
 1 -6 -2 46.57 4.56
 -1 -6 2 51.46 4.75
 -1 -6 2 47.08 4.67
 1 -6 -2 42.71 4.37
 1 6 -1 83.57 5.48
 -1 -6 1 85.51 5.52
 1 -6 -1 79.25 5.05
 1 -6 -1 89.52 6.22
 -1 -6 1 95.78 6.42
 1 -6 -1 85.22 5.94
 -1 -6 1 91.35 6.35
 1 6 0 85.57 5.36
 1 -6 0 83.48 6.06
 -1 -6 0 75.62 5.68
 -1 -6 0 76.49 5.72
 1 -6 0 90.49 6.2
 1 -6 0 87.05 5.36
 -1 -6 0 85.87 5.51
 -1 -6 -1 120.92 7.07
 1 -6 1 119.21 7.23
 1 -6 1 125.68 6.37
 -1 -6 -1 122.31 6.59
 1 -6 1 123.96 7.25
 -1 -6 -1 124.34 7.29
 -1 -6 -2 18.65 2.81
 -1 -6 -2 22.23 3.41
 -1 -6 -2 17.64 2.84
 1 -6 2 16.49 3.03
 1 -6 2 14.5 2.26
 -1 -6 -2 16.26 2.52
 1 -6 2 18.45 2.91
 -1 -6 -2 15.3 2.62
 -1 -6 -3 17.94 2.92
 -1 -6 -3 15.75 2.8
 1 -6 3 16.75 2.97
 -1 -6 -3 18.25 3.4
 -1 -6 -3 21.49 3.01
 1 -6 3 18.65 2.73
 -1 -6 -3 19.32 3.26
 1 -6 3 14.81 3.03
 -1 -6 -4 97.16 6.58
 -1 -6 -4 97.39 6.35
 -1 -6 -4 102.74 6.38
 1 -6 4 88.3 6.38
 -1 -6 -4 100.59 6.84
 -1 -6 -4 98.97 6.19
 1 -6 4 91.29 5.59
 1 -6 4 95.37 6.57
 -1 -6 -5 2.45 1.64
 -1 -6 -5 3.13 1.55
 -1 -6 -5 1.71 1.05
 -1 -6 -5 2.38 1.58
 -1 -6 -5 1.09 1.18
 1 -6 5 1.72 1.27
 -1 -6 -5 4.36 2.02
 1 -6 5 -0.5 1.21
 -1 6 -6 1.18 1.81
 -1 -6 -6 2.67 1.69
 1 6 6 5.41 1.14
 -1 -6 -6 8.4 2.24
 -1 -6 -6 7.76 2.63
 -1 -6 -6 4.88 1.48
 -1 -6 -6 9.59 2.57
 1 -6 6 6.22 2.01
 1 -6 6 7.76 2.66
 -1 -6 -6 8.66 2.79
 -1 6 -7 -0.45 1.72
 -1 -6 -7 -1.6 1.87
 -1 -6 -7 -1.44 1.53
 -1 -6 -7 0.38 0.8
 -1 -6 -7 -0.44 1.44
 -1 -6 -7 2.54 2.03
 -1 -6 -7 2.93 2.17
 1 -6 7 0.4 1.47
 1 -6 7 -0.93 1.34
 -1 -6 -8 -0.4 1.44
 -1 -6 -8 0.07 1.71
 -1 -6 -8 -0.66 1.78
 -1 -6 -8 0.74 0.92
 1 -6 8 0.58 1.99
 1 -6 8 0.16 1.59
 -1 -6 -9 2.44 1.15
 -1 -6 -9 3.39 1.73
 -1 -6 -9 3.7 1.97
 -1 -6 -9 3.91 1.36
 1 -6 9 4.44 2.03
 1 -6 9 4.44 2.17
 -1 -6 -10 6.38 1.86
 -1 -6 -10 0.82 1.85
 -1 -6 -10 5.91 2.44
 1 -6 10 7.1 2.74
 -1 -6 -10 2.81 1.36
 -1 -6 -11 96.01 6.28
 -1 -6 -11 103.65 8.12
 -1 -6 -11 84.88 7.53
 1 -6 11 81.65 7.16
 -1 -6 -11 87.6 5.65
 -1 -6 -12 2.71 1.51
 -1 -6 -12 5.08 2.32
 -1 -6 -12 6.45 2.17
 1 -6 12 6.27 2.61
 -1 -6 -12 2.87 1.54
 -1 -6 -13 158.83 7.92
 -1 -6 -13 168.61 10.84
 -1 -6 -13 156.64 10.65
 1 -6 13 162.12 10.59
 -1 -6 -13 161.44 8.2
 -1 -6 -14 46.92 4.39
 1 -6 14 57.89 6.84
 -1 -6 -14 56.36 6.84
 -1 -6 -14 48.77 4.73
 -1 -6 -14 48.71 6.27
 -1 -6 -15 1.99 1.39
 -1 -6 -15 4.85 3.21
 -1 -6 -15 3.48 1.72
 -1 -6 -15 0.52 2.29
 -1 -6 -16 2.54 2.76
 -1 -6 -16 1.59 1.22
 -1 -6 -16 4.99 3.43
 -1 -6 -17 18.02 4.33
 -1 -6 -17 23.54 3.76
 -1 -6 -17 27.4 5.52
 -1 6 -18 8.72 3.26
 -1 -6 -18 11.13 4.27
 -1 -6 -18 7.66 2.6
 -1 6 -19 8.44 2.98
 -1 -6 -19 13.59 4.43
 -1 -6 -19 21.3 3.85
 -1 -6 -19 11.44 3.56
 -1 -6 -20 -3.19 3.33
 -1 6 -20 -0.58 2
 -1 -6 -20 -0.69 2.56
 -1 -6 -21 7.27 4.11
 -1 6 -21 2.4 2.52
 -1 -6 -21 1.16 2.55
 -1 -6 -22 -0.76 2.41
 -1 6 -22 1.86 2.2
 -1 -6 -22 5.91 4.03
 -1 -6 -23 8.23 3.74
 -1 6 -23 0.92 2.15
 -1 -6 -23 8.2 4.03
 -1 -6 -24 11.4 4.64
 -1 6 -24 13.67 4.19
 -1 -6 -24 6.19 3.49
 1 -7 -23 5.53 3.69
 -1 -7 23 3.05 2.98
 1 -7 -23 13.17 5.08
 1 -7 -22 -2.57 2.67
 1 -7 -22 2.53 2.7
 -1 -7 22 6.05 3.93
 1 -7 -21 7.96 4.36
 1 7 -21 0.45 2.18
 -1 -7 21 -0.53 3.01
 1 -7 -21 3.94 3.59
 1 7 -20 10.1 3.16
 -1 -7 20 12.16 4.25
 1 -7 -20 9.48 3.87
 1 -7 -19 3.02 3.51
 1 7 -19 3.33 2.67
 -1 -7 19 0.8 2.68
 1 -7 -19 -0.84 2.56
 1 -7 -18 4.67 2.82
 1 -7 -18 -0.66 2.42
 -1 -7 18 3.59 2.62
 1 -7 -17 8.13 3.72
 -1 -7 17 7.89 3.44
 1 -7 -17 11.27 4.41
 1 -7 -16 3.26 3.06
 -1 -7 16 5.78 3.03
 1 -7 -16 13.17 4.19
 1 -7 -16 10.24 2.59
 1 -7 -15 4.45 1.82
 1 -7 -15 6.35 2.96
 1 -7 -15 -1.62 2.65
 -1 -7 15 4.76 3.09
 1 -7 -15 5.31 2.2
 1 -7 -14 7.02 2.04
 1 -7 -14 6.46 2.7
 1 -7 -14 6.61 1.87
 -1 -7 14 14.02 3.93
 1 -7 -14 8.34 3.18
 -1 -7 14 8.52 3.01
 1 -7 -13 1.79 1.34
 1 -7 -13 -1.34 2.06
 1 -7 -13 -1.69 2.23
 1 -7 -13 0.76 1.18
 -1 -7 13 2.08 2.01
 -1 -7 13 -0.81 2.13
 1 -7 -12 7.49 2.25
 1 -7 -12 1.67 1.93
 1 -7 -12 6.98 3.16
 1 -7 -12 6.77 1.86
 -1 -7 12 12.74 3.81
 -1 -7 12 4.25 2.24
 1 -7 -11 35.41 4.4
 1 -7 -11 32.71 5.03
 1 -7 -11 36.78 5.4
 1 -7 -11 39.38 3.55
 -1 -7 11 39.99 5.43
 -1 -7 11 41.52 5.15
 1 -7 -10 4.21 1.76
 1 -7 -10 6.92 3.09
 1 -7 -10 5.96 2.45
 1 -7 -10 4.72 1.52
 -1 -7 10 2.41 1.75
 -1 -7 10 5.92 2.63
 1 -7 -9 56.12 5.28
 1 -7 -9 53.16 5.86
 1 -7 -9 53.43 6.03
 1 -7 -9 57.29 4.03
 -1 -7 9 45.58 5.17
 -1 -7 9 56.69 5.97
 1 -7 -8 53.94 5.9
 1 -7 -8 45.22 5.17
 1 -7 -8 58.93 5.38
 1 -7 -8 55.5 6.11
 -1 -7 8 49.95 5.28
 -1 -7 8 65.64 6.29
 1 -7 -7 -1.34 1.96
 1 -7 -7 2.37 1.67
 1 -7 -7 1.38 1.67
 1 -7 -7 4.22 2.35
 -1 -7 7 3.2 1.91
 -1 -7 7 0.71 1.62
 1 -7 -7 1.52 1.68
 1 -7 -6 0.06 1.6
 1 -7 -6 1.95 1.69
 1 -7 -6 -0.49 1.79
 1 -7 -6 0.39 1.62
 -1 -7 6 -0.83 1.3
 -1 -7 6 -0.8 1.88
 1 -7 -6 1.83 1.82
 1 -7 -5 2.73 1.81
 1 -7 -5 3.86 1.87
 1 -7 -5 2.02 1.42
 1 -7 -5 3.84 1.88
 -1 -7 5 1.57 1.55
 -1 -7 5 7.5 2.68
 1 -7 -5 4.27 2.1
 1 -7 -4 12.61 3.15
 1 -7 -4 16.99 3.12
 1 -7 -4 15.64 2.68
 -1 -7 4 10.45 2.62
 1 -7 -4 18.23 3.26
 -1 -7 4 12.1 3.01
 1 -7 -3 24.28 4.01
 1 -7 -3 26.66 3.95
 1 -7 -3 27.31 3.4
 -1 -7 3 26.6 3.5
 -1 -7 3 29.19 3.93
 1 -7 -3 28.79 3.88
 1 -7 -2 16.24 3.21
 1 -7 -2 18.66 2.84
 -1 -7 2 20.75 3.21
 1 -7 -2 18.72 3.54
 -1 -7 2 16.31 3.2
 1 -7 -2 19.7 3.32
 1 -7 -1 33.81 3.69
 -1 -7 1 34.39 3.9
 -1 -7 1 34.94 4.35
 1 -7 -1 35.93 4.37
 1 -7 -1 35.09 4.26
 -1 -7 1 40.55 4.78
 1 7 0 41.15 4.1
 -1 -7 0 31.95 3.56
 1 -7 0 35.44 3.88
 -1 -7 0 35.03 4.28
 1 -7 0 40.33 4.61
 1 -7 0 34.58 4.45
 -1 -7 0 34.16 4.31
 1 7 1 7.9 2.03
 1 -7 1 10.31 2.7
 -1 -7 -1 9.36 2.43
 -1 -7 -1 9.47 2.23
 1 -7 1 8.91 2.18
 -1 -7 -1 10.6 2.66
 1 -7 1 10.1 2.41
 1 7 2 40.95 3.75
 -1 -7 -2 37.79 4.6
 -1 -7 -2 38.21 4.57
 1 -7 2 42.45 4.95
 -1 -7 -2 43.09 4.43
 1 -7 2 40.03 4.03
 1 -7 2 36.86 4.56
 -1 -7 -2 37.81 4.67
 -1 -7 -3 32.52 3.92
 1 7 3 32.09 3.26
 1 -7 3 33.44 4.25
 -1 -7 -3 24.7 3.68
 -1 -7 -3 28.49 4.09
 -1 -7 -3 33.44 3.97
 1 -7 3 29.15 3.51
 1 -7 3 25.72 3.61
 -1 -7 -3 36.64 4.51
 1 7 4 109.8 5.62
 -1 -7 -4 97.36 6.9
 -1 -7 -4 105.47 7.16
 -1 -7 -4 97.11 7.34
 -1 -7 -4 99.51 6.79
 1 -7 4 101.14 6.45
 1 -7 4 106.13 7.37
 -1 -7 -4 106.81 7.65
 -1 -7 -5 29.58 4.27
 -1 7 -5 20.32 3.48
 -1 -7 -5 24.82 3.75
 -1 -7 -5 31.02 4.54
 -1 -7 -5 23.79 3.37
 1 -7 5 25.24 3.51
 -1 -7 -5 31.34 4.34
 1 -7 5 23.6 3.77
 -1 -7 -6 57.24 5.83
 -1 7 -6 52.15 5.6
 -1 -7 -6 49.94 5.43
 -1 -7 -6 49.97 4.91
 -1 -7 -6 46.59 5.58
 -1 -7 -6 52.08 5.12
 1 -7 6 52.57 4.95
 1 -7 6 48.42 5.33
 -1 -7 -7 24.43 3.72
 -1 -7 -7 17 3.11
 -1 -7 -7 24.98 2.99
 -1 -7 -7 20.05 3.8
 -1 -7 -7 20.83 3.34
 1 -7 7 23.09 3.55
 -1 -7 -7 17.43 3.49
 1 -7 7 17.4 3.32
 -1 -7 -8 27.91 4.48
 -1 -7 -8 27.06 3.59
 -1 -7 -8 20.36 2.63
 -1 -7 -8 24.77 4.41
 -1 -7 -8 26.85 4.1
 1 -7 8 19.82 3.36
 1 -7 8 20.73 3.97
 -1 -7 -8 32.76 4.8
 -1 -7 -9 16.96 3.03
 1 -7 9 14.59 3.54
 -1 -7 -9 18.95 2.6
 -1 -7 -9 15.85 3.33
 -1 -7 -9 15.13 3.51
 1 -7 9 18.5 3.27
 -1 -7 -10 6.39 2.11
 -1 -7 -10 11.6 3.09
 -1 -7 -10 7.06 1.76
 -1 -7 -10 8.98 2.86
 1 -7 10 14.48 3.58
 1 -7 10 6.35 2.47
 -1 -7 -11 1.43 1.23
 -1 -7 -11 2.49 2.13
 -1 -7 -11 2.96 1.38
 -1 -7 -11 1.71 2.61
 1 -7 11 2.36 2
 1 -7 11 6.83 2.54
 -1 -7 -12 11.46 2.57
 -1 -7 -12 6.44 2.53
 -1 -7 -12 14.63 2.67
 -1 -7 -12 14.74 3.63
 1 -7 12 15.76 3.66
 1 -7 12 16.53 3.33
 -1 -7 -13 40.01 4.57
 -1 -7 -13 39.12 5.79
 -1 -7 -13 49.81 6.42
 1 -7 13 41.88 5.91
 1 -7 13 44.73 5.42
 -1 -7 -13 47.18 4.53
 -1 -7 -14 3.36 1.58
 -1 -7 -14 2.4 2.57
 -1 -7 -14 3.65 2.57
 1 -7 14 -2.8 2.49
 -1 -7 -14 3.98 1.82
 -1 -7 -15 1.93 1.3
 -1 -7 -15 1.58 2.41
 1 -7 15 -1.1 2.05
 -1 -7 -15 1.87 2.32
 -1 -7 -15 3.86 1.65
 -1 -7 -16 69.87 8.09
 1 -7 16 72.84 8.21
 -1 -7 -16 80.08 6.39
 -1 -7 -16 77.29 8.57
 1 -7 17 29.28 5.5
 -1 -7 -17 46.94 6.92
 -1 -7 -17 37.85 6.05
 1 -7 18 13.42 3.97
 -1 -7 -18 4.38 2.85
 -1 -7 -18 7.17 3.84
 1 -7 19 11.97 4.11
 -1 -7 -19 6.66 3.15
 -1 7 -19 13.12 4.05
 -1 -7 -19 3.41 2.23
 1 -7 20 0.82 2.58
 -1 -7 -20 -3.07 2.4
 -1 7 -20 2.81 2.83
 -1 -7 -20 3.78 3.73
 1 -7 21 -0.62 2.91
 -1 -7 -21 0.41 2.26
 -1 7 -21 0.63 1.97
 -1 -7 -21 0.28 2.62
 -1 -7 -22 10.35 3.8
 1 -7 22 8.96 4.3
 -1 7 -22 6.26 2.77
 -1 -7 -22 10.88 4.75
 -1 -7 -23 -1.34 2.31
 1 -7 23 0.08 2.43
 -1 7 -23 0.52 2.06
 -1 -7 -23 5.16 3.93
 1 -8 -22 1.76 3.04
 -1 -8 22 2.75 2.64
 1 -8 -22 -0.32 2.76
 -1 -8 21 2.12 2.77
 1 -8 -21 1.47 2.52
 -1 -8 21 4.73 2.83
 1 -8 -21 3.42 3.31
 1 8 -20 27.44 4.86
 1 -8 -20 37.82 7.07
 -1 -8 20 34.7 6.56
 1 -8 -20 33.1 6.58
 -1 -8 20 34.62 6.21
 1 -8 -19 6.4 4.42
 -1 -8 19 5.8 3.23
 -1 -8 19 4.35 2.65
 1 -8 -19 5.19 3.56
 1 -8 -18 4.12 3.68
 -1 -8 18 1.85 2.21
 -1 -8 18 -3.35 2.2
 1 -8 -18 2.44 2.45
 1 -8 -17 17.04 4.5
 1 -8 -17 15.13 4.42
 -1 -8 17 18.94 4.73
 -1 -8 17 16.58 4.47
 1 -8 -16 93.27 7.45
 1 -8 -16 99.06 9.9
 1 -8 -16 109.35 10.48
 -1 -8 16 98.22 9.16
 -1 -8 16 99.85 9.67
 1 -8 -15 33.24 4.54
 1 -8 -15 45.44 6.8
 1 -8 -15 40 6.54
 -1 -8 15 43.55 6.55
 -1 -8 15 39.11 5.94
 1 -8 -14 17.76 3.58
 1 -8 -14 25.22 5.15
 1 -8 -14 12.47 4.15
 -1 -8 14 15.54 3.94
 -1 -8 14 22.22 4.45
 1 -8 -13 0.07 1.5
 1 -8 -13 1.81 2.85
 1 -8 -13 3.17 2.35
 -1 -8 13 0.88 1.86
 -1 -8 13 3.93 2.48
 1 -8 -12 85.5 7.14
 1 -8 -12 94.75 8.74
 1 -8 -12 86.17 5.45
 1 -8 -12 99.19 9.34
 -1 -8 12 91.36 8.07
 -1 -8 12 86.8 8.38
 1 -8 -11 55.25 5.81
 1 -8 -11 63.38 7.26
 1 -8 -11 64.06 7.63
 1 -8 -11 60.5 4.46
 -1 -8 11 66.58 6.82
 -1 -8 11 66.69 7.55
 1 -8 -10 10.65 3.43
 -1 8 10 7.96 1.36
 1 -8 -10 4.68 2.91
 1 -8 -10 5.75 2.24
 -1 -8 10 6.73 2.81
 -1 -8 10 6.66 2.94
 1 -8 -9 2.21 2.05
 1 -8 -9 -1.46 1.8
 1 -8 -9 -2.07 1.96
 -1 -8 9 3.09 2.19
 -1 -8 9 2.4 2.68
 1 -8 -8 135.16 9.52
 1 -8 -8 126.28 9.3
 1 -8 -8 129.49 8.7
 1 -8 -8 131.58 9.83
 1 -8 -8 134.73 8.78
 -1 -8 8 126.86 8.45
 -1 -8 8 138.71 9.65
 1 -8 -7 27.53 4.31
 1 -8 -7 21.62 3.69
 1 -8 -7 17.42 3.72
 1 -8 -7 24.64 3.91
 -1 -8 7 21.03 3.79
 -1 -8 7 16.57 3.43
 1 -8 -7 16.12 3.27
 1 -8 -6 53 5.93
 1 -8 -6 53.57 5.78
 1 -8 -6 56.56 5.98
 1 -8 -6 53.98 6.23
 1 -8 -6 56.77 5.51
 -1 -8 6 57.3 5.71
 -1 -8 6 61.54 6.54
 1 -8 -5 18.18 3.55
 1 -8 -5 18.13 3.29
 -1 -8 5 16.31 3.22
 1 -8 -5 23.98 4.2
 -1 -8 5 19.59 4.09
 1 -8 -5 16.89 3.74
 1 -8 -4 5.59 2.05
 1 -8 -4 -0.81 2.36
 -1 -8 4 -0.5 1.6
 1 -8 -4 1.92 1.64
 1 -8 -4 2.28 1.93
 -1 -8 4 -0.89 1.92
 1 -8 -3 75.39 6.69
 1 -8 -3 72.83 6.98
 -1 -8 3 72.39 5.99
 -1 -8 3 91.58 7.47
 1 -8 -3 81.11 7.02
 1 -8 -3 83.6 6.31
 1 -8 -2 9.19 2.56
 -1 -8 2 13.5 2.98
 1 -8 -2 14.62 3.26
 1 -8 -2 13.53 2.64
 -1 -8 2 16.51 3.02
 1 -8 -1 82.44 6.99
 -1 -8 1 78.86 6.76
 -1 -8 1 84.78 7.15
 1 -8 -1 88.16 7.26
 1 -8 -1 80.06 6.05
 -1 -8 1 89.15 6.55
 -1 -8 0 46.99 5.41
 1 -8 0 37.18 4.83
 1 -8 0 42.35 5.14
 -1 -8 0 43.21 5.21
 1 -8 0 39.03 4.27
 -1 -8 0 39.2 4.38
 1 -8 1 1.31 1.75
 -1 -8 -1 1.13 2.24
 1 -8 1 1.94 2.16
 -1 -8 -1 2.72 1.89
 -1 -8 -1 6.87 2.39
 1 -8 1 6.39 2.04
 -1 -8 -2 79.14 6.71
 1 -8 2 96.12 7.65
 1 -8 2 91 6.47
 -1 -8 -2 91.66 6.9
 -1 -8 -2 87.38 7.28
 1 -8 2 90.29 7.39
 -1 8 -3 1.58 2.12
 -1 -8 -3 4.66 2.42
 -1 -8 -3 3.68 1.64
 1 -8 3 4.54 2.96
 1 -8 3 3.45 2.1
 -1 -8 -3 -0.24 1.56
 -1 -8 -3 3.45 2.11
 1 -8 3 3.95 2.24
 -1 -8 -4 26.98 4.21
 -1 8 -4 21.46 3.56
 -1 -8 -4 23.84 4.12
 -1 -8 -4 22.9 3.86
 -1 -8 -4 20.52 3.43
 1 -8 4 23.65 3.44
 1 -8 4 27.97 4.51
 -1 -8 -4 23.86 4.12
 -1 -8 -5 4.17 2.09
 -1 8 -5 1.7 2.06
 -1 -8 -5 3.33 2.36
 -1 -8 -5 7.27 2.39
 1 -8 5 3.98 1.65
 -1 -8 -5 5.38 2.26
 -1 -8 -5 3.84 2.02
 1 -8 5 2.72 1.93
 -1 -8 -6 7.33 2.87
 -1 -8 -6 8.52 2.52
 -1 -8 -6 8.71 3.03
 1 -8 6 6.31 2.34
 -1 -8 -6 4.37 2.19
 -1 -8 -6 7.6 2.57
 1 -8 6 14.48 3.57
 -1 -8 -7 23.16 4.46
 -1 -8 -7 21.97 3.93
 -1 -8 -7 21.18 4.26
 -1 -8 -7 22.28 3.79
 1 -8 7 17.51 2.97
 -1 -8 -7 23.37 4.23
 1 -8 7 22.69 4.02
 -1 -8 -8 46 5.71
 -1 -8 -8 49.7 5.96
 -1 -8 -8 43.18 5.12
 -1 -8 -8 53.22 6.46
 -1 -8 -8 52.99 5.78
 1 -8 8 45.4 5.12
 1 -8 8 53.29 6.29
 -1 -8 -9 7.47 2.41
 1 -8 9 11.06 2.95
 -1 -8 -9 10.08 2.1
 -1 -8 -9 9.59 2.97
 1 -8 9 12.83 3.18
 -1 -8 -9 9.55 3.17
 -1 -8 -10 32.77 4.38
 1 -8 10 28.33 4.82
 -1 -8 -10 24.66 4.83
 -1 -8 -10 33.22 3.69
 1 -8 10 31.55 4.88
 -1 -8 -10 26.43 4.72
 -1 -8 -11 12.96 2.76
 1 -8 11 12.74 3.5
 -1 -8 -11 11.62 3.94
 -1 -8 -11 17.81 2.86
 -1 -8 -11 14.89 4.07
 1 -8 11 17.61 3.64
 -1 -8 -12 29.74 4.22
 1 -8 12 27.31 4.82
 -1 -8 -12 26.16 4.81
 -1 -8 -12 28.21 3.51
 -1 -8 -12 25.74 4.6
 1 -8 12 34.45 5.09
 -1 -8 -13 18.35 4.31
 -1 -8 -13 17.92 4.28
 -1 -8 -13 21.3 3.27
 -1 -8 -13 11.47 2.77
 1 -8 13 19.63 4.37
 1 -8 13 18.06 3.82
 -1 -8 -14 44.18 6.51
 -1 -8 -14 53.96 7.11
 -1 -8 -14 42.88 4.5
 -1 -8 -14 52.92 5.54
 1 -8 14 47.24 6.61
 1 -8 14 46.23 5.9
 -1 -8 -15 27.13 5.31
 -1 -8 -15 34.04 5.94
 -1 -8 -15 34.87 4.45
 1 -8 15 25.42 5.16
 1 -8 15 33.08 5.14
 -1 -8 -16 1.15 2.09
 1 -8 16 5.37 3.19
 1 -8 16 1.92 2.06
 -1 -8 -16 2.39 2.8
 -1 -8 -17 3.48 2.83
 1 -8 17 6.63 3.43
 1 -8 17 6.5 3.05
 -1 -8 -17 8.82 3.65
 -1 -8 -18 -1.18 2.95
 1 -8 18 5.33 3.55
 1 -8 18 4.66 3
 -1 -8 -18 5.77 3.42
 -1 -8 -19 34.13 6.33
 -1 -8 -19 27.69 6.06
 1 -8 19 35.59 6.43
 1 -8 19 27.82 5.75
 -1 -8 -20 -3.73 3.32
 -1 8 -20 7.61 3.55
 1 -8 20 4.64 3.21
 -1 -8 -20 0.17 2.76
 -1 -8 -21 26.94 6.69
 -1 8 -21 16.04 4.38
 1 -8 21 18.55 4.95
 -1 -8 -21 17.31 5.09
 1 -8 22 7.48 3.48
 -1 -8 -22 5.28 3.64
 -1 -8 -22 3.35 3.54
 1 -9 -21 -1.61 3.01
 -1 -9 21 5.29 3.12
 -1 -9 21 0.98 2.68
 1 -9 -21 7.04 4.16
 1 -9 -20 4.24 3.68
 -1 -9 20 -2.86 1.98
 -1 -9 20 4.06 3.17
 1 -9 -20 -3.36 2.97
 1 -9 -19 16 5.16
 -1 -9 19 19.55 5.49
 -1 -9 19 10.76 4.1
 1 -9 -19 16.98 5.27
 -1 -9 18 15.29 4.68
 -1 -9 18 8.31 3.44
 1 -9 -18 7.45 3.84
 1 -9 -17 3.68 3.12
 -1 -9 17 3.98 2.82
 -1 -9 17 11.5 4.05
 1 -9 -16 2.31 3.03
 1 -9 -16 1.52 3.27
 -1 -9 16 -1.38 2.2
 -1 -9 16 2.87 3.08
 1 -9 -15 1.03 1.8
 1 -9 -15 3.69 3.02
 1 -9 -15 1.09 2.8
 -1 -9 15 0.72 1.96
 -1 -9 15 0.74 3.07
 1 -9 -14 30.31 5.8
 1 -9 -14 25.93 5.81
 1 -9 -14 29.9 4.62
 -1 -9 14 23.47 4.4
 -1 -9 14 27.72 5.4
 1 -9 -13 31.18 5.61
 1 -9 -13 27.69 5.67
 1 -9 -13 34.66 5.11
 -1 -9 13 32.61 5.23
 -1 -9 13 34.62 6.03
 1 -9 -12 7.1 3.58
 1 -9 -12 8.5 3.78
 1 -9 -12 6.91 2.9
 -1 -9 12 8.41 3.36
 -1 -9 12 4.47 3.12
 1 -9 -11 5.7 3.09
 1 -9 -11 3.41 3.04
 1 -9 -11 -0.87 2.05
 -1 -9 11 5.31 2.31
 -1 -9 11 0.33 2.32
 1 -9 -10 -1.32 2.23
 1 -9 -10 0.85 2.07
 1 -9 -10 1.01 1.8
 -1 -9 10 1.3 2.14
 -1 -9 10 2.14 1.88
 1 -9 -9 16.77 3.91
 1 -9 -9 24.34 4.45
 1 -9 -9 23.8 4.64
 -1 -9 9 19.32 4.13
 1 -9 -9 15.96 3.75
 -1 -9 9 24.54 4.68
 1 -9 -8 5.27 3.06
 -1 9 8 5.07 1.43
 1 -9 -8 5.42 2.81
 1 -9 -8 4.59 2.72
 1 -9 -8 4.09 2.33
 -1 -9 8 6.97 2.47
 -1 -9 8 4.17 2.19
 1 -9 -8 6.34 2.99
 -1 9 7 7.64 1.88
 1 -9 -7 5.51 2.92
 1 -9 -7 4.99 2.38
 1 -9 -7 7.39 3.23
 1 -9 -7 8.93 3.03
 -1 -9 7 7.34 2.74
 1 -9 -7 9.82 3.47
 -1 -9 7 7.54 3.14
 1 -9 -6 1.3 1.66
 1 -9 -6 1.68 1.95
 1 -9 -6 1.24 1.46
 -1 -9 6 -1.84 1.78
 -1 -9 6 0.4 1.83
 1 -9 -6 -0.59 2.13
 1 -9 -5 4.2 2.67
 1 -9 -5 0.16 1.72
 1 -9 -5 -0.21 1.67
 -1 -9 5 0.79 1.65
 1 -9 -5 3.11 2.92
 -1 -9 5 -0.53 2.24
 1 -9 -4 6.47 2.77
 -1 -9 4 5.54 2.52
 1 -9 -4 6.71 2.01
 -1 -9 4 2.11 1.93
 1 -9 -4 8.79 2.7
 1 -9 -4 2.28 1.96
 1 -9 -3 14.99 3.3
 -1 -9 3 18.54 3.5
 -1 -9 3 13.14 3.59
 1 -9 -3 17.17 3.78
 1 -9 -3 10.07 2.98
 1 -9 -2 4.41 2.01
 -1 -9 2 8.36 2.88
 1 -9 -2 2.05 2.16
 -1 -9 2 1.71 2.05
 1 -9 -2 3.31 1.81
 1 -9 -1 85.08 6.69
 -1 -9 1 82.63 6.76
 1 -9 -1 84.25 7.61
 -1 -9 1 83.6 7.73
 1 -9 -1 85.62 7.66
 -1 9 0 2.46 2.08
 -1 -9 0 3.44 2.46
 1 -9 0 8.27 2.7
 1 -9 0 5.17 2.36
 -1 -9 0 7.17 2.82
 1 -9 0 2.08 2.32
 -1 9 -1 1.02 1.95
 -1 -9 -1 3.45 2.12
 1 -9 1 10.67 2.81
 1 -9 1 7.09 3.07
 -1 -9 -1 3.52 2.82
 1 -9 1 0.32 1.94
 -1 -9 -1 4.75 3
 -1 9 -2 52.2 5.61
 1 -9 2 64.02 5.79
 -1 -9 -2 73.92 6.43
 -1 -9 -2 73.19 7.11
 1 -9 2 68.49 6.96
 1 -9 2 60.2 6.46
 -1 -9 -2 66.55 6.79
 -1 9 -3 1.89 2.08
 -1 -9 -3 7.2 3.02
 1 -9 3 3.39 1.79
 -1 -9 -3 -1.42 2.27
 -1 -9 -3 4.7 2.73
 1 -9 3 7.42 3.18
 -1 -9 -4 77 7.28
 -1 -9 -4 63.7 7.29
 -1 -9 -4 65.77 6.23
 1 -9 4 59.38 5.73
 -1 -9 -4 63.73 6.8
 1 -9 4 63.4 6.78
 -1 -9 -5 39.38 5.49
 -1 -9 -5 42.59 5.64
 1 -9 5 39.45 4.81
 -1 -9 -5 31.76 4.53
 1 -9 5 30.87 4.95
 -1 -9 -5 43.5 5.85
 -1 -9 -6 47.28 5.83
 -1 -9 -6 49.25 5.86
 -1 -9 -6 58.08 6.78
 1 -9 6 51.91 5.5
 -1 -9 -6 45.64 5.37
 -1 -9 -6 54.32 6.48
 1 -9 6 54.47 6.33
 -1 -9 -7 8.43 3.08
 -1 -9 -7 9.26 2.88
 -1 -9 -7 13.52 3.95
 -1 -9 -7 6.55 2.45
 1 -9 7 10.93 3.07
 -1 -9 -7 4.22 2.6
 1 -9 7 7.21 2.7
 -1 -9 -8 12.21 3.45
 -1 -9 -8 13.97 3.4
 -1 -9 -8 15.5 4.15
 -1 -9 -8 21.9 4.29
 1 -9 8 15.03 3.22
 -1 -9 -8 13.63 3.72
 1 -9 8 14.09 3.68
 -1 -9 -9 2.11 2.13
 1 -9 9 11.88 3.72
 -1 -9 -9 8.49 3.55
 1 -9 9 2.81 1.9
 -1 -9 -9 4.07 2.41
 -1 -9 -10 30.35 4.72
 1 -9 10 15.94 3.86
 -1 -9 -10 29.78 5.02
 1 -9 10 25.51 4.15
 -1 -9 -10 23.16 4.63
 -1 -9 -11 -0.57 1.47
 1 -9 11 0.67 2.36
 -1 -9 -11 5.76 3.23
 1 -9 11 6.05 2.99
 -1 -9 -11 0.97 2.82
 -1 -9 -12 3.12 2.52
 1 -9 12 2.44 2.56
 -1 -9 -12 0.28 2.57
 1 -9 12 1.13 1.95
 -1 -9 -12 3.64 2.78
 -1 -9 -13 0.48 1.98
 1 -9 13 1.42 2.31
 -1 -9 -13 8.15 3.88
 1 -9 13 3.43 2.85
 -1 -9 -13 0.58 3.18
 -1 -9 -14 23.8 4.05
 -1 -9 -14 32.74 6.33
 -1 -9 -14 22.86 5.05
 1 -9 14 28.54 5.41
 1 -9 14 24.89 4.71
 -1 -9 -15 1.13 2.53
 1 -9 15 -2.94 2.95
 1 -9 15 0.37 2.27
 -1 -9 -16 13.61 4.65
 -1 -9 -16 17.5 4.93
 1 -9 16 13.46 4.77
 1 -9 16 20.52 4.78
 -1 -9 -17 34.93 6.78
 -1 -9 -17 21.31 5.55
 1 -9 17 28.46 5.7
 1 -9 17 25.52 5.7
 -1 -9 -18 6.49 3.43
 1 -9 18 6.27 3.88
 1 -9 18 -1.95 2.32
 -1 -9 -18 -0.12 2.63
 -1 -9 -19 6.1 4.06
 1 -9 19 11.16 4.77
 1 -9 19 9.1 3.7
 -1 -9 -19 6.17 3.88
 -1 -9 -20 9.56 4.25
 -1 -9 -20 6.44 3.7
 1 -9 20 7.22 3.69
 1 -9 20 4.97 3.13
 1 -10 -19 1.28 2.62
 1 -10 -19 2.25 3.59
 -1 -10 19 6.67 3.57
 -1 -10 19 4.4 3.3
 1 -10 -18 6.41 4.43
 -1 -10 18 3.96 3.23
 -1 -10 18 5.41 3.81
 1 -10 -18 5.65 3.58
 1 -10 -17 7.48 3.95
 -1 -10 17 14.01 4.69
 -1 -10 17 14.09 4.86
 1 -10 -17 9.67 4.2
 1 -10 -16 8.23 4.23
 1 -10 -16 0.03 2.29
 -1 -10 16 2.53 2.46
 -1 -10 16 1.9 3.63
 1 -10 -15 27.37 5.67
 1 -10 -15 22.83 5.47
 1 -10 -15 30.42 5.1
 -1 -10 15 34.58 5.89
 -1 -10 15 28.85 6.45
 1 -10 -14 29.05 6
 1 -10 -14 38.86 6.9
 1 -10 -14 26.42 4.89
 -1 -10 14 31.14 5.48
 -1 -10 14 26.57 5.45
 1 -10 -13 5.13 4.36
 1 -10 -13 2.67 2.97
 1 -10 -13 2.21 2.27
 -1 -10 13 0.24 2.34
 -1 -10 13 7.4 3.47
 1 -10 -12 -0.58 2.32
 1 -10 -12 -0.64 1.71
 -1 -10 12 3.21 2.18
 -1 -10 12 -1.17 2.21
 1 -10 -11 15.75 4.33
 1 -10 -11 24.82 5.73
 1 -10 -11 20.83 4.24
 -1 -10 11 18.77 3.93
 -1 -10 11 22.78 4.91
 1 -10 -10 24.74 4.97
 1 -10 -10 21.23 4.99
 1 -10 -10 20.32 4.16
 -1 -10 10 29.24 4.76
 -1 -10 10 23.78 5.09
 1 -10 -9 21.69 4.72
 1 -10 -9 18.05 4.1
 1 -10 -9 11.7 3.63
 -1 -10 9 19.18 3.95
 1 -10 -9 25.49 5.31
 -1 -10 9 15.14 3.95
 1 -10 -8 -0.88 2.34
 1 -10 -8 -1.6 2.5
 1 -10 -8 3.2 2.5
 -1 -10 8 1.23 1.75
 1 -10 -8 0.72 2.37
 -1 -10 8 -1.8 2.79
 1 -10 -7 1.14 2.21
 1 -10 -7 2.29 2.9
 1 -10 -7 1.33 2.22
 -1 -10 7 1.42 2.24
 -1 -10 7 5.99 3.5
 1 -10 -7 1.01 2.16
 1 -10 -6 4.93 2.81
 1 -10 -6 3.04 2.45
 -1 -10 6 9.59 3.3
 -1 -10 6 6.02 3.1
 1 -10 -6 5.41 2.69
 1 -10 -6 9.27 3.05
 -1 -10 5 1.56 1.92
 1 -10 -5 1.21 2.24
 -1 -10 5 1.2 1.59
 1 -10 -5 4.6 2.31
 1 -10 -4 -3 2.42
 -1 -10 4 3.72 2.7
 1 -10 -4 3.8 2.64
 1 -10 -4 2.4 2.04
 -1 -10 4 5.6 2.37
 1 -10 -3 6.19 2.91
 1 -10 -3 4.95 2.95
 -1 -10 3 4.84 2.56
 -1 -10 3 1.57 1.75
 1 -10 -3 4.14 2.25
 1 -10 -2 2.03 2.38
 1 -10 -2 7.31 3.38
 -1 -10 2 0.76 1.9
 -1 -10 2 4.64 2.39
 1 -10 -2 7.01 3.05
 1 -10 -1 3.64 2.97
 -1 -10 1 4.17 3.28
 1 -10 -1 7.94 3.71
 1 -10 -1 6.68 2.49
 -1 -10 1 5.75 2.36
 1 -10 0 5.23 3.07
 1 -10 0 7.11 3.27
 -1 -10 0 9.51 2.94
 1 -10 0 3.82 1.56
 -1 -10 0 3.73 2.71
 1 -10 1 19.34 4.51
 -1 -10 -1 16.7 4.08
 1 -10 1 11.09 3.55
 -1 -10 -1 17.84 3.68
 1 -10 1 11.08 2.78
 -1 -10 -2 10.77 3.47
 1 -10 2 2.5 2.06
 -1 -10 -2 1.08 1.82
 1 -10 2 -1.08 2.17
 -1 -10 -2 8.33 3.37
 -1 -10 -3 97.18 8.65
 1 -10 3 94.91 7.46
 -1 -10 -3 84.4 8.03
 1 -10 3 104.2 9.11
 -1 -10 -3 83.88 7.41
 -1 -10 -4 4.34 2.99
 1 -10 4 2.68 2.42
 -1 -10 -4 0.67 2.35
 1 -10 4 2.82 1.92
 -1 -10 -4 3.78 2.11
 -1 -10 -5 1.96 1.7
 -1 -10 -5 1.74 1.5
 1 -10 5 0.05 1.67
 -1 -10 -5 6.01 2.93
 1 -10 5 2.87 2.73
 -1 -10 -6 -1.08 2.12
 -1 -10 -6 -1.04 2.31
 -1 -10 -6 -0.52 1.6
 1 -10 6 1.22 1.78
 -1 -10 -6 2.69 2.34
 1 -10 6 0.74 2.17
 -1 -10 -7 50.73 6.42
 -1 -10 -7 50.14 6.23
 -1 -10 -7 57.39 7.36
 -1 -10 -7 57.5 6.64
 1 -10 7 51.32 5.91
 1 -10 7 44.96 6.56
 -1 -10 -7 51.39 6.7
 -1 -10 -8 19.01 4.5
 -1 -10 -8 21.19 4.26
 -1 -10 -8 28.78 5.56
 -1 -10 -8 16.74 3.75
 1 -10 8 25.1 4.38
 1 -10 8 21.56 4.69
 -1 -10 -8 25.19 5.18
 -1 -10 -9 10.22 3.48
 -1 -10 -9 19.16 4.42
 -1 -10 -9 23.22 5.01
 1 -10 9 18.01 3.84
 -1 -10 -9 11.21 3.86
 1 -10 9 17.64 4.84
 -1 -10 -10 2.93 2.54
 -1 -10 -10 6.81 2.94
 -1 -10 -10 3.03 3.07
 1 -10 10 3.02 2.34
 1 -10 10 5.42 3.29
 -1 -10 -11 1.37 1.94
 -1 -10 -11 11.99 4.43
 -1 -10 -11 4.18 2.98
 1 -10 11 6.02 2.72
 1 -10 11 6.99 3.18
 -1 -10 -12 -0.06 1.78
 -1 -10 -12 1.03 2.3
 1 -10 12 0.36 1.77
 1 -10 12 6.44 3.49
 -1 -10 -13 -0.34 1.96
 -1 -10 -13 2.57 2.58
 -1 -10 -13 2.73 3.31
 1 -10 13 1.95 2.32
 1 -10 13 -0.49 2.17
 -1 -10 -14 4.88 2.67
 -1 -10 -14 7.96 3.94
 -1 -10 -14 7.54 4.19
 1 -10 14 8.35 3.66
 1 -10 14 8.81 3.57
 -1 -10 -15 4.18 3.63
 -1 -10 -15 2.13 2.58
 1 -10 15 1.89 2.28
 1 -10 15 3.53 2.88
 -1 -10 -16 19.4 5.19
 -1 -10 -16 27.8 5.87
 1 -10 16 25.43 5.06
 1 -10 16 20.5 4.87
 -1 -10 -17 -0.19 3.03
 -1 -10 -17 5.15 3.37
 1 -10 17 0.09 2.97
 1 -10 17 1.37 3.27
 -1 -10 -18 4.54 3.72
 -1 -10 -18 -1.91 2.76
 1 -10 18 5.53 3.43
 1 -10 18 6.92 3.9
 -1 -10 -19 -0.91 3
 -1 -10 -19 3.88 3.32
 1 -10 19 2.5 2.54
 1 -11 -17 10.24 4.26
 -1 -11 17 2.57 3.51
 -1 -11 17 5.07 3.35
 1 -11 -17 6.02 4.45
 1 -11 -16 9.55 4.91
 -1 -11 16 7.48 3.39
 -1 -11 16 8.91 4.49
 1 -11 -16 8.66 4.97
 1 -11 -15 14.02 4.91
 1 -11 -15 4.8 2.99
 -1 -11 15 22.43 5.33
 -1 -11 15 29.48 6.69
 1 -11 -14 29.67 6.2
 1 -11 -14 38.88 7.54
 1 -11 -14 38.48 5.94
 -1 -11 14 37.73 6.24
 -1 -11 14 39.45 6.66
 1 -11 -13 -0.87 2.24
 1 -11 -13 2.62 2.69
 1 -11 -13 -1.59 2.1
 -1 -11 13 -0.01 2.08
 -1 -11 13 2.86 3.32
 1 -11 -12 9.76 4.1
 1 -11 -12 6.74 4.05
 1 -11 -12 4.21 2.46
 -1 -11 12 7.99 3.52
 -1 -11 12 4.35 2.69
 1 -11 -11 18.54 5.19
 1 -11 -11 23.2 4.86
 -1 -11 11 14.82 4.13
 -1 -11 11 12.28 4.02
 1 -11 -11 21.68 5.51
 1 -11 -10 -3.45 2.22
 -1 -11 10 2.01 2.16
 -1 -11 10 1.42 2.55
 1 -11 -10 1.44 2.78
 1 -11 -9 10.94 4.04
 1 -11 -9 4.77 2.78
 -1 -11 9 5.97 3.19
 1 -11 -9 6.48 3.35
 -1 -11 9 5.63 3.42
 1 -11 -8 -0.14 2.01
 1 -11 -8 4.7 3.2
 1 -11 -8 1.63 2.06
 -1 -11 8 4.3 2.52
 -1 -11 8 4.05 3.18
 1 -11 -8 3.47 2.99
 1 -11 -7 -0.33 2.28
 1 -11 -7 1.3 2.13
 -1 -11 7 0.92 1.75
 1 -11 -7 1.55 2.43
 -1 -11 7 2.13 2.3
 1 -11 -7 1.15 2
 1 -11 -6 0.58 2.36
 -1 -11 6 2.87 2.16
 -1 -11 6 0.8 2.12
 1 -11 -6 2.02 2.63
 1 -11 -6 2.26 2.47
 1 -11 -5 2.49 2.75
 1 -11 -5 1.42 2.3
 -1 -11 5 6.53 3.56
 -1 -11 5 2.89 2.64
 1 -11 -5 0.86 1.7
 1 -11 -4 0.28 3.02
 1 -11 -4 5.89 3.17
 -1 -11 4 0.06 1.9
 -1 -11 4 8.35 2.72
 1 -11 -4 7.35 2.62
 1 -11 -3 7.04 2.67
 1 -11 -3 17.21 4.5
 -1 -11 3 13.22 4.4
 1 -11 -3 3.94 2.31
 -1 -11 3 5.04 2.53
 1 -11 -2 1.45 2.4
 1 -11 -2 0.06 2.1
 -1 -11 2 3.19 2.82
 1 -11 -2 0.66 1.94
 -1 -11 2 -0.75 1.65
 1 -11 -1 0.68 2.2
 -1 -11 1 -0.67 1.78
 1 -11 -1 1.13 2.18
 1 -11 -1 -0.58 2.47
 -1 -11 1 2.9 2.72
 1 -11 0 2.6 1.54
 -1 -11 0 5.13 2.57
 -1 -11 0 3.76 2.33
 1 -11 0 6.62 3.24
 -1 -11 -1 11.59 3.32
 1 -11 1 8.31 2.75
 1 -11 1 12.64 3.62
 -1 -11 -1 10.4 3.76
 -1 -11 -2 13.87 3.49
 1 -11 2 7.31 2.49
 -1 -11 -2 6.74 3.08
 1 -11 2 5.12 3.27
 1 -11 3 3.98 2.21
 -1 -11 -3 2.95 2.56
 1 -11 3 5.15 2.98
 -1 -11 -3 4.21 2.99
 1 -11 4 0.27 1.83
 -1 -11 -4 1.4 1.57
 -1 -11 -4 2.67 2.65
 1 -11 4 5.74 3.52
 -1 -11 -5 67.81 7.63
 1 -11 5 70.02 7.02
 1 -11 5 65.06 7.79
 -1 -11 -5 67.72 8.2
 -1 -11 -5 65.76 7.25
 -1 -11 -6 3.67 2.94
 -1 -11 -6 12.18 3.32
 1 -11 6 8.21 2.67
 1 -11 6 -2.52 2.83
 -1 -11 -6 4.49 3.11
 -1 -11 -7 43.77 6.17
 -1 -11 -7 46.72 7.27
 -1 -11 -7 34.38 5.47
 1 -11 7 41.64 5.6
 1 -11 7 31.06 5.73
 -1 -11 -7 51.74 7.31
 -1 -11 -8 19.73 4.62
 -1 -11 -8 14.13 4.15
 -1 -11 -8 20.79 4.28
 1 -11 8 17.89 4.16
 -1 -11 -8 20.41 4.76
 1 -11 8 16.98 4.94
 -1 -11 -9 1.1 2.91
 -1 -11 -9 3.92 2.66
 1 -11 9 1.85 1.7
 1 -11 9 5.47 3.81
 -1 -11 -9 12.59 4.33
 -1 -11 -10 26.17 5.33
 -1 -11 -10 17.12 4.82
 -1 -11 -10 24.77 4.84
 1 -11 10 17.12 3.99
 1 -11 10 21.81 5.12
 -1 -11 -11 3.89 3.15
 -1 -11 -11 9.72 3.86
 -1 -11 -11 12.26 3.66
 1 -11 11 13.73 3.74
 1 -11 11 11.15 4.77
 -1 -11 -12 2.52 2.52
 -1 -11 -12 7.77 4.04
 -1 -11 -12 8.97 3.39
 1 -11 12 1.85 2.26
 1 -11 12 5.13 3.25
 -1 -11 -13 11.1 4.35
 -1 -11 -13 5.59 3.19
 -1 -11 -13 8.55 3.47
 1 -11 13 9.56 3.49
 1 -11 13 16.27 4.96
 -1 -11 -14 28.75 6.2
 1 -11 14 27.78 5.66
 1 -11 14 30.4 6.3
 -1 -11 -14 24.05 5.75
 -1 -11 -15 1.93 3.36
 1 -11 15 0.45 1.98
 1 -11 15 6.61 4.28
 -1 -11 -15 4.21 3.7
 -1 -11 -16 1.13 2.78
 1 -11 16 4.39 3.03
 1 -11 16 2.11 3.72
 -1 -11 -16 -0.33 2.42
 -1 -11 -17 4.56 3.59
 1 -11 17 3.14 2.65
 1 -11 17 0.15 3.15
 -1 -11 -17 4.31 3.23
 1 -12 -15 0.69 2.68
 1 -12 -15 7.11 4.32
 -1 -12 15 2.75 2.77
 -1 -12 15 4.8 3.91
 1 -12 -14 4.48 3.91
 1 -12 -14 11.64 3.79
 -1 -12 14 23.95 5.59
 -1 -12 14 11.3 4.55
 1 -12 -14 12.07 4.87
 1 -12 -13 3.57 3.09
 -1 -12 13 4.23 2.84
 -1 -12 13 1.43 2.41
 1 -12 -13 6.05 4.29
 1 -12 -12 -0.02 2.62
 -1 -12 12 2.98 2.68
 -1 -12 12 -2.09 2.98
 1 -12 -12 2.07 2.8
 1 -12 -11 11.31 3.98
 -1 -12 11 8.25 3.23
 -1 -12 11 9.99 3.86
 1 -12 -11 10.16 4.39
 1 -12 -10 -0.25 2.33
 -1 -12 10 2.68 3.34
 1 -12 -10 -1.1 2.08
 1 -12 -9 4.75 2.97
 1 -12 -9 3.26 3.21
 -1 -12 9 3.35 2.51
 1 -12 -9 8.04 3.96
 -1 -12 9 4.56 2.94
 1 -12 -8 7.56 3.11
 -1 -12 8 12.21 3.83
 1 -12 -8 12.61 4.65
 -1 -12 8 15.28 4.44
 1 -12 -8 10.46 3.58
 1 -12 -7 1.76 1.92
 -1 -12 7 5.08 2.66
 1 -12 -7 -1.99 2.31
 1 -12 -7 4.75 2.89
 1 -12 -6 1.87 2.57
 -1 -12 6 3.31 2.6
 -1 -12 6 5.62 3.35
 1 -12 -6 4.14 3.06
 1 -12 -6 -2.79 2.25
 1 -12 -5 8.21 3.62
 1 -12 -5 12.66 4.54
 -1 -12 5 10.42 3.9
 1 -12 -5 8.44 3.47
 -1 -12 5 5.46 2.69
 1 -12 -4 29.83 5.58
 -1 -12 4 36.65 6.34
 1 -12 -4 39.04 6.61
 1 -12 -4 36.9 5.65
 -1 -12 4 31.65 5.34
 1 -12 -3 3.24 3.24
 -1 -12 3 2.14 2.49
 1 -12 -3 1.66 2.67
 1 -12 -3 6.08 3.18
 -1 -12 3 3.75 2.24
 -1 -12 2 29.38 5.84
 1 -12 -2 34.64 6.17
 1 -12 -2 28.51 4.87
 -1 -12 2 25.54 4.43
 -1 -12 1 4.53 2.45
 1 -12 -1 6.91 3.56
 -1 -12 1 3.73 2.85
 1 -12 -1 3.72 2.45
 -1 -12 0 1.68 2.66
 1 -12 0 -0.16 2.7
 1 -12 0 2.38 2.46
 -1 -12 0 -1.5 1.88
 -1 -12 -1 9.77 3.86
 1 -12 1 6.63 3.62
 -1 -12 -1 5.93 2.91
 1 -12 1 1 1.89
 -1 -12 -2 3.07 2.87
 1 -12 2 5.67 3.32
 1 -12 2 1.1 1.9
 -1 -12 -2 2.61 2.17
 1 -12 3 4.59 4.18
 -1 -12 -3 -1.12 2.53
 1 -12 3 1.09 2.18
 -1 -12 -3 -2.44 2.48
 1 -12 4 3.37 2.95
 -1 -12 -4 2.6 2.46
 1 -12 4 6.02 3.07
 -1 -12 -4 6.51 3.2
 -1 -12 -5 20.5 5.04
 1 -12 5 16.3 4.12
 -1 -12 -5 17.31 4.06
 1 -12 5 16.27 3.72
 -1 -12 -6 -0.23 1.91
 1 -12 6 -1.4 2.82
 -1 -12 -6 2.43 2.64
 1 -12 6 1.26 2.42
 -1 -12 -7 2.35 2.78
 -1 -12 -7 5.54 2.88
 1 -12 7 -0.73 2.54
 1 -12 7 6.76 2.82
 -1 -12 -8 -3.16 2.27
 1 -12 8 -0.91 2.36
 -1 -12 -8 -2.61 2.58
 1 -12 8 3.55 3.02
 1 -12 9 -0.11 1.76
 -1 -12 -9 3.51 3.12
 1 -12 9 1.23 3.41
 -1 -12 -9 -0.52 2.38
 1 -12 10 6.36 2.89
 1 -12 10 5.43 3.67
 -1 -12 -10 2.82 3.02
 1 -12 11 15.19 3.79
 1 -12 11 18.86 5.28
 -1 -12 -11 12.37 4.49
 -1 -12 -12 7.13 3.56
 1 -12 12 3.69 2.44
 1 -12 12 6.6 3.76
 -1 -12 -12 8.09 4.45
 -1 -12 -13 43.75 7.55
 1 -12 13 40.06 6.42
 1 -12 13 50.93 8.41
 -1 -12 -13 37.74 7.35
 -1 -12 -14 18.89 5.76
 1 -12 14 8.03 3.54
 1 -12 14 11.19 4.62
 -1 -12 -14 18.39 5.58
 -1 -12 -15 0.7 2.21
 1 -12 15 6.41 2.95
 1 -12 15 2.45 2.95
 -1 -12 -15 1.63 3.28
 1 -13 -12 4.84 3.44
 -1 -13 12 -3.45 2.7
 -1 -13 12 4.43 3.69
 1 -13 -12 7.07 4.53
 1 -13 -11 -2.89 2.87
 -1 -13 11 0.17 2.75
 -1 -13 11 7.2 3.86
 1 -13 -11 8.08 4.72
 1 -13 -10 9.14 3.99
 -1 -13 10 5.66 3.24
 -1 -13 10 2.9 2.06
 1 -13 -9 21.04 5.45
 1 -13 -9 8.94 4.21
 -1 -13 9 18.6 5.42
 -1 -13 9 11.99 3.63
 1 -13 -8 15.21 4.85
 1 -13 -8 15.39 5.02
 -1 -13 8 7.74 3.95
 -1 -13 8 10.44 3.6
 1 -13 -7 34.32 5.82
 1 -13 -7 48.16 7.57
 -1 -13 7 36.89 6.62
 -1 -13 7 32.04 5.66
 1 -13 -6 1.99 2.87
 -1 -13 6 0.92 3.04
 1 -13 -6 -0.62 2.16
 -1 -13 6 2.99 2.76
 1 -13 -5 55.4 7.13
 -1 -13 5 35.13 6.73
 1 -13 -5 37.96 6.73
 -1 -13 5 40.42 6.22
 -1 -13 4 1.99 3.5
 1 -13 -4 11.2 4.71
 -1 -13 4 1.63 2.16
 1 -13 -4 10.51 3.51
 1 -13 -3 100.33 9.24
 1 -13 -3 114.02 11.19
 -1 -13 3 99.28 10.8
 -1 -13 3 92.63 8.86
 1 -13 -2 13.18 4.78
 -1 -13 2 11.92 4.35
 1 -13 -2 12.03 3.64
 -1 -13 2 7.79 2.93
 1 -13 -1 3.05 2.7
 -1 -13 1 1.99 2.3
 -1 -13 1 1.19 2.24
 1 -13 -1 1.83 2.19
 1 -13 0 26.35 6.14
 -1 -13 0 18.3 5.05
 -1 -13 0 23.35 4.95
 1 -13 0 22.96 4.46
 -1 -13 -1 32.46 6.51
 1 -13 1 32.67 6.42
 1 -13 1 18.69 4.09
 -1 -13 -1 41.78 6.26
 -1 -13 -2 13.78 4.66
 1 -13 2 21.09 5.32
 1 -13 2 16.75 4.19
 -1 -13 -2 3.79 2.41
 -1 -13 -3 0.21 2.17
 1 -13 3 4.37 3.17
 -1 -13 -3 3.81 3.13
 1 -13 3 5.6 2.75
 1 -13 4 6.75 3.66
 -1 -13 -4 5.95 3.23
 1 -13 4 0.06 1.99
 -1 -13 -4 4.05 2.5
 -1 -13 -5 6.78 3.9
 1 -13 5 5.35 3.66
 -1 -13 -5 4.21 2.09
 1 -13 5 7.1 3.4
 -1 -13 -6 2.37 3.06
 1 -13 6 0.8 1.84
 -1 -13 -6 1.55 3.04
 1 -13 6 -0.06 2.15
 -1 -13 -7 1.56 2.01
 1 -13 7 8.47 4.32
 -1 -13 -7 6.21 3.61
 1 -13 7 5.02 3
 -1 -13 -8 20.67 5.18
 1 -13 8 11.65 4.93
 -1 -13 -8 14.75 5.22
 1 -13 8 22.45 4.81
 1 -13 9 0.67 2.58
 -1 -13 -9 0.93 2.08
 1 -13 9 0.06 2.16
 1 -13 10 1.08 2.53
 1 -13 10 2.31 2.55
 -1 -13 -11 2.12 3.6
 1 -13 11 4.26 3.36
 -1 -13 -12 4.74 3.66
 1 -13 12 -6.27 3.86
 -1 -14 8 6.46 3.75
 1 -14 -8 4.39 3.15
 -1 -14 8 -3.86 3.23
 1 -14 -7 5.7 3.01
 -1 -14 7 1.54 2.32
 1 -14 -7 6.55 4.69
 -1 -14 7 3.05 2.41
 1 -14 -6 3 2.69
 1 -14 -6 4.65 3.33
 -1 -14 6 1.32 3.66
 -1 -14 6 5.76 3.43
 1 -14 -5 -3.74 3.21
 1 -14 -5 5.49 3.28
 -1 -14 5 -0.33 3.27
 -1 -14 5 1.51 2.26
 1 -14 -4 -0.53 2.24
 -1 -14 4 4.46 4.64
 1 -14 -4 2.32 2.85
 -1 -14 4 -0.41 2.16
 -1 -14 3 43.29 7.75
 1 -14 -3 34.66 7.1
 1 -14 -3 19.85 4.44
 -1 -14 3 27.13 5.11
 -1 -14 2 26.82 6.04
 1 -14 -2 25.81 6.27
 1 -14 -2 20.93 4.45
 -1 -14 2 17.29 4.66
 -1 -14 1 34.73 7.31
 1 -14 -1 34.48 6.69
 -1 -14 1 26.41 5.36
 1 -14 -1 40.56 6.25
 -1 -14 0 1.76 3.05
 1 -14 0 11.6 4.98
 1 -14 0 8.38 3.36
 -1 -14 0 7.45 3.58
 1 -14 1 21.68 6.19
 -1 -14 -1 24.82 5.97
 -1 -14 -1 22.1 4.83
 1 -14 1 13.24 3.69
 -1 -14 -2 6.14 4.27
 1 -14 2 0.48 2.84
 -1 -14 -2 5.24 3.62
 1 -14 2 1.77 2.86
 1 -14 3 55.76 8.66
 -1 -14 -3 28.66 6.26
 1 -14 3 39.67 6.01
 -1 -14 -3 45.65 6.82
 -1 -14 -4 19.94 5.49
 1 -14 4 21.15 5.88
 1 -14 4 16 4.45
 -1 -14 -4 21.55 5.05
 -1 -14 -5 5.04 3.34
 -1 -14 -5 5.73 4.19
 1 -14 5 0.18 3.19
 -1 -14 -6 2.1 2.66
 1 -14 6 2.69 2.82
 -1 -14 -6 -1.73 3.47
 -1 -14 -7 8.08 3.51
 1 -14 7 10.58 5.11
 -1 -14 -7 8.29 4.21
 2 0 -27 -0.06 2.8
 2 0 -27 4.96 3.6
 2 0 -27 -5.83 3.86
 2 0 -26 40.07 6.58
 2 0 -26 51.36 7.46
 2 0 -26 41.17 7.93
 2 0 -25 1.34 2
 2 0 -25 4.86 3.03
 2 0 -25 -0.6 3.37
 2 0 -24 4.13 3.18
 2 0 -24 8.08 3.57
 2 0 -24 2.66 3.3
 2 0 -23 5.33 3.56
 2 0 -23 4.97 2.8
 2 0 -23 2.59 3.03
 2 0 -22 7.39 3.01
 2 0 -22 3.19 2.26
 2 0 -22 -0.83 2.98
 2 0 -21 -1.19 1.93
 2 0 -21 0.12 1.88
 2 0 -21 3.11 3.09
 2 0 -20 45.52 5.79
 2 0 -20 49.99 6.65
 2 0 -20 43.99 5.72
 2 0 -19 0.11 0.92
 2 0 -19 0.36 1.81
 2 0 -19 2.73 3.03
 2 0 -18 5.09 1.53
 2 0 -18 2.06 1.98
 2 0 -18 5.15 2.86
 2 0 -17 -1.17 0.99
 2 0 -17 -2.24 1.91
 2 0 -17 0.9 2.18
 2 0 -16 31.2 3.14
 2 0 -16 33.99 4.92
 2 0 -16 28.63 4.1
 2 0 -15 4.79 2.74
 2 0 -15 0.05 1.48
 2 0 -14 4.87 2.72
 2 0 -14 2.67 1.9
 2 0 -13 -0.49 1.53
 2 0 -12 212.93 8.78
 2 0 -11 3.04 2.03
 2 0 -10 2465.95 26.79
 2 0 -9 -0.23 1.06
 2 0 -8 12.61 1.89
 2 0 -7 -2.09 1.13
 -2 0 6 27.72 2.22
 2 0 -6 27.57 2.15
 -2 0 5 1.43 0.78
 2 0 -5 0.67 0.79
 -2 0 4 5.97 0.9
 2 0 -4 7.82 1.02
 -2 0 -3 0.09 0.77
 -2 0 -4 1090.38 13.14
 -2 0 -5 -0.6 0.94
 -2 0 -6 169.93 6.27
 -2 0 -7 0.6 1.27
 -2 0 -8 101.56 5.53
 -2 0 -9 0.18 1.3
 -2 0 -10 8.87 2.27
 -2 0 -11 -0.66 1.38
 -2 0 -12 1620.51 26.65
 -2 0 -13 8.52 1.42
 -2 0 -13 5.12 2.29
 -2 0 -13 6.23 2.58
 -2 0 -13 11.09 2.94
 -2 0 -14 16.78 1.72
 -2 0 -14 15.34 3.35
 -2 0 -14 17.58 3.4
 -2 0 -14 20.69 3.45
 -2 0 -15 0.81 0.72
 -2 0 -15 -0.61 2.1
 -2 0 -15 2.7 2.48
 -2 0 -15 3.92 2.12
 -2 0 -16 127.36 8.88
 -2 0 -16 117.4 4.42
 -2 0 -16 110.7 8.34
 -2 0 -16 110.62 8
 -2 0 -17 1.48 1.93
 -2 0 -17 -1.59 2.19
 -2 0 -17 3.36 1.71
 -2 0 -18 6.43 3.18
 -2 0 -18 7.69 2.85
 -2 0 -18 5.58 3.07
 -2 0 -19 1.58 2.45
 -2 0 -19 0.35 2.25
 -2 0 -19 3.68 3.07
 -2 0 -20 79.15 8.09
 -2 0 -20 81.93 7.98
 -2 0 -20 65.29 7.52
 -2 0 -21 -1.12 2.24
 -2 0 -21 -0.55 1.93
 -2 0 -21 -0.34 2.29
 -2 0 -22 63.8 7.79
 -2 0 -22 60.21 7.3
 -2 0 -22 70.17 8.34
 -2 0 -23 2.34 2.76
 -2 0 -23 -2.72 2.7
 -2 0 -24 39.38 6.48
 -2 0 -24 28.53 5.74
 -2 0 -24 23.85 5.39
 -2 0 -25 0.65 1.98
 -2 0 -25 -4.72 3.2
 -2 0 -25 4.09 3.57
 -2 0 -26 6.41 3.45
 -2 0 -26 9.28 3.91
 -2 0 -26 4.27 3.16
 2 -1 -26 25.86 5.43
 2 1 -26 27.15 5.63
 2 -1 -26 29.85 5.58
 2 1 -26 36.36 6.48
 2 1 -26 25.3 6.07
 2 -1 -26 34.58 6.76
 2 1 -25 75.8 8.22
 2 -1 -25 96.64 9.96
 2 1 -25 89.58 9.44
 2 -1 -25 79.71 8.82
 2 -1 -25 69.17 8.98
 2 1 -25 90.33 10.21
 2 -1 -24 13.96 4.38
 2 1 -24 8.96 3.56
 2 -1 -24 10.25 3.88
 2 1 -24 6.05 3.19
 2 -1 -24 4.32 2.89
 2 1 -24 3.82 3.34
 2 1 -23 23.13 4.76
 2 -1 -23 20.81 4.75
 2 1 -23 19.34 4.44
 2 -1 -23 21.09 4.76
 2 1 -23 15.01 4.46
 2 -1 -23 23.84 4.99
 2 1 -22 1.8 2.16
 2 -1 -22 2.54 2.05
 2 -1 -22 4.66 2.89
 2 -1 -22 4.36 3.21
 2 1 -22 1.87 2.79
 2 -1 -21 4.88 3.05
 2 1 -21 7.23 3.08
 2 -1 -21 3.59 2.41
 2 1 -21 5.61 3.42
 2 -1 -21 6.87 2.69
 2 -1 -20 2.73 2.34
 2 1 -20 0.19 1.8
 2 -1 -20 1.85 2.22
 2 -1 -20 0.51 1.86
 2 1 -20 3.53 2.73
 2 1 -19 3.56 2.21
 2 -1 -19 0.12 2.14
 2 -1 -19 5.14 2.82
 2 1 -19 8.58 3.78
 2 -1 -19 4.3 2.35
 2 -1 -18 0.15 1.77
 2 -1 -18 0.32 1.02
 2 1 -18 2.08 2.1
 2 -1 -18 1.55 1.99
 2 -1 -18 0.71 2.31
 2 -1 -17 19.55 3.87
 2 -1 -17 19.32 2.53
 2 1 -17 20.86 3.65
 2 -1 -17 14.52 3.36
 2 -1 -17 25.06 3.91
 2 1 -16 52.83 5.39
 2 -1 -16 50.26 5.36
 2 -1 -16 60.32 6.36
 2 -1 -16 58.14 5.34
 2 -1 -16 57.23 4.15
 2 -1 -15 114.33 8.09
 2 -1 -15 106.54 7.4
 2 1 -15 108.62 7.16
 2 -1 -15 107.76 5.37
 2 -1 -14 89.65 7
 2 -1 -14 85.56 6.44
 2 1 -14 88.21 6.2
 2 -1 -14 90.64 4.82
 2 -1 -13 418.47 14.22
 2 -1 -13 379.5 12.74
 2 1 -13 404.13 12.5
 2 -1 -13 382.06 9.69
 2 1 -12 12.48 2.18
 2 -1 -12 17.17 3.34
 2 -1 -12 12.61 2.5
 2 -1 -12 13.82 1.97
 2 1 -11 6.32 2.03
 2 -1 -11 8.16 2.64
 2 -1 -11 7.21 2.05
 2 -1 -11 6.71 1.54
 2 -1 -10 282.14 10.16
 2 1 -10 282.31 8.93
 2 -1 -10 276.63 9.44
 2 -1 -10 285.05 7.39
 2 -1 -9 2359.73 27.85
 2 -1 -9 2307.41 25.55
 2 1 -9 2398.45 24.29
 2 -1 -9 2334.76 20.72
 2 1 -8 45.32 3.21
 2 -1 -8 48.75 3.87
 2 -1 -8 44.73 3.4
 2 -1 -8 45.13 2.85
 2 1 -7 21.77 2.03
 2 -1 -7 25.16 2.72
 2 -1 -7 22.68 2.42
 2 -1 -7 26.99 2.15
 2 1 -6 2688.87 19.92
 2 -1 -6 2739.35 19.35
 2 -1 -6 2756.16 22.75
 2 -1 -6 2766.99 24.72
 2 -1 -5 4780.38 24.32
 -2 1 5 5433.61 29.3
 2 -1 -4 5064.01 23.63
 -2 1 4 5004.47 25.8
 -2 1 4 5210.29 27.9
 2 -1 -3 3444.75 18.41
 -2 1 3 3513.46 20.66
 2 -1 -3 3304.2 20.27
 -2 1 3 3470.05 19.56
 2 1 2 1398.81 11.54
 -2 -1 -2 1448.45 12.54
 2 1 2 1422.48 12.49
 -2 1 -2 1438.03 10.62
 -2 -1 -2 1450.5 8.47
 -2 -1 -2 1418 11.72
 -2 -1 -2 1407.42 12.44
 2 1 2 1448.81 12.61
 2 1 2 1450.06 11.75
 2 1 2 1428.07 12.1
 -2 -1 -2 1430.16 12.1
 2 1 3 17.66 1.61
 -2 1 -3 17.76 1.27
 -2 -1 -3 16.65 1.71
 2 1 3 18.73 1.67
 2 -1 3 19.7 1.35
 -2 -1 -3 16.75 1.52
 2 1 3 19.17 1.57
 2 1 3 15.79 1.56
 -2 -1 -3 14.81 1.53
 -2 -1 -4 2699.37 21.53
 2 1 4 2790.07 21.91
 2 1 4 2806.15 21.41
 2 1 4 2739.33 20.3
 -2 -1 -4 2639.29 20.24
 2 1 4 2795.12 20.18
 -2 -1 -4 2711.23 20.16
 -2 1 -4 2757.52 15.82
 -2 -1 -5 77.54 4.12
 -2 -1 -5 70.29 3.69
 -2 -1 -5 70.59 3.61
 -2 -1 -5 73.54 1.91
 -2 1 -5 73.06 2.72
 -2 -1 -6 1695.81 20.13
 -2 -1 -6 1727.71 9.95
 -2 1 -6 1679.6 13.63
 -2 -1 -6 1680.89 19.16
 -2 -1 -6 1665.39 18.49
 -2 1 -7 4.07 1.2
 -2 -1 -7 4.86 0.67
 -2 1 -7 4.47 0.81
 -2 -1 -7 6.93 1.84
 -2 -1 -7 3.6 1.49
 -2 -1 -7 5.23 1.38
 -2 -1 -8 1191.58 19.01
 -2 -1 -8 1145.1 9.54
 -2 1 -8 1142.58 12.31
 -2 -1 -8 1117.97 18.01
 -2 -1 -8 1169.39 17.65
 -2 -1 -9 512.73 13.21
 -2 -1 -9 538.13 6.98
 -2 1 -9 528.06 8.81
 -2 1 -9 543.38 13.23
 -2 -1 -9 553.13 13.43
 -2 -1 -9 529.84 12.54
 -2 -1 -10 732.6 16.58
 -2 -1 -10 740.63 8.65
 -2 1 -10 739.91 16.31
 -2 -1 -10 718.14 16.12
 -2 -1 -10 726.45 15.58
 -2 -1 -11 14.57 1.36
 -2 -1 -11 19.58 3.28
 -2 1 -11 14.08 1.68
 -2 1 -11 20.29 2.99
 -2 -1 -11 11.96 2.57
 -2 -1 -11 13.21 2.68
 -2 -1 -12 8.35 1.1
 -2 1 -12 17.02 1.82
 -2 -1 -12 12.57 2.79
 -2 1 -12 9.64 2.35
 -2 -1 -12 14.98 2.91
 -2 -1 -12 8.02 2.3
 -2 -1 -13 124.47 7.88
 -2 1 -13 119.01 7.59
 -2 -1 -13 123.22 3.99
 -2 -1 -13 140.06 8.28
 -2 -1 -13 119.43 7.26
 -2 -1 -14 6.65 1.15
 -2 1 -14 10.03 2.58
 -2 -1 -14 11.26 2.94
 -2 -1 -14 7.95 2.56
 -2 -1 -14 5.92 2.19
 -2 -1 -15 23.68 1.87
 -2 1 -15 22.98 3.82
 -2 -1 -15 19.06 3.44
 -2 -1 -15 27.96 4.33
 -2 -1 -15 25.96 3.92
 -2 -1 -16 127.93 9.02
 -2 1 -16 155.29 9.63
 -2 -1 -16 152.7 4.6
 -2 -1 -16 136.89 9.36
 -2 -1 -16 156.33 9.33
 -2 -1 -17 4.25 2.8
 -2 -1 -17 3.47 3.12
 -2 -1 -17 6.26 2.93
 -2 1 -17 1.78 2.46
 -2 -1 -18 88.61 8.24
 -2 1 -18 85.85 7.68
 -2 -1 -18 82.7 8.05
 -2 1 -18 85.08 8.19
 -2 1 -18 76.45 7.35
 -2 -1 -18 86.57 7.51
 -2 -1 -19 1.91 3.04
 -2 1 -19 7.14 3.49
 -2 -1 -19 3.49 2.32
 -2 -1 -19 1.63 2.24
 -2 1 -19 1.85 2.49
 -2 1 -19 2.76 2.45
 -2 -1 -20 13.13 3.95
 -2 -1 -20 13.4 3.63
 -2 1 -20 12.34 3.85
 -2 -1 -20 16.87 3.98
 -2 1 -20 12.85 3.63
 -2 1 -20 13.72 3.78
 -2 -1 -21 6.53 3.76
 -2 -1 -21 3.75 2.09
 -2 1 -21 -0.19 2.44
 -2 -1 -21 3.41 2.71
 -2 1 -21 4.43 2.89
 -2 1 -21 1.29 2.03
 -2 -1 -22 0.93 2.22
 -2 1 -22 0.83 1.98
 -2 -1 -22 4.51 2.58
 -2 -1 -22 1.57 2.73
 -2 1 -22 2.76 3.04
 -2 1 -22 -1.73 2.69
 -2 1 -23 1.8 2.37
 -2 -1 -23 2.86 2.49
 -2 1 -23 -4.35 2.81
 -2 -1 -23 -1.53 2.47
 -2 1 -23 0.84 2.73
 -2 -1 -23 -0.82 2
 -2 -1 -24 0.73 2.8
 -2 1 -24 -0.74 2
 -2 1 -24 1.11 2.77
 -2 -1 -24 2.67 2.5
 -2 -1 -24 0.54 2.57
 -2 1 -24 3.82 3.33
 -2 1 -25 1.29 2.26
 -2 -1 -25 1.91 3.28
 -2 1 -25 1.36 2.86
 -2 -1 -25 -5.73 3.42
 -2 1 -25 0.09 2.84
 -2 -1 -25 1.8 2.41
 -2 1 -26 14.05 4.38
 -2 -1 -26 12.72 3.83
 -2 -1 -26 9.7 3.75
 -2 1 -26 13.48 4.94
 -2 1 -26 10.22 4.03
 -2 -1 -26 11.55 4.23
 2 -2 -26 2.32 2.89
 2 2 -26 -1.97 2.7
 2 2 -26 7.99 3.54
 2 -2 -26 1.58 2.59
 2 2 -26 12.15 5.12
 2 -2 -25 2.19 2.7
 2 2 -25 3.02 2.98
 2 -2 -25 -1.55 2.08
 2 2 -25 -1.11 2.98
 2 -2 -25 3.21 3.2
 2 2 -25 5.32 4.11
 2 -2 -24 2.46 2.8
 2 2 -24 6.92 3.34
 2 -2 -24 3.55 2.14
 2 2 -24 10.85 4.17
 2 -2 -24 0.51 2.79
 2 2 -23 7.61 2.92
 2 -2 -23 3.76 2.78
 2 -2 -23 7.98 2.9
 2 2 -23 9.63 3.65
 2 -2 -23 7.71 3.52
 2 2 -22 12.89 3.41
 2 -2 -22 21.86 4.67
 2 -2 -22 17.71 4.61
 2 2 -22 25.38 5.72
 2 -2 -22 14.29 3.66
 2 -2 -21 6.68 3.5
 2 -2 -21 6.07 3.21
 2 -2 -21 6.56 2.62
 2 2 -21 6.82 3.16
 2 -2 -20 5.3 2.38
 2 -2 -20 5.7 3.35
 2 -2 -20 5.04 2.06
 2 2 -20 7.62 2.84
 2 -2 -19 5.98 2.38
 2 2 -19 5.83 2.44
 2 -2 -19 9.31 3.78
 2 -2 -19 9.46 2.94
 2 -2 -18 1.18 1.7
 2 -2 -18 2.01 1.26
 2 2 -18 -1.37 1.6
 2 -2 -18 -1.82 2.14
 2 -2 -18 2.88 2.1
 2 -2 -17 34.05 4.79
 2 -2 -17 40.32 3.55
 2 2 -17 37.85 4.76
 2 -2 -17 41.8 5.45
 2 -2 -17 43.84 4.84
 2 -2 -16 129.02 8.94
 2 2 -16 119.74 7.75
 2 -2 -16 123.95 6.06
 2 -2 -16 147.87 9.72
 2 -2 -16 137.85 7.87
 2 -2 -15 18.73 3.4
 2 -2 -15 18.25 2.45
 2 2 -15 14.6 3.06
 2 -2 -15 15.72 3.48
 2 -2 -15 18.06 3.16
 2 2 -14 117.9 7.13
 2 -2 -14 110.44 7.42
 2 -2 -14 111.26 7.86
 2 -2 -14 119.32 6.8
 2 -2 -14 121.15 5.67
 2 2 -13 47.53 4.39
 2 -2 -13 42.64 4.62
 2 -2 -13 41.67 3.32
 2 -2 -13 43.06 4.89
 2 -2 -13 45.21 4.07
 2 -2 -12 53.95 4.83
 2 -2 -12 52.83 3.58
 2 2 -12 51.95 4.37
 2 -2 -12 57.75 5.32
 2 -2 -12 53.11 4.12
 2 -2 -11 0.38 1.37
 2 -2 -11 0.87 0.76
 2 2 -11 1.37 1.35
 2 -2 -11 1.12 1.52
 2 -2 -11 4.23 1.41
 2 -2 -10 5.64 2.02
 2 -2 -10 3.42 1.05
 2 2 -10 3.36 1.03
 2 -2 -10 3.69 1.35
 2 -2 -10 5.6 1.57
 2 -2 -9 278.83 9.43
 2 -2 -9 285.99 9.96
 2 -2 -9 267.65 7.58
 2 -2 -9 277.24 7.54
 2 -2 -8 212.52 7.77
 2 -2 -8 196.82 7.96
 2 -2 -8 215.18 6.22
 2 -2 -8 204.12 6.25
 2 -2 -7 213.02 7.42
 2 -2 -7 217.12 7.88
 2 -2 -7 209.39 5.61
 2 -2 -7 210.43 6.2
 -2 2 7 215.29 6.16
 2 -2 -6 340.34 8.94
 2 -2 -6 335.82 9.21
 2 -2 -6 339.29 6.34
 -2 2 6 347.19 7.56
 2 -2 -6 326.51 7.51
 2 -2 -5 811.22 12.91
 -2 2 5 805.87 11.32
 2 -2 -5 791.26 11.41
 2 -2 -5 787.51 13.32
 2 -2 -5 818.31 8.57
 -2 2 4 2329 21.04
 -2 2 4 2299.72 20.64
 2 -2 -4 2382.08 21.01
 2 -2 -4 2333.26 21.6
 -2 2 4 2243.17 18.94
 -2 2 4 2249.7 19.25
 2 -2 -4 2369.73 19.12
 -2 2 4 2355.84 21.22
 -2 2 4 2304.17 12.18
 2 -2 -4 2326.46 12.4
 -2 2 3 879.18 11.95
 2 -2 -3 897.9 12.12
 2 -2 -3 873.61 11.35
 2 -2 -3 870.49 12.29
 -2 2 3 870.48 11.44
 -2 2 3 860.44 10.54
 -2 2 3 902 12.34
 2 -2 -3 876.05 11.99
 -2 2 3 875.8 12.11
 2 -2 -2 1160.12 12.97
 -2 2 2 1155.02 13.09
 -2 2 2 1126.73 12.99
 2 -2 -2 1138.78 13.05
 2 -2 -2 1174.16 12.97
 -2 2 2 1182.14 13.37
 2 -2 -2 1168.07 13.35
 2 -2 -2 1147.1 10.82
 -2 2 2 1164.01 10.88
 -2 2 2 1182.46 12.97
 -2 -2 2 1138.34 12.96
 2 2 -2 1135.96 13.01
 -2 -2 2 1133.24 12.9
 2 2 -1 1635.76 12.07
 -2 2 1 1619.03 14.99
 -2 2 1 1627.18 15.2
 2 -2 -1 1599.91 15.2
 2 2 -1 1612 15.2
 -2 2 1 1636.78 14.74
 2 -2 -1 1603.54 14.7
 2 -2 -1 1618.97 15.21
 -2 2 1 1595.5 15.12
 -2 -2 1 1627.68 14.74
 2 2 -1 1589.03 14.82
 -2 2 1 1621.03 11.67
 2 -2 -1 1638.31 11.66
 -2 -2 1 1608.48 14.74
 2 2 -1 1642.37 14.88
 -2 -2 0 31.65 1.92
 -2 -2 0 36.55 1.99
 2 2 0 38.34 2.04
 2 2 0 40.46 2.37
 -2 2 0 34.93 2.25
 2 -2 0 37.55 2.39
 -2 -2 0 38.38 2.34
 2 -2 0 39.05 2.27
 -2 -2 0 34.3 2.11
 -2 2 0 38.83 2.38
 2 -2 0 39.43 2.42
 2 2 0 38.29 2.15
 2 2 0 38.03 2.37
 -2 -2 0 41.49 2.47
 -2 -2 0 41.05 2.42
 -2 2 0 36.48 1.74
 2 -2 0 38.48 1.82
 2 2 0 39.12 2.38
 -2 2 0 39.21 2.32
 2 2 0 35.17 2.18
 -2 2 -1 561.7 8.67
 2 -2 1 545.51 8.54
 -2 -2 -1 551.91 8.67
 2 2 1 564.13 8.69
 -2 -2 -1 553.57 8.3
 2 2 1 553.43 8.27
 -2 2 -1 566.27 8.98
 -2 -2 -1 561.79 8.22
 2 -2 1 562.91 8.96
 2 2 1 579.85 8.45
 -2 -2 -1 548.24 8.96
 2 2 1 565.21 9.02
 -2 -2 -1 562.4 8.18
 2 2 1 574.68 8.92
 -2 -2 -1 558.96 8.86
 2 -2 1 560.87 6.98
 2 2 1 547 8.17
 2 -2 2 3627.59 22.87
 2 2 2 3794.78 23.55
 2 2 2 3624.39 23.23
 -2 -2 -2 3790.92 23.54
 -2 2 -2 3765.26 23.63
 -2 -2 -2 3717.95 20.73
 2 2 2 3597.83 23.88
 -2 -2 -2 3784.85 24.27
 -2 -2 -2 3772.99 23.98
 2 2 2 3776.59 24.14
 2 2 2 3717.03 21.91
 -2 -2 -3 142.36 4.89
 2 2 3 137.2 4.76
 -2 -2 -3 136.49 4.97
 2 2 3 145.78 5
 -2 2 -3 137.87 4.61
 2 -2 3 144.26 4.7
 2 2 3 142.89 4.01
 -2 -2 -3 145.44 4.03
 -2 -2 -3 135.26 4.94
 2 2 3 138.06 4.93
 -2 -2 -3 141.12 5.04
 2 2 3 138.18 4.85
 2 2 3 142.7 4.55
 -2 -2 -3 143.8 4.54
 2 2 4 85.22 4.11
 -2 -2 -4 83.01 4.18
 2 -2 4 87.65 3.73
 2 2 4 87.37 3.11
 -2 2 -4 88.46 3.76
 -2 -2 -4 86.52 3.11
 -2 -2 -4 84.72 4.15
 -2 -2 -4 85.36 4.2
 2 2 4 87.27 4.15
 2 2 4 81.96 3.67
 -2 -2 -4 82.94 3.73
 -2 -2 -5 451.29 10.2
 2 2 5 450.76 6.88
 -2 -2 -5 454.17 6.98
 -2 2 -5 440.75 8.5
 -2 -2 -5 434 9.89
 2 2 5 461.32 9.16
 -2 -2 -5 435.79 9.04
 -2 -2 -6 110.46 5.46
 2 2 6 110.34 3.48
 -2 2 -6 108.72 4.32
 -2 -2 -6 115.76 3.57
 -2 -2 -6 109.09 5.4
 -2 -2 -6 113.86 4.92
 -2 -2 -7 108.09 5.8
 2 2 7 107.2 3.53
 -2 2 -7 123.53 4.73
 -2 -2 -7 113.54 3.67
 -2 -2 -7 115.91 5.8
 -2 -2 -7 115.88 5.32
 -2 2 -8 0.29 1.07
 -2 -2 -8 0.14 1.34
 -2 -2 -8 0.56 0.67
 -2 -2 -8 -0.08 1.19
 -2 -2 -8 3.28 1.35
 -2 -2 -9 107.49 6.44
 -2 -2 -9 114.03 6.39
 -2 -2 -9 104.85 5.63
 -2 -2 -9 108.81 3.69
 -2 -2 -10 58.62 5.12
 -2 -2 -10 50.43 4.48
 -2 -2 -10 60.28 4.55
 -2 -2 -10 54.66 2.69
 -2 -2 -11 165.99 8.59
 -2 -2 -11 173.06 8.76
 -2 -2 -11 167.56 7.86
 -2 -2 -11 177.23 4.88
 -2 -2 -12 33.01 4.17
 -2 -2 -12 20.04 3.35
 -2 -2 -12 28.09 3.53
 -2 -2 -12 26.04 1.96
 -2 2 -12 28.76 3.72
 -2 -2 -13 188.56 9.88
 -2 -2 -13 185.05 9.83
 -2 -2 -13 190.02 9.03
 -2 2 -13 199.27 9.89
 -2 -2 -13 192.68 5.25
 -2 -2 -14 221.3 11.15
 -2 -2 -14 204.27 5.58
 -2 2 -14 219.21 10.56
 -2 -2 -14 195.24 10.48
 -2 -2 -14 211.46 9.95
 -2 -2 -15 9.33 2.53
 -2 -2 -15 10.81 1.39
 -2 -2 -15 8.4 2.97
 -2 -2 -15 11.14 2.69
 -2 2 -15 6.9 2.47
 -2 -2 -16 14.65 3.52
 -2 -2 -16 20.33 3.55
 -2 -2 -16 24.04 3.75
 -2 2 -16 13.53 3.17
 -2 -2 -17 6.92 2.43
 -2 -2 -17 8.17 2.75
 -2 -2 -17 3.41 1.93
 -2 2 -17 3.54 2.06
 -2 -2 -18 2.04 1.89
 -2 -2 -18 -1.35 2.61
 -2 -2 -18 2.46 2.34
 -2 2 -18 2.5 2.55
 -2 -2 -19 37.76 5.82
 -2 -2 -19 43.47 6.21
 -2 -2 -19 26.64 4.35
 -2 2 -19 39.63 5.71
 -2 -2 -20 13.81 3.99
 -2 -2 -20 17.29 4.18
 -2 -2 -20 19.1 4.09
 -2 2 -20 16.87 4.01
 -2 -2 -21 12.93 4.36
 -2 -2 -21 10.3 3.44
 -2 2 -21 7.07 3.54
 -2 2 -21 8.39 3.3
 -2 -2 -21 6.1 3.08
 -2 2 -21 3.24 2.32
 -2 -2 -22 -1.23 2.78
 -2 -2 -22 -0.55 2.23
 -2 2 -22 3.38 2.92
 -2 -2 -22 1.69 1.89
 -2 2 -22 0.78 2.77
 -2 2 -22 0.67 2.75
 -2 -2 -23 10.99 3.66
 -2 -2 -23 19.53 5.18
 -2 2 -23 19.11 5.01
 -2 2 -23 24.73 5.4
 -2 -2 -23 17.83 4.57
 -2 2 -23 22.23 5.29
 -2 -2 -24 8.55 3.66
 -2 -2 -24 10.87 4.07
 -2 2 -24 18.91 5.23
 -2 2 -24 13.99 4.8
 -2 -2 -24 11.44 3.62
 -2 2 -24 11.45 4.09
 -2 -2 -25 4.28 3.46
 -2 2 -25 -4.01 2.89
 -2 2 -25 0.8 2.07
 -2 -2 -25 1.89 2.83
 -2 2 -25 2.78 3.01
 -2 -2 -25 -0.72 2.57
 2 3 -26 19.55 4.6
 2 -3 -26 20.97 5.63
 2 -3 -26 22.33 5.76
 2 3 -26 12.13 4.63
 2 3 -25 7.36 2.68
 2 -3 -25 9.88 4.41
 2 -3 -25 13.14 4.76
 2 3 -25 11.58 4.54
 2 -3 -24 43.76 7.07
 2 3 -24 56.9 7.19
 2 -3 -24 45.41 6.12
 2 -3 -24 51.57 7.73
 2 -3 -23 115.65 10.54
 2 3 -23 113.31 9.64
 2 -3 -23 97.06 10.28
 2 -3 -23 125.51 9.56
 2 -3 -22 40.05 6.26
 2 -3 -22 38.8 6.61
 2 -3 -22 45.74 5.68
 2 3 -22 44.24 5.79
 2 -3 -21 20.47 4.29
 2 -3 -21 21.87 4.97
 2 -3 -21 12.74 2.92
 2 3 -21 12.85 3.36
 2 -3 -20 5.23 2.52
 2 -3 -20 6.38 3.06
 2 -3 -20 10.83 2.91
 2 3 -20 7.32 2.73
 2 -3 -19 8.38 3.13
 2 3 -19 6.4 2.38
 2 -3 -19 6.96 2.37
 2 -3 -19 8.56 2.68
 2 -3 -18 -0.67 2.36
 2 -3 -18 1.86 1.44
 2 -3 -18 -0.58 2.47
 2 -3 -18 2.8 2.04
 2 -3 -17 20.53 4.01
 2 -3 -17 35.41 5.25
 2 -3 -17 27.88 3.68
 2 3 -17 26.92 4.11
 2 -3 -17 28.34 3.16
 2 3 -16 57.64 5.46
 2 -3 -16 60.6 6.17
 2 -3 -16 59.6 4.4
 2 -3 -16 51.22 6.19
 2 -3 -16 66.87 5.56
 2 -3 -15 111.68 8.05
 2 -3 -15 121.86 6.14
 2 3 -15 124.69 7.63
 2 -3 -15 115.56 8.4
 2 -3 -15 113.24 6.8
 2 -3 -14 -0.63 1.76
 2 -3 -14 0.65 1.15
 2 3 -14 0.49 1.68
 2 -3 -14 1.16 1.91
 2 -3 -14 0.12 1.31
 2 -3 -13 616.45 17.64
 2 -3 -13 617.37 13.25
 2 3 -13 611.39 15.39
 2 -3 -13 623.74 18.37
 2 -3 -13 646.97 14.53
 2 -3 -12 271.3 11.22
 2 -3 -12 278.62 11.6
 2 -3 -12 266.16 8.9
 2 -3 -12 263.48 8.61
 2 -3 -11 182.2 8.99
 2 -3 -11 192.44 9.35
 2 -3 -11 195.37 7.23
 2 -3 -11 192.76 7.2
 2 -3 -10 128.93 7.17
 2 -3 -10 139.46 7.87
 2 -3 -10 140.37 5.79
 2 -3 -10 137.06 6.03
 2 -3 -9 4.69 1.75
 2 -3 -9 5.08 1.38
 2 -3 -9 3.65 1.53
 2 -3 -9 3.09 1.07
 2 -3 -8 217.34 8.62
 2 -3 -8 209.82 7.08
 2 -3 -8 216.42 8.89
 2 -3 -8 217.72 6.12
 2 -3 -7 39.53 3.79
 2 -3 -7 37.47 3.47
 2 -3 -7 33.66 2.33
 2 -3 -7 35.73 2.97
 2 -3 -6 30.13 3
 2 -3 -6 30.95 2.74
 2 -3 -6 27.31 2.99
 -2 3 6 26.31 1.81
 2 -3 -6 28.36 1.94
 2 -3 -5 402.44 9.32
 2 -3 -5 411.62 10.62
 2 -3 -5 389.57 10.08
 -2 3 5 404.15 6.44
 2 -3 -5 422.89 6.47
 -2 -3 4 54.01 3.7
 2 -3 -4 46.76 3.51
 2 -3 -4 53.6 3.74
 2 -3 -4 55.64 3.47
 2 -3 -4 52.86 2.13
 2 -3 -4 51.23 3.66
 2 -3 -4 48.73 3.25
 -2 -3 4 48.08 3.35
 -2 3 4 52.08 2.16
 -2 -3 3 298.91 8.08
 2 -3 -3 291.13 8.08
 2 -3 -3 293.92 8.08
 2 -3 -3 301.67 7.96
 2 -3 -3 316.89 8.58
 2 -3 -3 292.35 7.01
 -2 3 3 293.28 7.01
 -2 -3 3 306.11 8
 -2 3 3 304.19 5.02
 2 3 -2 23.78 1.83
 2 -3 -2 18.88 2.17
 2 -3 -2 20.9 2.35
 2 -3 -2 21.01 2.29
 -2 3 2 20.76 1.37
 2 -3 -2 22.1 1.81
 -2 3 2 22.82 1.89
 -2 -3 2 22.51 2.13
 2 -3 -2 21.72 2.27
 -2 -3 2 20.01 2.23
 2 3 -1 320.1 6.84
 2 -3 -1 300.06 7.88
 2 -3 -1 299.01 7.81
 2 -3 -1 312.31 8.15
 -2 -3 1 312.58 7.73
 2 3 -1 307.79 7.72
 2 -3 -1 303.97 6.43
 -2 3 1 316.24 6.69
 -2 -3 1 301.74 7.77
 2 3 0 1883.56 17.35
 -2 -3 0 1883.79 17.31
 2 -3 0 1879.01 19.91
 -2 -3 0 1906.29 19.15
 2 3 0 1925.2 19.29
 -2 -3 0 1906.89 19.38
 2 -3 0 1839.41 19.15
 2 3 0 1913.39 17.4
 2 -3 0 1855.73 15.77
 -2 3 0 1879.5 16.06
 2 3 0 1857.78 18.81
 -2 -3 0 1889.01 18.94
 -2 3 0 1842.6 19.06
 2 -3 1 616.96 11.01
 -2 -3 -1 625.09 10.46
 2 3 1 617.58 10.47
 -2 -3 -1 620.62 10.81
 2 3 1 608.69 10.77
 2 -3 1 637.09 11.5
 -2 -3 -1 611.31 11.16
 -2 -3 -1 608.25 11.35
 -2 -3 -1 603.46 9.76
 2 -3 1 601.42 9.14
 -2 -3 -1 620.67 10.91
 -2 3 -1 611.76 9.26
 2 3 1 623.2 9.99
 2 -3 2 123.84 5.09
 -2 -3 -2 120.69 5.1
 -2 -3 -2 134.11 5.11
 2 -3 2 123.63 5.19
 -2 -3 -2 119.68 4.86
 2 3 2 114.45 4.76
 -2 -3 -2 131.35 4.61
 -2 -3 -2 122.63 5.26
 -2 -3 -2 125.14 5.05
 2 -3 2 127.18 4.36
 2 3 2 123.58 4.51
 -2 -3 -3 48.59 3.46
 -2 -3 -3 47.82 3.38
 2 3 3 46.41 2.93
 2 -3 3 45.02 3.19
 -2 -3 -3 51.95 3.08
 -2 -3 -3 46.41 3.51
 -2 -3 -3 48.86 3.48
 2 -3 3 51.51 3.54
 2 -3 3 47.82 2.84
 -2 -3 -3 49.49 2.96
 2 3 3 42.54 2.78
 -2 -3 -4 1594.28 19.62
 -2 -3 -4 1639.12 20.11
 -2 -3 -4 1597.49 16.82
 2 3 4 1626.54 16.98
 2 -3 4 1661.57 19.23
 -2 -3 -4 1617.58 20.35
 -2 -3 -4 1638.35 19.9
 2 -3 4 1653.64 19.79
 2 3 4 1625.85 17.18
 -2 -3 -4 1623.05 17.37
 2 3 5 89.77 3.97
 -2 -3 -5 90.54 4.05
 -2 -3 -5 95.23 5.24
 -2 -3 -5 92.75 5.12
 -2 -3 -5 95.69 5.2
 -2 -3 -5 94.68 4.41
 -2 -3 -6 559.21 9.89
 -2 -3 -6 551.6 13
 2 3 6 557.48 9.71
 -2 -3 -6 572.13 13.25
 -2 -3 -6 548.81 11.15
 -2 -3 -7 388.86 8.31
 -2 -3 -7 375.37 11.23
 2 3 7 390.27 8.11
 -2 -3 -7 386.85 11.31
 -2 -3 -7 386.76 9.74
 -2 3 -8 56.87 4.57
 -2 -3 -8 52.9 4.5
 2 3 8 49.44 2.93
 -2 -3 -8 49.56 3.06
 -2 -3 -8 54.69 4.51
 -2 -3 -8 53.45 3.94
 -2 -3 -9 110.64 6.72
 2 3 9 96.88 4.14
 -2 -3 -9 110.53 4.4
 -2 -3 -9 101.55 6.39
 -2 -3 -9 103.92 5.65
 -2 -3 -10 30.64 3.98
 2 3 10 30.64 2.35
 -2 -3 -10 32.95 3.92
 -2 -3 -10 31.69 3.38
 -2 -3 -10 33.23 2.53
 -2 -3 -11 22.22 3.43
 -2 -3 -11 29.56 3.66
 -2 -3 -11 26.5 3.13
 -2 -3 -11 23.71 2.17
 -2 -3 -12 141.16 8.7
 -2 -3 -12 154.71 8.92
 -2 -3 -12 153.34 7.84
 -2 -3 -12 146.84 5.29
 -2 -3 -13 24.41 4.36
 -2 -3 -13 28.97 4.27
 -2 -3 -13 25.61 3.44
 -2 -3 -13 27.19 2.29
 -2 -3 -14 195.07 10.75
 -2 -3 -14 172.36 10.04
 -2 -3 -14 160.82 8.6
 -2 -3 -14 170.89 5.75
 -2 3 -14 186.09 9.84
 -2 -3 -15 163.19 10.27
 -2 -3 -15 155.51 10.09
 -2 -3 -15 156.88 8.86
 -2 3 -15 154.24 9.21
 -2 -3 -15 151.39 5.32
 -2 -3 -16 30 4.82
 -2 -3 -16 24.44 4.34
 -2 -3 -16 24.87 3.76
 -2 3 -16 35.86 4.76
 -2 -3 -17 14.54 3.41
 -2 -3 -17 14.74 3.75
 -2 -3 -17 23.11 3.95
 -2 3 -17 21.56 4.08
 -2 -3 -18 3.56 2.73
 -2 -3 -18 0.47 1.98
 -2 -3 -18 2.76 1.84
 -2 3 -18 0.53 1.86
 -2 -3 -19 13.33 3.91
 -2 -3 -19 19.75 4.74
 -2 -3 -19 18.26 3.83
 -2 3 -19 19.19 4.38
 -2 -3 -20 31.57 5.13
 -2 -3 -20 40.54 6.35
 -2 -3 -20 34 5
 -2 3 -20 41.19 5.88
 -2 -3 -21 4.56 3.33
 -2 -3 -21 8.85 3.82
 -2 -3 -21 3.93 2.49
 -2 3 -21 4.45 2.79
 -2 -3 -22 0.31 2.58
 -2 -3 -22 -4.17 2.89
 -2 -3 -22 2.45 2.4
 -2 3 -22 -0.96 2.83
 -2 -3 -23 5.46 3.72
 -2 -3 -23 7.69 3.63
 -2 3 -23 6.33 3.87
 -2 -3 -23 0.11 1.83
 -2 3 -23 -1.62 2.2
 -2 -3 -24 10.01 4.16
 -2 3 -24 12.62 5.04
 -2 -3 -24 8.03 4.13
 -2 -3 -24 0.34 1.93
 -2 3 -24 0.02 2.43
 -2 3 -24 -2.89 2.64
 -2 -3 -25 9.17 3.79
 -2 -3 -25 11.55 4.35
 -2 3 -25 17.78 5.28
 -2 -3 -25 18.85 4.81
 -2 3 -25 5.11 3.05
 -2 3 -25 8.42 3.23
 2 -4 -26 9.77 3.88
 2 -4 -26 12.27 4.63
 2 -4 -25 6.42 3.7
 2 -4 -25 12.58 3.97
 2 4 -25 5.21 3.24
 2 -4 -24 1.26 3.38
 2 -4 -24 5.5 3.55
 2 4 -24 2.3 2.56
 2 -4 -23 2.81 3.69
 2 -4 -23 4.18 3.29
 2 4 -23 0.73 2.35
 2 -4 -22 50.89 7.27
 2 -4 -22 59.56 8.21
 2 -4 -22 47.66 5.71
 2 4 -22 42.83 5.91
 2 -4 -21 1.68 2.53
 2 -4 -21 2.61 2.72
 2 -4 -21 3.36 2.24
 2 4 -21 -0.42 1.97
 2 -4 -20 5.08 3.16
 2 -4 -20 4.88 3.77
 2 -4 -20 5.81 2.55
 2 4 -20 3.98 2.84
 2 -4 -19 155.28 11.15
 2 4 -19 157.65 10.06
 2 -4 -19 166.9 11.85
 2 -4 -19 174.79 9.69
 2 -4 -18 15.91 3.97
 2 -4 -18 8.08 3.73
 2 -4 -18 14.23 2.99
 2 4 -18 12.76 3.24
 2 -4 -17 61.84 6.92
 2 -4 -17 72.72 7.57
 2 -4 -17 58.97 5.2
 2 4 -17 59.2 5.83
 2 -4 -17 67.67 5.03
 2 -4 -16 38.52 5.14
 2 -4 -16 29.39 4.82
 2 -4 -16 33.54 3.84
 2 -4 -16 32.31 3.52
 2 4 -16 33.42 4.38
 2 -4 -15 77.12 7.08
 2 -4 -15 66.77 6.9
 2 -4 -15 76.79 5.57
 2 -4 -15 86.35 5.57
 2 4 -15 69.86 5.89
 2 -4 -14 63.3 6.21
 2 -4 -14 49.15 4.19
 2 -4 -14 60.59 6.24
 2 -4 -14 63.18 4.84
 2 -4 -13 0.49 1.55
 2 -4 -13 1.4 1.23
 2 -4 -13 5.24 2.62
 2 -4 -13 3.13 1.45
 2 -4 -12 93.12 6.9
 2 -4 -12 100.77 5.81
 2 -4 -12 93.47 7.22
 2 -4 -12 88.54 5.11
 2 -4 -11 49.45 5.3
 2 -4 -11 54.99 4.23
 2 -4 -11 55.29 5.21
 2 -4 -11 58.54 3.94
 2 -4 -10 99.94 6.92
 2 -4 -10 101.28 5.59
 2 -4 -10 109.62 7.04
 2 -4 -10 103.32 4.92
 2 -4 -9 63.04 5.38
 2 -4 -9 48.45 3.93
 2 -4 -9 58.02 5.1
 2 -4 -9 55.14 3.36
 2 -4 -8 677.38 16.88
 2 -4 -8 693.93 14.25
 2 -4 -8 694.85 16.41
 2 -4 -8 694.01 11.18
 2 -4 -7 479.72 13.78
 2 -4 -7 485.57 11.81
 2 -4 -7 464.37 13.02
 -2 4 7 475.29 8.64
 2 -4 -7 502.03 8.81
 2 -4 -6 45.95 4.15
 2 -4 -6 46.79 3.69
 2 -4 -6 38.19 3.98
 -2 -4 6 38.12 3.86
 -2 -4 6 40.54 3.6
 -2 4 6 38.16 2.37
 2 -4 -6 40.83 2.49
 2 -4 -5 2.75 1.49
 2 -4 -5 2.37 1.3
 2 -4 -5 3.54 1.32
 2 -4 -5 3.25 0.83
 2 -4 -5 3.82 1.61
 2 -4 -5 1.79 0.99
 -2 4 5 2.52 0.75
 -2 -4 5 2.15 1.53
 -2 -4 5 2.02 1.51
 -2 -4 4 182.73 7.42
 2 -4 -4 183.51 7.45
 2 -4 -4 174.74 7.28
 2 -4 -4 179.96 7.06
 2 -4 -4 180.26 7.59
 2 -4 -4 181.74 6.56
 -2 -4 4 177.34 7.07
 -2 4 4 183.76 4.76
 -2 -4 3 143.06 6.42
 2 -4 -3 142.78 6.47
 2 -4 -3 128.25 6.07
 2 -4 -3 115.04 6.1
 2 -4 -3 129.45 6.36
 2 -4 -3 134.3 5.33
 -2 -4 3 142.13 6.1
 -2 4 3 136.94 4.11
 -2 4 2 9.55 1.21
 2 -4 -2 13.16 2.37
 2 -4 -2 12.38 2.19
 -2 -4 2 10.86 2.06
 -2 -4 2 8.22 1.62
 2 -4 -2 11.04 1.65
 2 -4 -2 11.88 2.16
 2 -4 -1 652.99 13.73
 -2 -4 1 647.07 12.65
 2 -4 -1 646.35 11.03
 2 -4 -1 653.68 13.43
 2 -4 -1 657.86 13.2
 -2 -4 1 661.38 13.36
 -2 -4 0 1052.89 16.55
 2 -4 0 1057.66 17.2
 -2 -4 0 1025.56 14.93
 -2 4 0 1048.13 14.05
 2 -4 0 1030.37 13.85
 -2 -4 0 1014.68 15.96
 2 -4 0 1032.83 16.48
 -2 -4 0 1061.04 16.75
 -2 -4 -1 738.74 13.81
 2 -4 1 758.53 14.67
 -2 -4 -1 733.2 13.13
 -2 -4 -1 744.57 14.58
 -2 4 -1 750.03 12.04
 -2 -4 -1 748.03 13.6
 2 -4 1 742.14 11.84
 -2 -4 -1 766.87 14.36
 2 -4 1 742.18 14.13
 -2 -4 -2 128.2 6.06
 2 -4 2 125.85 6.01
 -2 -4 -2 130.23 5.69
 -2 -4 -2 127.63 5.72
 -2 -4 -2 124.42 6.09
 -2 -4 -2 129.53 5.15
 2 -4 2 124.9 5.02
 -2 -4 -2 130.63 5.91
 2 -4 2 132.8 6.09
 -2 -4 -3 1.08 1.11
 -2 -4 -3 1.94 1.17
 2 -4 3 1.97 1.41
 -2 -4 -3 -0.18 1.15
 -2 -4 -3 2.4 1.07
 -2 -4 -3 0.57 0.93
 2 -4 3 1.49 1.1
 -2 -4 -3 0.04 1.19
 2 -4 3 1.27 1.2
 2 -4 4 110.75 5.85
 -2 -4 -4 108.82 5.88
 -2 -4 -4 108.04 5.71
 2 -4 4 104.09 5.6
 -2 -4 -4 112.99 5.3
 -2 -4 -4 113.64 6.2
 -2 -4 -4 109.59 5.82
 2 -4 4 99.5 4.81
 -2 -4 -4 108.64 4.81
 -2 -4 -5 337.58 10.49
 -2 -4 -5 321.4 10.29
 -2 -4 -5 338.47 9.13
 2 -4 5 331.51 10.09
 -2 -4 -5 326.97 10.58
 -2 -4 -5 319.78 10.1
 2 -4 5 339.32 10.5
 -2 -4 -5 342.12 8.76
 -2 -4 -6 2.36 0.88
 -2 -4 -6 2.07 1.01
 -2 -4 -6 1.78 1.55
 2 -4 6 4.12 1.45
 -2 -4 -6 3.18 1.43
 -2 -4 -6 1.14 1.56
 -2 -4 -7 29.38 2.8
 -2 -4 -7 30.83 3.89
 2 -4 7 31.2 3.52
 -2 -4 -7 29.59 2.93
 -2 -4 -7 35.43 3.96
 -2 -4 -8 1.76 1.11
 -2 4 -8 1.59 1.61
 -2 -4 -8 1.47 1.92
 -2 -4 -8 1.53 1.71
 -2 -4 -8 1.07 1.13
 -2 -4 -9 66.17 5.54
 -2 -4 -9 62.76 3.97
 -2 -4 -9 73.91 4.82
 -2 -4 -9 70.26 5.7
 -2 4 -9 73 5.81
 -2 -4 -10 10.83 1.72
 -2 -4 -10 11.54 2.53
 -2 -4 -10 9.09 1.94
 -2 -4 -10 10.07 2.67
 -2 -4 -11 17.18 2.21
 -2 -4 -11 10.12 2.57
 -2 -4 -11 16.88 2.63
 -2 -4 -11 12.81 3.06
 -2 -4 -12 12.4 1.93
 -2 -4 -12 14.13 3.31
 -2 -4 -12 12.81 3.31
 -2 -4 -12 13.32 2.71
 -2 -4 -13 116.55 8.32
 -2 -4 -13 134.43 5.73
 -2 -4 -13 139.94 7.77
 -2 -4 -13 128.19 8.85
 -2 -4 -14 41.6 3.17
 -2 -4 -14 41.55 5.23
 -2 -4 -14 43.56 4.54
 -2 -4 -14 46.81 5.6
 -2 -4 -15 41.89 3.21
 -2 -4 -15 43.72 5.57
 -2 -4 -15 31.4 4.05
 -2 -4 -15 32.42 4.95
 -2 4 -16 27.07 4.6
 -2 -4 -16 21.46 4.33
 -2 -4 -16 32.3 4.51
 -2 -4 -16 24.19 4.31
 -2 4 -17 21.71 4.19
 -2 -4 -17 25.64 4.43
 -2 -4 -17 20.62 3.65
 -2 -4 -17 25.1 4.79
 -2 4 -18 27.29 4.65
 -2 -4 -18 23.59 3.82
 -2 -4 -18 21.41 4.39
 -2 4 -19 6.45 3.11
 -2 -4 -19 8.1 3.43
 -2 -4 -19 8.54 2.68
 -2 -4 -19 4.36 2.52
 -2 4 -20 41.53 6.14
 -2 -4 -20 43.74 6.41
 -2 -4 -20 43.7 5.7
 -2 -4 -20 57.51 7.58
 -2 4 -21 27.53 4.97
 -2 -4 -21 44.76 6.93
 -2 -4 -21 36.4 5.34
 -2 -4 -21 26.16 5.72
 -2 4 -22 3.56 3.13
 -2 -4 -22 2.4 3.45
 -2 -4 -22 1 2.17
 -2 -4 -22 9.24 4.54
 -2 4 -23 6.27 3.35
 -2 -4 -23 17.2 4.74
 -2 -4 -23 8.23 2.97
 -2 -4 -23 17.14 5.49
 -2 4 -24 6.96 3.57
 -2 -4 -24 2.71 2.96
 -2 4 -24 8.43 4.09
 -2 -4 -24 4.59 2.85
 -2 4 -25 9.82 4.16
 -2 -4 -25 3.98 3.68
 -2 4 -25 0.37 2.48
 -2 -4 -25 2.95 2.37
 2 -5 -25 1.89 3.4
 2 -5 -25 8.96 4.22
 2 -5 -24 10.43 4.26
 2 5 -24 6.78 3.16
 2 -5 -24 7.6 4.18
 2 -5 -23 25.42 5.47
 2 -5 -23 30.9 6.29
 2 5 -23 15.2 4.01
 2 -5 -22 88.84 10.12
 2 5 -22 98.86 8.6
 2 -5 -22 100.33 10.27
 2 -5 -21 18.44 4.86
 2 5 -21 19.19 4.22
 2 -5 -21 23.48 5.26
 2 -5 -20 3.93 2.78
 2 5 -20 0.87 2.76
 2 -5 -20 3.87 3.64
 2 5 -19 27.4 4.39
 2 -5 -19 34.43 6.02
 2 -5 -19 19.25 3.39
 2 -5 -19 25.91 5.21
 2 5 -18 19.64 3.8
 2 -5 -18 14.5 4.02
 2 -5 -18 17.93 3.07
 2 -5 -18 16.65 4.01
 2 -5 -17 -1.61 1.21
 2 5 -17 1.61 1.96
 2 -5 -17 0.07 2.41
 2 -5 -17 0.64 2.13
 2 -5 -17 2.09 1.6
 2 -5 -16 95.86 8.77
 2 5 -16 97.26 7.32
 2 -5 -16 86.12 6.09
 2 -5 -16 92.25 6.23
 2 -5 -16 87.95 8.07
 2 -5 -15 1.23 1.04
 2 -5 -15 1.1 2.23
 2 -5 -15 -0.39 2.54
 2 -5 -15 3.09 1.35
 2 -5 -14 93.02 8.02
 2 -5 -14 89.14 7.78
 2 -5 -14 86.44 5.96
 2 -5 -14 97.53 5.84
 2 -5 -13 111.86 8.64
 2 -5 -13 112.87 8.53
 2 -5 -13 105.49 6.48
 2 -5 -13 104.45 5.79
 2 -5 -12 110.5 8.08
 2 -5 -12 103 6.36
 2 -5 -12 101.94 5.47
 2 -5 -12 110.14 8
 2 -5 -11 3.38 1.65
 2 -5 -11 6.21 2.51
 2 -5 -11 6.3 1.53
 2 -5 -11 5.36 2.74
 2 -5 -10 29.89 3.48
 2 -5 -10 28.59 3.98
 2 -5 -10 33.82 4.62
 2 -5 -10 31.68 2.74
 2 -5 -9 132.39 6.95
 2 -5 -9 143.41 8.38
 2 -5 -9 133.33 8.31
 -2 -5 9 130.44 7.96
 2 -5 -9 128.43 5.34
 2 -5 -8 131.26 6.86
 2 -5 -8 131.94 7.88
 2 -5 -8 134.9 8.27
 2 -5 -8 126.81 4.95
 -2 -5 8 130.25 7.37
 -2 -5 8 127.68 7.66
 -2 -5 7 441.48 13.67
 2 -5 -7 445.23 13.74
 2 -5 -7 435.63 12.34
 2 -5 -7 462.67 14.58
 2 -5 -7 458.75 8.88
 -2 -5 7 457.87 13.28
 -2 5 7 429.61 8.84
 2 -5 -6 -0.16 1.25
 2 -5 -6 5.61 1.86
 2 -5 -6 1.41 1.59
 2 -5 -6 -0.22 1.37
 2 -5 -6 0.38 0.59
 2 -5 -6 2.15 1.59
 -2 5 6 1.02 0.71
 -2 -5 6 1.06 1.56
 -2 -5 6 3.02 1.69
 -2 -5 5 77.19 5.54
 2 -5 -5 79.64 5.62
 2 -5 -5 70.59 5.29
 2 -5 -5 77.65 5.25
 2 -5 -5 62.73 5.26
 2 -5 -5 77.24 4.99
 -2 -5 5 67.41 4.99
 -2 5 5 69.62 3.35
 -2 -5 4 160.03 7.71
 2 -5 -4 164.27 7.91
 2 -5 -4 158.56 7.54
 2 -5 -4 166.85 7.69
 2 -5 -4 174.82 8.35
 2 -5 -4 166.51 6.89
 -2 -5 4 153.2 7.18
 -2 5 4 160.62 5.2
 2 -5 -3 12.99 2.33
 -2 5 3 9.64 1.36
 2 -5 -3 9.29 2.24
 2 -5 -3 11.08 2.36
 2 -5 -3 11.75 1.9
 -2 -5 3 11.81 2.11
 -2 -5 3 9.98 2.06
 2 -5 -3 9.89 2.05
 -2 5 2 8.49 1.36
 2 -5 -2 5.77 1.99
 2 -5 -2 4.48 1.66
 2 -5 -2 5.75 1.61
 -2 -5 2 4.14 1.44
 2 -5 -2 6.25 1.68
 -2 -5 2 8.87 2.26
 2 -5 -1 1564.55 23.71
 2 -5 -1 1557.43 23.41
 -2 -5 1 1586.07 23.28
 2 -5 -1 1609.75 23.26
 -2 -5 1 1601.93 23.38
 -2 -5 1 1606.23 21.99
 2 -5 -1 1580.48 19.73
 -2 -5 0 25.76 2.97
 2 -5 0 23.16 3.04
 -2 -5 0 23.85 2.88
 2 -5 0 26.06 2.63
 2 -5 0 23.52 3.11
 -2 -5 0 25.45 3.27
 -2 -5 -1 226.56 8.21
 -2 -5 -1 213.95 8.91
 -2 -5 -1 223.51 8.58
 2 -5 1 222.92 8.96
 -2 -5 -1 237.03 8.51
 2 -5 1 240.77 7.69
 -2 -5 -1 228.51 8.85
 2 -5 1 232.54 8.93
 -2 -5 -2 2.02 1.35
 -2 -5 -2 1.49 1.64
 2 -5 2 -0.08 1.29
 -2 -5 -2 0.56 1.3
 -2 -5 -2 -0.51 1.07
 2 -5 2 1.48 1.06
 -2 -5 -2 1.43 1.41
 2 -5 2 0.16 1.25
 -2 -5 -3 0.63 1.35
 -2 -5 -3 1.33 1.03
 -2 -5 -3 1.72 1.58
 2 -5 3 2.63 1.4
 -2 -5 -3 -1.72 1.6
 -2 -5 -3 2.94 1.33
 2 -5 3 1.71 1.15
 -2 -5 -3 1.31 1.22
 2 -5 3 2.61 1.64
 -2 -5 -4 7.11 2.14
 2 -5 4 10.71 2.24
 -2 -5 -4 10.54 2.07
 -2 -5 -4 11.3 2.36
 -2 -5 -4 11.76 1.87
 -2 -5 -4 14.35 2.47
 2 -5 4 8.92 1.71
 2 -5 4 10.12 2.28
 -2 -5 -4 9.57 2.04
 -2 -5 -5 32.57 3.77
 2 -5 5 30.67 3.58
 -2 -5 -5 35.13 3.53
 -2 -5 -5 32.73 3.81
 -2 -5 -5 35.58 3.1
 -2 -5 -5 38.31 4.05
 2 -5 5 36.65 3.46
 2 -5 5 29.26 3.47
 -2 -5 -5 35.47 4
 -2 -5 -6 2.36 1.77
 -2 -5 -6 5.02 1.79
 -2 -5 -6 0.88 0.96
 -2 -5 -6 2.55 1.35
 -2 -5 -6 2.6 1.88
 -2 -5 -6 4.42 2.06
 2 -5 6 0.49 1.28
 2 -5 6 0 1.09
 -2 -5 -7 1.23 0.92
 -2 -5 -7 -1.66 1.56
 -2 -5 -7 0.88 1.23
 -2 -5 -7 2.35 1.77
 2 -5 7 2.76 2.03
 -2 -5 -7 -0.56 1.78
 -2 -5 -8 8.92 2
 2 -5 8 4.28 2.13
 -2 -5 -8 5.72 2.18
 -2 -5 -8 2.69 1.22
 -2 5 -8 2.93 2.16
 -2 -5 -8 4.66 2.14
 -2 -5 -9 41.46 3.61
 2 -5 9 40.89 4.55
 -2 -5 -9 40.17 4.69
 -2 -5 -9 35.97 3.53
 -2 -5 -9 45.98 4.93
 -2 5 -9 39.19 4.52
 -2 -5 -10 26.88 3.02
 -2 -5 -10 26.88 4.41
 2 -5 10 30.71 4.18
 -2 -5 -10 28.6 3.3
 -2 -5 -10 26.03 4.12
 -2 -5 -11 4.2 1.41
 -2 -5 -11 4.62 2.21
 -2 -5 -11 4.33 2.05
 -2 -5 -11 3.09 1.64
 -2 -5 -12 291.3 13.33
 -2 -5 -12 293.57 9.47
 -2 -5 -12 294.62 10.93
 -2 -5 -12 296.24 13.31
 -2 -5 -13 46.51 3.86
 -2 -5 -13 43.28 5.42
 -2 -5 -13 49.16 5.67
 -2 -5 -13 44.23 4.51
 -2 -5 -14 68.11 6.88
 -2 -5 -14 57.26 4.22
 -2 -5 -14 57.89 5.26
 -2 -5 -14 57.11 6.34
 -2 -5 -15 1.62 0.99
 -2 -5 -15 5.97 2.91
 -2 -5 -15 7.57 2.43
 -2 -5 -15 -0.1 2.04
 -2 -5 -16 16.7 3.96
 -2 -5 -16 15.44 2.9
 -2 -5 -16 13.44 3.66
 -2 5 -17 14.27 3.24
 -2 -5 -17 19.61 4.45
 -2 -5 -17 20.05 3.65
 -2 -5 -17 13.92 3.75
 -2 5 -18 33.51 5.43
 -2 -5 -18 29.98 5.78
 -2 -5 -18 26.84 4.3
 -2 -5 -18 19.14 4.43
 -2 5 -19 23.55 4.4
 -2 -5 -19 30.17 5.45
 -2 -5 -19 33.02 4.67
 -2 -5 -19 36.38 6.09
 -2 5 -20 1.14 2.63
 -2 -5 -20 1.01 3.16
 -2 -5 -20 1.66 1.97
 -2 -5 -20 3.7 3.43
 -2 5 -21 3.77 2.77
 -2 -5 -21 4.98 2.27
 -2 -5 -21 1.55 2.56
 -2 5 -22 5.73 2.64
 -2 -5 -22 10.09 4.04
 -2 -5 -23 3.98 3.79
 -2 5 -23 2.69 2.77
 -2 -5 -23 3.74 3.49
 -2 -5 -24 33.22 6.69
 -2 5 -24 38.01 6.06
 -2 -5 -24 28.94 6.24
 2 -6 -24 17.74 5.29
 2 -6 -24 17.65 5.28
 2 -6 -23 16.87 4.77
 2 -6 -23 16.43 5.3
 2 -6 -22 2.65 2.92
 2 6 -22 0.64 2.17
 2 -6 -22 -0.1 2.5
 2 -6 -21 30.86 6.24
 2 6 -21 30.42 4.84
 2 -6 -21 26.48 5.78
 2 -6 -20 -2.57 2.84
 2 6 -20 -1.77 2.25
 2 -6 -20 3.67 3.12
 2 -6 -19 27.99 5.52
 2 6 -19 39.46 5.24
 2 -6 -19 43.39 6.52
 2 -6 -18 18.22 4.62
 2 6 -18 7.63 2.31
 2 -6 -18 21.5 4.88
 2 -6 -17 35.18 4.14
 2 -6 -17 37.47 5.88
 2 -6 -17 37.82 5.71
 2 -6 -17 36.38 4.15
 2 -6 -16 127.91 10.4
 2 -6 -16 126.43 7.76
 2 -6 -16 127.74 7.24
 2 -6 -16 109.12 9.2
 2 -6 -15 70.4 5.84
 2 -6 -15 66.86 7.18
 2 -6 -15 60.32 7.12
 2 -6 -15 63.72 4.91
 2 -6 -14 87.22 8.28
 2 -6 -14 82.6 7.81
 2 -6 -14 99.02 5.86
 2 -6 -14 84.68 6.27
 2 -6 -13 13.94 2.36
 2 -6 -13 7.86 2.94
 2 -6 -13 10.62 3
 -2 -6 13 11.78 3
 2 -6 -13 17.38 3.13
 2 -6 -12 63.54 5.4
 2 -6 -12 59.63 6.21
 2 -6 -12 64.57 6.59
 -2 -6 12 75 6.92
 2 -6 -12 64.07 4.33
 2 -6 -11 40.63 4.38
 2 -6 -11 36.52 5.07
 -2 -6 11 34.18 4.8
 2 -6 -11 35.25 4.87
 2 -6 -11 36.42 3.21
 2 -6 -10 17.26 3.02
 2 -6 -10 18.77 3.63
 2 -6 -10 17.16 2.18
 -2 -6 10 18.49 3.45
 2 -6 -10 16.76 3.63
 -2 -6 10 19.15 3.72
 2 -6 -9 455.83 15.76
 2 -6 -9 411.03 15.58
 2 -6 -9 437.63 9.96
 2 -6 -9 452.07 14.09
 -2 -6 9 447.74 14.77
 -2 -6 9 452.51 15.59
 2 -6 -8 200.64 10.15
 2 -6 -8 188.82 9.1
 2 -6 -8 205.15 6.64
 2 -6 -8 201.29 10.69
 -2 -6 8 195.44 9.5
 -2 -6 8 197.93 10.13
 2 -6 -7 51.48 5.04
 2 -6 -7 47.39 5.09
 2 -6 -7 42.08 4.32
 2 -6 -7 50.17 5.5
 -2 -6 7 38.41 4.28
 -2 -6 7 50.54 5.17
 2 -6 -6 159.19 8.75
 2 -6 -6 158.86 8.54
 2 -6 -6 169.43 8.47
 2 -6 -6 152.84 8.91
 2 -6 -6 154.17 7.76
 -2 -6 6 148.4 7.87
 -2 -6 6 156.64 8.68
 2 -6 -5 52.01 4.95
 2 -6 -5 51.1 4.86
 2 -6 -5 47.14 4.59
 2 -6 -5 54.68 5.34
 2 -6 -5 53.16 4.5
 -2 -6 5 47.69 4.47
 -2 -6 5 49.22 4.88
 2 -6 -4 67.2 5.65
 2 -6 -4 79.68 5.84
 2 -6 -4 72.08 5.64
 2 -6 -4 72.19 5.97
 2 -6 -4 76.42 5.12
 -2 -6 4 70.04 5.41
 -2 -6 4 82.27 6.19
 2 -6 -3 355.48 12.25
 2 -6 -3 375.34 13.05
 2 -6 -3 370.89 10.87
 -2 -6 3 396.42 12.1
 -2 -6 3 376.14 12.73
 2 -6 -3 402.14 13.02
 2 -6 -2 29.19 3.81
 2 -6 -2 27.47 3.6
 2 -6 -2 33.85 3.91
 -2 -6 2 31.19 4.09
 -2 -6 2 30.22 3.43
 2 -6 -2 32.45 3.23
 2 -6 -1 192.92 9.04
 2 -6 -1 190.09 8.83
 -2 -6 1 184.79 8.82
 -2 -6 1 183.42 8.13
 2 -6 -1 175.93 7.35
 2 -6 0 0.88 1.46
 -2 -6 0 3.28 1.74
 -2 -6 0 1.74 1.4
 2 -6 0 1.49 1.38
 2 -6 0 0.67 0.99
 -2 -6 0 1.77 1.32
 2 -6 1 59.76 5.22
 -2 -6 -1 51.48 4.77
 2 -6 1 60.63 4.32
 -2 -6 -1 60.98 4.85
 2 -6 1 56.28 4.9
 -2 -6 -1 62.91 5.19
 -2 -6 -2 7.86 2.11
 -2 -6 -2 3.82 1.41
 2 -6 2 5.54 2.24
 -2 -6 -2 4 1.63
 2 -6 2 4 1.4
 -2 -6 -2 5.07 1.84
 2 -6 2 3.52 1.77
 -2 -6 -2 4.06 1.75
 -2 -6 -3 488.98 13.88
 2 -6 3 514.19 14.91
 -2 -6 -3 481.93 13.82
 -2 -6 -3 490.56 14.87
 -2 -6 -3 478 13.52
 2 -6 3 487.67 12.39
 2 -6 3 496.42 14.48
 -2 -6 -3 494.61 14.62
 -2 -6 -4 15.68 2.79
 -2 -6 -4 15.82 2.76
 -2 -6 -4 20.77 2.95
 2 -6 4 22.44 3.51
 2 -6 4 15.23 2.47
 -2 -6 -4 17.9 2.81
 -2 -6 -4 12.92 2.61
 2 -6 4 13.86 2.77
 -2 -6 -5 15.63 2.83
 -2 -6 -5 20.69 3.39
 -2 -6 -5 17.03 2.44
 2 -6 5 19.09 2.97
 -2 -6 -5 14.26 2.53
 -2 -6 -5 18.1 2.95
 2 -6 5 18.47 2.74
 2 -6 5 18.54 3.04
 -2 -6 -5 13.86 2.79
 -2 -6 -6 17.71 3.04
 -2 -6 -6 19.5 2.89
 -2 -6 -6 16.86 2.35
 -2 -6 -6 24.71 3.91
 -2 -6 -6 18.26 3.04
 2 -6 6 21.15 2.96
 2 -6 6 14.22 2.63
 -2 -6 -6 22.32 3.61
 -2 -6 -7 104.4 7.27
 -2 -6 -7 107.13 7.35
 -2 -6 -7 113.12 6.56
 -2 -6 -7 108.79 5.87
 -2 -6 -7 103.9 7.56
 -2 -6 -7 101.93 7.01
 2 -6 7 115.03 6.8
 2 -6 7 107.9 7.32
 2 -6 8 46.53 5.13
 -2 -6 -8 46.25 4.4
 -2 -6 -8 47.86 5.12
 -2 6 -8 45.91 5.44
 -2 -6 -8 53.05 5.52
 2 -6 8 46.14 4.44
 -2 -6 -8 48.35 3.99
 2 -6 9 101.62 7.48
 -2 -6 -9 98.12 6.16
 -2 -6 -9 92.93 7.23
 -2 -6 -9 91.42 7.36
 2 -6 9 85.65 6.34
 -2 -6 -9 100.02 5.92
 -2 -6 -10 0.37 1.72
 -2 -6 -10 0.84 1.22
 -2 -6 -10 -0.06 1.05
 2 -6 10 4.99 2.36
 -2 -6 -10 0.59 1.84
 -2 -6 -11 118.56 8.73
 -2 -6 -11 109.12 8.52
 -2 -6 -11 103.46 6.32
 2 -6 11 110.79 8.29
 -2 -6 -11 96.51 6.19
 -2 -6 -12 5.04 1.75
 -2 -6 -12 5.63 2.62
 2 -6 12 9.78 3.12
 -2 -6 -12 4.76 2.01
 -2 -6 -12 4.98 1.72
 -2 -6 -13 51.05 6.25
 -2 -6 -13 56.64 6.44
 2 -6 13 68.12 7.01
 -2 -6 -13 63.26 5.4
 -2 -6 -13 58.86 4.76
 -2 -6 -14 49.31 6.24
 2 -6 14 47.9 6
 -2 -6 -14 45.68 6.12
 -2 -6 -14 55.6 5.2
 -2 -6 -14 47.83 4.32
 -2 -6 -15 61.81 7.21
 2 -6 15 52.86 6.44
 -2 -6 -15 51.93 6.37
 -2 -6 -15 58.25 5.41
 -2 -6 -15 54.9 4.56
 -2 -6 -16 8.02 3.21
 -2 -6 -16 5.91 1.92
 -2 -6 -16 14.01 4.11
 -2 -6 -17 6.25 3.11
 -2 -6 -17 4.44 2.01
 -2 -6 -17 4 2.4
 -2 -6 -18 2.01 2.08
 -2 -6 -18 3.48 2.76
 -2 -6 -18 6.63 2.57
 -2 -6 -19 -4.7 3.37
 -2 -6 -19 -0.4 2.11
 -2 -6 -19 3.27 1.56
 -2 6 -19 -0.98 2.14
 -2 -6 -20 13.57 4.36
 -2 -6 -20 17.17 4.75
 -2 6 -20 4.97 2.1
 -2 -6 -21 16.85 5.09
 -2 -6 -21 17.68 5.07
 -2 6 -21 19.54 4.8
 -2 -6 -22 11.13 4.71
 -2 -6 -22 7.45 4.55
 -2 6 -22 4.71 2.88
 -2 -6 -23 1.98 3.51
 -2 -6 -23 -0.76 2.37
 -2 6 -23 0.53 2.14
 -2 -7 23 8.09 4.21
 2 -7 -23 4.5 3.39
 2 -7 -23 5.13 3.06
 -2 -7 22 4.64 3.06
 2 -7 -22 -2.45 3.36
 2 -7 -22 0.63 2.67
 2 -7 -21 3.99 3.66
 -2 -7 21 1.05 2.16
 2 -7 -21 8.64 4.3
 2 7 -21 -1.04 1.82
 -2 -7 20 1.56 2.64
 2 -7 -20 1.04 2
 2 -7 -20 2.81 2.98
 2 7 -20 0.68 1.81
 2 -7 -19 -0.86 2.89
 2 -7 -19 7.83 3.89
 2 7 -19 4.99 2.82
 -2 -7 18 2.16 2.87
 2 -7 -18 -0.96 1.97
 2 -7 -18 4.28 2.72
 -2 -7 17 51.77 6.91
 2 -7 -17 51.43 7.19
 2 -7 -17 54.46 7.17
 2 -7 -17 56.69 5.62
 -2 -7 16 2.4 2.58
 2 -7 -16 3.67 2.46
 2 -7 -16 6.06 2.69
 2 -7 -16 3.45 2.02
 2 -7 -15 27.55 4.93
 -2 -7 15 27.5 4.83
 2 -7 -15 29.27 5.36
 2 -7 -15 31.13 4.24
 2 -7 -14 43.24 6.13
 2 -7 -14 51.88 5.35
 2 -7 -14 51.52 6.54
 -2 -7 14 51.92 6.57
 -2 -7 14 45.03 5.67
 2 -7 -14 46.81 4.01
 2 -7 -13 21.45 4.41
 2 -7 -13 13.52 3.9
 2 -7 -13 18.42 2.52
 2 -7 -13 19.28 3.51
 -2 -7 13 14.21 3.19
 -2 -7 13 19.08 3.84
 2 -7 -12 -1.52 2.23
 2 -7 -12 2.18 2.67
 2 -7 -12 0.78 1.02
 2 -7 -12 3.92 1.9
 -2 -7 12 1.67 2.34
 -2 -7 12 -0.94 1.64
 2 -7 -11 22.16 4.17
 2 -7 -11 27.5 2.87
 2 -7 -11 22.16 4.07
 2 -7 -11 26.93 3.91
 -2 -7 11 23.57 4.4
 -2 -7 11 29.9 4.49
 2 -7 -10 55.53 6.21
 2 -7 -10 54.83 5.44
 2 -7 -10 51.29 3.69
 2 -7 -10 52.49 6.16
 -2 -7 10 52.76 6.06
 -2 -7 10 49.61 5.41
 2 -7 -9 40.43 4.67
 2 -7 -9 46.06 5.6
 2 -7 -9 45.8 5.92
 -2 -7 9 41.89 4.94
 -2 -7 9 39.38 5.27
 2 -7 -8 34.61 4.71
 2 -7 -8 37.85 4.52
 2 -7 -8 30.43 4.56
 -2 -7 8 38.68 4.76
 -2 -7 8 28.32 4.38
 2 -7 -8 43.69 5.43
 2 -7 -7 15.46 3.2
 2 -7 -7 26.1 4.1
 2 -7 -7 18.17 4.02
 2 -7 -7 20.52 3.49
 -2 -7 7 25.76 3.81
 -2 -7 7 21.6 3.89
 2 -7 -7 17.42 3.92
 2 -7 -6 29.31 4.39
 2 -7 -6 28.72 4.06
 2 -7 -6 35.87 4.82
 2 -7 -6 31 3.96
 -2 -7 6 29.52 3.86
 2 -7 -6 32.31 4.42
 -2 -7 6 26.68 4.09
 2 -7 -5 267.89 12.03
 2 -7 -5 270.87 11.77
 2 -7 -5 268.78 11.56
 2 -7 -5 296.29 12.82
 2 -7 -5 283.57 10.91
 -2 -7 5 265.69 11.06
 -2 -7 5 280.47 12.29
 2 -7 -4 16.52 3.01
 2 -7 -4 14.23 3.18
 2 -7 -4 20.79 2.95
 -2 -7 4 21.15 3.38
 2 -7 -4 11.29 2.58
 -2 -7 4 14.52 2.99
 2 -7 -3 68.96 5.81
 2 -7 -3 82.48 6.78
 2 -7 -3 74.54 5.49
 -2 -7 3 78.93 5.84
 -2 -7 3 76.81 6.36
 2 -7 -3 73.19 6.31
 2 -7 -2 17.47 3.34
 2 -7 -2 14.34 2.81
 2 -7 -2 22.88 3.4
 -2 -7 2 21.03 3.52
 2 -7 -2 16.84 2.78
 -2 -7 2 14.78 2.65
 2 -7 -1 132.31 8.24
 2 -7 -1 125.44 7.91
 -2 -7 1 141.64 8.38
 -2 -7 1 126.89 7.43
 2 -7 -1 119.9 6.57
 2 -7 0 0.24 1.94
 -2 -7 0 2.11 2.15
 -2 -7 0 -0.49 1.87
 2 -7 0 3.45 1.71
 2 -7 0 1.66 1.04
 -2 -7 0 0.25 1.41
 2 -7 1 4.17 1.59
 -2 -7 -1 0.6 1.39
 2 -7 1 1.18 1.62
 -2 -7 -1 1.66 1.32
 2 -7 1 1.47 1.11
 -2 -7 -1 2.17 1.43
 -2 -7 -2 77.56 6.18
 2 -7 2 84.64 6.72
 2 -7 2 79 5.48
 -2 -7 -2 81.33 6.01
 -2 -7 -2 84.92 6.57
 2 -7 2 89.37 6.76
 -2 -7 -3 4.24 1.97
 -2 -7 -3 3.28 2.32
 2 -7 3 4.39 2.1
 -2 -7 -3 1.31 1.46
 -2 -7 -3 3 1.39
 2 -7 3 5.04 1.67
 2 -7 3 5.29 2.03
 -2 -7 -3 4.26 2.16
 -2 -7 -4 0.27 1.76
 -2 -7 -4 1.67 1.94
 2 -7 4 2.91 2.48
 -2 -7 -4 1.89 2.11
 2 -7 4 4.66 2
 -2 -7 -4 2.76 2.31
 2 -7 4 1.25 1.97
 -2 -7 -4 1.02 1.47
 -2 -7 -5 331.17 13.26
 -2 -7 -5 325.07 12.73
 -2 -7 -5 312.82 12.16
 -2 -7 -5 328.46 13.6
 -2 -7 -5 333.41 12.53
 2 -7 5 326.17 11.43
 2 -7 5 303.8 12.64
 -2 -7 -6 5.76 2.11
 -2 -7 -6 6.02 1.83
 -2 -7 -6 3.35 2.04
 2 -7 6 4.43 1.64
 -2 -7 -6 5.88 2.04
 -2 -7 -6 7.9 2.98
 2 -7 6 4.74 2.23
 -2 -7 -7 64.84 6.19
 -2 7 -7 53.29 5.98
 -2 -7 -7 57.8 5.64
 -2 -7 -7 59.86 5.32
 -2 -7 -7 55.06 4.33
 -2 -7 -7 58.89 6.15
 -2 -7 -7 57.46 5.65
 2 -7 7 49.94 4.9
 2 -7 7 61.59 6.17
 -2 -7 -8 31.91 4.51
 -2 7 -8 25.12 4.28
 -2 -7 -8 32.26 4.16
 -2 -7 -8 26.65 4.37
 -2 -7 -8 35.84 3.76
 -2 -7 -8 29.65 4.31
 2 -7 8 31.58 4.1
 -2 -7 -8 31.22 4.46
 2 -7 8 31.52 4.49
 -2 -7 -9 1.43 1.44
 2 -7 9 1.9 1.89
 -2 -7 -9 1.14 1.35
 -2 -7 -9 -0.57 2.16
 -2 -7 -9 4.63 2.78
 2 -7 9 0.76 1.69
 -2 -7 -10 162.67 8.65
 -2 -7 -10 194.78 11.18
 -2 -7 -10 193.69 11.52
 -2 -7 -10 180.48 8.32
 2 -7 10 178.07 9.72
 2 -7 10 174.9 10.73
 -2 -7 -11 1.94 1.42
 -2 -7 -11 0.91 2.23
 -2 -7 -11 4.07 1.79
 -2 -7 -11 3.55 3.15
 2 -7 11 3.26 2.68
 2 -7 11 5.38 2.44
 -2 -7 -12 3.57 1.84
 -2 -7 -12 4.32 2.51
 -2 -7 -12 3.23 1.86
 -2 -7 -12 -0.47 2
 2 -7 12 2.17 2.19
 2 -7 12 3.26 2.05
 -2 -7 -13 9.69 2.45
 -2 -7 -13 7.26 2.85
 -2 -7 -13 8.13 2.5
 2 -7 13 6.49 2.84
 -2 -7 -13 13.48 2.92
 -2 -7 -14 5.52 2.25
 -2 -7 -14 2.26 2.09
 -2 -7 -14 3.38 2.38
 2 -7 14 4.42 2.52
 -2 -7 -14 8.34 2.36
 -2 -7 -15 0.98 1.68
 -2 -7 -15 3.65 2.78
 -2 -7 -15 1.05 2.18
 2 -7 15 1.68 1.94
 -2 -7 -16 6.62 2.32
 -2 -7 -16 1.87 3.41
 -2 -7 -16 1.25 2.52
 2 -7 16 2.62 2.71
 -2 -7 -17 5.58 1.9
 -2 -7 -17 6.75 2.86
 2 -7 17 3.07 2.26
 -2 -7 -17 9.7 3.71
 -2 -7 -18 7.28 3.62
 2 -7 18 7.1 3.04
 -2 -7 -18 3.62 3.2
 2 -7 19 11.91 3.96
 -2 -7 -19 5.23 3.38
 -2 -7 -19 6.07 2.71
 2 -7 20 0.06 2.94
 -2 -7 -20 1.09 2.18
 -2 7 -20 1.88 2.22
 -2 -7 -20 6.43 3.67
 2 -7 21 3.29 3
 -2 -7 -21 -1.72 2.61
 -2 7 -21 2.79 3.29
 -2 -7 -21 -2.92 4.01
 2 -7 22 33.75 6.56
 -2 -7 -22 13.15 4.62
 -2 7 -22 20.36 4.82
 -2 -7 -22 29.01 6.39
 2 -8 -22 4.98 3.35
 -2 -8 22 0.38 2.88
 2 -8 -22 9.17 4.67
 -2 -8 22 1.41 2.71
 2 -8 -21 1.16 3.11
 -2 -8 21 6.43 3.48
 -2 -8 21 0.57 2.41
 2 -8 -21 2.91 2.9
 2 -8 -20 5.33 3.84
 2 -8 -20 7.26 4.04
 -2 -8 20 8.08 3.81
 -2 -8 20 8.65 3.25
 2 -8 -19 12.95 4.69
 -2 -8 19 20.21 5.21
 -2 -8 19 11.69 4.05
 2 -8 -19 21.7 5.69
 2 -8 -18 -1.46 2.19
 -2 -8 18 2.44 2.36
 -2 -8 18 0.64 2.44
 2 -8 -18 2.9 3.83
 2 -8 -17 13.42 4.25
 2 -8 -17 18.72 4.82
 -2 -8 17 8.3 3.81
 -2 -8 17 16.62 4.27
 2 -8 -16 54.53 5.86
 2 -8 -16 67.88 8.11
 2 -8 -16 51.74 7.4
 -2 -8 16 56.24 7.7
 -2 -8 16 49.23 6.55
 2 -8 -15 37.35 4.8
 2 -8 -15 40.92 6.57
 2 -8 -15 48.21 7.02
 -2 -8 15 51.55 7.17
 -2 -8 15 37.57 5.65
 2 -8 -14 14.26 3.15
 2 -8 -14 14.31 3.93
 2 -8 -14 20.72 4.97
 -2 -8 14 15.83 4.19
 -2 -8 14 17.38 4.09
 2 -8 -13 3.51 1.94
 2 -8 -13 6.6 3.11
 2 -8 -13 2.22 2.47
 -2 -8 13 -0.91 2.54
 -2 -8 13 3.91 2.59
 2 -8 -12 91.93 7.51
 2 -8 -12 104.65 9.23
 2 -8 -12 97.16 9.19
 -2 -8 12 86.95 7.81
 -2 -8 12 95.76 8.83
 2 -8 -11 439.74 16.13
 2 -8 -11 443.22 18.08
 2 -8 -11 446.93 19.11
 -2 -8 11 462.28 17.36
 -2 -8 11 452.72 18.36
 2 -8 -10 72.72 6.71
 2 -8 -10 77.08 7.81
 2 -8 -10 72.26 7.78
 -2 -8 10 73.04 6.89
 -2 -8 10 82.55 7.72
 2 -8 -9 105.56 8.01
 2 -8 -9 96.06 8.44
 2 -8 -9 109.85 9.19
 -2 -8 9 106.8 8.01
 -2 -8 9 99.63 8.31
 2 -8 -8 17.69 4.05
 2 -8 -8 14.8 3.21
 2 -8 -8 17.82 3.86
 -2 -8 8 20.46 3.93
 2 -8 -8 16.84 3.84
 -2 -8 8 17.33 4.05
 2 -8 -7 33.41 4.95
 2 -8 -7 31.81 4.45
 2 -8 -7 33.61 5.27
 2 -8 -7 28.23 3.96
 -2 -8 7 27.15 4.38
 2 -8 -7 29.94 4.63
 -2 -8 7 23.69 4.36
 2 -8 -6 63.91 6.54
 2 -8 -6 77.15 6.87
 2 -8 -6 76.06 6.85
 2 -8 -6 79.74 7.5
 2 -8 -6 67.85 5.86
 -2 -8 6 79.16 6.58
 -2 -8 6 73.66 6.92
 2 -8 -5 52.35 5.67
 2 -8 -5 59.58 6.33
 2 -8 -5 60.54 5.51
 -2 -8 5 59.55 5.69
 -2 -8 5 60.12 6.06
 2 -8 -5 60.83 6.29
 2 -8 -4 1.57 1.82
 2 -8 -4 2.61 2.17
 2 -8 -4 4.07 2.02
 -2 -8 4 1.29 1.72
 -2 -8 4 4.83 2.86
 2 -8 -4 2.62 1.92
 2 -8 -3 144.79 9.15
 2 -8 -3 147.23 9.58
 -2 -8 3 159.13 8.95
 -2 -8 3 147.42 9.31
 2 -8 -3 156.21 9.56
 2 -8 -3 150.69 8.24
 2 -8 -2 68.67 6.51
 -2 -8 2 55.01 5.38
 -2 -8 2 68.57 6.57
 2 -8 -2 57.81 6.08
 2 -8 -2 65.8 5.52
 2 -8 -1 46.59 5.47
 2 -8 -1 43.98 5.26
 -2 -8 1 36.92 4.89
 2 -8 -1 34.93 4.04
 -2 -8 1 36.17 4.53
 2 -8 0 11.74 2.77
 2 -8 0 14.91 3.17
 -2 -8 0 14.15 3.3
 2 -8 0 25.28 3.45
 -2 -8 0 18.38 3.42
 2 -8 1 267.12 12.5
 -2 -8 -1 269.7 12.41
 -2 -8 -1 282.8 12.81
 2 -8 1 278.58 12.63
 2 -8 1 280.08 10.88
 -2 -8 -1 278.61 11.57
 2 -8 2 35.61 4.87
 -2 -8 -2 37.51 4.68
 -2 -8 -2 28.76 4.04
 2 -8 2 36.57 4.16
 -2 -8 -2 28.54 4.16
 2 -8 2 28.39 4.56
 2 -8 3 125.17 8.82
 -2 -8 -3 123.33 8.34
 -2 -8 -3 123.99 8.87
 -2 -8 -3 118.85 7.77
 2 -8 3 119.75 7.19
 2 -8 3 120.23 8.39
 -2 -8 -3 113.17 8.27
 -2 -8 -4 1.99 2.01
 2 -8 4 1.62 2.15
 -2 -8 -4 0.05 1.64
 -2 -8 -4 0 2.56
 -2 -8 -4 0.57 1.52
 2 -8 4 3.77 1.98
 -2 -8 -4 -1.1 2.4
 2 -8 4 2.45 1.93
 -2 -8 -5 57.69 5.94
 -2 -8 -5 63.46 5.95
 -2 -8 -5 80.97 7.36
 -2 -8 -5 67.37 6.27
 2 -8 5 68.05 5.68
 2 -8 5 64.28 6.39
 -2 -8 -5 63.8 6.49
 -2 8 -6 13.66 3.51
 -2 -8 -6 14.08 3.23
 -2 -8 -6 12.7 3.01
 -2 -8 -6 18.71 3.83
 -2 -8 -6 12.21 3.11
 2 -8 6 13.61 2.89
 2 -8 6 14.21 3.55
 -2 -8 -6 18.59 4.13
 -2 -8 -7 30.55 4.39
 -2 8 -7 21.89 3.79
 -2 -8 -7 25.6 4.11
 -2 -8 -7 42.1 5.64
 -2 -8 -7 34.44 4.61
 2 -8 7 29.43 3.99
 -2 -8 -7 34.58 4.93
 2 -8 7 32.72 5.03
 -2 -8 -8 37.01 5.17
 -2 -8 -8 29.02 4.15
 -2 -8 -8 29.93 5.1
 -2 -8 -8 33.85 4.79
 2 -8 8 37.73 4.55
 -2 -8 -8 30.63 4.84
 2 -8 8 30.7 4.85
 -2 -8 -9 56.63 6.46
 -2 -8 -9 66.13 6.1
 -2 -8 -9 69.52 7.35
 -2 -8 -9 66.18 5.22
 2 -8 9 64.88 6.04
 2 -8 9 70.76 7.22
 -2 -8 -10 15.21 3.03
 2 -8 10 15.19 3.88
 -2 -8 -10 20.98 3.15
 -2 -8 -10 13.71 3.53
 2 -8 10 15.36 3.19
 -2 -8 -10 17.28 4.25
 -2 -8 -11 10.65 2.69
 2 -8 11 10.64 3.36
 -2 -8 -11 10.15 2.31
 -2 -8 -11 3.46 2.02
 -2 -8 -11 6.47 2.58
 2 -8 11 6.51 2.07
 -2 -8 -12 12.28 2.78
 2 -8 12 14.13 4.05
 -2 -8 -12 6.26 2.63
 -2 -8 -12 11.76 2.57
 -2 -8 -12 13.47 3.58
 2 -8 12 12.33 2.96
 -2 -8 -13 7.77 2.53
 2 -8 13 6.69 3.39
 -2 -8 -13 5.61 2.76
 -2 -8 -13 3.44 1.78
 -2 -8 -13 3.87 2.77
 2 -8 13 7.66 3.11
 -2 -8 -14 113.83 7.8
 -2 -8 -14 120.6 10.51
 -2 -8 -14 120.05 7.7
 -2 -8 -14 110.8 9.81
 2 -8 14 118.77 9.3
 2 -8 14 111.74 9.94
 -2 -8 -15 4.66 3.2
 2 -8 15 13.59 4.06
 2 -8 15 9.77 3.41
 -2 -8 -15 5.8 3.1
 -2 -8 -16 33.58 5.9
 2 -8 16 41.51 6.63
 2 -8 16 34.01 5.46
 -2 -8 -16 37.9 6.39
 -2 -8 -17 -0.42 2.58
 2 -8 17 1.71 2.49
 2 -8 17 1.6 2.46
 -2 -8 -17 -2.54 2.9
 -2 -8 -18 0.24 2.59
 2 -8 18 3.59 2.53
 2 -8 18 -2.73 2.21
 -2 -8 -18 -4.97 4.07
 -2 -8 -19 58.75 8.56
 -2 -8 -19 52.48 8.15
 2 -8 19 50.11 7.44
 2 -8 19 37.83 6.04
 -2 -8 -20 1.15 3.03
 -2 8 -20 0.95 2.44
 2 -8 20 -1.09 2.47
 -2 -8 -20 -0.5 3.13
 -2 -8 -21 -0.68 2.75
 -2 8 -21 5.81 3.2
 2 -8 21 3.15 3.74
 -2 -8 -21 5.06 4.49
 2 -9 -21 16.05 5.21
 -2 -9 21 7.03 3.59
 -2 -9 21 6.34 4.14
 2 -9 -21 8.56 4.02
 2 -9 -20 17.96 5.36
 -2 -9 20 16 4.83
 -2 -9 20 20.56 5.23
 2 -9 -20 20.03 5.35
 2 -9 -19 49.1 7.81
 -2 -9 19 45.74 7.51
 -2 -9 19 45.96 7.07
 2 -9 -19 47.75 7.75
 2 -9 -18 10.08 3.73
 -2 -9 18 10.23 3.66
 -2 -9 18 7.17 3.04
 2 -9 -18 3.21 4.12
 2 -9 -17 20.14 5.31
 2 -9 -17 15.23 5.27
 -2 -9 17 15.75 4.68
 -2 -9 17 24.1 5.39
 2 -9 -16 15.25 3.67
 -2 -9 16 16.2 4.58
 2 -9 -16 10.44 3.86
 2 -9 -16 15.92 4.29
 -2 -9 16 12.03 3.53
 2 -9 -15 3.6 2.33
 -2 -9 15 3.3 2.54
 2 -9 -15 9.7 3.95
 2 -9 -15 4.05 3.77
 -2 -9 15 1.68 2.72
 2 -9 -14 30.38 4.66
 2 -9 -14 32.36 5.86
 2 -9 -14 42.94 6.88
 -2 -9 14 38.86 5.7
 -2 -9 14 49.03 7.15
 2 -9 -13 2.9 2.69
 2 -9 -13 3.24 3.03
 2 -9 -13 2.76 3.06
 -2 -9 13 0.17 2.13
 -2 -9 13 -0.38 2.31
 2 -9 -12 114.15 9.06
 2 -9 -12 106.2 9.55
 2 -9 -12 103.68 9.98
 -2 -9 12 105.44 8.86
 -2 -9 12 107.3 9.81
 2 -9 -11 75.71 7.31
 2 -9 -11 88.05 8.75
 2 -9 -11 85.24 8.85
 -2 -9 11 77.26 7.57
 -2 -9 11 70.71 7.86
 2 -9 -10 8.11 3.71
 2 -9 -10 7.16 3.69
 2 -9 -10 1.5 1.83
 -2 -9 10 1.84 2.06
 -2 -9 10 -0.18 1.89
 2 -9 -9 50.02 6.31
 2 -9 -9 42.84 5.43
 2 -9 -9 51.66 6.72
 -2 -9 9 45.25 5.68
 2 -9 -9 58.45 6.85
 -2 -9 9 51.87 6.39
 2 -9 -8 80.66 7.95
 2 -9 -8 86.2 8.03
 2 -9 -8 95.93 8.01
 2 -9 -8 88.9 8.61
 2 -9 -8 101.9 8.08
 -2 -9 8 95.88 7.94
 -2 -9 8 76.53 7.71
 2 -9 -7 20.96 4.14
 2 -9 -7 21.38 4.23
 2 -9 -7 20.65 3.87
 -2 -9 7 24.28 4.04
 2 -9 -7 25.96 4.65
 -2 -9 7 25.08 4.69
 2 -9 -6 9.81 2.45
 2 -9 -6 7.83 2.82
 2 -9 -6 14.08 3.11
 -2 -9 6 10.41 2.7
 -2 -9 6 16.25 3.79
 2 -9 -6 16.78 3.83
 2 -9 -5 8.8 2.69
 2 -9 -5 7.78 2.68
 -2 -9 5 6.22 2.65
 2 -9 -5 8.45 2.55
 2 -9 -5 8.25 3.36
 -2 -9 5 8.9 2.82
 2 -9 -4 39.71 5.53
 2 -9 -4 42.1 5.56
 2 -9 -4 43.99 5.75
 -2 -9 4 45.83 5.93
 -2 -9 4 35.88 4.55
 2 -9 -4 37.96 4.54
 2 -9 -3 19.93 4.06
 -2 -9 3 26.71 4.62
 2 -9 -3 19.25 3.86
 -2 -9 3 26.07 3.91
 2 -9 -3 22.68 3.68
 2 -9 -2 0.08 2.1
 -2 -9 2 0.04 2.21
 2 -9 -2 2.23 2.16
 -2 -9 2 1.1 1.8
 2 -9 -2 0.65 1.58
 2 -9 -1 29.42 4.86
 -2 -9 1 35.03 5.1
 2 -9 -1 32.47 4.89
 -2 -9 1 36.09 4.68
 2 -9 -1 30.38 4
 2 -9 0 220.31 12.2
 -2 -9 0 226.23 12.24
 2 -9 0 225.41 12.4
 2 -9 0 208.09 10
 -2 -9 0 223.95 11.19
 2 -9 1 4.27 2.69
 2 -9 1 0.49 2.44
 -2 -9 -1 0.44 2.13
 -2 -9 -1 1.53 1.73
 2 -9 1 4 2
 -2 -9 -2 5.26 2.6
 2 -9 2 6.53 3.58
 -2 -9 -2 5.14 2.69
 2 -9 2 0.86 1.65
 -2 -9 -2 0.44 1.82
 2 -9 2 4.84 2.3
 2 -9 3 13.85 3.84
 -2 -9 -3 17.77 4.01
 -2 -9 -3 6.92 2.59
 2 -9 3 17 3.36
 -2 -9 -3 14 3.67
 2 -9 3 13.19 3.56
 -2 9 -4 1.42 2.04
 -2 -9 -4 8.88 3.38
 -2 -9 -4 1.19 1.74
 2 -9 4 3.84 2.24
 -2 -9 -4 -0.18 1.92
 -2 -9 -4 0.58 1.91
 2 -9 4 7.06 2.85
 -2 9 -5 24.09 4.48
 -2 -9 -5 31.99 4.9
 -2 -9 -5 28.94 4.36
 -2 -9 -5 30.2 5.09
 2 -9 5 29.46 4.25
 -2 -9 -5 24.54 4.05
 -2 -9 -5 32.19 5.1
 2 -9 5 41.7 5.73
 -2 -9 -6 54.94 6.09
 -2 -9 -6 44.18 5.52
 -2 -9 -6 51.88 6.43
 -2 -9 -6 53.18 6
 2 -9 6 45.93 5.23
 2 -9 6 54.95 6.35
 -2 -9 -6 51.25 6.28
 -2 -9 -7 4.7 2.51
 -2 -9 -7 3.93 2.37
 -2 -9 -7 -1.19 2.12
 -2 -9 -7 5.48 2.73
 2 -9 7 5.06 1.89
 -2 -9 -7 3.49 1.88
 2 -9 7 1.78 2.03
 -2 -9 -8 100.54 8.83
 -2 -9 -8 94.83 8.59
 -2 -9 -8 98.82 7.92
 -2 -9 -8 102.42 9.27
 -2 -9 -8 95.33 8.38
 2 -9 8 90.99 7.36
 2 -9 8 92.36 8.53
 -2 -9 -9 52.31 6.65
 -2 -9 -9 49.42 5.64
 -2 -9 -9 53.07 6.98
 -2 -9 -9 62.32 6.93
 2 -9 9 63.01 6.22
 2 -9 9 63.54 7.17
 -2 -9 -10 0.91 1.64
 2 -9 10 -1.37 1.72
 -2 -9 -10 -1.72 3.08
 2 -9 10 1.59 1.93
 -2 -9 -10 3.37 2.83
 -2 -9 -11 69.97 7.87
 -2 -9 -11 70.72 6.79
 -2 -9 -11 61.03 7.55
 2 -9 11 61.16 6.7
 2 -9 11 66.12 7.63
 -2 -9 -12 21.93 3.84
 2 -9 12 24.14 4.67
 -2 -9 -12 17.85 4.5
 -2 -9 -12 21.51 3.28
 2 -9 12 19.44 3.97
 -2 -9 -12 16.3 4.34
 -2 -9 -13 1.97 1.98
 2 -9 13 4.18 3.68
 -2 -9 -13 -0.09 2.26
 2 -9 13 6.42 2.93
 -2 -9 -13 3.88 3.28
 -2 -9 -14 23.47 3.95
 -2 -9 -14 24.86 5.51
 -2 -9 -14 29.92 5.85
 2 -9 14 23.19 5.01
 2 -9 14 24.73 4.7
 -2 -9 -15 2.35 2.46
 -2 -9 -15 3.37 2.67
 2 -9 15 2.47 2.84
 2 -9 15 0.25 2.03
 -2 -9 -16 32.79 6.12
 -2 -9 -16 32.28 6.46
 2 -9 16 37.85 5.95
 2 -9 16 34.22 6.25
 -2 -9 -17 67.54 8.93
 -2 -9 -17 62.12 8.3
 2 -9 17 70.27 7.97
 2 -9 17 49.47 7.41
 -2 -9 -18 5.82 3.67
 -2 -9 -18 6.33 4.06
 2 -9 18 6.88 3.34
 2 -9 18 5.34 3.64
 -2 -9 -19 4.3 3.86
 2 -9 19 -0.9 2.18
 2 -9 19 0.12 2.71
 -2 -9 -19 0.8 3.15
 -2 -9 -20 0.42 3.3
 -2 -9 -20 0.12 2.29
 2 -9 20 0.12 2.43
 2 -9 20 5.34 3.93
 2 -10 -19 8.37 4.55
 -2 -10 19 6.8 3.37
 -2 -10 19 14.47 5.39
 2 -10 -19 3.12 3.67
 2 -10 -18 22.02 5.6
 -2 -10 18 24.81 5.46
 -2 -10 18 30.18 6.3
 2 -10 -18 34.65 7.23
 2 -10 -17 26.6 5.23
 -2 -10 17 31.84 6.15
 -2 -10 17 22.98 5.48
 2 -10 -17 36.46 7.07
 2 -10 -16 8.3 3.1
 2 -10 -16 28.1 6.26
 -2 -10 16 13.44 3.94
 -2 -10 16 22.65 5.39
 2 -10 -15 20.67 5.46
 2 -10 -15 27.84 5.97
 2 -10 -15 20.82 4.18
 -2 -10 15 26.95 5.14
 -2 -10 15 34.33 6.18
 2 -10 -14 60.41 8.02
 2 -10 -14 41.53 6.8
 2 -10 -14 54.23 6.59
 -2 -10 14 55.87 7.14
 -2 -10 14 52.03 7.72
 2 -10 -13 12.67 4.45
 2 -10 -13 11.75 3.92
 2 -10 -13 14.24 3.92
 -2 -10 13 10.5 3.58
 -2 -10 13 20.65 4.97
 2 -10 -12 3.51 2.84
 2 -10 -12 1.36 3.24
 2 -10 -12 -3.08 2.25
 -2 -10 12 1.04 1.77
 -2 -10 12 4.87 3.52
 2 -10 -11 5.21 3.41
 2 -10 -11 7.61 3.49
 2 -10 -11 7.85 3.1
 -2 -10 11 4.87 2.54
 -2 -10 11 4.56 3.03
 2 -10 -10 6.41 3.16
 2 -10 -10 6.71 2.25
 -2 -10 10 4.12 2.32
 -2 -10 10 11.95 3.82
 2 -10 -10 9.32 3.67
 2 -10 -9 3.4 2.31
 2 -10 -9 3.29 2.38
 -2 -10 9 1.69 1.83
 -2 -10 9 2.7 1.93
 2 -10 -9 1.01 1.74
 -2 10 8 12.17 2.48
 2 -10 -8 10.67 3.28
 2 -10 -8 8.4 3.32
 2 -10 -8 9.38 2.89
 -2 -10 8 6.83 2.52
 -2 -10 8 7.79 3.33
 2 -10 -8 15.62 3.97
 -2 10 7 135.84 7.87
 2 -10 -7 131.07 10.09
 2 -10 -7 127.38 10.58
 2 -10 -7 114.08 8.98
 -2 -10 7 124.23 9.06
 -2 -10 7 125.72 10.25
 2 -10 -7 118.96 10.07
 2 -10 -6 22.15 4.6
 2 -10 -6 14.22 4.16
 2 -10 -6 22.34 3.92
 -2 -10 6 15.5 3.95
 2 -10 -6 19.54 4.39
 -2 -10 6 17.24 3.65
 2 -10 -5 0.69 2.11
 2 -10 -5 5.85 3.03
 -2 -10 5 1.93 2.49
 2 -10 -5 3.74 1.62
 -2 -10 5 4.42 2.61
 2 -10 -4 21.4 4.23
 2 -10 -4 14.92 3.37
 -2 -10 4 11.92 3.39
 2 -10 -4 21.79 4.62
 -2 -10 4 19.44 4.46
 2 -10 -3 53.93 5.75
 2 -10 -3 63.82 7.13
 -2 -10 3 56.6 6.15
 -2 -10 3 46.02 6.14
 2 -10 -3 47.56 6.09
 2 -10 -2 66.75 6.2
 -2 -10 2 70.17 6.74
 -2 -10 2 64.08 7.11
 2 -10 -2 54.75 6.7
 2 -10 -2 64.74 6.99
 2 -10 -1 197.94 10.55
 -2 -10 1 206.32 11.32
 -2 -10 1 183.83 11.81
 2 -10 -1 211.24 12.81
 2 -10 -1 202.41 12.56
 -2 10 0 0.94 1.96
 2 -10 0 7.89 2.47
 -2 -10 0 5.12 2.09
 -2 -10 0 8.2 3.13
 2 -10 0 4.23 2.17
 2 -10 0 1.56 2.25
 -2 10 -1 9.29 2.85
 -2 -10 -1 9.32 2.57
 2 -10 1 8.88 2.5
 -2 -10 -1 14.49 4
 2 -10 1 7.1 3.07
 2 -10 1 13.73 4.17
 -2 10 -2 4 2.76
 2 -10 2 2.81 2.24
 -2 -10 -2 -1 1.83
 2 -10 2 2.4 2.04
 -2 -10 -2 2.62 2.35
 2 -10 2 0.42 2.15
 -2 10 -3 14.24 3.3
 2 -10 3 29.79 4.33
 -2 -10 -3 33.2 4.89
 -2 -10 -3 29.52 5.02
 2 -10 3 31.43 5.36
 -2 -10 -4 49.53 6.3
 2 -10 4 63.34 6.23
 -2 -10 -4 61.5 7.09
 2 -10 4 61.57 6.96
 -2 -10 -4 63.5 6.72
 -2 -10 -5 2.54 2.91
 2 -10 5 2.75 2.05
 -2 -10 -5 3.16 2.68
 -2 -10 -5 5.17 2.92
 2 -10 5 2.9 2.23
 -2 -10 -6 4.61 2.89
 -2 -10 -6 -0.18 2.21
 2 -10 6 -1.91 1.91
 -2 -10 -6 -0.21 2.5
 2 -10 6 4.01 2.77
 -2 -10 -6 -0.1 1.98
 -2 -10 -7 5.3 3.18
 -2 -10 -7 6.53 2.5
 -2 -10 -7 2.5 2.59
 -2 -10 -7 0.89 2.46
 2 -10 7 2.43 1.95
 -2 -10 -7 2.86 2.72
 2 -10 7 0.89 1.8
 -2 -10 -8 88.72 8.61
 -2 -10 -8 96.29 8.44
 -2 -10 -8 95.59 9.46
 -2 -10 -8 88.99 8.37
 2 -10 8 84.65 7.56
 -2 -10 -8 107.29 9.59
 2 -10 8 88.04 8.78
 -2 -10 -9 2.45 2.13
 -2 -10 -9 10.81 3.3
 -2 -10 -9 8.6 3.78
 -2 -10 -9 4.08 2.94
 2 -10 9 5.59 2.79
 2 -10 9 11.57 3.64
 -2 -10 -9 7.46 3.23
 -2 -10 -10 56.66 7.18
 -2 -10 -10 46.58 7
 -2 -10 -10 44.5 5.81
 2 -10 10 49.78 5.95
 2 -10 10 55.72 7.28
 -2 -10 -11 8.09 3.51
 -2 -10 -11 7.33 3.38
 -2 -10 -11 4.29 2.37
 2 -10 11 5.84 2.66
 2 -10 11 4.33 3.28
 -2 -10 -12 8.17 3.71
 -2 -10 -12 -2.22 2.3
 -2 -10 -12 2.68 2.36
 2 -10 12 5.62 2.66
 2 -10 12 8.44 3.27
 -2 -10 -13 3.15 2.77
 -2 -10 -13 6.5 3.71
 -2 -10 -13 1.78 1.77
 2 -10 13 1.21 2.05
 2 -10 13 1.82 2.97
 -2 -10 -14 1.78 3.47
 2 -10 14 1.57 1.99
 2 -10 14 5.16 3.18
 -2 -10 -14 1.04 2.76
 -2 -10 -15 16.06 4.73
 2 -10 15 16.3 4.17
 2 -10 15 15.61 4.7
 -2 -10 -15 7.67 3.73
 -2 -10 -16 6.11 3.76
 2 -10 16 2.7 2.55
 2 -10 16 -3.34 2.98
 -2 -10 -16 4.53 3.29
 -2 -10 -17 46.43 7.54
 2 -10 17 30.78 5.6
 2 -10 17 47.1 7.68
 -2 -10 -17 42.48 7.8
 -2 -10 -18 4.51 3.57
 2 -10 18 6.35 3.14
 2 -10 18 6.3 3.7
 -2 -10 -18 10.29 4.62
 -2 -10 -19 71.55 9.89
 2 -10 19 69.71 8.58
 2 -10 19 69.13 9.45
 -2 -10 -19 74.12 9.99
 -2 -11 18 1.36 3.17
 2 -11 -18 4.35 3.8
 2 -11 -17 6.58 3.97
 -2 -11 17 10.94 4
 -2 -11 17 6.82 3.43
 2 -11 -17 9.95 4.43
 2 -11 -16 16.05 5.43
 2 -11 -16 22.86 6.54
 -2 -11 16 16.35 4.14
 -2 -11 16 21.97 5.66
 2 -11 -15 29.35 6.11
 2 -11 -15 41.36 7.5
 2 -11 -15 27.48 5.04
 -2 -11 15 28.38 5.32
 -2 -11 15 34.65 6.61
 2 -11 -14 3.79 3.33
 2 -11 -14 5.52 3.8
 2 -11 -14 3.13 2.5
 -2 -11 14 1.82 2.8
 -2 -11 14 3.98 3.46
 2 -11 -13 8.16 3.91
 2 -11 -13 1.15 3.2
 2 -11 -13 -1.29 2.71
 -2 -11 13 1.4 2.52
 -2 -11 13 1.16 2.26
 2 -11 -12 2.89 2.58
 2 -11 -12 -0.67 1.92
 -2 -11 12 2.27 2.29
 -2 -11 12 5.08 2.98
 2 -11 -12 3.8 3.23
 2 -11 -11 15.26 4.17
 -2 -11 11 14.37 3.51
 -2 -11 11 7.87 3.27
 2 -11 -11 17.42 5.08
 2 -11 -10 2.32 2.57
 -2 -11 10 -0.65 1.8
 -2 -11 10 -2.75 3.42
 2 -11 -10 6.46 3.74
 2 -11 -9 4.03 2.84
 2 -11 -9 8.54 3.57
 -2 -11 9 5.92 2.38
 2 -11 -9 2.49 2.06
 -2 -11 9 3.53 2.42
 2 -11 -8 70.84 7.93
 2 -11 -8 51.6 7.58
 2 -11 -8 53.05 6.42
 -2 -11 8 49.41 6.45
 2 -11 -8 54.23 7.55
 -2 -11 8 47.26 6.89
 2 -11 -7 6.14 3.14
 2 -11 -7 8.05 3.46
 -2 -11 7 4.66 2.58
 -2 -11 7 1.71 2.37
 2 -11 -7 4.06 2.71
 2 -11 -7 3.36 2.33
 2 -11 -6 67.14 7.91
 -2 -11 6 60.58 6.95
 -2 -11 6 67.47 8.07
 2 -11 -6 68.08 7.93
 2 -11 -6 65.47 6.84
 2 -11 -5 33.55 5.77
 2 -11 -5 29.86 5.63
 -2 -11 5 33.37 6.05
 2 -11 -5 34.56 5.16
 -2 -11 5 34.82 5.22
 2 -11 -4 6.27 3.29
 -2 -11 4 4.58 2.84
 2 -11 -4 10.27 3.99
 2 -11 -4 5.71 2.56
 -2 -11 4 2.61 1.71
 2 -11 -3 5.35 2.92
 -2 -11 3 5.28 2.98
 2 -11 -3 6.03 3.32
 -2 -11 3 5.79 2.88
 2 -11 -3 6.47 2.85
 2 -11 -2 29.85 5.26
 2 -11 -2 30.26 5.46
 -2 -11 2 30.2 5.61
 2 -11 -2 27.66 4.47
 -2 -11 2 33.43 5.13
 2 -11 -1 3.27 2.38
 -2 -11 1 1.75 2.69
 2 -11 -1 6.19 3.05
 -2 -11 1 7.12 2.66
 2 -11 -1 0.9 1.77
 2 -11 0 0.42 2.47
 2 -11 0 3.8 2.14
 -2 -11 0 0.04 1.93
 -2 -11 0 4.49 3.16
 2 -11 0 3.37 2.93
 2 -11 1 17.46 3.57
 -2 -11 -1 20.53 4.08
 2 -11 1 17.47 4.12
 -2 -11 -1 22.21 4.91
 2 -11 2 2.72 2
 -2 -11 -2 1.78 2.43
 -2 -11 -2 -0.42 2.23
 2 -11 2 3.95 3.48
 -2 -11 -3 3.34 2.22
 2 -11 3 3.1 2.19
 -2 -11 -3 1.66 1.68
 2 -11 3 -0.89 2.53
 -2 -11 -4 13.3 3.93
 2 -11 4 16.79 3.72
 -2 -11 -4 13.77 3.89
 2 -11 4 22.08 4.78
 -2 -11 -5 3.74 2.51
 2 -11 5 1.44 1.55
 2 -11 5 2.16 1.82
 -2 -11 -5 3.69 2.9
 2 -11 6 5.55 2.69
 -2 -11 -6 1.92 2.16
 2 -11 6 4.35 2.51
 -2 -11 -6 2.56 2.48
 -2 -11 -7 12.86 3.66
 -2 -11 -7 10.9 4.17
 2 -11 7 7.59 3.14
 -2 -11 -7 8.19 3.24
 2 -11 7 11.05 3.34
 -2 -11 -8 9.36 3.35
 -2 -11 -8 16.73 4.95
 2 -11 8 18.37 4.14
 2 -11 8 11.16 3.93
 -2 -11 -8 15.89 4.53
 -2 -11 -9 -2.01 2.39
 -2 -11 -9 1.21 3.01
 2 -11 9 0.29 2.12
 2 -11 9 -2.74 2.3
 -2 -11 -9 -0.71 2.8
 -2 -11 -9 -0.57 2.73
 -2 -11 -10 9.59 4.35
 2 -11 10 5.63 3.16
 2 -11 10 3.09 3.16
 -2 -11 -10 4.01 2.93
 -2 -11 -11 -1.66 2.1
 2 -11 11 3.43 2.43
 2 -11 11 3.19 3.28
 -2 -11 -11 4.8 3.67
 -2 -11 -12 10.19 4.18
 2 -11 12 5.04 2.34
 2 -11 12 10.05 3.59
 -2 -11 -12 3.63 2.6
 -2 -11 -13 2.35 2.84
 2 -11 13 1.59 2.08
 2 -11 13 -2.63 2.39
 -2 -11 -13 2.41 3.11
 -2 -11 -14 21.34 5.45
 2 -11 14 19.92 4.65
 2 -11 14 19.38 4.94
 -2 -11 -14 15.66 5.16
 -2 -11 -15 12.18 4.24
 2 -11 15 17.13 4.48
 2 -11 15 12.22 4.31
 -2 -11 -15 9.88 4.42
 -2 -11 -16 35.71 6.95
 2 -11 16 50.74 7.07
 2 -11 16 43.5 7.44
 -2 -11 -16 36.62 7.25
 -2 -11 -17 12.28 4.23
 2 -11 17 12.51 4.34
 2 -11 17 6.75 3.5
 -2 -11 -17 8.12 4.21
 -2 -12 15 18.7 4.78
 -2 -12 15 32.23 6.82
 2 -12 -15 22.23 5.98
 2 -12 -14 1.21 2.18
 -2 -12 14 6.92 3.41
 -2 -12 14 -0.97 2.67
 2 -12 -14 6.69 4.91
 2 -12 -13 2.13 2.73
 -2 -12 13 9 3.41
 -2 -12 13 0.9 2.82
 2 -12 -13 0.62 3.46
 2 -12 -12 16.64 4.57
 -2 -12 12 10.05 3.89
 -2 -12 12 12.86 4.66
 2 -12 -12 5.38 2.8
 2 -12 -11 8.93 3.82
 -2 -12 11 11.72 3.73
 -2 -12 11 11.56 4.46
 2 -12 -11 5.54 3.45
 2 -12 -10 3.62 3.44
 -2 -12 10 2.32 2.38
 -2 -12 10 0.92 2.33
 2 -12 -10 -1.11 2.52
 2 -12 -9 26.19 5.22
 -2 -12 9 22.12 4.89
 2 -12 -9 19.86 4.79
 -2 -12 9 21.9 5.12
 2 -12 -9 12.17 4.56
 2 -12 -8 73.73 8.53
 -2 -12 8 60.55 7.19
 2 -12 -8 71.84 9.18
 -2 -12 8 69.94 8.71
 2 -12 -7 6.32 3.02
 -2 -12 7 7.35 2.92
 2 -12 -7 10.92 4.15
 -2 -12 7 5.06 3.28
 2 -12 -7 3.27 2.36
 2 -12 -6 8.52 3.51
 -2 -12 6 8.63 3.56
 -2 -12 6 11.68 4.05
 2 -12 -6 2.64 2.68
 2 -12 -6 9.93 3.2
 2 -12 -5 -0.31 2.86
 -2 -12 5 0.04 2.74
 -2 -12 5 -2.69 2.48
 2 -12 -5 3.79 3.38
 2 -12 -5 -0.35 1.78
 2 -12 -4 33.73 6.03
 2 -12 -4 39.8 6.44
 -2 -12 4 37.77 6.45
 2 -12 -4 38.09 5.56
 -2 -12 4 32.07 5.3
 2 -12 -3 9.55 3.9
 2 -12 -3 5.75 3.39
 -2 -12 3 6.48 2.92
 -2 -12 3 2.78 2.29
 2 -12 -3 4.13 2.71
 2 -12 -2 4.06 2.7
 2 -12 -2 4.11 2.71
 -2 -12 2 1.3 1.94
 2 -12 -2 2.47 2.02
 -2 -12 1 14.54 4.12
 2 -12 -1 21.44 4.95
 -2 -12 1 16.66 3.66
 2 -12 -1 16.51 3.66
 -2 -12 0 7.88 3.82
 2 -12 0 2.95 2.92
 2 -12 0 0.02 1.6
 -2 -12 0 0.8 2.44
 -2 -12 -1 84.86 8.36
 2 -12 1 77.31 8.83
 -2 -12 -1 82.81 9.17
 2 -12 1 78.03 7.49
 2 -12 2 2.63 2.21
 -2 -12 -2 -0.47 2.59
 -2 -12 -2 0.21 1.99
 -2 -12 -3 4.67 2.9
 2 -12 3 10.68 4.36
 -2 -12 -3 2.99 2.27
 2 -12 3 4.69 2.46
 2 -12 4 32.61 5.69
 -2 -12 -4 20.37 4.76
 -2 -12 -4 23.88 4.74
 2 -12 4 25.91 4.59
 2 -12 5 6.74 3.24
 -2 -12 -5 8.73 4.05
 2 -12 5 13.57 3.62
 -2 -12 -5 9.99 3.62
 -2 -12 -6 21.57 4.86
 -2 -12 -6 19.74 4.67
 2 -12 6 17.7 4.7
 2 -12 6 18.25 4.22
 -2 -12 -7 3.61 2.36
 2 -12 7 3.57 3.04
 -2 -12 -7 1.24 2.68
 2 -12 7 3.41 2.55
 -2 -12 -8 2.93 2.49
 2 -12 8 4.42 2.8
 -2 -12 -8 7.16 3.77
 2 -12 8 0.89 2.53
 2 -12 9 20.43 4.39
 -2 -12 -9 13.26 3.97
 2 -12 9 23.07 5.41
 -2 -12 -9 17.68 4.94
 2 -12 10 3.31 2.4
 2 -12 10 5.2 3.44
 -2 -12 -10 9.79 4.56
 2 -12 11 30.71 5.41
 2 -12 11 31.21 6.35
 -2 -12 -11 26.31 5.97
 -2 -12 -12 8.96 4.49
 2 -12 12 3.61 2.88
 2 -12 12 13.65 5.2
 -2 -12 -12 12.78 5.09
 -2 -12 -13 8.98 4.45
 2 -12 13 9.62 3.92
 -2 -12 -13 8.77 4.35
 2 -12 13 3.1 3.69
 -2 -12 -14 65.8 9.39
 -2 -12 -14 67.23 9.22
 2 -12 14 58.16 8.46
 2 -13 -12 11.24 4.34
 -2 -13 12 10.31 3.63
 -2 -13 12 14.23 4.77
 2 -13 -11 1.56 2.95
 -2 -13 11 4.35 2.84
 -2 -13 11 -0.26 3.03
 2 -13 -11 0.07 3.29
 2 -13 -10 16.66 4.72
 -2 -13 10 6 3.61
 -2 -13 10 7.3 3.29
 2 -13 -9 1.41 2.21
 2 -13 -9 -2.8 3.21
 -2 -13 9 2.74 3.37
 -2 -13 9 1.37 2.07
 2 -13 -8 3.92 3.3
 -2 -13 8 4.78 2.78
 -2 -13 8 6.21 3.47
 2 -13 -8 13.04 4.54
 2 -13 -7 3.27 3.44
 -2 -13 7 0.65 2.23
 2 -13 -7 1.67 2.86
 -2 -13 7 8.66 4.82
 2 -13 -7 -1.48 2.02
 2 -13 -6 9.77 3.86
 -2 -13 6 2.42 2.64
 -2 -13 6 5.72 4.21
 2 -13 -6 8.98 4.24
 2 -13 -6 5.52 3.14
 2 -13 -5 26.54 6.07
 2 -13 -5 22.5 4.51
 -2 -13 5 18.17 4.96
 2 -13 -5 35.39 6.5
 -2 -13 5 18.79 4.15
 -2 -13 4 10.56 4.03
 2 -13 -4 11.31 4.07
 2 -13 -4 10.6 3.31
 -2 -13 4 16.3 4.35
 2 -13 -3 26.48 5.62
 -2 -13 3 27.72 5.76
 -2 -13 3 33.21 5.41
 2 -13 -3 26.99 5.01
 -2 -13 2 36.88 6.63
 2 -13 -2 39.71 6.87
 2 -13 -2 36.6 5.37
 -2 -13 2 29.59 5.22
 2 -13 -1 2.98 2.78
 -2 -13 1 4.04 4.17
 2 -13 -1 10.2 3.25
 -2 -13 1 14.87 3.91
 2 -13 0 23.71 5.75
 -2 -13 0 28.89 6.05
 -2 -13 0 29.12 5.3
 2 -13 0 30.08 5.01
 2 -13 1 6.75 3.81
 -2 -13 -1 2.29 3.19
 -2 -13 -1 3.09 2.17
 2 -13 1 3.53 2.5
 -2 -13 -2 178.77 12.75
 -2 -13 -2 193.04 14.64
 2 -13 2 165.4 13.45
 2 -13 2 176.41 11.71
 2 -13 3 21.16 5.48
 -2 -13 -3 16.68 4.79
 2 -13 3 16.55 3.9
 -2 -13 -3 18.32 4.39
 2 -13 4 4.66 3.66
 -2 -13 -4 -1.06 2.72
 -2 -13 -4 0.8 1.97
 2 -13 4 2.15 2.05
 -2 -13 -5 1.12 2.55
 2 -13 5 1.18 2.47
 2 -13 5 -0.52 1.76
 -2 -13 -5 -0.88 2.22
 -2 -13 -6 20.86 4.82
 2 -13 6 22.32 5.78
 -2 -13 -6 19.01 5.29
 2 -13 6 16.93 4
 -2 -13 -7 11.1 3.77
 2 -13 7 18.61 5.11
 -2 -13 -7 12.05 3.91
 2 -13 7 11.53 3.54
 -2 -13 -8 4.96 2.75
 -2 -13 -8 6.74 3.62
 2 -13 8 7.49 3.5
 2 -13 8 3.01 2
 2 -13 9 7.82 3.57
 2 -13 10 2.64 3.02
 -2 -13 -11 16.96 5.05
 2 -13 11 12.35 4.64
 -2 -14 8 77.99 10.1
 2 -14 -8 45.97 7.75
 -2 -14 8 66.54 8.32
 -2 -14 7 2.53 2.96
 2 -14 -7 2.14 3.2
 -2 -14 7 2.24 2.82
 2 -14 -6 5.26 2.68
 -2 -14 6 8.79 4.34
 2 -14 -6 7.77 4.24
 -2 -14 6 13.08 4.24
 2 -14 -5 13.57 3.85
 2 -14 -5 2.82 2.7
 -2 -14 5 11.51 4.36
 -2 -14 5 8.32 3.16
 2 -14 -4 29.73 5.37
 2 -14 -4 22.73 5.58
 -2 -14 4 30.64 6.83
 -2 -14 4 23.24 4.93
 2 -14 -3 50.21 8.3
 -2 -14 3 50.28 8.27
 2 -14 -3 39.49 6.03
 -2 -14 3 37.63 6.22
 2 -14 -2 -0.87 2.9
 -2 -14 2 1.15 2.78
 -2 -14 2 1.26 1.88
 2 -14 -2 0.95 2.57
 -2 -14 1 47.82 7.75
 2 -14 -1 45.24 7.68
 2 -14 -1 37.76 6.03
 -2 -14 1 46.21 6.75
 -2 -14 0 21.75 5.68
 2 -14 0 24.67 5.88
 -2 -14 0 15.35 3.96
 2 -14 0 13.33 3.76
 2 -14 1 43.86 7.88
 -2 -14 -1 37.15 7.2
 -2 -14 -1 45.63 6.83
 2 -14 1 47.99 6.66
 2 -14 2 46.4 7.59
 -2 -14 -2 46.35 8.19
 -2 -14 -2 52.1 7.38
 -2 -14 -3 32.8 7.06
 2 -14 3 21.67 5.69
 -2 -14 -3 23.97 5.08
 2 -14 4 56.49 8.63
 -2 -14 -4 46.03 7.6
 -2 -14 -4 47.73 7.2
 -2 -14 -5 6.64 3.5
 -2 -14 -5 11.14 4.7
 2 -14 5 4.25 3.59
 -2 -14 -6 2.31 2.7
 2 -14 6 7.06 3.9
 -2 -14 -6 4.31 2.97
 -2 -14 -7 4.47 3.37
 2 -14 7 4.35 3.8
 -2 -14 -7 5.74 3.63
 3 0 -27 2.72 3.15
 3 0 -27 9.15 4
 3 0 -27 0.52 3.1
 3 0 -26 30.09 5.73
 3 0 -26 26.17 5.61
 3 0 -26 34.2 6.64
 3 0 -25 0.54 2.21
 3 0 -25 1.55 2.45
 3 0 -25 5.11 3.05
 3 0 -24 20.91 4.63
 3 0 -24 27.55 5.17
 3 0 -24 20.08 5.07
 3 0 -23 1.98 1.98
 3 0 -23 -0.26 1.82
 3 0 -23 -2.09 2.9
 3 0 -22 8.93 3.51
 3 0 -22 16.58 3.86
 3 0 -22 8.09 3.91
 3 0 -21 -0.62 1.88
 3 0 -21 -3.23 2.49
 3 0 -21 -1.1 2.91
 3 0 -20 0.72 2
 3 0 -20 0.28 2.43
 3 0 -19 -0.47 0.95
 3 0 -19 4.08 2.64
 3 0 -19 2.61 3.12
 3 0 -18 20.85 2.73
 3 0 -18 21.62 3.83
 3 0 -18 22.71 4.58
 3 0 -17 0.79 1.37
 3 0 -17 1.9 2.37
 3 0 -17 4.37 2.31
 3 0 -16 34.42 4.93
 3 0 -16 26.8 3.96
 3 0 -15 6.79 2.76
 3 0 -15 -0.08 1.65
 3 0 -14 64.72 6.04
 3 0 -14 55.27 5.03
 3 0 -13 2.7 1.91
 3 0 -12 336.18 10.77
 3 0 -11 1.34 1.65
 3 0 -10 21.48 2.74
 3 0 -9 2.61 1.45
 3 0 -8 214.18 6.76
 -3 0 7 1.74 0.97
 3 0 -7 1.99 1.09
 -3 0 6 79.79 3.53
 3 0 -6 77.63 3.45
 -3 0 5 -0.01 0.54
 3 0 -5 -0.21 0.56
 3 0 -4 30.18 1.66
 -3 0 4 31.63 1.68
 -3 0 3 0.46 0.4
 -3 0 -2 26.79 1.81
 -3 0 -3 -0.4 0.75
 -3 0 -4 27.87 2.3
 -3 0 -5 -0.33 0.89
 -3 0 -5 0.23 0.88
 -3 0 -6 1.41 1.2
 -3 0 -6 0.84 1.14
 -3 0 -7 -0.03 1.08
 -3 0 -7 0.28 0.28
 -3 0 -7 -0.63 1.01
 -3 0 -8 31.25 1.42
 -3 0 -8 31.68 3.28
 -3 0 -8 27.89 2.99
 -3 0 -9 -0.89 1.35
 -3 0 -9 0.39 1.13
 -3 0 -10 29.6 3.47
 -3 0 -10 29.04 3.33
 -3 0 -11 0.38 0.41
 -3 0 -11 1.17 1.64
 -3 0 -11 -0.2 1.19
 -3 0 -12 222.91 10.13
 -3 0 -12 227.29 4.9
 -3 0 -12 214.73 4.85
 -3 0 -12 216.68 9.86
 -3 0 -12 241.24 10.31
 -3 0 -13 1.3 0.67
 -3 0 -13 0.6 0.54
 -3 0 -13 0.39 1.72
 -3 0 -13 -0.03 2.01
 -3 0 -13 1.16 1.52
 -3 0 -14 9.5 1.11
 -3 0 -14 11.62 1.28
 -3 0 -14 9.03 2.76
 -3 0 -14 9.74 2.79
 -3 0 -14 7.38 2.36
 -3 0 -15 -0.11 0.47
 -3 0 -15 0.15 1.7
 -3 0 -15 -0.79 1.58
 -3 0 -15 -0.51 1.65
 -3 0 -16 8.92 3.21
 -3 0 -16 11.4 3.14
 -3 0 -16 11.82 3.09
 -3 0 -17 4.19 2.58
 -3 0 -17 1.47 2.13
 -3 0 -17 -1.58 2.59
 -3 0 -18 16.54 4.1
 -3 0 -18 19.27 4.04
 -3 0 -18 15.15 3.83
 -3 0 -19 4.55 3.09
 -3 0 -19 -0.37 2.49
 -3 0 -19 7.01 3.68
 -3 0 -20 146.82 11.03
 -3 0 -20 170.3 11.57
 -3 0 -20 147.51 11.1
 -3 0 -21 1.42 2.71
 -3 0 -21 -4.81 2.35
 -3 0 -21 2.08 2.93
 -3 0 -22 8.38 3.54
 -3 0 -22 15.89 4.56
 -3 0 -22 6.68 3.13
 -3 0 -23 0.77 2.6
 -3 0 -23 1.64 2.77
 -3 0 -23 -1.08 2.74
 -3 0 -24 14.86 4.11
 -3 0 -24 19.66 4.76
 -3 0 -24 20.99 5.18
 -3 0 -25 1.82 2.5
 -3 0 -25 4.69 2.78
 -3 0 -25 3.77 3.12
 3 1 -27 17.41 4.58
 3 -1 -27 12.42 4.02
 3 -1 -27 26 5.34
 3 1 -27 15.87 4.47
 3 1 -27 18.69 5.26
 3 -1 -27 23.81 6
 3 1 -26 30.43 5.69
 3 -1 -26 23.97 5.74
 3 1 -26 30.47 5.93
 3 -1 -26 30.73 5.56
 3 -1 -26 26.22 6.28
 3 1 -26 25.47 5.84
 3 1 -25 44.47 6.68
 3 -1 -25 36.51 6.08
 3 -1 -25 43.16 6.33
 3 1 -25 48.46 7.23
 3 1 -25 44.35 7.27
 3 -1 -25 43.24 7.45
 3 -1 -24 21.18 4.84
 3 1 -24 20.51 4.57
 3 1 -24 27.26 5.39
 3 -1 -24 23.14 4.67
 3 -1 -24 14.85 4.67
 3 1 -24 20.94 5.21
 3 1 -23 12.61 3.62
 3 -1 -23 24.22 4.92
 3 -1 -23 24.16 4.61
 3 1 -23 21.54 5.11
 3 -1 -23 13.58 3.84
 3 1 -22 14.58 3.93
 3 -1 -22 15.51 4.09
 3 -1 -22 22.41 4.5
 3 -1 -22 6.25 3.39
 3 1 -22 14.56 4.24
 3 -1 -21 10.55 3.7
 3 1 -21 11.31 3.61
 3 -1 -21 11.29 3.27
 3 1 -21 16.07 4.49
 3 -1 -21 8.89 3.58
 3 1 -20 1.82 2.21
 3 -1 -20 -3.51 2.93
 3 -1 -20 -2.21 2.57
 3 -1 -20 0.96 1.62
 3 -1 -19 65.52 6.62
 3 1 -19 70.57 6.69
 3 1 -19 77.08 8.06
 3 -1 -19 77.43 7.9
 3 -1 -19 61.88 6.15
 3 -1 -19 74.71 5.06
 3 -1 -18 -0.34 1.98
 3 1 -18 3.68 2.62
 3 -1 -18 3.35 1.49
 3 -1 -18 0.31 2.33
 3 -1 -18 1.28 1.68
 3 -1 -17 0.81 2.25
 3 -1 -17 0.16 0.96
 3 1 -17 4.43 2.66
 3 -1 -17 1.34 2.01
 3 -1 -17 -1.02 1.41
 3 1 -16 34.88 4.28
 3 -1 -16 41.02 4.82
 3 -1 -16 33.54 4.81
 3 -1 -16 41.11 3.62
 3 1 -15 2.01 1.53
 3 -1 -15 1.9 1.57
 3 -1 -15 3.82 2.26
 3 -1 -15 3.2 1.34
 3 -1 -14 105.34 6.89
 3 1 -14 104.79 6.67
 3 -1 -14 95.07 7.24
 3 -1 -14 102.08 5.37
 3 -1 -13 261.71 10.43
 3 1 -13 252.84 9.72
 3 -1 -13 257.62 11.25
 3 -1 -13 256.16 8.35
 3 1 -12 5.99 1.6
 3 -1 -12 6.5 1.76
 3 -1 -12 9.86 2.66
 3 -1 -12 7.41 1.69
 3 1 -11 5.53 1.61
 3 -1 -11 5.53 1.77
 3 -1 -11 8.21 2.3
 3 -1 -11 6.48 1.62
 3 1 -10 73.37 4.39
 3 -1 -10 76.35 4.84
 3 -1 -10 80.74 5.57
 3 -1 -10 83.53 4.29
 3 -1 -9 67.82 4.31
 3 1 -9 66.89 3.97
 3 -1 -9 76.35 5.37
 3 -1 -9 71.82 3.92
 3 1 -8 19.84 2.05
 3 -1 -8 18.62 2.35
 3 -1 -8 23.12 2.77
 3 -1 -8 21.46 2.16
 3 1 -7 54.64 3.03
 3 -1 -7 51.44 3.44
 3 -1 -7 57.21 3.95
 3 -1 -7 60.52 3.28
 3 1 -6 110.41 3.8
 -3 1 6 113.74 4.58
 3 -1 -6 102.67 4.39
 3 -1 -6 105.76 5.03
 3 -1 -6 116.35 4.29
 3 1 -5 29.76 1.77
 -3 1 5 27.49 2.21
 3 -1 -5 25.66 2.1
 -3 1 5 43.09 3.06
 3 -1 -5 39.57 3.03
 3 -1 -5 30.57 2.18
 3 1 -4 8.64 0.92
 3 -1 -4 10.42 1.42
 -3 1 4 14.02 1.81
 3 -1 -4 10.95 1.9
 3 -1 -4 9.22 1.58
 -3 1 4 7.76 1.29
 -3 1 3 1.02 0.83
 3 -1 -3 2.02 0.68
 3 -1 -3 1.94 0.74
 -3 1 3 1.64 0.75
 3 -1 -3 0.67 0.72
 -3 1 3 5.32 1.25
 -3 1 2 19.77 1.48
 -3 -1 -1 0.19 0.61
 3 1 1 0.89 0.62
 -3 -1 -1 0.09 0.49
 3 1 1 0.98 0.53
 3 1 1 0.68 0.47
 -3 -1 -1 0.36 0.56
 3 1 1 0.32 0.52
 3 1 1 1.22 0.48
 3 -1 1 0.8 0.43
 3 1 2 4.86 1.01
 -3 -1 -2 6.01 1.07
 3 1 2 5.4 0.95
 3 -1 2 5.88 0.83
 -3 -1 -2 5.34 0.99
 3 1 2 4.01 0.82
 -3 1 -2 5.97 0.82
 3 1 2 6.48 0.99
 -3 -1 -2 7.49 1.11
 -3 -1 -2 6.44 0.9
 3 1 2 5.18 0.82
 3 -1 3 38.08 1.85
 3 1 3 41.27 2.64
 -3 1 -3 38.89 1.84
 -3 -1 -3 37.38 2.52
 3 1 3 33.96 2.29
 -3 -1 -3 39.19 2.46
 -3 -1 -3 38.77 2.25
 3 1 3 36.92 2.15
 3 1 3 42.94 2.58
 -3 -1 -3 39 2.54
 3 1 4 16.79 1.98
 -3 -1 -4 16.34 1.69
 3 1 4 16.01 1.77
 -3 1 -4 12.37 1.18
 3 -1 4 15.81 1.26
 -3 -1 -4 13.18 1.81
 3 1 4 16.71 1.82
 -3 -1 -4 13.84 1.77
 -3 -1 -5 13.14 1.7
 -3 -1 -5 13.23 1.85
 -3 1 -5 14.65 1.26
 -3 -1 -5 13.66 1.96
 -3 1 -6 301.28 5.63
 -3 -1 -6 287.35 8.06
 -3 -1 -6 300.47 8.37
 -3 -1 -6 289.13 8.64
 -3 -1 -7 17.85 2.31
 -3 -1 -7 19.24 2.52
 -3 1 -7 17.44 1.44
 -3 -1 -7 21.8 2.62
 -3 1 -8 264.23 5.69
 -3 -1 -8 252.38 8.78
 -3 -1 -8 255.55 8.61
 -3 -1 -8 264.97 9.39
 -3 -1 -9 238.13 3.71
 -3 1 -9 234.06 5.5
 -3 1 -9 222.97 8.81
 -3 -1 -9 229.67 8.73
 -3 -1 -9 238.98 8.86
 -3 -1 -9 232.45 9.12
 -3 -1 -10 146.79 3.1
 -3 1 -10 144.21 7.49
 -3 1 -10 152.17 4.66
 -3 -1 -10 138.55 7.23
 -3 -1 -10 154.46 7.45
 -3 -1 -10 158.04 7.94
 -3 -1 -11 34.62 3.79
 -3 -1 -11 37.9 4.08
 -3 1 -11 31.48 3.91
 -3 -1 -11 33.69 1.57
 -3 1 -11 31.56 2.22
 -3 -1 -11 29.75 3.76
 -3 -1 -12 0.77 0.45
 -3 -1 -12 0.41 1.61
 -3 1 -12 0.24 0.6
 -3 1 -12 -0.5 1.6
 -3 -1 -12 0.67 1.32
 -3 -1 -13 75.25 2.52
 -3 1 -13 70.83 3.52
 -3 -1 -13 80.43 6.34
 -3 -1 -13 86.05 6.41
 -3 -1 -13 79.71 6.42
 -3 1 -13 68.11 5.93
 -3 -1 -14 21.18 3.63
 -3 -1 -14 26.2 3.99
 -3 1 -14 25.84 3.89
 -3 -1 -14 25.06 3.6
 -3 1 -14 24.07 2.17
 -3 -1 -14 29.25 1.62
 -3 -1 -15 6.72 0.9
 -3 -1 -15 6.56 2.62
 -3 1 -15 3.47 2.14
 -3 -1 -15 6.35 2.56
 -3 -1 -15 7.15 2.44
 -3 -1 -16 1.93 1.76
 -3 1 -16 0.23 2.41
 -3 -1 -16 0.38 2.03
 -3 1 -16 1.48 1.92
 -3 -1 -16 0.32 1.66
 -3 -1 -17 79.99 7.56
 -3 1 -17 87.61 7.8
 -3 1 -17 75.87 7.11
 -3 -1 -17 76.18 7.16
 -3 -1 -17 83.1 7.95
 -3 1 -17 80.06 7.45
 -3 -1 -18 78.86 7.67
 -3 1 -18 84.78 8.08
 -3 -1 -18 87.7 7.86
 -3 1 -18 92.28 8.26
 -3 1 -18 85.71 7.93
 -3 -1 -18 73.19 7.62
 -3 1 -19 43.34 6.18
 -3 1 -19 41.4 6.04
 -3 -1 -19 43.23 6.08
 -3 1 -19 41.67 5.88
 -3 -1 -19 40.99 5.71
 -3 -1 -19 39.48 5.92
 -3 1 -20 10.59 3.57
 -3 -1 -20 11.93 4.05
 -3 1 -20 13.44 4.17
 -3 -1 -20 8.82 3.2
 -3 1 -20 9.41 3.55
 -3 -1 -20 4.96 2.67
 -3 1 -21 7.2 3.46
 -3 1 -21 3.71 2.34
 -3 -1 -21 0.14 2.23
 -3 -1 -21 5.85 2.52
 -3 1 -21 4.93 2.91
 -3 -1 -21 7.13 3.16
 -3 1 -22 1 2.44
 -3 -1 -22 4.43 3.29
 -3 1 -22 0.98 2.5
 -3 -1 -22 8 3.2
 -3 1 -22 6.02 3.38
 -3 -1 -22 1.02 2.24
 -3 -1 -23 8.96 4.21
 -3 1 -23 4.46 3.06
 -3 1 -23 1.31 2.42
 -3 -1 -23 4.15 3.21
 -3 1 -23 0.36 2.98
 -3 -1 -23 4.32 2.83
 -3 -1 -24 -0.43 2.41
 -3 1 -24 -1.82 2.55
 -3 -1 -24 6.28 2.76
 -3 1 -24 0.09 2.83
 -3 1 -24 3.58 3.07
 -3 -1 -24 4.34 3.2
 -3 1 -25 3.15 3.35
 -3 -1 -25 -1.59 2.7
 -3 1 -25 2.23 2.84
 -3 -1 -25 -3.12 3.15
 -3 -1 -25 0.84 2.6
 -3 1 -25 0.38 2.07
 3 -2 -26 1.93 2.63
 3 2 -26 -2.68 2.36
 3 2 -26 0.69 2.13
 3 -2 -26 -1.02 3.04
 3 2 -25 -0.62 2.23
 3 -2 -25 0.86 2.01
 3 -2 -25 2.25 2.3
 3 -2 -25 3.12 3.16
 3 2 -25 6.76 3.46
 3 -2 -24 17 4.68
 3 2 -24 20.61 5.13
 3 -2 -24 24.27 4.6
 3 2 -24 15.99 4.04
 3 -2 -24 22.53 4.85
 3 -2 -23 -2.37 2.92
 3 -2 -23 2.52 2.17
 3 2 -23 -0.04 2.39
 3 -2 -23 -3.31 3.05
 3 -2 -22 1.34 2.67
 3 -2 -22 1.65 2.28
 3 2 -22 1.43 2.06
 3 -2 -22 4.4 2.82
 3 -2 -21 27.88 5.64
 3 -2 -21 24.77 4.55
 3 2 -21 17.31 3.72
 3 -2 -21 22.2 4.56
 3 2 -20 11.47 3.03
 3 -2 -20 8.47 3.04
 3 -2 -20 11.26 3.7
 3 -2 -20 13.06 3.33
 3 2 -19 0.38 1.63
 3 -2 -19 -1.67 2.07
 3 -2 -19 1.4 1.23
 3 -2 -19 0.76 2.33
 3 -2 -19 1.93 1.97
 3 2 -18 2.36 1.63
 3 -2 -18 6.07 2.85
 3 -2 -18 -2 2.44
 3 -2 -18 2.22 1.69
 3 -2 -18 3.49 1.5
 3 -2 -17 121.7 8.75
 3 2 -17 116.39 7.87
 3 -2 -17 133.03 6.7
 3 -2 -17 113.78 9.18
 3 -2 -17 122.52 7.64
 3 2 -16 5.06 2.05
 3 -2 -16 5.77 2.21
 3 -2 -16 5.32 1.67
 3 -2 -16 3.74 2.64
 3 -2 -16 5.23 1.78
 3 2 -15 17.86 3.17
 3 -2 -15 16.42 3.21
 3 -2 -15 18.83 2.53
 3 -2 -15 22.73 4.05
 3 -2 -15 16.72 2.87
 3 2 -14 1.46 1.43
 3 -2 -14 1.92 1.91
 3 -2 -14 2.38 1.9
 3 -2 -14 -0.22 1.12
 3 -2 -14 1.85 1.09
 3 -2 -13 52.68 4.9
 3 2 -13 61.81 4.82
 3 -2 -13 59.48 5.48
 3 -2 -13 63.28 4.54
 3 -2 -13 61.29 4.17
 3 -2 -12 34.65 3.83
 3 2 -12 42.67 3.9
 3 -2 -12 43.99 3.45
 3 -2 -12 40.61 4.62
 3 -2 -12 38.83 3.51
 3 2 -11 1.61 1.44
 3 -2 -11 3.92 1.81
 3 -2 -11 1.71 0.92
 3 -2 -11 2.22 1.58
 3 -2 -11 3.31 1.05
 3 2 -10 0.22 1.22
 3 -2 -10 -0.56 1.6
 3 -2 -10 1.31 1.12
 3 -2 -10 -0.54 1.31
 3 -2 -10 -0.37 0.97
 3 2 -9 195.31 6.69
 3 -2 -9 193.83 7.79
 3 -2 -9 195.87 8.31
 3 -2 -9 183.95 5.95
 3 -2 -9 196.34 6.66
 3 -2 -8 22.16 2.59
 3 -2 -8 29.85 3.22
 3 -2 -8 24.59 2.06
 3 -2 -8 27.42 2.46
 3 -2 -7 1.06 1.04
 3 -2 -7 2.29 1.05
 3 -2 -7 1.45 0.77
 3 -2 -7 1.78 0.86
 3 -2 -6 0.2 0.91
 3 -2 -6 1.13 1.14
 3 -2 -6 0.61 0.52
 -3 2 6 -0.09 0.7
 3 -2 -6 0.51 0.72
 3 -2 -5 42.89 3.05
 -3 2 5 43.11 2.83
 3 -2 -5 41.67 2.78
 3 -2 -5 38.66 3.14
 3 -2 -5 42.89 1.75
 3 -2 -4 1.71 0.88
 -3 2 4 1.29 0.81
 -3 2 4 0.75 0.76
 -3 2 4 3.37 1.35
 3 -2 -4 2.69 1.49
 -3 2 4 2.8 1.17
 -3 2 4 0.1 0.86
 3 -2 -4 -0.38 0.98
 3 -2 -3 10.07 1.43
 -3 2 3 9.53 1.37
 -3 2 3 11.21 1.53
 3 -2 -3 9.23 1.56
 -3 2 3 11.35 1.29
 -3 2 3 9.66 1.49
 3 -2 -3 9.54 1.42
 -3 -2 3 8.12 1.34
 -3 2 3 11.73 1.63
 3 -2 -3 7.06 1.44
 -3 2 2 4.89 1.36
 -3 -2 2 5.27 1.2
 -3 2 2 7.75 1.42
 3 -2 -2 4.34 1.07
 3 2 -2 5.49 0.73
 -3 2 2 4.1 1.18
 3 -2 -2 5.93 1.19
 -3 2 2 5.35 1.18
 3 -2 -2 4.1 0.83
 3 -2 -2 6.13 1.24
 -3 2 2 4.87 0.77
 -3 -2 2 5.44 1.22
 3 2 -2 4.83 1.12
 -3 2 1 49.69 2.71
 3 -2 -1 43.81 2.59
 -3 -2 1 40.4 1.89
 3 2 -1 40.22 1.89
 3 -2 -1 41.76 2.63
 -3 2 1 46.07 2.73
 3 -2 -1 40.9 2.55
 3 2 -1 44.22 2.54
 3 -2 -1 43.25 1.74
 -3 2 1 40.7 2.53
 -3 -2 1 37.72 2.48
 3 2 -1 41 2.55
 -3 2 1 44.96 1.82
 3 2 -1 46.6 2.65
 -3 -2 1 41.95 2.53
 -3 2 0 72.4 3.12
 3 2 0 74.43 3.17
 3 2 0 78.93 2.89
 -3 -2 0 75.42 2.83
 -3 2 0 75.5 3.39
 3 -2 0 78.91 3.54
 -3 -2 0 74.41 3.16
 3 -2 0 78.55 3.18
 -3 -2 0 77.42 3.3
 3 2 0 74.41 3.29
 -3 -2 0 72.34 3.23
 -3 2 0 78.1 3.36
 3 2 0 80.28 3.5
 3 -2 0 71.94 2.21
 -3 2 0 74.76 2.23
 -3 -2 0 71.13 3.36
 3 2 0 74.72 3.22
 3 -2 1 136.7 4.3
 -3 2 -1 126.91 4.14
 3 2 1 135.67 4.31
 -3 -2 -1 129.99 4.3
 -3 -2 -1 135.89 4.16
 3 2 1 128.05 4.08
 3 2 1 130.04 4.07
 3 -2 1 135.22 4.56
 -3 2 -1 139.54 4.62
 3 2 1 121.05 4.34
 -3 -2 -1 129.88 4.4
 3 2 1 127.87 4.54
 3 -2 1 129.47 3.13
 -3 -2 -1 136.21 4.67
 -3 -2 -1 131.07 4.32
 3 2 1 131.91 4.34
 3 -2 2 0.83 0.94
 3 2 2 -0.2 0.84
 3 2 2 1.49 0.9
 -3 -2 -2 2.61 1.36
 -3 -2 -2 1.15 0.84
 3 2 2 0.53 0.56
 3 -2 2 -0.51 0.64
 3 2 2 1.5 0.68
 -3 -2 -2 0.23 0.74
 -3 -2 -2 1.16 1.28
 -3 2 -2 -0.31 0.66
 3 2 2 -0.16 0.81
 3 2 2 -0.12 0.67
 3 -2 3 20.34 1.86
 3 2 3 19.79 1.94
 -3 -2 -3 16.48 1.81
 3 2 3 19.4 1.92
 -3 -2 -3 13.97 1.79
 -3 2 -3 17.99 1.79
 -3 -2 -3 18.76 1.52
 3 2 3 19.31 1.53
 3 -2 3 22.15 1.94
 3 2 3 21.1 1.98
 -3 -2 -3 21.15 1.98
 -3 -2 -3 18.16 2.06
 -3 -2 -3 18.94 1.9
 3 2 3 18.76 1.91
 3 2 4 2.93 0.91
 -3 -2 -4 1.63 0.88
 3 2 4 2.3 0.6
 -3 -2 -4 4.03 1.39
 3 -2 4 2.22 0.88
 -3 -2 -4 2.65 0.69
 -3 2 -4 2.98 0.87
 -3 -2 -4 1.61 0.95
 3 2 4 0.61 0.57
 3 2 4 4.82 1.3
 -3 -2 -4 2.67 1.2
 -3 -2 -5 0.46 0.98
 3 2 5 -0.24 0.46
 3 -2 5 1.54 0.89
 -3 -2 -5 0.25 0.45
 -3 2 -5 0.51 0.6
 -3 -2 -5 -0.23 0.84
 -3 -2 -5 0.26 0.88
 -3 -2 -6 2.81 1.34
 3 2 6 -0.04 0.47
 -3 -2 -6 0.55 0.55
 -3 2 -6 0.5 0.68
 -3 -2 -6 1.43 1.09
 -3 -2 -6 -0.03 0.84
 -3 -2 -7 28.94 3.14
 3 2 7 29.48 1.71
 -3 -2 -7 25.41 3
 -3 -2 -7 28.01 2.84
 -3 2 -7 27.01 2.21
 -3 -2 -7 27.72 1.7
 -3 -2 -8 27.98 3.18
 -3 -2 -8 28.08 3.05
 -3 -2 -8 25.03 2.88
 -3 -2 -8 33.31 1.82
 -3 2 -8 28.59 2.51
 -3 2 -9 130.42 6.68
 -3 -2 -9 136.71 7.26
 -3 -2 -9 131.7 7.02
 -3 -2 -9 131.86 6.56
 -3 -2 -9 131.14 3.64
 -3 -2 -10 20.15 3.13
 -3 -2 -10 12.4 2.37
 -3 -2 -10 22.23 2.96
 -3 -2 -10 17.56 1.42
 -3 -2 -11 86.67 6.45
 -3 -2 -11 81.99 6
 -3 -2 -11 77.3 5.58
 -3 -2 -11 77.72 2.91
 -3 -2 -12 30.22 4.13
 -3 -2 -12 23.23 3.49
 -3 -2 -12 31.19 3.91
 -3 2 -12 26.36 3.64
 -3 -2 -12 26.15 1.71
 -3 -2 -13 10.28 2.76
 -3 -2 -13 8.62 2.62
 -3 -2 -13 7.6 2.41
 -3 -2 -13 8.15 1.05
 -3 2 -13 8.35 2.65
 -3 -2 -14 4.68 2.2
 -3 -2 -14 5.14 2.4
 -3 -2 -14 7.2 2.19
 -3 -2 -14 6.74 0.94
 -3 2 -14 7.05 2.7
 -3 -2 -15 -1.81 2.42
 -3 -2 -15 2.4 1.61
 -3 -2 -15 2.66 2.1
 -3 2 -15 2.56 2.05
 -3 -2 -16 -1.33 1.85
 -3 -2 -16 -1.28 1.69
 -3 -2 -16 -0.3 1.67
 -3 2 -16 0.87 1.73
 -3 -2 -17 12.3 3.66
 -3 -2 -17 21.06 4.11
 -3 -2 -17 19.18 3.56
 -3 2 -17 21.11 3.77
 -3 -2 -18 -0.24 1.99
 -3 -2 -18 -1.06 2.37
 -3 -2 -18 1.34 2.1
 -3 2 -18 1.74 2.64
 -3 -2 -19 9.28 3.43
 -3 -2 -19 10.93 3.52
 -3 -2 -19 15.19 3.7
 -3 2 -19 9.2 3.45
 -3 2 -19 7.45 2.93
 -3 -2 -20 10.94 3.89
 -3 -2 -20 4.89 2.6
 -3 -2 -20 10.25 3.27
 -3 2 -20 12.83 4.46
 -3 2 -20 9.67 2.62
 -3 -2 -21 15.11 4.25
 -3 -2 -21 17.32 4.31
 -3 2 -21 16.35 4.42
 -3 -2 -21 23.26 4.58
 -3 2 -21 18.29 4.41
 -3 2 -21 20.42 4.47
 -3 -2 -22 5.08 2.86
 -3 2 -22 7.24 3.77
 -3 -2 -22 -0.9 2.63
 -3 2 -22 9.74 4.25
 -3 -2 -22 2.87 2.34
 -3 2 -22 4.28 2.64
 -3 -2 -23 6.34 3.29
 -3 2 -23 4.05 2.42
 -3 -2 -23 1.25 2.66
 -3 2 -23 10.26 4
 -3 -2 -23 8.1 2.8
 -3 2 -23 4.72 3.04
 -3 -2 -24 8.3 3.05
 -3 2 -24 3.95 3.42
 -3 -2 -24 1.1 2.17
 -3 -2 -24 -1.62 2.48
 -3 2 -24 4 2.71
 -3 2 -24 3.42 2.88
 -3 2 -25 4.14 2.77
 -3 -2 -25 4.4 3.54
 -3 2 -25 -1.18 3.07
 -3 -2 -25 -1.5 2.8
 -3 -2 -25 0.04 3.12
 -3 2 -25 0.86 2.02
 3 3 -26 11.83 4.8
 3 -3 -26 -1.05 3.06
 3 3 -26 5.75 3.2
 3 -3 -26 6.96 4.32
 3 -3 -25 27.25 6.63
 3 3 -25 27.64 6.11
 3 -3 -25 14.6 4.58
 3 3 -25 12.2 3.75
 3 -3 -24 41.42 7.08
 3 -3 -24 39.18 6.76
 3 3 -24 47.93 6.46
 3 -3 -23 13.84 4.58
 3 -3 -23 12.86 4.73
 3 -3 -23 6.55 2.86
 3 3 -23 4.09 2.48
 3 3 -22 89.32 8.18
 3 -3 -22 90.62 9.11
 3 -3 -22 90.05 9.64
 3 -3 -22 89.09 7.64
 3 -3 -21 12.22 3.63
 3 -3 -21 19.39 4.94
 3 -3 -21 13.53 3.02
 3 3 -21 7.44 2.93
 3 -3 -20 1.18 2.37
 3 -3 -20 4.94 3.53
 3 -3 -20 -0.51 1.51
 3 3 -20 1.65 1.84
 3 -3 -19 3.27 2.25
 3 3 -19 5.33 2.51
 3 -3 -19 3.76 2.5
 3 -3 -19 5.58 2.23
 3 -3 -18 -3.89 2.3
 3 -3 -18 -0.72 0.93
 3 3 -18 1.31 1.54
 3 -3 -18 0.13 2.15
 3 -3 -18 -1.36 1.77
 3 -3 -17 8.73 2.66
 3 -3 -17 8.02 2.02
 3 3 -17 11.31 3.08
 3 -3 -17 3.95 2.04
 3 -3 -17 8.39 2.16
 3 -3 -16 2.17 2.2
 3 -3 -16 1.27 1.49
 3 3 -16 -1.52 1.54
 3 -3 -16 0.91 1.8
 3 -3 -16 2.99 1.53
 3 -3 -15 9.56 2.85
 3 -3 -15 8.7 1.79
 3 3 -15 8.6 2.43
 3 -3 -15 7.18 2.56
 3 -3 -15 10.54 2.36
 3 -3 -14 6.15 2.56
 3 -3 -14 9.21 1.98
 3 3 -14 9.19 2.33
 3 -3 -14 4.69 2.15
 3 -3 -14 7.51 1.94
 3 -3 -13 0.11 1.86
 3 -3 -13 0.72 1.14
 3 3 -13 2.59 1.93
 3 -3 -13 -0.23 1.89
 3 -3 -13 0.34 0.91
 3 -3 -12 15.21 2.9
 3 -3 -12 19.26 2.6
 3 3 -12 16.92 2.72
 3 -3 -12 11.86 2.92
 3 -3 -12 21.39 2.58
 3 -3 -11 11.44 2.4
 3 -3 -11 12.84 2.83
 3 -3 -11 11.95 1.88
 3 -3 -11 14.77 2.22
 3 -3 -10 9.64 2.18
 3 -3 -10 13.41 2.91
 3 -3 -10 8.05 1.46
 3 -3 -10 11.48 2.02
 3 -3 -9 3.71 1.57
 3 -3 -9 5.3 1.88
 3 -3 -9 3.91 1.03
 3 -3 -9 3.65 1.36
 3 -3 -8 8.79 2.06
 3 -3 -8 14.37 2.13
 3 -3 -8 12.6 2.54
 3 -3 -8 10.84 1.36
 3 -3 -7 57.9 4.48
 3 -3 -7 57.25 3.81
 3 -3 -7 52.25 4.01
 3 -3 -7 60.41 2.81
 3 -3 -6 75.62 4.25
 3 -3 -6 76.65 4.88
 3 -3 -6 75.52 4.75
 3 -3 -6 69.83 2.64
 3 -3 -5 23.29 2.74
 3 -3 -5 21.09 2.43
 3 -3 -5 24.52 1.39
 -3 3 5 21.19 1.29
 3 -3 -5 23.76 2.74
 -3 -3 4 79.49 4.55
 3 -3 -4 75.54 4.56
 3 -3 -4 72.86 4.31
 3 -3 -4 68.97 3.98
 3 -3 -4 79.17 4.7
 -3 3 4 68.74 3.54
 -3 -3 4 65.81 4.08
 -3 3 4 69.3 2.11
 -3 -3 3 23.46 2.39
 3 -3 -3 19.91 2.33
 3 -3 -3 21.42 2.49
 3 -3 -3 21.15 2.35
 3 -3 -3 22.17 2.31
 3 -3 -3 20.94 1.89
 -3 -3 3 20.75 2.4
 -3 3 3 21.93 1.85
 -3 3 3 19.31 1.16
 3 3 -2 0.71 0.71
 3 -3 -2 -0.09 0.92
 3 -3 -2 1.58 1.02
 3 -3 -2 0.12 0.55
 -3 3 2 -0.6 0.56
 -3 -3 2 -0.65 0.9
 3 -3 -2 -0.45 0.83
 -3 -3 2 -1.08 0.96
 -3 -3 1 80.3 3.33
 -3 -3 1 77.17 3.72
 3 3 -1 76.06 3.3
 3 -3 -1 72.01 4.06
 3 -3 -1 80.08 4.13
 3 -3 -1 77.33 4.15
 3 3 -1 80.12 3.85
 3 -3 -1 77.47 3.13
 -3 -3 1 78.58 4.03
 -3 3 1 73.34 3.06
 -3 -3 1 73.94 3.94
 3 -3 0 -0.75 0.9
 3 -3 0 1.11 1.37
 -3 -3 0 3.23 1.29
 -3 3 0 0.64 0.64
 3 3 0 0.89 0.61
 -3 -3 0 3 1.42
 3 -3 0 3.05 0.9
 -3 3 0 1.23 0.56
 3 3 0 0.34 0.66
 -3 -3 0 0.95 0.85
 -3 -3 -1 45.91 2.94
 3 3 1 42.88 2.79
 3 -3 1 44.99 3.29
 3 3 1 46.23 3
 -3 -3 -1 48.53 3.27
 3 -3 1 40.33 2.93
 -3 -3 -1 46.99 3.29
 -3 -3 -1 46.1 2.98
 3 -3 1 43.92 2.4
 -3 -3 -1 47.23 3.26
 -3 3 -1 45.68 2.46
 3 3 1 46.18 2.93
 3 -3 2 60.44 3.58
 -3 -3 -2 62.2 3.69
 -3 -3 -2 57.26 3.45
 -3 -3 -2 61.32 3.36
 3 3 2 59.07 3.33
 3 -3 2 58.53 3.71
 -3 -3 -2 60.48 3.37
 -3 -3 -2 61.18 3.82
 3 -3 2 61 2.95
 -3 -3 -2 59.58 3.72
 3 3 2 62.22 3.49
 -3 -3 -3 395.05 9.45
 -3 -3 -3 392.27 9.52
 -3 -3 -3 384.57 8.24
 3 -3 3 400.87 9.46
 3 3 3 405.35 8.51
 -3 -3 -3 404.12 9.88
 -3 -3 -3 392.9 9.58
 3 -3 3 398.45 9.48
 -3 -3 -3 394.57 8.83
 -3 -3 -4 40.1 3.42
 -3 -3 -4 35.61 3.17
 3 -3 4 34.29 2.86
 3 3 4 35.85 2.54
 -3 -3 -4 27.38 2.26
 -3 -3 -4 28.69 2.91
 -3 -3 -4 33.46 3.05
 3 -3 4 42.17 3.39
 -3 -3 -4 34.36 2.87
 -3 -3 -5 64.4 3.31
 3 -3 5 70.77 4.11
 3 3 5 68.16 3.42
 -3 -3 -5 73.47 4.63
 -3 -3 -5 68.35 4.44
 -3 -3 -5 62.93 4.26
 -3 -3 -5 69.51 4.06
 -3 -3 -6 6.57 1.84
 -3 -3 -6 8.32 1.37
 3 3 6 5.6 1.03
 -3 -3 -6 10.44 2.35
 -3 -3 -6 7.7 1.97
 -3 -3 -7 151.8 4.98
 -3 -3 -7 147.69 7.06
 3 3 7 148.26 4.84
 -3 -3 -7 142.01 7.05
 -3 -3 -7 132.05 6.14
 -3 -3 -8 122.26 4.5
 -3 -3 -8 129.34 6.92
 3 3 8 122.6 4.4
 -3 -3 -8 126.96 6.94
 -3 -3 -8 118.33 6.01
 -3 -3 -9 39.16 4.27
 3 3 9 36.67 2.41
 -3 -3 -9 39.38 2.53
 -3 -3 -9 31.88 3.88
 -3 -3 -9 39.8 3.67
 -3 -3 -10 63.85 5.38
 -3 3 -10 62.04 5.15
 3 3 10 71.18 3.32
 -3 -3 -10 70.7 5.57
 -3 -3 -10 60.96 4.67
 -3 -3 -10 66.2 3.31
 -3 -3 -11 40.93 4.57
 -3 -3 -11 33.95 4.17
 -3 -3 -11 35.97 3.93
 -3 -3 -11 38.43 2.51
 -3 -3 -12 164.97 9.32
 -3 -3 -12 158.38 9.01
 -3 -3 -12 166.85 8.49
 -3 -3 -12 162.61 5.06
 -3 -3 -13 20.94 3.99
 -3 -3 -13 15.1 3.2
 -3 -3 -13 15.7 2.91
 -3 -3 -13 16.47 1.64
 -3 -3 -14 3.75 1.71
 -3 -3 -14 1.6 1.44
 -3 -3 -14 3.18 1.76
 -3 -3 -14 2.82 0.81
 -3 3 -14 2.64 1.78
 -3 -3 -15 2.1 2.51
 -3 -3 -15 8.66 2.82
 -3 -3 -15 4.13 2.11
 -3 3 -15 7.88 2.85
 -3 -3 -16 0.45 1.89
 -3 -3 -16 1.44 2.12
 -3 -3 -16 0.85 1.54
 -3 3 -16 0.9 2.23
 -3 -3 -17 3.5 1.8
 -3 -3 -17 8.19 3.37
 -3 -3 -17 2.89 1.76
 -3 3 -17 7.38 3.04
 -3 -3 -18 15.56 4.01
 -3 -3 -18 18.3 4.47
 -3 -3 -18 19.31 3.89
 -3 3 -18 16.51 3.68
 -3 -3 -19 34.75 5.91
 -3 -3 -19 30.67 5.42
 -3 -3 -19 41.06 5.26
 -3 3 -19 35.46 5.42
 -3 -3 -20 6.38 3.57
 -3 -3 -20 5.02 3.14
 -3 -3 -20 1.46 2.11
 -3 3 -20 -0.31 2
 -3 -3 -21 5.7 3.17
 -3 -3 -21 7.86 3.41
 -3 3 -21 4.96 2.99
 -3 -3 -21 10.63 3.56
 -3 3 -21 8.49 3.21
 -3 -3 -22 10.45 4.06
 -3 -3 -22 10.18 3.87
 -3 3 -22 21.06 5.38
 -3 -3 -22 11.84 3.79
 -3 3 -22 9.37 3.94
 -3 -3 -23 36.91 6.67
 -3 -3 -23 44.42 7.22
 -3 3 -23 44.49 7.09
 -3 3 -23 31.03 5.98
 -3 -3 -23 42.88 6.25
 -3 3 -23 34.98 6.01
 -3 -3 -24 16.6 4.67
 -3 -3 -24 13.97 4.42
 -3 3 -24 32.77 6.63
 -3 3 -24 14.24 4.61
 -3 -3 -24 19.1 4.25
 -3 3 -24 14.97 4.53
 -3 -3 -25 2.29 3.37
 -3 3 -25 10.15 4.21
 -3 -3 -25 3.46 3.2
 -3 3 -25 8.6 4.24
 -3 -3 -25 2.69 3.1
 -3 3 -25 1.39 2.51
 3 -4 -26 14.37 5.13
 3 -4 -26 17.89 4.98
 3 -4 -25 12.14 4.45
 3 -4 -25 6.41 3.97
 3 4 -25 12.68 3.97
 3 -4 -24 28.5 6.44
 3 -4 -24 29.23 5.69
 3 4 -24 29.18 5.41
 3 -4 -23 39.23 7.14
 3 -4 -23 40.74 6.78
 3 4 -23 36.3 5.43
 3 -4 -22 25.46 6.07
 3 -4 -22 20.24 4.74
 3 4 -22 18.61 4.09
 3 -4 -21 -3.31 2.34
 3 -4 -21 1.7 3.37
 3 -4 -21 3.14 2.3
 3 4 -21 0.31 1.93
 3 -4 -20 6.16 3.19
 3 -4 -20 3.21 2.89
 3 -4 -20 0.88 1.29
 3 4 -20 3.48 2.14
 3 -4 -19 7.33 3.58
 3 4 -19 5.12 2.35
 3 -4 -19 4.98 3.07
 3 -4 -19 6.12 2.34
 3 -4 -18 -1.18 1.9
 3 -4 -18 2.6 1.63
 3 4 -18 2.8 2.17
 3 -4 -18 2.36 2.23
 3 -4 -18 2.97 1.64
 3 -4 -17 15.87 3.95
 3 -4 -17 22.06 3.2
 3 4 -17 19.07 3.58
 3 -4 -17 19.49 4.49
 3 -4 -17 20.97 3.1
 3 -4 -16 29.79 4.68
 3 -4 -16 29.43 3.47
 3 -4 -16 29.72 5.1
 3 -4 -16 26.78 3.43
 3 4 -16 27.52 3.87
 3 -4 -15 88.58 7.45
 3 4 -15 80.05 6.01
 3 -4 -15 81.36 5.63
 3 -4 -15 97.45 8.25
 3 -4 -15 80.75 5.52
 3 -4 -14 6.21 2.39
 3 -4 -14 12.48 2.27
 3 -4 -14 19.39 4.1
 3 -4 -14 12.83 2.21
 3 4 -14 13.14 2.71
 3 -4 -13 30.86 4.27
 3 -4 -13 33.45 3.59
 3 -4 -13 41.07 5.11
 3 -4 -13 38.66 3.53
 3 -4 -12 6.9 2.42
 3 -4 -12 3.87 1.55
 3 -4 -12 5.48 2.98
 3 -4 -12 5.51 1.62
 3 -4 -11 119.25 6.42
 3 -4 -11 103.66 7.41
 3 -4 -11 119.87 7.5
 3 -4 -11 117.08 5.34
 3 -4 -10 16.89 3.2
 3 -4 -10 10.72 2.54
 3 -4 -10 12.85 1.84
 3 -4 -10 14.19 2.37
 3 -4 -9 5.64 1.93
 3 -4 -9 6.12 2.08
 3 -4 -9 8.28 1.36
 3 -4 -9 10.98 2.22
 3 -4 -8 8.52 2.49
 3 -4 -8 7.4 1.77
 3 -4 -8 9.08 2.47
 3 -4 -8 4.76 1
 3 -4 -7 1.03 1.24
 3 -4 -7 4.46 0.94
 3 -4 -7 2.91 1.42
 -3 4 7 2.48 0.7
 3 -4 -7 7.1 2.48
 -3 -4 6 148.52 7.22
 3 -4 -6 160.99 7.49
 3 -4 -6 144.61 6.58
 3 -4 -6 160.73 7.77
 3 -4 -6 155.76 4.12
 -3 -4 6 150.49 7.06
 -3 4 6 152.03 4.18
 3 -4 -5 13.67 2.48
 3 -4 -5 13.12 2.61
 3 -4 -5 14.13 2.44
 3 -4 -5 9.61 1.94
 -3 4 5 11.47 1.18
 -3 -4 5 12.65 2.25
 -3 -4 5 12.74 2.52
 -3 -4 4 7.24 1.94
 3 -4 -4 7.12 1.99
 3 -4 -4 4.18 1.55
 3 -4 -4 4.08 1.99
 3 -4 -4 2.33 1.14
 3 -4 -4 3.03 1.42
 -3 -4 4 4.53 1.44
 -3 4 4 4.87 0.82
 3 -4 -3 44.96 3.84
 3 4 -3 41.15 2.83
 3 -4 -3 43.21 3.68
 3 -4 -3 41.55 3.49
 3 -4 -3 40.2 3.81
 -3 4 3 43.04 2.15
 3 -4 -3 38.71 2.94
 -3 -4 3 44.45 3.48
 -3 -4 3 43.41 3.76
 3 -4 -2 378.38 10.27
 3 4 -2 395.06 8.64
 3 -4 -2 404.53 10.62
 3 -4 -2 368.29 10.44
 3 -4 -2 388.29 8.48
 -3 4 2 378.07 8.52
 -3 -4 2 379.47 9.97
 -3 -4 2 394.36 10.4
 3 -4 -1 14.43 2.34
 -3 -4 1 13.65 2.09
 -3 4 1 8.06 1.56
 3 -4 -1 14.9 1.73
 3 -4 -1 14.69 2.15
 3 -4 -1 14.83 2.33
 -3 -4 1 15.21 2.29
 3 -4 0 110.52 5.72
 -3 -4 0 110.99 4.94
 -3 -4 0 117.57 5.54
 -3 4 0 111.95 4.47
 3 -4 0 117.99 4.54
 3 -4 0 111.56 5.48
 -3 -4 0 113.79 5.65
 -3 -4 -1 70.33 4.38
 3 -4 1 69.65 4.55
 -3 -4 -1 61.59 3.85
 -3 -4 -1 67.62 4.53
 -3 -4 -1 69.96 4.34
 -3 4 -1 64.47 3.4
 3 -4 1 61.7 3.33
 -3 -4 -1 65.17 4.31
 3 -4 1 70.85 4.5
 -3 -4 -2 18.1 2.27
 3 -4 2 16.4 2.3
 -3 -4 -2 19.03 2.45
 -3 -4 -2 20.58 2.74
 -3 -4 -2 18.99 2.19
 -3 -4 -2 19.77 2.48
 3 -4 2 20.63 2.04
 3 -4 2 18.1 2.37
 -3 -4 -2 17.63 2.42
 -3 -4 -3 1.01 1.13
 3 -4 3 1.84 1.34
 -3 -4 -3 1.9 1.16
 3 -4 3 1.85 1.38
 -3 -4 -3 2.58 1.18
 -3 -4 -3 0.12 1.34
 -3 -4 -3 3.11 1.29
 -3 -4 -3 3.65 1.34
 3 -4 3 1.64 0.96
 3 -4 4 70.96 4.74
 -3 -4 -4 68 4.65
 -3 -4 -4 66.85 4.66
 3 -4 4 63.86 4.4
 -3 -4 -4 67.23 4.08
 -3 -4 -4 74.14 5.08
 -3 -4 -4 75.71 4.88
 3 -4 4 73.02 4.08
 -3 -4 -4 74.67 4.26
 -3 -4 -5 101.34 5.79
 -3 -4 -5 102.84 5.93
 -3 -4 -5 95.65 4.77
 3 -4 5 104.96 5.7
 -3 -4 -5 107.06 6.23
 -3 -4 -5 102.87 5.88
 3 -4 5 93.33 5.51
 -3 -4 -5 103.65 5.26
 -3 -4 -6 2.52 1.2
 -3 -4 -6 2.03 1.31
 -3 -4 -6 4.73 2.01
 -3 -4 -6 1.03 1.26
 3 -4 6 0.64 1.2
 -3 -4 -6 2.4 1.79
 -3 -4 -7 34.25 3.81
 -3 -4 -7 31.83 3.59
 3 -4 7 38.03 3.85
 -3 -4 -7 33.02 3.27
 -3 -4 -7 33.2 2.84
 -3 -4 -8 3.12 1.85
 -3 -4 -8 4.42 2.25
 -3 -4 -8 2.66 1.47
 -3 -4 -8 3.63 1.03
 -3 -4 -9 19.59 3.16
 -3 -4 -9 17.26 2.07
 -3 -4 -9 15.91 2.9
 -3 -4 -9 19.84 2.86
 -3 -4 -10 58.11 5.41
 -3 4 -10 51.36 5.23
 -3 -4 -10 60.78 5.58
 -3 -4 -10 53.08 4.48
 -3 -4 -10 47.91 3.4
 -3 -4 -11 1.26 2.08
 -3 -4 -11 1.44 0.94
 -3 -4 -11 3.46 1.88
 -3 -4 -11 3.56 1.56
 -3 -4 -12 58.54 5.97
 -3 -4 -12 55.05 5.93
 -3 -4 -12 54.96 4.87
 -3 -4 -12 58.58 3.63
 -3 -4 -13 -0.69 2.33
 -3 -4 -13 2.39 1.82
 -3 -4 -13 5.03 2.12
 -3 -4 -13 3.67 1.13
 -3 -4 -14 2.8 1.87
 -3 -4 -14 1 1.94
 -3 -4 -14 1.12 1.52
 -3 -4 -14 4.21 1.2
 -3 -4 -15 0.32 1.97
 -3 -4 -15 1.81 2.3
 -3 -4 -15 0.16 1.88
 -3 -4 -16 -0.18 1.91
 -3 -4 -16 1.59 1.66
 -3 -4 -16 -0.33 1.66
 -3 4 -16 1.29 2.29
 -3 -4 -17 4.74 2.24
 -3 -4 -17 3.19 2.48
 -3 -4 -17 2.12 1.9
 -3 4 -17 5.34 2.99
 -3 -4 -18 4.43 2.7
 -3 -4 -18 6.33 3.19
 -3 -4 -18 5.23 2.25
 -3 4 -18 2.19 2.09
 -3 -4 -19 54.14 7.1
 -3 -4 -19 38.96 6.15
 -3 -4 -19 44.9 5.71
 -3 4 -19 46.96 6.06
 -3 -4 -20 52.16 7.31
 -3 -4 -20 47.45 6.8
 -3 -4 -20 52.84 6.36
 -3 4 -20 60.42 7.2
 -3 -4 -21 5.27 3.46
 -3 -4 -21 7.95 4.05
 -3 -4 -21 13.08 3.67
 -3 4 -21 12.99 4.01
 -3 -4 -22 69.04 8.66
 -3 -4 -22 64.25 8.3
 -3 -4 -22 68.1 7.45
 -3 4 -22 64.21 7.95
 -3 -4 -23 29.45 6.45
 -3 -4 -23 31.21 6.38
 -3 4 -23 40.28 7.13
 -3 -4 -23 39.65 5.97
 -3 4 -23 33.06 6.03
 -3 -4 -24 42.13 7.3
 -3 4 -24 39.51 6.71
 -3 -4 -24 43.59 7.56
 -3 4 -24 47.42 7.53
 -3 -4 -24 54.61 7.21
 3 -5 -25 79.87 9.91
 3 -5 -25 94.67 10.93
 3 -5 -24 3.77 3.75
 3 -5 -24 4.03 4
 3 -5 -23 12.35 4.47
 3 -5 -23 15.48 4.49
 3 5 -23 9.13 3.18
 3 -5 -22 7.43 3.82
 3 -5 -22 2.32 2.75
 3 5 -22 5.04 2.51
 3 -5 -21 17.86 5.06
 3 -5 -21 24.46 5.55
 3 5 -21 23.87 4.37
 3 -5 -20 25.03 5.31
 3 -5 -20 29.38 5.52
 3 5 -20 31.91 4.8
 3 -5 -19 7.16 2.86
 3 5 -19 10.7 3.17
 3 -5 -19 9.65 4.05
 3 -5 -19 8.05 2.3
 3 -5 -18 4.14 3.21
 3 -5 -18 1.17 1.43
 3 5 -18 3.26 1.61
 3 -5 -18 2.99 3.02
 3 -5 -18 2.02 1.39
 3 -5 -17 7.51 2.57
 3 -5 -17 7.37 2.13
 3 5 -17 11.28 2.89
 3 -5 -17 8.9 3.32
 3 -5 -17 8.02 2.16
 3 -5 -16 1.54 2.58
 3 -5 -16 2.08 1.71
 3 5 -16 1.47 1.77
 3 -5 -16 5.73 3.04
 3 -5 -16 6.54 1.98
 3 -5 -15 1.59 2.15
 3 -5 -15 -3.29 2.1
 3 -5 -15 1.64 1.14
 3 -5 -15 1.18 1.21
 3 -5 -14 0.48 2.81
 3 -5 -14 0.08 1.79
 3 -5 -14 0.61 1.05
 3 -5 -14 0.01 1.16
 3 -5 -13 18.15 3.55
 3 -5 -13 15.82 3.73
 3 -5 -13 12.98 2.08
 3 -5 -13 16.92 2.76
 3 -5 -12 2.03 2.04
 3 -5 -12 2.66 2.51
 3 -5 -12 2.19 1.21
 3 -5 -12 2 1.18
 3 -5 -11 29.45 4.23
 3 -5 -11 28.3 4.08
 3 -5 -11 24.05 2.51
 3 -5 -11 26.53 3.38
 3 -5 -10 14.96 3.09
 3 -5 -10 21.59 3.17
 3 -5 -10 15.04 2.96
 3 -5 -10 20.7 2.18
 3 -5 -9 37.57 4.56
 3 -5 -9 36.3 3.89
 3 -5 -9 42.96 4.72
 -3 -5 9 37.27 4.43
 3 -5 -9 39.17 2.75
 3 -5 -8 16.26 3.25
 3 -5 -8 15.84 1.69
 3 -5 -8 20.94 3.15
 3 -5 -8 19 3.7
 -3 -5 8 20.28 3.56
 -3 -5 8 18.54 2.96
 -3 5 8 15.85 1.72
 3 -5 -7 9.22 2.15
 3 -5 -7 5.17 2.19
 3 -5 -7 4.93 0.98
 3 -5 -7 7.34 2.45
 -3 -5 7 5.89 1.97
 -3 5 7 2.68 0.84
 -3 -5 7 3.21 1.68
 3 -5 -6 2.59 1.47
 3 -5 -6 4.27 1.85
 3 -5 -6 1.99 1.15
 3 -5 -6 5.87 2.23
 -3 -5 6 4.72 2
 -3 5 6 2.62 0.83
 -3 -5 6 4.01 2.19
 -3 -5 5 35.64 3.97
 3 -5 -5 35.34 3.95
 3 -5 -5 39.42 3.96
 3 -5 -5 40.93 4.08
 3 -5 -5 37.66 4.17
 3 -5 -5 30.57 3.16
 -3 -5 5 33.85 3.66
 -3 5 5 32.7 2.24
 -3 -5 4 73.77 5.27
 3 -5 -4 82.46 5.51
 3 -5 -4 78.12 5.49
 3 -5 -4 73.76 5.38
 3 -5 -4 81.15 5.89
 3 -5 -4 71.03 4.53
 -3 -5 4 77.75 5.25
 -3 5 4 77.19 3.38
 3 -5 -3 1.45 1.19
 -3 5 3 0.3 0.53
 3 -5 -3 -0.42 1.42
 -3 -5 3 0.29 1.23
 3 -5 -3 -0.25 0.96
 -3 -5 3 0.13 1.29
 3 -5 -3 0.75 1.43
 3 -5 -2 20.59 2.93
 -3 5 2 19.71 1.84
 3 -5 -2 20.62 2.95
 3 -5 -2 24.22 2.58
 -3 -5 2 18.69 2.5
 3 -5 -2 20.24 2.98
 -3 -5 2 17.67 2.56
 3 -5 -1 14.75 2.91
 3 -5 -1 15.24 2.11
 -3 -5 1 15.03 2.69
 3 -5 -1 15.08 2.6
 -3 -5 1 11.64 2.65
 3 -5 -1 10.94 2.36
 -3 -5 0 158.92 6.67
 3 -5 0 162.3 7.63
 3 -5 0 147.8 5.91
 -3 -5 0 155.63 7.03
 3 -5 0 160.71 7.49
 -3 -5 0 155.43 7.35
 -3 -5 -1 3.58 1.4
 -3 -5 -1 2.28 1.64
 -3 -5 -1 2.58 1.63
 3 -5 1 1.34 1.27
 -3 -5 -1 1.99 1.31
 3 -5 1 0.56 0.87
 -3 -5 -1 -0.36 1.16
 3 -5 1 1 1.48
 -3 -5 -2 196.63 7.87
 -3 -5 -2 197.65 8.05
 3 -5 2 209.37 8.76
 -3 -5 -2 189.86 8.49
 -3 -5 -2 198.93 8.2
 3 -5 2 207.62 7.1
 3 -5 2 206.6 8.39
 -3 -5 -2 214.29 8.75
 -3 -5 -3 145.92 7.29
 -3 -5 -3 141.9 6.85
 3 -5 3 145.68 7.27
 -3 -5 -3 143.91 6.79
 -3 -5 -3 151.27 7.75
 -3 -5 -3 150.73 6.33
 -3 -5 -3 146.92 7.12
 3 -5 3 147.03 6.09
 3 -5 3 143.57 7.18
 -3 -5 -4 21.15 2.87
 -3 -5 -4 16.58 2.42
 3 -5 4 19.45 2.81
 -3 -5 -4 14.6 2.26
 -3 -5 -4 14.79 2.86
 3 -5 4 20.06 2.47
 -3 -5 -4 14 2.6
 -3 -5 -4 16.35 2.68
 3 -5 4 17.45 2.66
 -3 -5 -5 48.66 4.5
 -3 -5 -5 45.18 4.28
 -3 -5 -5 41.5 3.68
 3 -5 5 41.84 4.14
 -3 -5 -5 45.01 4.45
 -3 -5 -5 36.94 3.37
 -3 -5 -5 45.32 4.36
 3 -5 5 46.58 3.76
 3 -5 5 39.05 3.99
 3 -5 6 67.18 5.25
 -3 -5 -6 64.48 5.4
 -3 -5 -6 61.55 5.25
 -3 -5 -6 74.01 4.8
 -3 -5 -6 75.2 5.93
 -3 -5 -6 68.78 5.37
 3 -5 6 63.39 4.48
 -3 -5 -6 66.32 4.42
 -3 -5 -7 98.76 6.66
 -3 -5 -7 98.45 5.51
 -3 -5 -7 107.72 7.05
 -3 -5 -7 101.68 6.77
 3 -5 7 107.43 6.89
 -3 -5 -7 105.25 5.75
 -3 -5 -8 32.84 3.26
 -3 -5 -8 32.32 4.22
 3 -5 8 33.16 4.1
 -3 -5 -8 37.62 4.48
 -3 -5 -8 38.12 3.76
 -3 -5 -9 255.78 8.69
 -3 -5 -9 253.85 11.27
 -3 5 -9 260.04 11.92
 -3 -5 -9 253.65 11.46
 3 -5 9 259.21 11.32
 -3 -5 -9 253.05 9.47
 -3 -5 -10 18.2 2.44
 3 -5 10 16.77 3.35
 -3 -5 -10 14.1 3.24
 -3 -5 -10 14.63 2.5
 -3 5 -10 13.1 2.53
 -3 -5 -10 14.97 3.33
 -3 -5 -11 48.95 3.86
 -3 -5 -11 37.56 4.85
 -3 -5 -11 45.72 4.52
 -3 -5 -11 54.37 5.64
 -3 -5 -12 15.06 2.2
 -3 -5 -12 21.94 4.37
 -3 -5 -12 18.5 3.12
 -3 -5 -12 21.98 4.22
 -3 -5 -13 2.4 1.27
 -3 -5 -13 4.42 2.55
 -3 -5 -13 1.73 1.85
 -3 -5 -13 -0.9 2.03
 -3 -5 -14 35.59 3.26
 -3 -5 -14 40.93 5.64
 -3 -5 -14 39.59 4.65
 -3 -5 -14 32.05 4.76
 -3 -5 -15 -3.41 1.99
 -3 -5 -15 1.95 1.9
 -3 -5 -15 1.83 2.02
 -3 -5 -16 25.85 4.85
 -3 -5 -16 31.28 4.45
 -3 -5 -16 29.94 5.05
 -3 5 -17 22.89 4.66
 -3 -5 -17 22.53 4.52
 -3 -5 -17 30.75 4.47
 -3 -5 -17 16.75 4.25
 -3 5 -18 16.68 3.98
 -3 -5 -18 12.78 3.51
 -3 -5 -18 16.58 3.76
 -3 -5 -18 12.35 4.11
 -3 5 -19 6.08 2.77
 -3 -5 -19 1.94 2.63
 -3 -5 -19 6.68 2.6
 -3 -5 -19 5.12 3.24
 -3 5 -20 45.52 6.42
 -3 -5 -20 42.33 6.63
 -3 -5 -20 40.76 5.62
 -3 -5 -20 44.13 6.97
 -3 5 -21 -1.04 2.2
 -3 -5 -21 -0.71 2.45
 -3 -5 -21 -0.46 1.71
 -3 -5 -21 3.2 3.05
 -3 5 -22 40.33 6.45
 -3 -5 -22 40.97 6.98
 -3 -5 -22 37.69 5.77
 -3 -5 -22 39.43 6.68
 -3 -5 -23 39.47 6.9
 -3 5 -23 42.65 6.74
 -3 -5 -23 52.53 8.32
 -3 5 -24 20.8 5.7
 -3 -5 -24 21.68 5.75
 -3 5 -24 19.95 5.26
 -3 -5 -24 14.51 5.31
 3 -6 -24 39.23 7.22
 3 -6 -24 44.47 7.61
 3 -6 -23 1.46 3.14
 3 -6 -23 8.08 4.6
 3 -6 -22 2.23 3.25
 3 6 -22 0.8 2.24
 3 -6 -22 2.62 3.67
 3 -6 -21 10.31 4.58
 3 6 -21 13.58 3.67
 3 -6 -21 9.44 4.55
 3 -6 -20 66.24 8.31
 3 6 -20 71.09 7.12
 3 -6 -20 62.37 7.89
 3 -6 -19 2.72 2.51
 3 6 -19 1.31 1.65
 3 -6 -19 3.83 3.4
 3 -6 -18 4.33 3.08
 3 6 -18 -0.32 1.6
 3 -6 -18 -1.53 2.36
 3 -6 -17 32.96 5.94
 3 6 -17 39.59 4.81
 3 -6 -17 30.27 4.07
 3 -6 -17 29.54 5.1
 3 -6 -16 54.78 5.38
 3 -6 -16 55.83 7.04
 3 -6 -16 41.16 4.05
 3 -6 -16 55.59 6.87
 3 -6 -15 5.56 2.49
 3 -6 -15 6.04 3.44
 3 -6 -15 3.77 1.61
 3 -6 -15 0.26 2.45
 3 -6 -14 35.54 4.28
 3 -6 -14 30.04 5.13
 3 -6 -14 33.84 5.1
 3 -6 -14 33.86 3.34
 3 -6 -13 4.26 1.31
 3 -6 -13 7.66 2.93
 -3 -6 13 6.71 2.78
 3 -6 -13 5.51 2.7
 3 -6 -13 7.32 2.34
 3 -6 -12 77.45 6.18
 3 -6 -12 72.85 7.03
 3 -6 -12 71.24 7.27
 -3 -6 12 76 7.03
 3 -6 -12 77.18 4.49
 3 -6 -11 2.31 1.82
 3 -6 -11 0.61 2.24
 3 -6 -11 2.97 1.08
 3 -6 -11 3.66 2.17
 -3 -6 11 1.82 2.1
 -3 -6 11 -1.07 1.66
 3 -6 -10 0.52 1.38
 3 -6 -10 0.87 2.23
 3 -6 -10 0.64 0.77
 3 -6 -10 -0.56 2.18
 -3 -6 10 1.82 2.05
 -3 -6 10 1.41 1.46
 3 -6 -9 6.7 2.12
 3 -6 -9 7.75 2.64
 3 -6 -9 7.76 1.36
 3 -6 -9 6.13 3.23
 -3 -6 9 6.49 2.47
 -3 -6 9 10.37 3.24
 -3 -6 8 99.43 7.37
 3 -6 -8 95.97 7.07
 3 -6 -8 98.79 6.63
 3 -6 -8 84.52 7.17
 -3 -6 8 83.34 6.54
 -3 6 8 76.9 3.84
 -3 -6 7 50.6 5.32
 3 -6 -7 53.18 5.5
 3 -6 -7 55.01 5.37
 3 -6 -7 43.63 4.64
 3 -6 -7 51.09 5.53
 -3 -6 7 51.39 5.08
 -3 6 7 45.23 2.91
 3 -6 -6 1.39 1.67
 -3 -6 6 1.1 1.47
 3 -6 -6 1.16 1.93
 3 -6 -6 0.89 1.3
 3 -6 -6 1.59 1.7
 3 -6 -6 -0.18 1.1
 -3 -6 6 -0.14 1.36
 -3 6 6 1.09 0.67
 -3 -6 5 72.16 5.78
 3 -6 -5 75.04 6
 3 -6 -5 69.25 5.72
 3 -6 -5 64.89 5.5
 3 -6 -5 67.55 6
 3 -6 -5 69.18 4.96
 -3 -6 5 59.85 5.19
 -3 6 5 56.93 3.31
 3 -6 -4 187 9.17
 -3 6 4 168.85 5.71
 3 -6 -4 164.8 8.69
 3 -6 -4 180.59 9.39
 3 -6 -4 166.81 7.47
 -3 -6 4 162.94 8.28
 -3 -6 4 178.76 8.99
 3 -6 -3 238.39 10.16
 3 -6 -3 241.42 10.63
 3 -6 -3 208.43 8.13
 -3 -6 3 212.97 9.21
 -3 -6 3 228.4 10.05
 3 -6 -3 229.4 9.95
 3 -6 -2 252.16 10.58
 3 -6 -2 238.9 8.47
 -3 -6 2 234.8 9.47
 -3 -6 2 246.05 10.2
 3 -6 -2 242.69 10.19
 3 -6 -2 257.96 10.56
 -3 -6 1 10.14 2.23
 3 -6 -1 10.53 1.92
 -3 -6 1 11.06 2.45
 3 -6 -1 7.91 2.33
 3 -6 -1 13.15 2.92
 -3 -6 0 84.43 5.67
 3 -6 0 89.55 5.06
 3 -6 0 86.92 6.11
 -3 -6 0 93.08 6.34
 3 -6 0 90.81 6.27
 -3 -6 -1 85.07 5.5
 3 -6 1 94.67 6.54
 -3 -6 -1 86.41 6.04
 3 -6 1 94.13 5.22
 -3 -6 -1 94.55 6.15
 3 -6 1 89.2 6.21
 -3 -6 -1 87.76 6.17
 -3 -6 -2 21.1 3.18
 3 -6 2 22.44 3.31
 -3 -6 -2 21.09 3.14
 -3 -6 -2 23.3 3.48
 3 -6 2 18.49 2.38
 -3 -6 -2 25.07 3.44
 3 -6 2 21.2 3.14
 -3 -6 -2 23.91 3.43
 -3 -6 -3 56.32 4.74
 -3 -6 -3 55.68 4.65
 3 -6 3 57.32 5.01
 -3 -6 -3 58.4 5.38
 -3 -6 -3 52.61 4.76
 3 -6 3 56.6 4.19
 -3 -6 -3 63.83 5.45
 3 -6 3 57.92 5.16
 -3 -6 -4 84.22 6.09
 -3 -6 -4 86.19 6.04
 3 -6 4 78.75 6.09
 -3 -6 -4 88.61 5.83
 -3 -6 -4 80.02 4.94
 -3 -6 -4 86.76 6.41
 -3 -6 -4 82.64 5.83
 3 -6 4 83.41 5.17
 3 -6 4 96.81 6.59
 -3 -6 -5 20 3
 3 -6 5 19.68 3.18
 -3 -6 -5 17.15 2.88
 -3 -6 -5 19.19 2.65
 -3 -6 -5 17.08 3.33
 3 -6 5 18.27 2.63
 -3 -6 -5 14.46 2.94
 3 -6 5 17.25 2.89
 -3 -6 -5 16.7 2.95
 3 -6 6 11.09 2.66
 -3 -6 -6 12.87 2.99
 -3 -6 -6 8.15 2.26
 -3 -6 -6 10.65 2.27
 -3 -6 -6 9.01 1.9
 -3 -6 -6 11.03 2.85
 -3 -6 -6 6.58 2.28
 3 -6 6 11.66 2.37
 -3 -6 -7 1.12 1.68
 -3 -6 -7 -0.26 1.21
 -3 -6 -7 0.24 0.97
 -3 -6 -7 4.05 2.05
 -3 -6 -7 0.83 2.14
 3 -6 7 0.16 1.51
 3 -6 7 1.65 2.11
 -3 -6 -7 1.86 2.16
 -3 -6 -8 19.54 3.45
 -3 -6 -8 19.95 2.88
 -3 -6 -8 17.04 3.49
 -3 -6 -8 13.38 2.53
 -3 -6 -8 13.16 2.75
 3 -6 8 11.84 2.68
 3 -6 8 19.16 3.12
 -3 -6 -9 0.79 1.31
 -3 -6 -9 4.16 2.23
 -3 6 -9 0.55 2.03
 -3 -6 -9 5.55 2.92
 -3 -6 -9 0.33 1.27
 3 -6 9 0.43 1.82
 3 -6 9 5.05 2.03
 -3 -6 -10 21.47 4.12
 -3 -6 -10 15.91 2.85
 -3 -6 -10 17.06 3.51
 3 -6 10 16.27 3.53
 -3 -6 -10 18.4 2.76
 -3 -6 -11 6.15 2.11
 -3 -6 -11 7.53 3.15
 -3 -6 -11 6.88 2.64
 3 -6 11 8.15 2.8
 -3 -6 -11 6.83 1.9
 -3 -6 -12 19 3.15
 -3 -6 -12 21.47 3.85
 3 -6 12 18.79 3.72
 -3 -6 -12 22.17 4.04
 -3 -6 -12 15.74 2.51
 -3 -6 -13 1.8 1.38
 -3 -6 -13 2.88 2.22
 3 -6 13 4.02 2.74
 -3 -6 -13 2.9 1.53
 -3 -6 -13 0.98 2.58
 -3 -6 -14 9.78 2.05
 3 -6 14 8.44 3.04
 -3 -6 -14 5.95 2.44
 -3 -6 -14 5.8 2.21
 -3 -6 -14 5.3 2.44
 -3 -6 -15 37.27 5.91
 3 -6 15 28.63 4.96
 -3 -6 -15 31.36 4.22
 -3 -6 -15 29.24 5.07
 -3 -6 -16 2.8 2.24
 3 -6 16 -0.15 1.91
 -3 -6 -16 3.59 2.11
 -3 -6 -16 2.46 2.89
 -3 -6 -17 3.92 3.22
 -3 -6 -17 9.79 3.16
 -3 -6 -17 2.38 2.78
 -3 -6 -18 -3.17 2.71
 -3 -6 -18 3.61 2.01
 -3 -6 -18 0.61 3.02
 -3 6 -19 6.03 2.81
 -3 -6 -19 5.67 3.4
 -3 -6 -19 2.63 2.02
 -3 -6 -19 8.27 3.99
 -3 -6 -20 11.89 4.04
 -3 6 -20 13.87 3.71
 -3 -6 -20 4.32 3.38
 -3 -6 -21 15.08 4.75
 -3 6 -21 14.72 4.53
 -3 -6 -21 8.26 4.03
 -3 -6 -22 64.46 8.92
 -3 6 -22 47.45 6.74
 -3 -6 -22 67.94 9.22
 -3 -6 -23 6.22 3.47
 -3 6 -23 1.37 2.3
 -3 -6 -23 7.59 4.64
 -3 -7 23 -1.44 2.88
 3 -7 -23 -2.8 3.26
 3 -7 -23 -0.54 2.95
 3 -7 -22 27.76 6.61
 -3 -7 22 14.35 4.82
 3 -7 -22 21.39 5.66
 3 -7 -21 5.57 4.11
 -3 -7 21 10.19 4.36
 3 -7 -21 7.15 3.93
 3 -7 -20 -4.75 3.69
 -3 -7 20 -0.14 2.31
 3 7 -20 5.07 2.76
 3 -7 -20 2.96 2.62
 -3 -7 19 11.51 3.82
 3 -7 -19 4.49 2.01
 3 7 -19 11.24 3.25
 3 -7 -19 1.24 2.63
 3 -7 -18 11.28 4.47
 -3 -7 18 6.93 3.31
 3 7 -18 11.14 2.93
 3 -7 -18 8.83 3.67
 -3 -7 17 3.11 2.98
 3 -7 -17 2.16 3.07
 3 -7 -17 5.56 2.28
 3 -7 -17 4.11 3.3
 3 -7 -16 14.01 4.24
 -3 -7 16 14.23 3.42
 3 -7 -16 16.96 3.45
 3 -7 -16 14.61 4.22
 3 -7 -15 26.51 4.15
 3 -7 -15 31.23 5.62
 -3 -7 15 22.59 4.7
 -3 -7 15 25.79 4.76
 3 -7 -15 23.48 4.82
 3 -7 -14 -0.45 1.65
 3 -7 -14 -1.15 1.98
 -3 -7 14 -0.27 1.93
 3 -7 -14 2.79 2.93
 -3 -7 14 4.5 2.9
 3 -7 -13 2.07 2.04
 3 -7 -13 -0.46 2.14
 3 -7 -13 3.56 1.46
 -3 -7 13 -1.5 2.33
 -3 -7 13 1.83 2.38
 3 -7 -13 -0.14 2.06
 3 -7 -12 159.49 9.28
 3 -7 -12 143.34 10.16
 3 -7 -12 144.66 10.52
 3 -7 -12 160.52 6.43
 -3 -7 12 153.95 10.02
 -3 -7 12 154.21 10.47
 3 -7 -11 23.44 3.71
 3 -7 -11 18.6 3.91
 3 -7 -11 15.78 2.03
 3 -7 -11 24.46 4.47
 -3 -7 11 22.33 4.19
 -3 -7 11 29.55 4.86
 3 -7 -10 139.05 8.63
 3 -7 -10 130.62 9.09
 3 -7 -10 142.98 10.01
 -3 -7 10 140.13 9.16
 -3 -7 10 148.6 9.8
 3 -7 -9 1.07 1.61
 3 -7 -9 0.73 1.91
 3 -7 -9 6.55 2.81
 -3 -7 9 1.86 1.88
 -3 -7 9 2.3 2.55
 3 -7 -8 84.72 7.19
 3 -7 -8 84.6 7.22
 3 -7 -8 81.8 6.66
 3 -7 -8 84.23 7.53
 -3 -7 8 71.66 6.48
 -3 -7 8 86.31 7.33
 3 -7 -7 0.38 1.78
 3 -7 -7 4.56 2.22
 3 -7 -7 -0.15 1.66
 3 -7 -7 3.08 1.69
 -3 -7 7 5.56 2.38
 3 -7 -7 1.59 1.53
 -3 -7 7 4.39 2.48
 3 -7 -6 119 8.1
 3 -7 -6 115.4 8.01
 3 -7 -6 113.05 7.73
 3 -7 -6 112.85 8.4
 3 -7 -6 111.41 6.92
 -3 -7 6 115.81 7.55
 -3 -7 6 110.25 7.85
 -3 -7 5 73.01 6.28
 3 -7 -5 77.74 6.36
 3 -7 -5 61.66 6.06
 3 -7 -5 72.74 5.44
 -3 -7 5 78.67 6.15
 3 -7 -5 77.22 6.55
 3 -7 -4 54.85 5.27
 3 -7 -4 49.01 5.43
 3 -7 -4 53.06 4.63
 -3 -7 4 62.53 5.43
 -3 -7 4 50.16 5.38
 3 -7 -4 61.84 5.76
 3 -7 -3 10.72 2.98
 -3 -7 3 13.97 2.96
 3 -7 -3 9.08 2.15
 -3 -7 3 11.5 3.06
 3 -7 -3 14.82 3.17
 3 -7 -3 12.03 3.03
 -3 -7 2 13.2 2.65
 3 -7 -2 11.19 2.23
 3 -7 -2 15.59 3.23
 -3 -7 2 13.72 2.95
 3 -7 -2 17 3.28
 3 -7 -1 0.49 1.16
 -3 -7 1 0.96 1.58
 3 -7 -1 -0.14 1.36
 -3 -7 1 -0.1 1.63
 3 -7 -1 1.35 1.6
 -3 -7 0 1.55 1.55
 3 -7 0 3.67 1.37
 -3 -7 0 0.29 1.7
 3 -7 0 4.44 2.21
 3 -7 0 -2.33 1.92
 -3 -7 -1 4.32 2.1
 3 -7 1 0.7 0.95
 3 -7 1 2.63 1.84
 -3 -7 -1 0.42 1.51
 3 -7 1 3.5 1.91
 -3 -7 -2 13.31 2.69
 3 -7 2 9.95 2.9
 -3 -7 -2 18.61 3.1
 3 -7 2 9.83 2.09
 -3 -7 -2 17.55 3.18
 3 -7 2 17.25 3.17
 -3 -7 -2 14.14 3.01
 -3 -7 -3 26.07 3.64
 -3 -7 -3 33 4.39
 3 -7 3 30.07 4.06
 -3 -7 -3 28.09 3.78
 -3 -7 -3 22.05 3.45
 3 -7 3 27.2 3.23
 3 -7 3 27.23 3.98
 -3 -7 -3 31.63 4.09
 -3 -7 -4 6.29 2.44
 -3 -7 -4 3.5 1.88
 -3 -7 -4 4.3 1.85
 3 -7 4 7.33 2.47
 -3 -7 -4 5.45 2.17
 3 -7 4 5.5 1.51
 3 -7 4 5.79 2.45
 -3 -7 -4 3.04 1.67
 -3 -7 -5 5.71 2.24
 3 -7 5 1.81 2.3
 -3 -7 -5 6.99 2.36
 -3 -7 -5 0.46 1.78
 -3 -7 -5 4.04 2.26
 3 -7 5 1.41 1.25
 3 -7 5 3.25 1.81
 -3 -7 -5 2.45 1.56
 -3 -7 -6 49.3 5.24
 -3 -7 -6 51.48 4.98
 -3 -7 -6 53.72 5.82
 -3 -7 -6 52.77 4.44
 -3 -7 -6 47.33 5.15
 3 -7 6 46.81 4.52
 -3 -7 -6 59.88 5.97
 3 -7 6 48.08 5.27
 -3 -7 -7 1.9 2.24
 -3 -7 -7 1.04 1.35
 -3 -7 -7 1.28 1.24
 -3 -7 -7 -1.23 2.48
 -3 -7 -7 1.1 1.99
 3 -7 7 -0.11 1.32
 -3 -7 -7 1.46 2.06
 3 -7 7 4.54 2.43
 -3 7 -8 5.37 2.53
 -3 -7 -8 6.94 2.41
 -3 -7 -8 4.82 1.76
 -3 -7 -8 6.96 2.01
 -3 -7 -8 5.61 2.54
 -3 -7 -8 11.82 2.99
 3 -7 8 7.21 2.63
 3 -7 8 5.52 2.35
 -3 -7 -9 2.46 1.63
 3 -7 9 1.42 2.19
 -3 -7 -9 1.18 1.31
 -3 -7 -9 2.78 2.57
 -3 7 -9 -0.96 2.02
 -3 -7 -9 2.02 1.86
 3 -7 9 -1.27 1.61
 -3 -7 -10 7.07 2.2
 3 -7 10 8.97 3.32
 -3 -7 -10 0.55 1.4
 -3 -7 -10 6.57 2.74
 -3 -7 -10 5.15 2.67
 3 -7 10 3.82 2.18
 3 -7 11 70.67 7
 -3 -7 -11 65.19 5.5
 -3 -7 -11 77.68 7.49
 -3 -7 -11 66.5 6.95
 3 -7 11 63.55 6.09
 -3 -7 -11 66.45 5.38
 -3 -7 -12 1.9 2
 -3 -7 -12 12.13 3.79
 -3 -7 -12 2.32 1.51
 -3 -7 -12 8.27 2.34
 3 -7 12 4.09 2.12
 3 -7 12 7.16 2.58
 -3 -7 -13 3.04 2.13
 -3 -7 -13 -0.91 1.51
 -3 -7 -13 2.7 1.58
 3 -7 13 2.38 2.03
 -3 -7 -13 1.61 2.85
 -3 -7 -14 7.25 2.19
 -3 -7 -14 8.96 3.42
 -3 -7 -14 13.75 2.78
 -3 -7 -14 11.5 3.59
 3 -7 14 10.58 3.35
 -3 -7 -15 15 2.97
 -3 -7 -15 18.23 4.31
 3 -7 15 18.41 4.26
 -3 -7 -15 24.16 5.12
 -3 -7 -16 8.28 2.34
 -3 -7 -16 8.13 3.56
 -3 -7 -16 12.45 3.68
 3 -7 16 4.84 3.48
 -3 -7 -17 15.2 3.23
 -3 -7 -17 7.12 3.38
 3 -7 17 18.45 4.46
 -3 -7 -17 13.85 4.32
 3 -7 18 3.68 3.3
 -3 -7 -18 5.19 3.01
 -3 -7 -18 -1.23 2.31
 3 -7 19 10.79 3.75
 -3 -7 -19 15.12 4.91
 -3 -7 -19 20.96 4.89
 -3 -7 -20 26.1 5.92
 3 -7 20 28.44 6.05
 -3 -7 -20 20.53 5.62
 -3 7 -20 19.15 4.71
 3 -7 21 24.87 6.02
 -3 -7 -21 36.58 7.02
 -3 -7 -21 29.3 6.43
 -3 7 -21 20.51 4.38
 3 -7 22 34.16 6.8
 -3 -7 -22 31.18 6.37
 -3 -7 -22 43.19 7.73
 -3 7 -22 34.72 6.22
 3 -8 -22 4.72 3.96
 -3 -8 22 -1.16 2.85
 -3 -8 22 4.52 3.91
 3 -8 -22 -3.42 2.9
 3 -8 -21 0.06 3.13
 -3 -8 21 0.37 2.01
 3 -8 -21 -5.17 3.61
 -3 -8 21 2.71 2.6
 3 -8 -20 2.88 2.67
 -3 -8 20 8.38 3.75
 3 -8 -20 0.76 2.58
 -3 -8 20 4.62 3.23
 3 -8 -19 3.75 2.97
 3 -8 -19 -0.01 2.37
 -3 -8 19 4.83 3.46
 -3 -8 19 2.21 2.58
 3 -8 -18 10.65 4.41
 3 -8 -18 5.5 3.04
 -3 -8 18 12.26 4.33
 -3 -8 18 10.59 3.93
 3 -8 -17 6.28 3.76
 3 -8 -17 3.84 3.09
 3 -8 -17 3.27 2.13
 -3 -8 17 8.5 4.05
 -3 -8 17 13.39 4.15
 3 -8 -16 43.58 6.63
 3 -8 -16 36.24 6.2
 3 -8 -16 33.55 4.81
 -3 -8 16 47.95 6.84
 -3 -8 16 45.01 6.52
 3 -8 -15 31.43 5.65
 3 -8 -15 35.95 6.23
 3 -8 -15 28.18 4.49
 -3 -8 15 37.91 6.03
 -3 -8 15 31.83 5.35
 3 -8 -14 25.85 5.12
 3 -8 -14 27.9 5.55
 3 -8 -14 27.85 4.28
 -3 -8 14 24.47 5.05
 -3 -8 14 31.47 5.21
 3 -8 -13 3.53 3.01
 3 -8 -13 8.74 3.31
 3 -8 -13 8.23 3.17
 -3 -8 13 9.62 3.66
 -3 -8 13 6.64 2.92
 3 -8 -12 15.37 3.52
 3 -8 -12 11.91 4.04
 3 -8 -12 10.34 3.79
 -3 -8 12 6.68 2.96
 -3 -8 12 8.46 3.5
 3 -8 -11 17.18 4.04
 3 -8 -11 19.67 4.93
 3 -8 -11 14.64 3.36
 -3 -8 11 16.67 3.74
 -3 -8 11 18.5 4.24
 3 -8 -10 7.42 2.96
 3 -8 -10 11.09 3.77
 3 -8 -10 4.18 2.39
 -3 -8 10 8.95 2.94
 -3 -8 10 5.68 2.8
 3 -8 -9 7.43 2.96
 3 -8 -9 9.27 3.59
 3 -8 -9 5.28 2.39
 -3 -8 9 6.2 3.11
 -3 -8 9 7.02 3.16
 3 -8 -8 8.46 2.96
 3 -8 -8 6.25 2.16
 3 -8 -8 4.86 2.55
 -3 -8 8 12.13 2.87
 -3 -8 8 7.51 2.86
 3 -8 -8 10.39 3.4
 3 -8 -7 33.78 4.81
 3 -8 -7 35.22 4.76
 3 -8 -7 37.97 5.26
 3 -8 -7 44.35 5.15
 -3 -8 7 41.93 5.07
 -3 -8 7 33.12 4.76
 3 -8 -7 34.14 4.99
 3 -8 -6 20.59 4.07
 3 -8 -6 25.8 4.16
 3 -8 -6 19.73 3.41
 -3 -8 6 20.21 3.75
 3 -8 -6 17.89 3.75
 -3 -8 6 18.98 3.74
 3 -8 -5 179.9 10.34
 3 -8 -5 207.62 11.64
 3 -8 -5 190.56 9.39
 -3 -8 5 200.33 10.23
 -3 -8 5 192.52 10.91
 3 -8 -5 212.56 11.48
 3 -8 -4 25.64 4.42
 3 -8 -4 21.57 4.1
 -3 -8 4 18.77 3.3
 3 -8 -4 21.98 3.32
 3 -8 -4 16.85 3.52
 -3 -8 4 17.51 3.78
 3 -8 -3 53.41 5.88
 3 -8 -3 49.48 5.69
 -3 -8 3 50.67 5.35
 -3 -8 3 52.08 5.79
 3 -8 -3 50.72 5.58
 3 -8 -3 49.16 4.67
 3 -8 -2 22.29 4.28
 -3 -8 2 20.05 3.75
 3 -8 -2 26.31 4.34
 3 -8 -2 19.25 3.23
 -3 -8 2 21.48 3.41
 3 -8 -1 350.14 14.34
 -3 -8 1 349.06 14.27
 3 -8 -1 364.4 14.49
 -3 -8 1 342.59 13.12
 3 -8 -1 356.03 11.97
 3 -8 0 14.75 2.97
 -3 -8 0 8.75 2.76
 3 -8 0 13.79 3.07
 3 -8 0 13.16 2.42
 -3 -8 0 16.23 3.37
 3 -8 1 25.42 4.21
 -3 -8 -1 28.81 4.3
 3 -8 1 26.03 4.38
 -3 -8 -1 27.97 3.99
 3 -8 1 33.02 3.77
 3 -8 2 4.24 1.98
 3 -8 2 4.08 1.73
 -3 -8 -2 3.15 2
 -3 -8 -2 2.53 1.78
 3 -8 2 -0.28 2.25
 -3 -8 -3 6.91 2.51
 -3 -8 -3 8.18 3.34
 3 -8 3 8.34 2.83
 -3 -8 -3 -0.32 1.51
 3 -8 3 2.96 1.37
 -3 -8 -3 0.74 1.69
 -3 -8 -3 5.3 2.5
 3 -8 3 3.73 1.74
 -3 -8 -4 3.67 2.19
 -3 -8 -4 4.51 2.78
 3 -8 4 0.58 1.93
 -3 -8 -4 1.4 1.74
 3 -8 4 -0.28 1.06
 -3 -8 -4 0.47 1.55
 3 -8 4 0.7 1.84
 -3 -8 -4 -0.4 1.53
 -3 -8 -5 9.26 2.65
 -3 -8 -5 7.31 2.79
 -3 -8 -5 6.6 2.05
 3 -8 5 4.78 2.1
 3 -8 5 7.27 2
 -3 -8 -5 4.02 2
 -3 -8 -5 10.11 2.79
 3 -8 5 6.28 2.48
 -3 -8 -6 1.84 2.24
 -3 -8 -6 1.76 1.83
 -3 -8 -6 1.19 2.16
 3 -8 6 1.79 1.41
 -3 -8 -6 1.25 2.18
 -3 -8 -6 2.18 2.07
 3 -8 6 0.6 1.9
 -3 8 -7 20.81 4.36
 -3 -8 -7 11.7 3.33
 -3 -8 -7 11.67 2.65
 -3 -8 -7 21.99 4.06
 -3 -8 -7 13.88 3.43
 3 -8 7 17.85 3.17
 3 -8 7 15.82 3.65
 -3 -8 -7 14.19 3.41
 -3 -8 -8 18.46 3.9
 -3 8 -8 17.73 3.98
 -3 -8 -8 20.77 3.83
 -3 -8 -8 24.72 3.42
 -3 -8 -8 23.05 4.7
 -3 -8 -8 22.39 4.11
 3 -8 8 25.67 4
 -3 -8 -8 26.24 4.65
 3 -8 8 18.64 4.01
 -3 -8 -9 15.02 3.24
 3 -8 9 8.28 3.23
 -3 -8 -9 8.31 3.28
 -3 -8 -9 6.51 2.09
 3 -8 9 6.44 2.61
 -3 -8 -9 6.07 2.95
 -3 -8 -10 26.75 4.13
 3 -8 10 30.18 4.94
 -3 -8 -10 31.38 3.82
 -3 -8 -10 28.7 5.14
 3 -8 10 28.6 4.31
 -3 -8 -10 30.14 5.03
 -3 -8 -11 11.75 2.87
 3 -8 11 6.79 2.87
 -3 -8 -11 7.44 3.23
 -3 -8 -11 6.6 1.87
 -3 -8 -11 8.8 3.21
 3 -8 11 11.92 3.12
 -3 -8 -12 6.85 2.35
 3 -8 12 5.8 3.03
 -3 -8 -12 3.4 1.8
 -3 -8 -12 6.11 3.19
 -3 -8 -12 3.14 2.97
 3 -8 12 4.73 2.29
 -3 -8 -13 5.01 2.17
 -3 -8 -13 -1.42 2.55
 -3 -8 -13 2.88 1.72
 3 -8 13 4.14 2.22
 -3 -8 -13 -0.54 2.18
 3 -8 13 -0.34 1.61
 -3 -8 -14 18.3 4.71
 3 -8 14 10.81 3.26
 3 -8 14 10.3 3.28
 -3 -8 -14 9.67 2.53
 -3 -8 -14 16.74 4.34
 -3 -8 -15 29.75 5.87
 3 -8 15 31.66 5.5
 3 -8 15 31.95 4.93
 -3 -8 -15 40.35 6.5
 -3 -8 -15 37.58 4.78
 -3 -8 -16 16.45 4.78
 3 -8 16 19.44 4.8
 3 -8 16 10.98 3.35
 -3 -8 -16 21.64 5.25
 -3 -8 -17 0.26 2.42
 3 -8 17 -0.74 2.38
 3 -8 17 4.36 2.6
 -3 -8 -17 -0.4 2.65
 -3 -8 -18 1.68 3.56
 3 -8 18 -2.62 2.83
 3 -8 18 2.69 2.7
 -3 -8 -18 1.81 2.71
 -3 -8 -19 14.3 4.7
 3 -8 19 7.84 3.08
 -3 -8 -19 14.09 4.38
 -3 -8 -20 4.7 3.37
 -3 8 -20 10.74 3.85
 3 -8 20 8.82 4.1
 -3 -8 -20 2.56 3.34
 -3 -8 -21 8.89 3.97
 -3 8 -21 4.85 3.54
 3 -8 21 6.61 3.72
 -3 -8 -21 0.98 2.67
 3 -9 -21 -1.26 2.98
 -3 -9 21 -0.54 2.94
 -3 -9 21 7.54 3.56
 3 -9 -21 4.11 3.5
 3 -9 -20 14.8 5.06
 -3 -9 20 23.09 5.81
 -3 -9 20 19.95 5.12
 3 -9 -20 23.66 6.15
 3 -9 -19 0.22 2.64
 -3 -9 19 4.47 2.57
 -3 -9 19 6.4 3.7
 3 -9 -18 27.12 5.78
 -3 -9 18 14.13 4.64
 -3 -9 18 12.79 4.13
 3 -9 -18 20.16 5.58
 3 -9 -17 9.59 4.34
 3 -9 -17 5.93 3.01
 -3 -9 17 6.13 4
 -3 -9 17 8.63 3.33
 3 -9 -16 11.33 3.32
 -3 -9 16 3.86 3.69
 3 -9 -16 3.48 2.55
 3 -9 -16 5.44 3.48
 -3 -9 16 5.92 3.52
 3 -9 -15 -1.04 1.75
 -3 -9 15 2.14 3.37
 3 -9 -15 3.1 2.49
 3 -9 -15 0.54 2.66
 -3 -9 15 -4.5 3.47
 3 -9 -14 8.87 3.34
 3 -9 -14 3.01 3.5
 3 -9 -14 2.19 2.77
 -3 -9 14 1.59 2.48
 -3 -9 14 3.14 2.96
 3 -9 -13 7.4 2.96
 3 -9 -13 2.36 3.32
 3 -9 -13 6.23 3.9
 -3 -9 13 -0.71 1.99
 -3 -9 13 2.75 2.22
 3 -9 -12 9.73 3.41
 3 -9 -12 5.7 3.31
 3 -9 -12 8.85 3.17
 -3 -9 12 10.21 3.27
 -3 -9 12 13.63 4.21
 3 -9 -11 74.94 7.3
 3 -9 -11 71.12 7.85
 3 -9 -11 67.01 7.92
 -3 -9 11 73.34 7.52
 -3 -9 11 69.77 7.79
 3 -9 -10 2.47 3.01
 3 -9 -10 1.9 3.22
 3 -9 -10 1.64 1.67
 -3 -9 10 2.97 2.52
 -3 -9 10 1.33 2.64
 3 -9 -9 44.39 6.08
 3 -9 -9 39.89 5.43
 -3 -9 9 37.02 5.21
 3 -9 -9 44.74 6.35
 -3 -9 9 42.53 6.1
 3 -9 -9 36.14 5.89
 3 -9 -8 2.62 2.02
 3 -9 -8 4.63 2.21
 -3 -9 8 6.65 2.9
 -3 -9 8 5.79 2.94
 3 -9 -8 9.18 3.58
 3 -9 -7 10.49 2.72
 3 -9 -7 14.62 3.93
 3 -9 -7 9.63 2.74
 -3 -9 7 17.63 3.94
 3 -9 -7 10.04 3.24
 -3 -9 7 10.96 3.23
 3 -9 -6 6.24 2.72
 3 -9 -6 2.28 1.74
 3 -9 -6 6.54 2.47
 -3 -9 6 2.53 1.89
 -3 -9 6 6.65 2.65
 3 -9 -6 6.89 3.14
 3 -9 -5 9.65 3.24
 3 -9 -5 5.46 1.93
 -3 -9 5 11.88 3.17
 -3 -9 5 19.8 3.91
 3 -9 -5 16.95 3.73
 3 -9 -5 13.52 3.75
 3 -9 -4 10.19 3.21
 3 -9 -4 12.63 3.57
 3 -9 -4 15.18 3.02
 -3 -9 4 14.27 3.35
 3 -9 -4 7.27 2.93
 -3 -9 4 18.13 3.8
 3 -9 -3 75.27 7.37
 -3 -9 3 64.64 6.46
 -3 -9 3 69.63 6.95
 3 -9 -3 67.4 7.01
 3 -9 -3 72.68 5.96
 3 -9 -2 156.31 10.43
 -3 -9 2 143.83 9.19
 -3 -9 2 134.95 9.77
 3 -9 -2 151.7 10.16
 3 -9 -2 144.67 8.36
 3 -9 -1 48.17 5.97
 3 -9 -1 48.52 6.12
 -3 -9 1 49.15 6.21
 -3 -9 1 53.12 5.94
 3 -9 -1 52.55 5.23
 3 -9 0 25.55 4.6
 3 -9 0 35.51 5.15
 -3 -9 0 20.35 4.19
 3 -9 0 25.16 3.52
 -3 -9 0 35.81 4.87
 3 -9 1 1.15 1.98
 3 -9 1 -1.28 2.07
 -3 -9 -1 -1.1 2.18
 3 -9 1 0.45 1.3
 -3 -9 -1 1.41 2.01
 3 -9 2 65.74 6.95
 -3 -9 -2 67.98 6.3
 3 -9 2 65.04 5.6
 3 -9 2 72.24 7.2
 -3 -9 -2 63.92 6.8
 3 -9 3 76.87 7.44
 3 -9 3 71.75 5.92
 3 -9 3 78.88 7.47
 -3 -9 -3 78.34 7.52
 -3 -9 -3 78.09 6.99
 3 -9 4 94.83 8.51
 -3 -9 -4 90.6 7.67
 3 -9 4 89.02 6.68
 -3 -9 -4 86.92 7.7
 3 -9 4 92.21 8.14
 -3 -9 -5 1.42 2.06
 -3 -9 -5 -2.34 1.98
 -3 -9 -5 2.2 2.41
 3 -9 5 -0.12 1.29
 -3 -9 -5 0.57 1.9
 3 -9 5 3.14 2.67
 -3 -9 -5 2.28 2.37
 -3 -9 -6 66.17 6.73
 -3 9 -6 57.81 6.74
 -3 -9 -6 67.08 6.53
 -3 -9 -6 68.92 7.19
 -3 -9 -6 70.46 7.05
 3 -9 6 62.81 5.83
 -3 -9 -6 65.02 6.98
 3 -9 6 58.56 6.78
 -3 9 -7 4.75 2.37
 -3 -9 -7 14.28 3.77
 -3 -9 -7 10.82 3.16
 -3 -9 -7 13.96 3.85
 -3 -9 -7 8.51 3.13
 3 -9 7 16.96 3.4
 3 -9 7 16.04 3.97
 -3 -9 -7 10.22 2.78
 -3 -9 -8 43.01 5.81
 -3 -9 -8 40.91 5.26
 -3 -9 -8 41.97 6.33
 -3 -9 -8 43.35 5.91
 3 -9 8 39.46 4.95
 -3 -9 -8 35.61 5.46
 3 -9 8 47.88 6.16
 -3 -9 -9 6.44 3.11
 -3 -9 -9 2.45 1.78
 -3 -9 -9 2.68 2.21
 -3 -9 -9 4.13 2.49
 3 -9 9 0.71 2.11
 3 -9 9 7.15 3.32
 -3 -9 -10 4.43 2.35
 3 -9 10 0.4 2.36
 -3 -9 -10 5.75 3.08
 3 -9 10 3.6 1.93
 -3 -9 -10 -3.61 2.66
 -3 -9 -11 6.5 2.53
 3 -9 11 6.21 3.61
 -3 -9 -11 3.69 2.88
 -3 -9 -11 5.93 1.95
 3 -9 11 5.06 2.46
 -3 -9 -11 3.99 2.77
 -3 -9 -12 38.14 4.99
 3 -9 12 39.72 5.76
 -3 -9 -12 36.85 4.36
 -3 -9 -12 29.24 5.61
 3 -9 12 42.44 5.59
 -3 -9 -12 41.01 6.45
 -3 -9 -13 27.06 4.2
 -3 -9 -13 19.19 4.76
 -3 -9 -13 30.04 5.6
 3 -9 13 17.55 3.6
 3 -9 13 26.94 5
 -3 -9 -14 -1.59 2.42
 -3 -9 -14 -1.19 3.04
 3 -9 14 3.12 2.96
 3 -9 14 -0.47 2
 -3 -9 -15 2.93 2.83
 -3 -9 -15 4.89 3.19
 3 -9 15 3.69 3.46
 3 -9 15 0.75 2.51
 -3 -9 -16 14 4.84
 -3 -9 -16 8.35 4.32
 3 -9 16 9.55 4.16
 3 -9 16 5.18 2.98
 -3 -9 -17 10.85 4.24
 -3 -9 -17 9.91 4.54
 3 -9 17 16.58 4.98
 3 -9 17 4.83 2.56
 -3 -9 -18 8.23 4.22
 -3 -9 -18 8.87 4.29
 3 -9 18 10.39 3.86
 3 -9 18 10.16 3.78
 -3 -9 -19 3.32 2.45
 -3 -9 -19 -0.1 2.67
 3 -9 19 -1.02 2.59
 3 -9 19 7.43 4.57
 -3 -9 -20 9.07 4.84
 -3 -9 -20 7.73 4
 3 -9 20 9.1 4.36
 3 -9 20 7.31 3.6
 3 -10 -20 19.61 5.75
 -3 -10 20 23.88 6.01
 3 -10 -20 25.5 6.47
 3 -10 -19 3.38 3.76
 -3 -10 19 6.08 3.52
 -3 -10 19 5.46 4.73
 3 -10 -19 2.7 2.99
 3 -10 -18 -4.62 3.19
 -3 -10 18 3.97 3.1
 -3 -10 18 6.98 4.44
 3 -10 -18 -1.41 2.54
 3 -10 -17 3.34 2.86
 3 -10 -17 4.73 3.91
 -3 -10 17 8.7 3.49
 -3 -10 17 0.96 2.89
 3 -10 -16 31.98 6.22
 3 -10 -16 35.86 6.82
 3 -10 -16 36.66 5.49
 -3 -10 16 43.47 6.8
 -3 -10 16 44.06 7.32
 3 -10 -15 3.29 2.77
 3 -10 -15 -0.17 2.97
 3 -10 -15 -0.15 2.17
 -3 -10 15 3.27 2.66
 -3 -10 15 5.41 3.02
 3 -10 -14 5.93 3.73
 3 -10 -14 6.73 3.94
 3 -10 -14 3.87 2.51
 -3 -10 14 3.37 2.94
 -3 -10 14 3.5 2.03
 3 -10 -13 30.19 5.78
 3 -10 -13 33.85 6.56
 3 -10 -13 24.17 4.75
 -3 -10 13 35.06 5.78
 -3 -10 13 36.75 6.19
 3 -10 -12 10.8 3.78
 3 -10 -12 4.5 3.82
 3 -10 -12 15.1 3.89
 -3 -10 12 15.27 4.18
 -3 -10 12 6.21 3.36
 3 -10 -11 0.39 2.55
 3 -10 -11 8.63 3.72
 -3 -10 11 5.35 2.76
 -3 -10 11 -4.06 2.7
 3 -10 -11 12.49 4.7
 3 -10 -10 3.45 1.83
 -3 -10 10 8.23 3.53
 -3 -10 10 5.92 2.89
 3 -10 -10 -0.09 2.28
 3 -10 -9 1.33 2.03
 -3 -10 9 5.84 2.97
 3 -10 -9 0.83 2.26
 -3 -10 9 2.52 2.35
 3 -10 -9 2.97 2.49
 3 -10 -8 8.66 2.92
 3 -10 -8 12.57 4.5
 -3 -10 8 7.21 2.86
 3 -10 -8 13.86 4.06
 -3 -10 8 9.32 3.83
 3 -10 -7 17.91 4.33
 3 -10 -7 21.45 4.59
 3 -10 -7 22.62 4.18
 -3 -10 7 19.25 4.06
 -3 -10 7 28.04 5.42
 3 -10 -7 17.68 4.17
 3 -10 -6 19.5 4.36
 3 -10 -6 13.56 4.11
 3 -10 -6 8.13 2.8
 -3 -10 6 13.4 3.79
 3 -10 -6 9.34 3.19
 -3 -10 6 13.31 3.28
 3 -10 -5 0.35 2.07
 3 -10 -5 -0.12 1.56
 -3 -10 5 2.36 2.29
 3 -10 -5 4.6 3.1
 -3 -10 5 -1.45 1.8
 3 -10 -4 47.59 5.43
 -3 -10 4 53.52 6.02
 -3 -10 4 50.86 6.48
 3 -10 -4 50.54 6.35
 3 -10 -4 46.57 6.18
 -3 -10 3 27.56 4.71
 3 -10 -3 19.59 3.5
 3 -10 -3 30.38 5.32
 -3 -10 3 27.6 5.06
 3 -10 -3 26.55 5.15
 3 -10 -2 38.87 4.79
 -3 -10 2 36.25 5.04
 -3 -10 2 36.45 5.77
 3 -10 -2 42.75 6.02
 3 -10 -2 28.02 5.09
 -3 -10 1 20.58 4.16
 3 -10 -1 21.3 3.48
 3 -10 -1 27.9 5.08
 -3 -10 1 28.64 5.64
 3 -10 -1 20.5 4.55
 3 -10 0 22.59 3.61
 -3 -10 0 24.41 4.37
 3 -10 0 20.35 4.11
 -3 -10 0 11.29 3.44
 3 -10 0 19.46 4.84
 3 -10 1 30.32 4.04
 -3 -10 -1 32.36 4.77
 -3 -10 -1 39.5 5.48
 3 -10 1 38.15 5.71
 3 -10 1 36.09 5.61
 3 -10 2 25.62 3.97
 -3 -10 -2 32.73 4.97
 -3 -10 -2 32.41 5.55
 3 -10 2 27.01 4.42
 3 -10 2 39.29 5.97
 -3 10 -3 2.32 2.1
 -3 -10 -3 -0.33 2.19
 3 -10 3 3.9 2.22
 -3 -10 -3 4.71 2.94
 3 -10 3 2.48 2.5
 3 -10 3 2.72 2.72
 -3 10 -4 11.36 3.78
 -3 -10 -4 11.04 3.34
 3 -10 4 12.96 3.77
 3 -10 4 11.97 2.94
 -3 -10 -4 7.34 2.23
 -3 10 -5 -3.25 3.16
 3 -10 5 3.12 2.13
 -3 -10 -5 0.39 2.25
 -3 -10 -5 -1.05 2.33
 3 -10 5 0.54 2.33
 -3 -10 -6 21.77 4.5
 -3 -10 -6 11.88 3.64
 3 -10 6 14.99 3.22
 -3 -10 -6 17.01 3.86
 -3 -10 -6 10.96 4.01
 3 -10 6 12.29 3.8
 -3 -10 -7 16.51 3.88
 -3 -10 -7 18.89 3.99
 -3 -10 -7 8.98 3.42
 3 -10 7 12.65 2.97
 -3 -10 -7 17.71 4.12
 3 -10 7 11.93 3.82
 -3 -10 -8 3.63 2.78
 -3 -10 -8 2.5 2.13
 -3 -10 -8 0.57 2.23
 3 -10 8 -0.25 1.48
 3 -10 8 1.25 2.98
 -3 -10 -8 -3.2 2.02
 -3 -10 -9 45.1 6.48
 -3 -10 -9 40.88 6.11
 3 -10 9 45.81 5.75
 3 -10 9 43.95 6.52
 -3 -10 -9 44.01 6.53
 -3 -10 -10 13.23 4.13
 3 -10 10 13.02 3.41
 3 -10 10 18.85 4.31
 -3 -10 -10 14.87 4.28
 -3 -10 -11 25.56 5.4
 3 -10 11 14.81 3.65
 3 -10 11 17.66 4.34
 -3 -10 -11 19.31 5.03
 -3 -10 -12 12.48 4.15
 3 -10 12 9 2.89
 3 -10 12 3.29 2.94
 -3 -10 -12 6.09 3.56
 -3 -10 -13 7.37 3.64
 3 -10 13 6.93 3.29
 3 -10 13 4.53 3.14
 -3 -10 -13 5.11 3.32
 -3 -10 -14 41.69 6.94
 3 -10 14 32.31 5.26
 3 -10 14 30.12 5.55
 -3 -10 -14 24.45 6.1
 -3 -10 -15 20.83 4.99
 3 -10 15 22.05 4.52
 3 -10 15 16.38 4.66
 -3 -10 -15 27.22 6.06
 -3 -10 -16 4.16 4.35
 3 -10 16 -2.92 2.24
 3 -10 16 -4.71 2.52
 -3 -10 -16 5.22 3.76
 -3 -10 -17 10.54 4.23
 3 -10 17 20.35 4.75
 3 -10 17 15.48 4.86
 -3 -10 -17 20.75 5.95
 -3 -10 -18 42.91 7.74
 3 -10 18 39.44 6.39
 3 -10 18 46.56 7.74
 -3 -10 -18 54.86 8.71
 3 -11 -18 7.57 4.81
 -3 -11 18 1.3 2.96
 -3 -11 18 2.47 3.48
 3 -11 -18 5.33 3.85
 3 -11 -17 7.52 4.57
 -3 -11 17 0.53 2.23
 -3 -11 17 5.96 3.82
 3 -11 -17 0.83 2.88
 3 -11 -16 6.93 4.25
 3 -11 -16 11.62 4.85
 -3 -11 16 6.99 3.25
 -3 -11 16 4.05 3.03
 3 -11 -15 1.71 3.22
 3 -11 -15 2.17 3.58
 3 -11 -15 -0.53 1.87
 -3 -11 15 -1.23 2.14
 -3 -11 15 1.51 2.64
 3 -11 -14 5.4 4.04
 3 -11 -14 3.29 3.09
 3 -11 -14 8.04 3.18
 -3 -11 14 -0.05 2.56
 3 -11 -13 0.9 2.26
 3 -11 -13 3.23 2.52
 -3 -11 13 8.15 3.84
 -3 -11 13 -3.05 3.18
 3 -11 -13 2.92 3.19
 3 -11 -12 0.27 2.11
 -3 -11 12 0.09 2.27
 -3 -11 12 -0.15 2.02
 3 -11 -12 -1.13 2.21
 3 -11 -11 1.63 1.88
 -3 -11 11 3.31 2.38
 -3 -11 11 7.27 3.66
 3 -11 -11 9.26 4.22
 -3 -11 10 15.29 4.04
 -3 -11 10 7.42 2.49
 3 -11 -10 11.61 3.8
 3 -11 -9 7 3.36
 -3 -11 9 7.91 3.3
 -3 -11 9 2.58 2.22
 3 -11 -9 7.61 3
 3 -11 -9 4.41 3.21
 3 -11 -8 22.19 4.63
 3 -11 -8 16.38 4.48
 -3 -11 8 20.61 4.47
 -3 -11 8 17.63 4.35
 3 -11 -8 26.63 5.65
 -3 11 7 -0.19 1.47
 3 -11 -7 2.66 2.69
 3 -11 -7 -3.64 2.31
 3 -11 -7 2.98 2.26
 -3 -11 7 3.78 2.57
 3 -11 -7 -1.13 2.39
 -3 -11 7 1.81 2.27
 -3 11 6 0.07 1.93
 3 -11 -6 4.03 2.45
 -3 -11 6 4.5 3.02
 -3 -11 6 0.09 2.25
 3 -11 -6 5.04 3.41
 3 -11 -6 0.92 1.97
 -3 11 5 5.38 2.29
 3 -11 -5 4.89 2.59
 -3 -11 5 6.95 2.79
 3 -11 -5 6.62 3.25
 -3 -11 5 0.99 2.29
 3 -11 -5 7.08 3.23
 -3 11 4 5.23 2.37
 -3 -11 4 5.83 2.99
 3 -11 -4 0.61 1.72
 3 -11 -4 4.75 3.04
 -3 -11 4 1.95 2.02
 3 -11 -4 2.32 2.59
 -3 11 3 -0.18 1.87
 -3 -11 3 1.27 1.83
 3 -11 -3 2.64 2.03
 -3 -11 3 -1.19 1.99
 3 -11 -3 -0.14 1.94
 3 -11 -3 0.08 2.01
 -3 11 2 9.57 3.01
 3 -11 -2 11.47 3.23
 -3 -11 2 10.21 2.86
 -3 -11 2 10.45 3.28
 3 -11 -2 13.09 4.35
 3 -11 -2 12 3.66
 -3 11 1 1.1 2.09
 -3 -11 1 2.59 1.97
 3 -11 -1 -1.64 1.72
 -3 -11 1 4.1 2.53
 3 -11 -1 4.64 3.29
 3 -11 -1 -3.09 2.4
 -3 11 0 16.95 3.43
 3 -11 0 17.14 3.6
 -3 -11 0 17.42 3.9
 -3 -11 0 16.13 4.47
 3 -11 0 25.63 4.89
 3 -11 0 23.76 5.17
 -3 11 -1 34.22 5.33
 3 -11 1 38.86 5.15
 -3 -11 -1 26.56 4.72
 3 -11 1 39.15 6.19
 -3 -11 -1 28.9 5.62
 3 -11 1 35.23 6.03
 -3 11 -2 16.12 3.97
 -3 -11 -2 31.97 5.15
 3 -11 2 28.8 4.49
 -3 -11 -2 25.91 5.14
 3 -11 2 43.33 6.31
 3 -11 3 6.17 2.56
 -3 -11 -3 4.19 2.72
 -3 -11 -3 -0.41 2.4
 3 -11 3 2.94 2.52
 -3 -11 -4 26.25 4.73
 3 -11 4 24.42 4.16
 -3 -11 -4 16.91 4.28
 3 -11 4 19.38 4.51
 3 -11 5 24.38 4.2
 -3 -11 -5 29.78 5.27
 3 -11 5 30.2 5.18
 -3 -11 -5 35.04 6.08
 -3 -11 -6 0.43 1.94
 3 -11 6 1.97 1.99
 -3 -11 -6 5.99 3.49
 3 -11 6 -0.41 2.24
 -3 -11 -7 13.4 3.85
 -3 -11 -7 6.78 3.71
 3 -11 7 16.58 3.6
 -3 -11 -7 14.8 3.93
 3 -11 7 11.02 4.04
 -3 -11 -8 4.38 3.31
 -3 -11 -8 0.14 2.02
 -3 -11 -8 3.7 3.11
 3 -11 8 3.77 2.51
 3 -11 8 4.9 3.56
 -3 -11 -8 4.75 2.95
 -3 -11 -9 40.55 6.53
 -3 -11 -9 32.58 5.84
 3 -11 9 25.81 4.52
 3 -11 9 19.77 4.69
 -3 -11 -9 21.15 4.67
 -3 -11 -9 25.79 5.49
 -3 -11 -10 3.06 3.05
 3 -11 10 1.77 1.64
 3 -11 10 1.95 2.73
 -3 -11 -10 -0.75 2.72
 -3 -11 -11 29.65 5.78
 3 -11 11 32.52 5.17
 3 -11 11 30.46 5.95
 -3 -11 -11 30.73 6.29
 -3 -11 -12 11.46 4.32
 3 -11 12 11.5 3.82
 3 -11 12 5.76 2.99
 -3 -11 -12 9.14 3.9
 -3 -11 -13 9.02 3.8
 3 -11 13 5.89 3.28
 3 -11 13 9.29 3.86
 -3 -11 -13 4.8 3.09
 -3 -11 -14 -5 2.64
 3 -11 14 2.15 2.67
 3 -11 14 -2.62 3.02
 -3 -11 -14 -1.08 2.28
 -3 -11 -15 4.12 3.06
 3 -11 15 2.49 2.3
 -3 -11 -15 2.7 3.12
 3 -11 15 12.07 4.93
 -3 -11 -16 10.84 4.02
 -3 -11 -16 18.26 5.51
 3 -11 16 9.35 3.8
 3 -12 -15 3.14 3.15
 -3 -12 15 -3.89 3.72
 -3 -12 15 4.44 3.94
 3 -12 -15 2.59 3.21
 3 -12 -14 0.04 1.79
 -3 -12 14 2.8 3.22
 -3 -12 14 8.24 4.53
 3 -12 -14 0.78 2.93
 3 -12 -13 0.4 2.16
 -3 -12 13 3.64 2.94
 -3 -12 13 1.31 2.96
 3 -12 -13 8.85 4.83
 3 -12 -12 31.68 5.75
 -3 -12 12 37.16 6.22
 -3 -12 12 32.54 6.26
 3 -12 -12 45.33 7.61
 3 -12 -11 29.92 5.62
 -3 -12 11 29.23 5.3
 -3 -12 11 28.51 6.11
 3 -12 -11 29.85 6.51
 3 -12 -10 4.39 2.78
 -3 -12 10 6.06 3.22
 -3 -12 10 1.67 1.95
 3 -12 -10 -0.16 2.46
 3 -12 -9 2.34 2.01
 -3 -12 9 6.37 3.66
 3 -12 -9 0.93 2.54
 -3 -12 9 4.32 3.88
 3 -12 -9 1.49 2.79
 3 -12 -8 -2.25 3.02
 -3 -12 8 4 3.12
 3 -12 -8 -1.84 2.45
 -3 -12 8 0.97 2.37
 3 -12 -7 4.72 3.08
 -3 -12 7 3.76 2.48
 3 -12 -7 3.36 2.7
 -3 -12 7 5.14 3.34
 3 -12 -7 1.04 1.83
 3 -12 -6 7.81 3.29
 -3 -12 6 9.74 3.23
 3 -12 -6 11.71 4.11
 -3 -12 6 10.71 3.97
 3 -12 -6 6.5 2.78
 3 -12 -5 26.37 5.25
 -3 -12 5 20.8 4.48
 3 -12 -5 33.99 6.52
 -3 -12 5 28.67 6.06
 3 -12 -5 17.67 3.67
 3 -12 -4 10.02 3.4
 3 -12 -4 4.26 2.66
 -3 -12 4 0.82 2.13
 -3 -12 4 11.17 3.88
 3 -12 -4 5.4 2.85
 3 -12 -3 4.23 2.74
 3 -12 -3 3.69 2.93
 -3 -12 3 7.05 3.3
 -3 -12 3 9.38 2.96
 3 -12 -3 4.96 2.59
 3 -12 -2 -3.53 2.98
 3 -12 -2 1.15 2.73
 -3 -12 2 -1.3 2.59
 -3 -12 2 4.74 2.86
 3 -12 -2 0.47 1.62
 3 -12 -1 5.76 3.23
 -3 -12 1 7.5 3.69
 3 -12 -1 5.33 3.41
 -3 -12 1 6.8 3.12
 3 -12 -1 3.94 2.26
 3 -12 0 4.43 3.47
 -3 -12 0 5.12 2.69
 3 -12 0 0.65 2.11
 -3 -12 0 -2.05 2.37
 3 -12 0 -0.03 1.79
 3 -12 1 16.99 4.75
 -3 -12 -1 13.25 4.24
 -3 -12 -1 14.43 4.06
 3 -12 1 11.92 3.25
 3 -12 2 7.81 3.4
 -3 -12 -2 8.99 3.6
 3 -12 2 7.91 2.8
 -3 -12 -2 9.17 3.55
 3 -12 3 -0.47 2.49
 -3 -12 -3 -0.75 2.49
 -3 -12 -3 1.06 1.84
 3 -12 3 0.12 1.83
 3 -12 4 6.89 3.62
 -3 -12 -4 1.76 2.95
 3 -12 4 2.31 2.29
 -3 -12 -4 2.61 2.44
 -3 -12 -5 7.05 3.56
 3 -12 5 5.59 3.5
 -3 -12 -5 7.3 3.15
 3 -12 5 5.44 2.84
 -3 -12 -6 2.43 2.96
 -3 -12 -6 -4.2 3.66
 3 -12 6 -1.13 3.03
 3 -12 6 0.91 1.44
 -3 -12 -7 25.29 5.54
 -3 -12 -7 27.87 5.8
 3 -12 7 25.6 5.63
 3 -12 7 23.59 4.49
 -3 -12 -8 8.38 3.96
 3 -12 8 5.49 2.8
 3 -12 8 7.3 3.27
 -3 -12 -8 4.45 3.65
 3 -12 9 11.86 3.65
 3 -12 9 10.87 3.8
 -3 -12 -9 8.83 3.56
 3 -12 10 25.17 4.8
 -3 -12 -10 19.06 5.31
 3 -12 10 20.12 5.22
 -3 -12 -11 48.29 8.09
 3 -12 11 42.57 7.28
 -3 -12 -11 42.19 6.8
 -3 -12 -12 3.99 3.88
 3 -12 12 2.26 3.06
 -3 -12 -12 5.4 3.61
 -3 -12 -13 4.94 3.29
 3 -12 13 -0.56 2.35
 -3 -12 -13 -3.36 3.28
 -3 -12 -14 6.56 3.71
 -3 -12 -14 6.88 4.02
 3 -12 14 10.1 4.66
 3 -13 -12 6.03 3.35
 -3 -13 12 6.31 3.8
 -3 -13 12 5.2 3.81
 3 -13 -12 4.59 3.57
 3 -13 -11 4.4 3.04
 -3 -13 11 -0.03 2.15
 -3 -13 11 2.88 2.77
 3 -13 -11 -0.95 2.41
 -3 -13 10 11.75 3.82
 3 -13 -10 8.04 3.79
 -3 -13 10 5.92 2.85
 -3 -13 9 3.06 2.64
 3 -13 -9 5.86 4.18
 3 -13 -9 4.34 3.2
 -3 -13 9 -0.25 1.78
 -3 -13 8 0.63 2.68
 3 -13 -8 3.52 2.72
 -3 -13 8 3.94 2.68
 3 -13 -8 3.23 3.76
 3 -13 -7 59.25 7.18
 -3 -13 7 63.11 8.76
 3 -13 -7 52.41 7.98
 -3 -13 7 50.05 7.07
 3 -13 -7 59.91 8.25
 3 -13 -6 9.9 3.21
 3 -13 -6 3.59 2.68
 -3 -13 6 13.09 4.67
 -3 -13 6 7.17 3.22
 3 -13 -6 6.93 3.26
 3 -13 -5 0.33 1.88
 -3 -13 5 2.74 3.15
 3 -13 -5 7.61 4.39
 3 -13 -5 4.96 3.52
 -3 -13 5 3.58 3.16
 3 -13 -4 12.08 4.45
 -3 -13 4 9.74 4.2
 3 -13 -4 10.69 4.24
 3 -13 -4 8.54 3.13
 -3 -13 4 14.86 4.13
 3 -13 -3 -1.06 3.23
 -3 -13 3 0.6 2.87
 3 -13 -3 3.31 3.24
 3 -13 -3 2.63 2.21
 -3 -13 3 -1.21 2.35
 3 -13 -2 8.45 3.93
 -3 -13 2 9.26 3.72
 3 -13 -2 5.13 2.97
 -3 -13 2 3.42 2.02
 -3 -13 1 5.07 3.1
 3 -13 -1 3.26 3.45
 3 -13 -1 7.51 2.65
 -3 -13 1 1.76 2.49
 3 -13 0 42.76 7.38
 -3 -13 0 26.18 5.69
 -3 -13 0 35.35 5.81
 3 -13 0 31.17 5.2
 3 -13 1 11.99 4.72
 -3 -13 -1 11.25 4.31
 -3 -13 -1 8.74 3.45
 3 -13 1 4.51 2.55
 3 -13 2 11.73 5.15
 -3 -13 -2 17.28 5.53
 3 -13 2 7.93 2.98
 -3 -13 -2 21.48 5.11
 -3 -13 -3 15.99 5.16
 3 -13 3 9.46 3.95
 3 -13 3 13.4 3.8
 -3 -13 -3 9.08 3.48
 -3 -13 -4 3.59 3.25
 3 -13 4 1.71 2.6
 -3 -13 -4 0.37 2.2
 3 -13 4 0.07 1.67
 3 -13 5 14.29 4.74
 -3 -13 -5 15.06 4.38
 3 -13 5 23.79 4.48
 -3 -13 -6 7.3 3.17
 3 -13 6 8.26 4.02
 -3 -13 -6 4.64 2.88
 -3 -13 -7 24.7 5.19
 3 -13 7 18.34 4.74
 -3 -13 -7 19.23 5.15
 -3 -13 -8 3.52 3.27
 3 -13 8 -0.56 2.82
 -3 -13 -8 2.12 2.57
 3 -13 9 -2.05 3.06
 3 -13 10 17.95 5.13
 3 -13 11 4.55 3.61
 3 -14 -8 9.27 4.49
 -3 -14 8 17.17 6.1
 3 -14 -8 11.49 4.41
 -3 -14 8 6.29 2.73
 3 -14 -7 2.72 2.76
 -3 -14 7 1.73 2.26
 -3 -14 7 2.2 2.1
 3 -14 -7 -0.07 2.98
 3 -14 -6 11.01 3.41
 -3 -14 6 12.3 4.67
 3 -14 -6 12.15 4.85
 -3 -14 6 19.23 4.61
 3 -14 -5 4.76 2.94
 3 -14 -5 6 2.71
 -3 -14 5 4.06 3.29
 -3 -14 5 9.12 3.86
 3 -14 -4 -1.17 2.1
 -3 -14 4 -2.71 2.77
 3 -14 -4 4.83 4.01
 -3 -14 4 3.62 3.06
 -3 -14 3 47.89 8.19
 3 -14 -3 41.1 7.37
 3 -14 -3 41.66 6.21
 -3 -14 3 53.64 7.33
 3 -14 -2 2.99 3.79
 -3 -14 2 3.24 3.61
 -3 -14 2 -0.01 2.65
 -3 -14 1 18.61 4.91
 3 -14 -1 17.58 5.04
 -3 -14 1 15.91 4.27
 -3 -14 0 8.7 4.1
 3 -14 0 8.29 4.05
 -3 -14 0 17.34 4.92
 -3 -14 -1 33.49 6.62
 3 -14 1 39.51 7.24
 -3 -14 -1 33.95 6.09
 -3 -14 -2 -1.02 2.71
 3 -14 2 3.96 2.68
 -3 -14 -2 1.73 2.69
 3 -14 3 -0.01 2.24
 -3 -14 -3 -0.57 2.58
 -3 -14 -4 11.98 4.65
 3 -14 4 6.81 3.31
 -3 -14 -4 5.55 3.44
 -3 -14 -5 0.85 2.37
 -3 -14 -5 4.65 4.02
 3 -14 5 1.92 3.37
 -3 -14 -6 1.91 2.52
 3 -14 6 5.66 4.06
 -3 -14 -6 -0.55 2.2
 -3 -14 -7 0.69 2.42
 -3 -14 -7 1.62 2.83
 3 -14 7 2.07 2.72
 4 0 -27 -2.45 2.69
 4 0 -27 -1.34 1.94
 4 0 -27 0.3 2.96
 4 0 -26 3.66 2.48
 4 0 -26 10.21 3.74
 4 0 -26 2.82 2.73
 4 0 -25 0.95 2.55
 4 0 -25 1.79 2.62
 4 0 -25 -0.92 2.54
 4 0 -24 32.33 5.45
 4 0 -24 26.08 4.78
 4 0 -24 18.46 4.98
 4 0 -23 0.88 2.09
 4 0 -23 2.78 2.64
 4 0 -23 3.75 3.21
 4 0 -22 13.56 3.67
 4 0 -22 10.45 3.1
 4 0 -22 14.62 3.88
 4 0 -21 1.5 2.05
 4 0 -21 -2.27 1.98
 4 0 -20 23.46 3.18
 4 0 -20 30.1 5.04
 4 0 -20 26.26 4.46
 4 0 -19 -0.46 1.05
 4 0 -19 1.72 2.39
 4 0 -19 1.68 1.92
 4 0 -18 4.45 1.52
 4 0 -18 4.86 3
 4 0 -18 8.16 2.64
 4 0 -17 2.83 1.69
 4 0 -17 -1.14 1.49
 4 0 -16 218.98 11.55
 4 0 -16 235.18 10.65
 4 0 -15 3.4 2.42
 4 0 -15 2.07 1.95
 4 0 -14 282.86 10.75
 4 0 -13 0.7 1.48
 4 0 -12 614.75 14.21
 4 0 -11 0.04 1.14
 4 0 -10 222.39 7.62
 4 0 -9 0.69 1.12
 4 0 -8 33.49 2.62
 4 0 -7 0.59 0.75
 -4 0 7 -0.08 0.69
 4 0 -6 138.47 4.41
 -4 0 6 144.61 4.45
 4 0 -5 1.37 0.62
 -4 0 5 -0.06 0.49
 4 0 -4 3164.45 15.98
 -4 0 4 3683.93 17.1
 4 0 -3 0.44 0.4
 -4 0 3 0 0.34
 4 0 1 1.26 0.5
 -4 0 -1 -0.6 0.55
 4 0 1 0.38 0.68
 4 0 1 0.41 0.4
 -4 0 -1 0.71 0.52
 4 0 2 4966.84 26.21
 4 0 2 4849.38 21.71
 -4 0 -3 0.18 0.89
 4 0 3 -0.1 0.63
 -4 0 -4 565.53 10.48
 -4 0 -5 -0.2 0.96
 -4 0 -5 2.04 1.31
 -4 0 -6 13.25 2.01
 -4 0 -6 12.52 2.19
 -4 0 -7 -0.49 1.17
 -4 0 -7 1.43 1.3
 -4 0 -8 73.24 4.86
 -4 0 -8 79.19 5.29
 -4 0 -9 0.75 1.1
 -4 0 -9 0.23 1.43
 -4 0 -10 209.62 3.37
 -4 0 -10 203.33 3.34
 -4 0 -10 195.76 8.97
 -4 0 -10 197.16 8.66
 -4 0 -11 0.11 0.34
 -4 0 -11 0.62 0.35
 -4 0 -11 1.5 1.91
 -4 0 -11 2.65 2.06
 -4 0 -11 3.5 1.87
 -4 0 -12 377.87 13.47
 -4 0 -12 403.82 5.1
 -4 0 -12 374.77 5
 -4 0 -12 401.14 13.17
 -4 0 -12 379.79 13.25
 -4 0 -13 0.33 0.32
 -4 0 -13 0.66 1.96
 -4 0 -13 0.41 0.36
 -4 0 -13 -1.91 1.58
 -4 0 -13 -0.84 1.47
 -4 0 -14 322.41 13.35
 -4 0 -14 300.55 4.44
 -4 0 -14 305.57 12.65
 -4 0 -14 304.2 12.91
 -4 0 -14 297.06 4.6
 -4 0 -15 -1.05 1.95
 -4 0 -15 2.74 2.12
 -4 0 -15 3.16 2.66
 -4 0 -16 73.85 6.95
 -4 0 -16 69.27 6.8
 -4 0 -16 73.33 6.92
 -4 0 -17 -1.63 1.86
 -4 0 -17 1.27 2.32
 -4 0 -17 -0.35 1.94
 -4 0 -18 89.17 8.16
 -4 0 -18 87.84 8.04
 -4 0 -18 94.27 8.28
 -4 0 -19 4.66 2.85
 -4 0 -19 2.85 2.6
 -4 0 -19 8.13 3.68
 -4 0 -20 74.04 7.9
 -4 0 -20 78.15 8.08
 -4 0 -20 80.82 8.28
 -4 0 -21 -2.22 2.25
 -4 0 -21 0.88 2.24
 -4 0 -21 2.43 2.24
 -4 0 -22 22.79 4.87
 -4 0 -22 26.75 5.5
 -4 0 -22 25.44 5.18
 -4 0 -23 -2.55 2.81
 -4 0 -23 0.83 2.5
 -4 0 -23 -0.19 2.28
 -4 0 -24 2.9 2.96
 -4 0 -24 3.58 3.03
 -4 0 -24 5.54 3.53
 -4 0 -25 -1.06 2.66
 -4 0 -25 -0.07 2.38
 -4 0 -25 -3.16 2.66
 4 -1 -27 35.93 6.38
 4 1 -27 51.86 7.29
 4 1 -27 45.94 7.04
 4 1 -27 39.16 7.36
 4 -1 -27 41.96 7.51
 4 1 -26 1.47 2.83
 4 -1 -26 2.73 3.01
 4 -1 -26 1.72 2.68
 4 1 -26 2.06 2.96
 4 1 -26 1.68 2.83
 4 -1 -26 9.32 4.85
 4 -1 -25 31.11 5.74
 4 1 -25 25.69 5.08
 4 1 -25 23.79 5.04
 4 -1 -25 22.79 4.93
 4 -1 -25 23.03 5.64
 4 1 -25 41.01 7.08
 4 1 -24 7.34 2.9
 4 -1 -24 12.71 3.68
 4 -1 -24 9.09 3.09
 4 -1 -24 13.71 4.52
 4 1 -24 5.63 3.28
 4 1 -23 0.91 2.32
 4 -1 -23 1.94 2.44
 4 -1 -23 2.01 2.45
 4 1 -23 7.04 3.68
 4 -1 -23 7.06 3.34
 4 1 -22 0.02 1.76
 4 -1 -22 2.33 2.46
 4 -1 -22 4.42 2.37
 4 1 -22 3.58 2.64
 4 -1 -22 -2.79 3.13
 4 -1 -21 11.53 3.33
 4 1 -21 8.5 2.87
 4 -1 -21 7.88 2.93
 4 1 -21 11.3 3.81
 4 -1 -21 6.13 2.95
 4 1 -20 225.6 11.87
 4 -1 -20 199.99 11.82
 4 -1 -20 213.25 13.07
 4 1 -20 221.06 13.46
 4 -1 -20 231.89 11.84
 4 1 -19 13.62 3.46
 4 -1 -19 15.37 3.5
 4 -1 -19 11.19 3.12
 4 -1 -19 15.91 3.43
 4 -1 -19 17.72 2.73
 4 -1 -18 158.08 9.75
 4 1 -18 162.1 9.45
 4 -1 -18 178.51 11.33
 4 -1 -18 166.51 7.73
 4 -1 -17 41.85 5.02
 4 1 -17 46.74 5.22
 4 -1 -17 50.49 5.88
 4 -1 -17 49.88 4.21
 4 1 -16 13.5 2.91
 4 -1 -16 21.15 3.48
 4 -1 -16 17.84 3.81
 4 -1 -16 14.4 2.36
 4 -1 -15 41.7 4.5
 4 1 -15 52.47 4.86
 4 -1 -15 49.28 5.36
 4 -1 -15 41.44 3.72
 4 1 -14 154.01 7.83
 4 -1 -14 167.39 8.48
 4 -1 -14 177.66 9.73
 4 -1 -14 165.59 7.12
 4 1 -13 32.31 3.49
 4 -1 -13 36.6 3.93
 4 -1 -13 38.81 4.52
 4 -1 -13 35.37 3.36
 4 -1 -12 194.84 8.39
 4 1 -12 205.45 8.01
 4 -1 -12 199.15 9.37
 4 -1 -12 215.54 7.51
 4 1 -11 8.72 1.84
 4 -1 -11 10.35 1.84
 4 -1 -11 10.41 2.57
 4 -1 -11 6.25 1.66
 4 -1 -10 369.39 9.41
 4 -1 -10 393.26 11.86
 4 1 -10 364.98 9.46
 4 -1 -10 361.42 10.27
 4 -1 -9 748.96 12.7
 4 -1 -9 745.24 15.44
 4 1 -9 746.37 12.46
 4 -1 -9 759.12 14.01
 4 -1 -8 496.14 10.02
 4 -1 -8 501.83 11.91
 4 1 -8 495.78 9.25
 4 -1 -8 503.01 10.76
 4 -1 -7 269.79 7.23
 4 -1 -7 263.24 8.15
 4 -1 -7 273.93 7.51
 4 1 -7 269.87 6.18
 4 -1 -6 30.09 2.41
 4 -1 -6 31.85 2.81
 4 1 -6 31.85 1.99
 4 -1 -6 37.73 2.68
 -4 1 6 35.1 2.52
 4 -1 -5 325.32 7.29
 -4 1 5 336.31 7.77
 4 -1 -5 327.83 7.81
 4 -1 -5 332.66 7.11
 4 1 -5 326.86 5.06
 -4 1 5 334.08 7.08
 4 -1 -4 991.89 12.09
 -4 1 4 986.43 12.12
 4 -1 -4 984.67 12.21
 4 -1 -4 965.69 11.32
 -4 1 4 987.67 11.34
 -4 1 3 549.21 8.8
 4 -1 -3 591.46 8.92
 4 -1 -3 589.35 8.15
 -4 1 3 584.67 8.24
 4 -1 -3 580.55 8.45
 -4 1 3 594.8 8.51
 4 -1 -2 1936.35 13.68
 4 1 -2 2004.3 15.31
 -4 1 2 2046.73 13.86
 4 -1 -2 1993.45 15.71
 -4 1 2 2062.27 15.87
 -4 -1 2 2032.9 15.76
 -4 1 2 2003.43 13.69
 4 -1 -1 1697.86 11.13
 -4 1 1 1704.8 11.14
 4 1 -1 1717.74 14.07
 -4 -1 1 1729.8 13.97
 -4 1 1 1765.83 11.44
 4 -1 -1 1766.41 14.2
 -4 1 1 1771.97 14.06
 -4 -1 1 1784.95 13.96
 4 1 -1 1785.01 13.93
 -4 -1 1 1656.27 11.01
 4 1 0 44.86 1.73
 -4 1 0 45.33 1.72
 4 -1 0 46.58 1.72
 -4 -1 0 45.6 1.74
 -4 -1 0 45.93 1.9
 4 1 0 45.38 1.88
 4 1 0 35.27 1.78
 -4 1 0 45.68 1.78
 -4 1 0 48.56 2.3
 4 -1 0 48.69 2.31
 4 1 0 47.36 2.31
 -4 -1 0 27.01 2.23
 -4 1 0 42.02 1.92
 4 1 0 42.83 2.3
 -4 -1 0 45.18 2.34
 4 -1 1 69.75 2.25
 4 1 1 70.48 2.29
 -4 -1 -1 67.35 2.27
 -4 -1 -1 71.5 2.78
 4 1 1 66.61 2.72
 -4 -1 -1 69.13 2.35
 4 1 1 67.5 2.35
 -4 1 -1 71.69 2.67
 4 -1 1 71.96 2.7
 4 1 1 73.73 2.95
 -4 -1 -1 66.52 2.85
 -4 1 -1 74.79 2.91
 -4 -1 -1 74.89 3.25
 4 1 1 73.27 3.14
 4 1 2 103.76 3.18
 -4 -1 -2 110.9 3.93
 4 1 2 107.59 3.87
 4 -1 2 101.78 3.18
 -4 -1 -2 105.5 3.25
 -4 -1 -2 109.44 3.83
 4 1 2 108.85 3.87
 -4 1 -2 112.21 3.24
 4 1 2 106.8 3.21
 4 1 2 108.25 4.08
 -4 -1 -2 112.89 4.11
 -4 -1 -3 1101.82 13.74
 4 1 3 1098.39 13.19
 -4 -1 -3 1107.65 13.19
 4 1 3 1090.51 13.65
 4 -1 3 1055.56 10.15
 -4 1 -3 1100.08 9.96
 4 1 3 1069.05 11.59
 -4 -1 -3 1083.94 11.65
 -4 -1 -3 1089.54 13.67
 4 1 3 1060.08 13.63
 -4 1 -4 1 0.53
 4 1 4 1.03 0.72
 -4 -1 -4 1.01 0.8
 -4 -1 -4 -0.22 0.85
 -4 -1 -4 1.29 1.11
 4 -1 4 1.08 0.58
 -4 -1 -5 16.15 1.9
 -4 -1 -5 11.27 1.74
 4 -1 5 13.66 1.19
 -4 -1 -5 13.17 2.1
 -4 1 -5 12.39 1.14
 -4 -1 -6 2199.72 24.15
 -4 -1 -6 2194.09 21.92
 -4 -1 -6 2165.22 23.49
 -4 1 -6 2238.2 14.77
 -4 -1 -7 237.08 8.57
 -4 -1 -7 242.1 7.94
 -4 -1 -7 235.08 8.17
 -4 1 -7 235.14 4.98
 -4 -1 -8 1725.71 24.39
 -4 -1 -8 1727.46 22.6
 -4 -1 -8 1685.76 23.16
 -4 1 -8 1688.15 13.85
 -4 -1 -9 919.25 18.73
 -4 -1 -9 977.57 18
 -4 -1 -9 944.9 18.09
 -4 1 -9 966.89 10.66
 -4 1 -9 972.89 18.76
 -4 -1 -10 100.56 6.57
 -4 -1 -10 94.01 5.99
 -4 -1 -10 96.19 6.14
 -4 1 -10 88.56 6.03
 -4 1 -10 97.54 3.5
 -4 -1 -11 100.59 6.85
 -4 -1 -11 101.45 6.54
 -4 -1 -11 103.2 6.58
 -4 1 -11 105.49 3.79
 -4 1 -11 103.39 6.83
 -4 -1 -12 0.17 1.58
 -4 -1 -12 4.67 2.01
 -4 -1 -12 0.46 1.88
 -4 1 -12 1.01 1.74
 -4 1 -12 1.02 0.54
 -4 -1 -13 74.81 6.3
 -4 -1 -13 85.9 6.56
 -4 -1 -13 81.74 6.37
 -4 1 -13 85.45 6.73
 -4 1 -13 83.58 3.51
 -4 -1 -14 11.71 2.8
 -4 1 -14 9.78 2.64
 -4 -1 -14 12.44 3.17
 -4 1 -14 10.29 2.66
 -4 -1 -14 11.35 2.83
 -4 -1 -15 222.34 11.69
 -4 1 -15 223.64 11.53
 -4 -1 -15 229.69 11.51
 -4 -1 -15 232.29 11.44
 -4 1 -15 227.28 11.62
 -4 -1 -16 0.95 1.68
 -4 -1 -16 2.59 2.05
 -4 1 -16 4.01 2.5
 -4 -1 -16 0.72 2.09
 -4 1 -16 2.67 2.23
 -4 1 -17 177.32 11.06
 -4 -1 -17 172.92 11.06
 -4 1 -17 163.19 10.54
 -4 -1 -17 173.11 10.74
 -4 1 -17 178.42 11
 -4 -1 -17 173.55 10.71
 -4 -1 -18 51.04 6.44
 -4 -1 -18 63.35 6.98
 -4 1 -18 62.19 6.88
 -4 -1 -18 61.1 6.87
 -4 1 -18 54.78 6.51
 -4 1 -18 63.19 6.72
 -4 -1 -19 74.8 7.77
 -4 -1 -19 69.65 7.56
 -4 1 -19 59.51 6.91
 -4 1 -19 58.53 7
 -4 -1 -19 64.69 7.22
 -4 1 -19 65.53 7.36
 -4 -1 -20 21.56 4.72
 -4 1 -20 36.96 6.14
 -4 -1 -20 23.5 4.39
 -4 -1 -20 30.81 5.1
 -4 1 -20 22.71 4.6
 -4 1 -20 23.36 4.77
 -4 -1 -21 9.21 3.47
 -4 -1 -21 9.2 4.01
 -4 1 -21 12.12 3.85
 -4 1 -21 8.13 2.88
 -4 -1 -21 8.72 3.15
 -4 1 -21 2.85 2.01
 -4 -1 -22 19.43 4.9
 -4 -1 -22 27.97 5.3
 -4 1 -22 29.71 5.75
 -4 1 -22 20.9 5.01
 -4 -1 -22 22.09 4.95
 -4 1 -22 23.76 5.26
 -4 -1 -23 1.59 2.85
 -4 1 -23 4.57 3.53
 -4 -1 -23 0.59 2.6
 -4 1 -23 0.72 2.17
 -4 -1 -23 -0.58 2.71
 -4 1 -23 -0.66 2.17
 -4 1 -24 7.83 3.91
 -4 -1 -24 8.06 3.37
 -4 -1 -24 4.19 2.86
 -4 1 -24 3.09 2.88
 -4 1 -24 1.15 2.89
 -4 -1 -24 5.93 3.29
 -4 -1 -25 10.42 3.85
 -4 1 -25 22.77 5.87
 -4 -1 -25 20.24 5.22
 -4 1 -25 12.16 4.12
 -4 1 -25 21.08 5.61
 -4 -1 -25 7.27 3.07
 4 -2 -27 -3.25 3.05
 4 2 -27 -1.01 2.18
 4 2 -27 4.68 3.43
 4 -2 -27 0.91 3.12
 4 2 -27 3.3 3.22
 4 -2 -26 0.29 3.06
 4 2 -26 5.08 2.9
 4 -2 -26 2.84 3.25
 4 2 -26 3.59 3.45
 4 -2 -25 23.02 4.85
 4 2 -25 25.46 4.99
 4 -2 -25 37.79 5.82
 4 2 -25 30.61 6.5
 4 -2 -25 28.82 6.62
 4 2 -24 6.47 2.88
 4 -2 -24 1.07 2.59
 4 -2 -24 10.11 3.54
 4 -2 -24 1.37 2.44
 4 2 -24 7.28 4.13
 4 2 -23 9.41 3.56
 4 -2 -23 3.89 2.9
 4 -2 -23 2.74 2.02
 4 -2 -23 0.18 2.6
 4 2 -23 4.94 3.44
 4 2 -22 19.12 4.1
 4 -2 -22 13.11 3.88
 4 -2 -22 18.45 3.59
 4 -2 -22 25.79 5.62
 4 -2 -21 25.9 4.81
 4 2 -21 20.41 4.03
 4 -2 -21 14.26 3.11
 4 -2 -21 12.39 3.91
 4 2 -20 2.13 1.81
 4 -2 -20 7.34 3.1
 4 -2 -20 6.98 2.97
 4 -2 -20 8.48 2.65
 4 2 -19 197.81 10.62
 4 -2 -19 179.25 11.14
 4 -2 -19 181.86 11.94
 4 -2 -19 166.27 9.54
 4 -2 -19 179.71 8.29
 4 2 -18 81.05 6.72
 4 -2 -18 81.63 7.45
 4 -2 -18 91.02 8.37
 4 -2 -18 85.55 6.62
 4 -2 -18 79.75 5.58
 4 -2 -17 753.17 20.96
 4 2 -17 728.85 18.96
 4 -2 -17 785.55 22.85
 4 -2 -17 776.51 18.6
 4 -2 -17 789.83 16.67
 4 2 -16 134.61 7.85
 4 -2 -16 135.6 8.84
 4 -2 -16 133.6 9.45
 4 -2 -16 151.52 7.95
 4 -2 -16 140.04 7.06
 4 -2 -15 542.85 16.65
 4 2 -15 522.32 14.68
 4 -2 -15 523.09 17.41
 4 -2 -15 548.96 14.32
 4 -2 -15 535.87 13.27
 4 2 -14 132.84 7.14
 4 -2 -14 134.82 8.1
 4 -2 -14 134.88 6.58
 4 -2 -14 136.63 8.72
 4 -2 -14 135.57 6.81
 4 -2 -13 7.82 2.16
 4 -2 -13 12.9 2.04
 4 2 -13 13.86 2.37
 4 -2 -13 10.4 2.39
 4 -2 -13 10.57 1.99
 4 2 -12 384.12 10.84
 4 -2 -12 383 12.34
 4 -2 -12 360.92 10.32
 4 -2 -12 358.5 12.86
 4 -2 -12 389.35 10.3
 4 -2 -11 3.74 1.77
 4 -2 -11 3.74 1.25
 4 2 -11 8.05 1.77
 4 -2 -11 2.24 1.68
 4 -2 -11 9.42 1.74
 4 -2 -10 113.27 5.48
 4 2 -10 124.86 5.52
 4 -2 -10 125.73 7.01
 4 -2 -10 120.47 6.36
 4 -2 -9 1028.8 15.67
 4 2 -9 986.4 14.33
 4 -2 -9 995.17 18.58
 4 -2 -9 1019 17.62
 4 -2 -8 1332.04 17.39
 4 2 -8 1284.1 14.89
 4 -2 -8 1292.59 20.2
 4 -2 -8 1291.64 18.96
 4 -2 -7 604.06 12.33
 4 -2 -7 597.15 12.97
 4 -2 -7 617.03 8.18
 4 -2 -7 621.61 11.54
 4 -2 -6 233.98 7.25
 4 -2 -6 212.14 7.39
 4 -2 -6 226.97 4.22
 4 -2 -6 215.12 6.82
 4 -2 -5 396.77 9
 4 -2 -5 408.57 8.9
 4 -2 -5 387.73 9.45
 4 -2 -5 413.98 4.48
 4 -2 -4 130.5 5.08
 -4 2 4 140.01 5.09
 4 -2 -4 130.7 5.04
 4 -2 -4 137.54 5.06
 -4 2 4 134.56 4.99
 -4 2 4 128.08 5.07
 -4 2 4 135.7 5.09
 4 -2 -3 268.85 6.74
 -4 2 3 278.21 6.9
 4 -2 -3 270.39 6.85
 -4 2 3 284.52 6.97
 4 -2 -3 276.06 6.92
 4 -2 -3 282.93 7.07
 -4 2 3 276.1 7.11
 -4 2 3 283.05 5.5
 -4 -2 3 290.09 7.35
 -4 2 3 275.63 6.84
 4 -2 -2 1395.58 14.37
 -4 2 2 1427.19 14.54
 4 2 -2 1459.48 9.65
 -4 2 2 1454.71 15.31
 4 -2 -2 1435.07 14.98
 4 2 -2 1421.94 15.11
 -4 2 2 1447.13 14.77
 4 -2 -2 1415.97 15.41
 -4 2 2 1441.36 15.58
 -4 2 2 1464.56 10.6
 4 2 -2 1404.44 15.5
 -4 -2 2 1421.5 15.56
 -4 -2 2 1412.74 14.49
 -4 2 1 1826.38 15.6
 4 -2 -1 1806.26 15.55
 -4 -2 1 1834.84 12.33
 4 2 -1 1777.34 12.14
 4 -2 -1 1836.67 17.32
 4 2 -1 1806.36 16.68
 -4 -2 1 1814.96 16.67
 4 -2 -1 1835.42 16.19
 -4 2 1 1830.08 16.17
 -4 2 1 1886.75 17.41
 4 -2 -1 1841.66 10.1
 -4 2 1 1733.97 9.92
 4 2 -1 1804.03 17.47
 -4 -2 1 1773.39 17.36
 -4 -2 1 1797.88 15.54
 4 2 -1 1798.28 15.81
 4 2 0 217.32 5.37
 -4 2 0 218.9 5.34
 -4 -2 0 218.64 5.4
 4 -2 0 227.15 5.41
 -4 -2 0 226.1 4.89
 4 2 0 228.16 4.91
 4 -2 0 220.09 6
 -4 -2 0 227.56 5.92
 4 2 0 217.02 5.61
 -4 2 0 223.13 5.54
 -4 2 0 223.19 5.96
 -4 2 0 226.92 3.38
 4 -2 0 230.5 3.38
 -4 -2 0 221.24 6.09
 4 2 0 219.78 6.11
 4 2 0 229.88 6.03
 -4 2 -1 1671.2 14.81
 4 -2 1 1678.65 14.91
 4 2 1 1643.19 15.01
 -4 -2 -1 1671.99 15.02
 -4 -2 -1 1652.45 14.81
 4 2 1 1646.77 14.97
 -4 2 -1 1679.93 16.24
 4 -2 1 1619 16.24
 4 2 1 1621.57 15.56
 -4 -2 -1 1614.82 15.41
 -4 -2 -1 1652.36 16.63
 4 2 1 1681.36 16.92
 4 -2 1 1675.64 10.35
 4 2 1 1669.51 16.66
 -4 -2 -1 1667.09 16.47
 4 -2 2 2249.89 18.17
 -4 -2 -2 2293.93 18.41
 4 2 2 2247.52 18.42
 -4 -2 -2 2250.24 19.12
 4 2 2 2287.26 19.17
 4 -2 2 2236.78 19.08
 4 2 2 2308.55 16.6
 -4 2 -2 2289.72 18.85
 -4 -2 -2 2313.85 19.04
 4 2 2 2311.96 18.8
 -4 -2 -2 2228.82 20.16
 4 2 2 2318.88 20.4
 -4 -2 -2 2218.34 19.92
 4 2 2 2296.27 20.1
 -4 -2 -3 343.49 7.59
 4 2 3 332.86 7.53
 -4 -2 -3 340.18 8.17
 4 -2 3 325.16 7.32
 -4 2 -3 331.46 7.27
 4 2 3 343.8 6.12
 -4 -2 -3 346.96 7.88
 -4 -2 -3 327.8 8.18
 4 2 3 340.77 7.66
 4 -2 3 328.26 7.34
 -4 -2 -3 335.42 7.98
 4 2 4 365.65 8.36
 -4 -2 -4 336.68 8.83
 4 2 4 363.63 6.16
 -4 2 -4 352.18 7.53
 4 -2 4 353.73 7.55
 -4 -2 -4 364.81 8.56
 -4 -2 -4 356.91 8.99
 4 2 4 364.2 8.34
 -4 -2 -4 362.1 8.74
 -4 -2 -5 287.95 8.68
 4 -2 5 303.34 7.01
 4 2 5 302.74 5.26
 -4 2 -5 294.97 6.96
 -4 -2 -5 294.75 8.12
 -4 -2 -5 294.29 8.24
 4 2 6 0.18 0.35
 -4 2 -6 0.57 0.66
 -4 -2 -6 -0.16 1
 -4 -2 -6 0.94 0.45
 -4 -2 -6 1.11 1.09
 -4 -2 -6 -0.42 1.09
 -4 -2 -7 117.94 6.28
 4 2 7 110.42 2.86
 -4 -2 -7 102.57 5.53
 -4 -2 -7 102.14 5.46
 -4 -2 -7 107.36 2.95
 -4 2 -7 103.29 4.38
 -4 -2 -8 110.94 6.37
 -4 -2 -8 107.68 5.87
 -4 -2 -8 100.26 5.68
 -4 -2 -8 104.76 2.83
 -4 2 -8 97.36 4.37
 -4 -2 -9 500.02 14.01
 -4 -2 -9 481.89 13.14
 -4 -2 -9 475.89 12.8
 -4 2 -9 488.9 9.61
 -4 -2 -9 490.3 5.88
 -4 -2 -10 121.01 7.4
 -4 2 -10 118.26 6.6
 -4 -2 -10 107.28 6.57
 -4 -2 -10 102.5 6.32
 -4 -2 -10 111.79 2.73
 -4 -2 -11 100.76 6.93
 -4 -2 -11 97.45 6.57
 -4 -2 -11 108.98 6.64
 -4 -2 -11 103.67 2.53
 -4 -2 -12 4.34 2.15
 -4 -2 -12 3.41 1.83
 -4 -2 -12 3.46 1.92
 -4 2 -12 1.18 1.68
 -4 -2 -13 100.1 7.49
 -4 -2 -13 103.96 7.28
 -4 -2 -13 108.97 7.27
 -4 2 -13 110.94 7.7
 -4 -2 -14 112.37 8.26
 -4 -2 -14 111.12 7.92
 -4 -2 -14 107.69 7.51
 -4 2 -14 120.08 8.19
 -4 -2 -15 57.76 6.4
 -4 -2 -15 56.68 6.05
 -4 -2 -15 56.09 5.66
 -4 2 -15 63.71 6.5
 -4 -2 -16 29.19 4.8
 -4 -2 -16 36.81 5.05
 -4 -2 -16 40.02 5.06
 -4 2 -16 36.38 5.17
 -4 -2 -17 51.23 6.07
 -4 -2 -17 38.23 5.2
 -4 -2 -17 53.58 5.87
 -4 2 -17 45.3 5.58
 -4 -2 -18 34.93 5.44
 -4 -2 -18 29.38 4.81
 -4 2 -18 31.3 5.12
 -4 -2 -18 36.97 5.14
 -4 2 -18 32.66 4.92
 -4 -2 -19 55.64 7.09
 -4 -2 -19 46.04 6.42
 -4 -2 -19 41.01 5.59
 -4 2 -19 50.71 6.65
 -4 2 -19 42.15 5.82
 -4 -2 -20 11.49 3.71
 -4 2 -20 17.88 4.51
 -4 -2 -20 11.2 3.48
 -4 -2 -20 16.55 3.97
 -4 2 -20 13.75 4.01
 -4 2 -20 16.07 4.53
 -4 -2 -21 22.75 4.59
 -4 -2 -21 25.8 5.06
 -4 2 -21 26.11 4.94
 -4 -2 -21 32.44 5.42
 -4 2 -21 29.88 5.51
 -4 2 -21 19.62 4.57
 -4 -2 -22 24.81 5.14
 -4 2 -22 24.71 5.17
 -4 -2 -22 13.24 3.49
 -4 2 -22 23.99 5.36
 -4 -2 -22 24.78 5.23
 -4 2 -22 21.76 4.69
 -4 -2 -23 -2.25 3.06
 -4 2 -23 -2.26 2.62
 -4 -2 -23 -0.44 2.24
 -4 2 -23 6.27 3.67
 -4 -2 -23 1.57 2.09
 -4 2 -23 3.73 3.12
 -4 -2 -24 6.04 4.25
 -4 2 -24 4.98 3.16
 -4 -2 -24 -2.99 2.81
 -4 2 -24 10.45 4.26
 -4 -2 -24 1.11 1.89
 -4 2 -24 1.21 2.95
 -4 -2 -25 4.28 3.44
 -4 2 -25 -1.05 2.5
 -4 -2 -25 3.55 3.31
 -4 2 -25 5.32 3.14
 -4 -2 -25 0.83 1.88
 -4 2 -25 0.83 2.33
 4 -3 -26 -1.63 2.65
 4 -3 -26 4.49 4.24
 4 3 -26 8.91 4.5
 4 3 -25 13.12 3.98
 4 -3 -25 20.82 5.57
 4 -3 -25 12.74 4.64
 4 3 -25 21.01 5.64
 4 3 -24 50.24 6.58
 4 -3 -24 58.9 7.79
 4 -3 -24 46.59 7.32
 4 3 -23 10.52 3.39
 4 -3 -23 9.59 3.38
 4 -3 -23 4.25 2.41
 4 -3 -23 14.38 4.25
 4 -3 -22 126.18 10.52
 4 3 -22 138.26 9.92
 4 -3 -22 111.74 10.63
 4 -3 -22 122.41 8.82
 4 -3 -21 8.45 3.88
 4 -3 -21 7.96 4.3
 4 -3 -21 4.17 2.12
 4 3 -21 11.02 3.48
 4 -3 -20 2.76 2.51
 4 3 -20 -0.95 1.89
 4 -3 -20 -3.91 2.68
 4 -3 -20 0.56 1.64
 4 -3 -19 48.53 6.2
 4 -3 -19 43.25 4.22
 4 3 -19 36.66 4.69
 4 -3 -19 40.11 5.74
 4 -3 -19 33.53 4.17
 4 -3 -18 11.54 3.14
 4 -3 -18 12.75 2.39
 4 3 -18 9.2 2.75
 4 -3 -18 13.79 3.64
 4 -3 -18 12.27 2.68
 4 -3 -17 12.9 3.41
 4 -3 -17 15.72 2.69
 4 3 -17 14.81 2.9
 4 -3 -17 14.23 3.6
 4 -3 -17 15.03 2.82
 4 -3 -16 -1.7 1.81
 4 -3 -16 -0.09 1.08
 4 3 -16 0.23 1.43
 4 -3 -16 -3.26 2.57
 4 -3 -16 -0.9 1.33
 4 -3 -15 9.31 2.51
 4 -3 -15 6.95 1.84
 4 3 -15 3.15 1.46
 4 -3 -15 8.44 2.39
 4 -3 -15 10.61 2.29
 4 -3 -14 3.48 2.08
 4 -3 -14 1.92 1.36
 4 3 -14 0.8 1.5
 4 -3 -14 1.42 1.83
 4 -3 -14 2.15 1.21
 4 -3 -13 2.68 1.49
 4 -3 -13 3.46 1.43
 4 3 -13 3.05 1.57
 4 -3 -13 3.38 1.87
 4 -3 -13 4.08 1.35
 4 -3 -12 74.47 5.98
 4 -3 -12 85.57 5.24
 4 3 -12 90.25 5.34
 4 -3 -12 79.03 6.37
 4 -3 -12 79.92 4.52
 4 -3 -11 71.01 5.56
 4 -3 -11 68.19 4.59
 4 3 -11 66.66 4.38
 4 -3 -11 70.42 5.83
 4 -3 -11 75.12 4.08
 4 -3 -10 139.84 7.51
 4 -3 -10 148.21 8.01
 4 -3 -10 151.65 5.3
 4 -3 -10 132.39 6.24
 4 -3 -9 23.8 3.11
 4 -3 -9 19.38 2.95
 4 -3 -9 19.77 1.78
 4 -3 -9 26.66 2.91
 4 -3 -8 331.32 10.59
 4 -3 -8 347.49 9.69
 4 -3 -8 344.21 11.21
 4 -3 -8 340.98 6.57
 4 -3 -7 315.77 9.07
 4 -3 -7 307.59 10.2
 4 -3 -7 317.54 9.84
 4 -3 -7 309.12 5.51
 4 -3 -6 335.1 9.24
 4 -3 -6 334.75 10.1
 4 -3 -6 321.14 9.56
 4 -3 -6 336.77 4.8
 4 -3 -5 497.68 11.77
 4 -3 -5 466.49 10.73
 -4 -3 5 491.56 11.46
 4 -3 -5 475.78 11.15
 4 -3 -4 3572.84 29.52
 4 -3 -4 3584.1 29.58
 4 -3 -4 3580.59 29.02
 4 -3 -4 3639.21 30.57
 -4 3 4 3673.8 24.8
 -4 -3 4 3638.38 29.91
 -4 -3 4 3611.22 29.55
 4 -3 -3 126.94 5.34
 4 3 -3 135.91 3.94
 4 -3 -3 126.92 5.46
 4 -3 -3 127.44 4.32
 -4 3 3 129 4.26
 -4 -3 3 124.8 5.33
 -4 -3 3 124.4 5.47
 4 -3 -3 117.35 5.42
 -4 3 3 132.06 2.47
 4 3 -2 1.56 0.58
 4 -3 -2 0.5 0.92
 4 -3 -2 -0.64 0.94
 -4 3 2 0.65 0.59
 4 -3 -2 0.94 0.74
 -4 -3 2 0.89 0.99
 -4 -3 2 -0.18 0.94
 4 -3 -2 -0.49 1.01
 4 -3 -1 296.88 8.3
 -4 -3 1 293.6 7.71
 4 -3 -1 300.25 7.76
 4 -3 -1 302.49 8.1
 4 -3 -1 295.77 5.7
 -4 -3 1 303.82 8.16
 -4 3 1 297.2 5.85
 4 3 -1 304.89 6.5
 -4 -3 1 290.06 6.36
 4 3 0 325 7.12
 -4 -3 0 326.87 7.16
 4 -3 0 316 8.58
 4 -3 0 299.92 7.78
 -4 -3 0 314.71 8
 -4 -3 0 320.11 7.94
 -4 3 0 316.61 5.86
 4 -3 0 341.17 5.87
 -4 -3 0 317.09 8.42
 -4 3 0 310.75 7.84
 4 -3 1 49.95 3.73
 4 3 1 57.07 3.34
 4 3 1 60.77 3.31
 -4 -3 -1 55.73 3.26
 -4 -3 -1 60.21 3.65
 -4 -3 -1 61 3.51
 -4 -3 -1 55.66 3.57
 4 -3 1 62.18 2.63
 4 -3 1 60.75 3.51
 -4 -3 -1 64.77 3.71
 -4 -3 -2 9.3 1.57
 4 -3 2 7.93 1.44
 -4 -3 -2 9.18 1.63
 4 3 2 8.07 1.4
 4 -3 2 7.08 1.56
 -4 -3 -2 8.04 1.49
 -4 -3 -2 8.69 1.55
 -4 -3 -2 4.96 1.46
 4 -3 2 6.14 1.08
 -4 -3 -3 61.22 3.73
 -4 -3 -3 59.83 3.78
 4 3 3 61.59 3.35
 4 -3 3 64.4 3.9
 -4 -3 -3 59.72 3.92
 -4 -3 -3 57.84 3.9
 4 -3 3 57.1 3.71
 -4 -3 -3 61.89 3.72
 -4 -3 -4 351.53 9.27
 -4 -3 -4 334.58 9.39
 4 -3 4 331.28 8.72
 -4 -3 -4 330.96 7.56
 4 3 4 325.9 7.52
 -4 -3 -4 326.58 9.3
 -4 -3 -4 332.37 9.59
 4 -3 4 337.08 8.96
 -4 -3 -4 323.69 8.8
 -4 -3 -5 -0.6 1.12
 4 -3 5 0.76 0.84
 -4 -3 -5 0.25 0.67
 4 3 5 0.28 0.64
 -4 -3 -5 1.08 0.92
 -4 -3 -5 -1.34 1.13
 4 -3 5 0.05 1.19
 -4 -3 -5 -1.16 1.01
 4 -3 6 198.24 7.02
 -4 -3 -6 206.12 5.64
 4 3 6 216.64 5.73
 -4 -3 -6 203.05 7.98
 -4 -3 -6 200.6 8.15
 -4 -3 -6 210.73 7.56
 -4 -3 -7 55.55 2.96
 -4 -3 -7 49.64 4.08
 4 3 7 53.04 2.82
 -4 -3 -7 59.01 4.66
 -4 -3 -7 57.53 4.2
 -4 -3 -8 222.61 5.75
 -4 -3 -8 225.96 9.18
 4 3 8 218.25 5.59
 -4 -3 -8 213.68 9.21
 -4 -3 -8 224.44 8.59
 -4 -3 -9 13.07 2.87
 4 3 9 13.84 1.46
 -4 -3 -9 16.2 2.84
 -4 -3 -9 11.59 2.44
 -4 -3 -9 14.46 1.52
 -4 -3 -10 2.23 2.05
 -4 -3 -10 4.06 1.58
 -4 -3 -10 0.96 1.29
 -4 -3 -10 2.55 0.79
 -4 3 -11 69.9 5.72
 -4 -3 -11 69.12 6.04
 -4 -3 -11 73.75 5.95
 -4 -3 -11 65.06 5.26
 -4 -3 -11 70.58 3.08
 -4 -3 -12 2.05 1.98
 -4 -3 -12 3.23 1.83
 -4 -3 -12 3.21 1.84
 -4 -3 -12 3.6 0.87
 -4 -3 -13 141.22 9.27
 -4 -3 -13 141.04 8.77
 -4 -3 -13 128.19 7.9
 -4 -3 -13 141.7 3.98
 -4 -3 -14 51.69 5.73
 -4 -3 -14 50.4 5.64
 -4 -3 -14 49.95 5.22
 -4 3 -14 60.14 6.15
 -4 -3 -14 52.14 2.24
 -4 -3 -15 68.8 6.96
 -4 -3 -15 66.83 6.67
 -4 -3 -15 75.05 6.6
 -4 3 -15 73.82 6.83
 -4 -3 -16 50.72 6.16
 -4 -3 -16 35.12 5.15
 -4 -3 -16 47.11 5.42
 -4 3 -16 54.94 6.2
 -4 -3 -17 6.39 3.07
 -4 -3 -17 6.45 2.94
 -4 -3 -17 5.77 2.48
 -4 3 -17 3.21 2.09
 -4 -3 -18 49.08 6.39
 -4 -3 -18 58.55 6.91
 -4 -3 -18 62.12 6.59
 -4 3 -18 42.01 5.63
 -4 -3 -19 5.38 3.35
 -4 -3 -19 2.41 2.31
 -4 -3 -19 2.58 2.44
 -4 3 -19 -0.39 3
 -4 -3 -20 1.98 2.46
 -4 -3 -20 0.82 2.19
 -4 3 -20 1.59 2.76
 -4 -3 -20 -2.02 2.19
 -4 3 -20 2.56 2.63
 -4 -3 -21 29.06 6.1
 -4 -3 -21 26.08 5.4
 -4 -3 -21 24.78 4.86
 -4 3 -21 22.62 4.94
 -4 3 -21 16.4 4.18
 -4 -3 -22 2.79 3.21
 -4 -3 -22 0.89 2.25
 -4 3 -22 -0.67 2.26
 -4 -3 -22 -0.4 2.08
 -4 3 -22 0.19 2.6
 -4 -3 -23 6.75 3.26
 -4 -3 -23 2.63 2.59
 -4 3 -23 14.03 4.63
 -4 -3 -23 3.15 2.02
 -4 3 -23 10.81 4.41
 -4 3 -23 5.68 3.22
 -4 -3 -24 6.46 3.81
 -4 -3 -24 0.38 2.66
 -4 3 -24 9.19 4
 -4 3 -24 3.86 3.64
 -4 -3 -24 7.25 3.54
 -4 3 -24 5.85 3.44
 -4 -3 -25 1.66 2.95
 -4 -3 -25 -4.17 3.25
 -4 3 -25 2.69 2.56
 -4 3 -25 2.91 3.35
 -4 -3 -25 -0.36 2.22
 -4 3 -25 0.29 2.23
 4 -4 -26 18.68 5.89
 4 -4 -26 16.75 4.99
 4 -4 -25 12.06 4.53
 4 -4 -25 8.22 4.08
 4 -4 -24 4.85 4.4
 4 -4 -24 9.45 3.96
 4 4 -24 7.04 2.9
 4 -4 -23 6.05 3.63
 4 -4 -23 11.59 4.27
 4 4 -23 9.78 3.6
 4 -4 -22 39.1 6.71
 4 -4 -22 31.83 5.77
 4 4 -22 25.46 4.39
 4 -4 -21 11.11 3.88
 4 -4 -21 6.07 3.49
 4 -4 -21 10.24 2.69
 4 4 -21 9.29 2.54
 4 -4 -20 21.72 4.63
 4 4 -20 15.38 3.35
 4 -4 -20 21.7 4.92
 4 -4 -20 24.18 3.78
 4 -4 -19 6.8 2.84
 4 -4 -19 6.18 2.13
 4 -4 -19 10.25 4.05
 4 -4 -19 6.45 2.37
 4 4 -19 4.58 2.13
 4 -4 -18 206.45 12.2
 4 4 -18 192.02 10.13
 4 -4 -18 191.01 9.01
 4 -4 -18 180.91 12.1
 4 -4 -18 197.57 9.33
 4 -4 -17 14.27 3.67
 4 -4 -17 16.49 2.92
 4 -4 -17 8.54 3.21
 4 -4 -17 13.82 2.68
 4 4 -17 10.05 2.66
 4 -4 -16 218.15 11.87
 4 -4 -16 227.44 12.72
 4 -4 -16 233.79 9.25
 4 4 -16 225.2 10.17
 4 -4 -16 231.74 9.63
 4 -4 -15 199.51 10.99
 4 -4 -15 228.63 12.32
 4 -4 -15 209.63 8.39
 4 4 -15 225 9.81
 4 -4 -15 213.31 9.28
 4 -4 -14 72.19 6.52
 4 4 -14 68.73 5.24
 4 -4 -14 69.94 5.29
 4 -4 -14 77.51 6.95
 4 -4 -14 69.35 4.64
 4 -4 -13 0.03 1.86
 4 -4 -13 2.05 1.65
 4 -4 -13 1.44 1.65
 4 -4 -13 -0.4 0.91
 4 -4 -12 132.06 8.26
 4 -4 -12 136.79 7.12
 4 -4 -12 134.64 8.57
 4 -4 -12 139.23 5.76
 4 -4 -11 479.05 13.04
 4 -4 -11 520.33 15.63
 4 -4 -11 487.41 10.07
 4 -4 -11 494.4 15.92
 4 -4 -10 377.18 11.32
 4 -4 -10 373.62 13.3
 4 -4 -10 369.09 12.76
 4 -4 -10 367.01 8.16
 4 -4 -9 0.36 1.62
 4 -4 -9 1.09 1.47
 4 -4 -9 0.94 0.64
 4 -4 -9 0.28 1.23
 4 -4 -8 20.44 3.05
 4 -4 -8 18.31 2.72
 4 -4 -8 21.55 3.23
 4 -4 -8 22.61 1.72
 4 -4 -7 1865.99 26.77
 4 -4 -7 1866.17 26.02
 4 -4 -7 1872.03 13.56
 4 -4 -7 1769.94 24
 -4 -4 6 823.02 16.77
 4 -4 -6 836.73 16.81
 4 -4 -6 843.11 16.04
 4 -4 -6 841.19 8.15
 4 -4 -6 803.4 17.15
 -4 -4 6 828.44 16.66
 -4 4 6 822.27 8.2
 -4 -4 5 1311.86 20.41
 4 -4 -5 1318.12 20.56
 4 -4 -5 1308.16 20.58
 4 -4 -5 1316.93 19.98
 4 -4 -5 1319.08 21.26
 -4 -4 5 1348.34 20.57
 -4 4 5 1326.89 9.93
 -4 -4 4 655.23 14.1
 4 -4 -4 646.09 14.13
 4 -4 -4 665.05 14.26
 4 -4 -4 650.44 14.01
 4 -4 -4 667.72 14.73
 4 -4 -4 655.25 11.81
 -4 -4 4 668.81 14.06
 -4 4 4 671.53 7.3
 4 -4 -3 1260.4 19.09
 4 4 -3 1247.56 14.98
 4 -4 -3 1308.22 19.66
 -4 4 3 1317.5 11
 4 -4 -3 1310.63 20.07
 4 -4 -3 1275.45 15.53
 -4 -4 3 1314.44 19.26
 -4 -4 3 1293 19.19
 4 -4 -2 31.96 3.11
 4 4 -2 26.99 2.3
 4 -4 -2 28.23 2.93
 4 -4 -2 29.53 3.26
 4 -4 -2 28.1 2.19
 -4 4 2 26.76 2.28
 -4 -4 2 23.46 2.78
 -4 -4 2 35.15 3.32
 -4 -4 1 12.45 1.78
 4 4 -1 13.2 1.79
 4 -4 -1 12.42 2.13
 -4 4 1 10.92 1.45
 -4 -4 1 12.89 2.14
 4 -4 -1 12.17 1.57
 -4 -4 1 10.15 1.97
 4 -4 -1 14.67 2.17
 4 -4 -1 9.45 1.97
 -4 -4 0 19 2.21
 4 -4 0 15.9 2.2
 -4 -4 0 16.64 2.32
 4 -4 0 19.45 1.86
 -4 4 0 17.64 1.79
 -4 -4 0 20.02 2.51
 4 -4 0 18.6 2.41
 -4 -4 -1 256 7.72
 -4 -4 -1 256.77 8.58
 -4 -4 -1 260.91 7.84
 4 -4 1 264.97 8.8
 -4 -4 -1 267.75 8.55
 4 -4 1 261.76 6.48
 -4 4 -1 249.55 6.45
 -4 -4 -1 271.7 8.52
 4 -4 1 250.19 8.14
 -4 -4 -2 1.69 1.04
 4 -4 2 2.41 1.59
 -4 -4 -2 -0.01 0.97
 -4 -4 -2 0.18 1.27
 4 -4 2 -0.12 0.6
 -4 -4 -2 0.75 0.99
 4 -4 2 -0.31 1.08
 -4 -4 -2 -0.47 0.92
 -4 -4 -3 128.42 6.14
 -4 -4 -3 132.68 6.08
 4 -4 3 133.83 6.34
 -4 -4 -3 119.74 5.51
 -4 -4 -3 118.08 6.27
 -4 -4 -3 133.66 6.37
 4 -4 3 125.43 4.98
 4 -4 3 113.63 5.81
 4 -4 4 301.65 9.53
 -4 -4 -4 308.73 9.78
 -4 -4 -4 317.38 9.92
 -4 -4 -4 297.64 8.42
 4 -4 4 307.88 9.66
 -4 -4 -4 300.53 9.98
 -4 -4 -4 320.39 10.03
 4 -4 4 302.24 8.05
 -4 -4 -4 316.96 9.12
 -4 -4 -5 93.74 5.58
 -4 -4 -5 98.24 5.82
 4 -4 5 91.25 5.34
 -4 -4 -5 86.37 4.54
 -4 -4 -5 102.63 6.07
 -4 -4 -5 100.52 5.88
 4 -4 5 87.06 5.41
 -4 -4 -5 95.69 5.21
 4 -4 6 0.29 1.06
 -4 -4 -6 3.11 1.19
 -4 -4 -6 7.22 1.91
 -4 -4 -6 4.38 1.67
 4 -4 6 5.34 1.84
 -4 -4 -6 2.98 1.31
 -4 -4 -6 2.29 1.26
 -4 -4 -7 12.28 2.79
 -4 -4 -7 14.41 2.74
 4 -4 7 12.9 2.51
 -4 -4 -7 18.13 2.46
 -4 -4 -7 13.61 1.86
 -4 -4 -8 2.11 1.44
 -4 -4 -8 1.74 0.78
 -4 -4 -8 0.21 1.43
 -4 -4 -8 5.01 1.83
 -4 -4 -9 74.84 5.91
 -4 -4 -9 82.38 4.28
 -4 -4 -9 81.89 6.32
 -4 -4 -9 84.03 5.56
 -4 -4 -10 130.72 8
 -4 -4 -10 132.98 5.27
 -4 -4 -10 118.02 7.8
 -4 -4 -10 128.79 7.24
 -4 -4 -11 45.62 4.96
 -4 -4 -11 42.44 3
 -4 -4 -11 44.79 5.05
 -4 4 -11 47.23 5.19
 -4 -4 -11 44.65 4.41
 -4 -4 -12 517.02 16.97
 -4 -4 -12 543.56 17.71
 -4 -4 -12 547.21 15.66
 -4 -4 -12 535.85 10.27
 -4 -4 -13 23.24 3.89
 -4 -4 -13 28.93 4.53
 -4 -4 -13 26.09 3.72
 -4 -4 -13 24.38 2.22
 -4 -4 -14 18.45 3.61
 -4 -4 -14 21.46 3.82
 -4 -4 -14 18.22 3.29
 -4 -4 -14 21.94 2.03
 -4 -4 -15 -0.74 2.03
 -4 -4 -15 -0.79 1.9
 -4 -4 -15 -0.41 1.73
 -4 -4 -16 38.93 5.78
 -4 -4 -16 40.26 5.74
 -4 -4 -16 52.74 5.79
 -4 4 -16 39.94 5.43
 -4 -4 -17 50.52 6.55
 -4 -4 -17 37.15 5.66
 -4 -4 -17 48.23 5.74
 -4 4 -17 44.68 5.97
 -4 -4 -18 12.93 4.07
 -4 -4 -18 17.54 4.33
 -4 -4 -18 9.33 2.7
 -4 4 -18 11.41 3.35
 -4 -4 -19 42.48 6.8
 -4 -4 -19 42.28 6.28
 -4 -4 -19 48.71 5.96
 -4 4 -19 42.33 6.18
 -4 -4 -20 12.96 4.3
 -4 -4 -20 18.66 5.26
 -4 -4 -20 6.21 2.68
 -4 4 -20 25.82 5.26
 -4 -4 -21 20.69 5.2
 -4 -4 -21 24.85 5.41
 -4 -4 -21 25.69 4.87
 -4 4 -21 25.66 5.15
 -4 -4 -22 37.16 6.77
 -4 -4 -22 36.2 6.51
 -4 4 -22 27.25 5.76
 -4 -4 -22 30.64 5.36
 -4 4 -22 31.77 5.63
 -4 -4 -23 2.77 2.76
 -4 -4 -23 2.25 3.02
 -4 4 -23 5.62 3.36
 -4 -4 -23 7.58 3.44
 -4 4 -23 2.74 3.8
 -4 -4 -24 62.22 8.87
 -4 -4 -24 60.65 8.76
 -4 -4 -24 56.55 7.32
 -4 4 -24 66.4 8.92
 -4 4 -24 60.51 8.31
 4 -5 -25 73.6 9.57
 4 -5 -25 66.6 9.64
 4 -5 -24 -0.72 2.52
 4 -5 -24 0.38 2.82
 4 -5 -23 12.47 3.92
 4 -5 -23 13.53 4.99
 4 5 -22 5.08 2.52
 4 -5 -22 2.76 2.37
 4 -5 -22 -1.3 2.5
 4 5 -21 -0.75 1.58
 4 -5 -21 1.8 2.26
 4 -5 -21 1.46 3.08
 4 5 -20 21.56 4
 4 -5 -20 26.44 5.12
 4 -5 -20 18.59 4.58
 4 5 -19 7.83 2.61
 4 -5 -19 9.21 3.71
 4 -5 -19 3.29 2.6
 4 -5 -18 0.36 2.45
 4 -5 -18 2.91 1.79
 4 5 -18 -0.96 1.95
 4 -5 -18 1.85 2.67
 4 -5 -18 0.41 1.22
 4 -5 -17 36.31 5.3
 4 -5 -17 35.98 4.2
 4 5 -17 39.27 4.68
 4 -5 -17 38.69 5.94
 4 -5 -17 43.88 4.22
 4 -5 -16 25.11 4.66
 4 -5 -16 30.27 3.99
 4 5 -16 26.16 3.72
 4 -5 -16 24.35 4.69
 4 -5 -16 25.78 3.1
 4 -5 -15 4.65 2.84
 4 -5 -15 4.04 2.13
 4 -5 -15 0.41 2.27
 4 -5 -15 1.9 1.09
 4 -5 -14 295.7 11.37
 4 -5 -14 278.82 13.98
 4 -5 -14 302.27 13.79
 4 -5 -14 287.95 9.21
 4 -5 -13 13.75 3.56
 4 -5 -13 6.67 1.98
 4 -5 -13 10.4 3.06
 4 -5 -13 10.02 1.71
 4 -5 -12 60.17 5.93
 4 -5 -12 60.05 5.08
 4 -5 -12 47.59 5.62
 4 -5 -12 58.7 3.76
 4 -5 -11 3.4 1.17
 4 -5 -11 2.83 1.38
 4 -5 -11 4.46 2.61
 4 -5 -11 3.85 1.92
 4 -5 -10 228.51 9.57
 4 -5 -10 216.67 10.88
 4 -5 -10 221.24 10.62
 4 -5 -10 224.73 6.27
 4 -5 -9 15.55 2.89
 4 -5 -9 21.06 3.04
 4 -5 -9 21.92 1.88
 -4 -5 9 23.59 3.35
 4 -5 -9 21.78 3.62
 -4 -5 9 27.03 3.97
 4 -5 -8 370.87 11.86
 4 -5 -8 372.04 12.86
 4 -5 -8 364.07 13.34
 4 -5 -8 364.04 6.86
 -4 -5 8 360.89 12.53
 -4 -5 8 367.94 12.82
 -4 -5 7 522.46 14.83
 4 -5 -7 547.19 15.22
 4 -5 -7 540.3 14.26
 4 -5 -7 506.22 15.28
 -4 -5 7 530.38 14.68
 -4 5 7 512.16 7.82
 4 -5 -6 30.95 3.67
 4 -5 -6 34.05 3.88
 4 -5 -6 32.63 4.02
 4 -5 -6 31.64 3.7
 -4 5 6 32.71 2
 -4 -5 6 33.94 3.77
 -4 -5 6 34.12 3.87
 -4 -5 5 807.38 17.73
 4 -5 -5 782.5 17.36
 4 -5 -5 782.41 17.28
 4 -5 -5 814.13 17.35
 4 -5 -5 798.49 18.23
 4 -5 -5 788.49 14.92
 -4 -5 5 782.82 16.92
 -4 5 5 785.3 9.54
 4 -5 -4 857.4 17.72
 -4 5 4 865.75 10.34
 4 -5 -4 837.85 17.56
 4 -5 -4 879.29 18.6
 4 -5 -4 868.45 14.9
 -4 -5 4 865.1 17.39
 -4 -5 4 841.51 17.5
 4 -5 -3 9.56 1.93
 4 -5 -3 12.91 2.25
 -4 5 3 12.23 1.34
 -4 -5 3 15.61 2.58
 4 -5 -3 13.66 1.92
 4 -5 -3 11.29 2.01
 -4 -5 3 15.61 2.55
 4 -5 -2 302.59 10.54
 4 -5 -2 313.68 10.73
 4 -5 -2 311.28 8.31
 -4 -5 2 315.95 10.26
 -4 -5 2 312.46 10.37
 4 -5 -2 316.24 10.4
 4 -5 -1 44.68 4.2
 4 -5 -1 47.79 3.27
 -4 -5 1 46.69 4.1
 -4 -5 1 41.67 3.86
 4 -5 -1 51.06 4.36
 4 -5 -1 48.59 4.34
 -4 -5 0 568.67 12.33
 4 -5 0 596.9 14.8
 -4 -5 0 559.74 13.63
 4 -5 0 562.12 10.99
 4 -5 0 547.63 13.59
 -4 -5 0 565.1 13.84
 -4 -5 -1 305.74 9.45
 -4 -5 -1 291.3 10.19
 4 -5 1 305.76 10.55
 4 -5 1 284.29 7.9
 -4 -5 -1 290.63 9.84
 4 -5 1 298.08 10.05
 -4 -5 -1 296.66 10.15
 -4 -5 -2 763.51 15.44
 4 -5 2 775.72 16.9
 -4 -5 -2 754.58 14.51
 -4 -5 -2 773.78 16.82
 4 -5 2 786.09 13.2
 -4 -5 -2 764.98 16.22
 -4 -5 -2 764.21 16.24
 4 -5 2 766.25 16.15
 -4 -5 -3 295.91 10.34
 -4 -5 -3 295.83 10.05
 -4 -5 -3 291.07 9.65
 4 -5 3 304.87 10.54
 -4 -5 -3 314.65 9.42
 -4 -5 -3 289.5 10.63
 -4 -5 -3 299.36 10.33
 4 -5 3 305.26 8.54
 4 -5 3 293.52 10.25
 -4 -5 -4 157.61 7.68
 -4 -5 -4 154.18 7.48
 -4 -5 -4 158.96 7.05
 4 -5 4 148.39 7.54
 -4 -5 -4 154.4 6.76
 -4 -5 -4 161.48 8.09
 -4 -5 -4 161.56 7.82
 4 -5 4 152.97 6.32
 4 -5 4 146.64 7.41
 4 -5 5 25.76 3.29
 -4 -5 -5 26.86 3.54
 -4 -5 -5 26.12 3.4
 4 -5 5 27.53 3.32
 -4 -5 -5 29.68 3.15
 -4 -5 -5 30.2 3.72
 4 -5 5 29.86 3.02
 -4 -5 -5 34.09 3.74
 -4 -5 -5 31.54 3.2
 -4 -5 -6 1.4 1.57
 -4 -5 -6 1.49 1.81
 -4 -5 -6 -0.78 1.02
 4 -5 6 0.64 1.33
 -4 -5 -6 0.94 1.1
 -4 -5 -6 0.4 1.37
 -4 -5 -6 2.34 1.89
 4 -5 6 -0.08 1.23
 4 -5 6 -0.21 0.87
 -4 -5 -7 593.23 16.17
 -4 -5 -7 577.46 12.99
 -4 -5 -7 583.66 16.27
 -4 -5 -7 582.59 16.03
 4 -5 7 598.31 15.89
 -4 -5 -7 575.9 13.95
 -4 -5 -8 31.56 4.2
 -4 -5 -8 30.32 3.51
 -4 -5 -8 31 4.08
 4 -5 8 33.49 4.17
 -4 -5 -8 30.72 3.15
 -4 -5 -9 475.43 11.55
 -4 -5 -9 464.97 15.49
 -4 -5 -9 459.29 15.39
 4 -5 9 458.76 14.91
 -4 -5 -9 442.44 13.14
 -4 -5 -10 84.79 4.94
 -4 -5 -10 94.41 7.39
 -4 -5 -10 84.67 6.98
 4 -5 10 87.47 6.86
 -4 -5 -10 89 6.09
 -4 -5 -11 880.77 15.52
 -4 5 -11 854.93 22.27
 -4 -5 -11 881.34 22.64
 -4 -5 -11 854.25 22.28
 4 -5 11 869.04 21.66
 -4 -5 -11 864.5 19.47
 -4 -5 -12 52.97 6.08
 -4 -5 -12 51.05 5.98
 -4 -5 -12 47.74 3.68
 -4 -5 -12 47.21 4.82
 -4 -5 -13 100.84 8.3
 -4 -5 -13 97.94 5.1
 -4 -5 -13 104.52 7.2
 -4 -5 -13 105.61 8.45
 -4 -5 -14 26.95 2.67
 -4 -5 -14 29.45 4.86
 -4 -5 -14 31.03 4.99
 -4 -5 -14 24.5 3.73
 -4 -5 -15 67.05 7.32
 -4 -5 -15 59.43 6.04
 -4 -5 -15 74.89 7.81
 -4 -5 -16 27.07 4.96
 -4 -5 -16 33.48 4.65
 -4 -5 -16 33.67 5.49
 -4 -5 -17 16.01 4.42
 -4 -5 -17 9.26 2.6
 -4 -5 -17 9.94 3.42
 -4 5 -18 31.52 5.28
 -4 -5 -18 15.65 4.22
 -4 -5 -18 19.82 4.03
 -4 -5 -18 22.13 4.57
 -4 5 -19 33.12 5.63
 -4 -5 -19 15.96 4.03
 -4 -5 -19 29.66 4.61
 -4 -5 -19 35.68 6.57
 -4 5 -20 48.85 6.83
 -4 -5 -20 50.82 7.3
 -4 -5 -20 48.1 6.04
 -4 -5 -20 55.25 7.57
 -4 5 -21 1.55 2.39
 -4 -5 -21 0.29 2
 -4 -5 -21 -5.31 3.75
 -4 5 -22 2.46 2.38
 -4 -5 -22 5.66 3.2
 -4 -5 -22 8.23 3.18
 -4 -5 -22 1.03 2.8
 -4 5 -23 37.8 6.44
 -4 -5 -23 50.93 8.1
 -4 5 -23 54.71 8.37
 -4 -5 -23 48.2 7.93
 -4 5 -24 8.95 3.88
 -4 -5 -24 16.72 5.01
 -4 5 -24 11.45 4.44
 -4 -5 -24 11.6 4.45
 4 -6 -24 7.86 4.07
 4 -6 -24 11.76 4.9
 4 -6 -23 2.5 2.97
 4 -6 -23 -0.46 2.81
 4 -6 -22 3.14 3.24
 4 -6 -22 1.48 3.27
 4 -6 -21 1.4 2.9
 4 6 -21 2.87 2.26
 4 -6 -21 -1.45 2.61
 4 -6 -20 -3.68 2.45
 4 6 -20 -1.2 1.89
 4 -6 -19 8.48 2.99
 4 6 -19 18.34 3.67
 4 -6 -19 12.99 4.46
 4 -6 -18 1.04 2.5
 4 6 -18 -0.61 1.57
 4 -6 -18 1.35 1.36
 4 -6 -18 0.09 2.1
 4 -6 -17 -1.31 2.32
 4 -6 -17 2.24 2.07
 4 6 -17 0.9 1.92
 4 -6 -17 5.3 3.6
 4 -6 -16 7.31 3.59
 4 -6 -16 7.44 3.62
 4 -6 -16 9.67 2.72
 4 -6 -15 13.25 2.23
 4 -6 -15 19.33 4.48
 4 -6 -15 15.08 4.12
 4 -6 -15 15.41 3.26
 4 -6 -14 7.46 1.53
 4 -6 -14 7.82 3.24
 4 -6 -14 9.77 2.51
 4 -6 -14 7.4 2.72
 4 -6 -13 28.6 3.99
 4 -6 -13 30.4 4.69
 4 -6 -13 33.2 5.22
 -4 -6 13 37.1 5.27
 4 -6 -13 30.77 2.82
 4 -6 -12 144.94 8.51
 4 -6 -12 131.21 9.01
 4 -6 -12 123.62 9.21
 -4 -6 12 155.92 10.11
 4 -6 -12 139.53 5.52
 4 -6 -11 42.46 4.68
 4 -6 -11 47.45 5.64
 4 -6 -11 40.61 2.87
 4 -6 -11 33.42 4.65
 -4 -6 11 49.61 5.62
 -4 -6 11 36.14 4.85
 4 -6 -10 46.97 4.92
 4 -6 -10 43.76 5.21
 4 -6 -10 42.93 2.74
 4 -6 -10 44.55 5.64
 -4 -6 10 42.61 5.12
 -4 -6 10 36.19 4.4
 4 -6 -9 41.28 4.54
 4 -6 -9 38.2 4.76
 4 -6 -9 36.93 5.02
 -4 -6 9 33.55 4.2
 -4 6 9 35.06 2.51
 -4 -6 9 45.53 5.41
 -4 -6 8 359.04 13.63
 4 -6 -8 322.16 12.85
 4 -6 -8 356.71 12.71
 4 -6 -8 321.48 13.51
 -4 -6 8 330.64 12.65
 -4 6 8 329.45 7.15
 -4 -6 7 400.02 14.08
 4 -6 -7 428.8 14.38
 4 -6 -7 405.13 14.15
 4 -6 -7 399.82 13.46
 4 -6 -7 400.35 14.58
 -4 -6 7 394.99 13.55
 -4 6 7 385.65 7.6
 -4 -6 6 5.79 1.6
 4 -6 -6 7.41 2.57
 4 -6 -6 9.39 2.57
 4 -6 -6 8.57 2.4
 4 -6 -6 9.39 2.49
 4 -6 -6 7.14 1.99
 -4 -6 6 6.03 1.96
 -4 6 6 7.74 1.16
 4 -6 -5 405.87 13.54
 -4 6 5 376.61 7.85
 4 -6 -5 372.05 13.3
 4 -6 -5 407.59 13.98
 4 -6 -5 401.48 11.53
 -4 -6 5 407.47 13.16
 -4 -6 5 382.3 13.2
 4 -6 -4 1841.56 28.48
 -4 6 4 1823.54 17.67
 4 -6 -4 1876.28 28.56
 4 -6 -4 1874.84 29.4
 4 -6 -4 1850.44 23.83
 -4 -6 4 1835.65 27.48
 -4 -6 4 1872.24 28.57
 4 -6 -3 665.89 17.06
 -4 6 3 664.35 11.05
 4 -6 -3 657.59 17.3
 4 -6 -3 662.63 14
 -4 -6 3 661.09 16.12
 -4 -6 3 680.21 16.89
 4 -6 -3 692.56 17.25
 4 -6 -2 6.69 2.32
 4 -6 -2 7.39 1.67
 -4 -6 2 5.59 1.88
 -4 -6 2 9.24 2.53
 4 -6 -2 8.71 2.4
 4 -6 -2 9.57 2.72
 4 -6 -1 38.83 3.25
 -4 -6 1 39.31 4.12
 4 -6 -1 43.67 4.52
 -4 -6 1 37.99 4.2
 4 -6 -1 40.63 4.25
 4 -6 0 58.44 3.99
 -4 -6 0 54.93 4.72
 -4 -6 0 55.32 4.92
 4 -6 0 58.24 5.05
 4 -6 0 55.48 5.14
 -4 -6 -1 1.94 1.64
 4 -6 1 0.61 1.49
 4 -6 1 2.42 1.2
 -4 -6 -1 0.01 1.22
 -4 -6 -1 1.72 1.64
 4 -6 1 2.56 1.71
 -4 -6 -2 51.96 4.48
 4 -6 2 54.27 5.04
 -4 -6 -2 51.47 4.86
 -4 -6 -2 54.21 4.87
 4 -6 2 61.97 4.2
 -4 -6 -2 53.98 4.87
 4 -6 2 57.42 4.99
 -4 -6 -3 76.96 5.56
 4 -6 3 84.72 6.26
 -4 -6 -3 87.04 6.44
 -4 -6 -3 78.7 5.75
 4 -6 3 83.12 4.99
 4 -6 3 79.47 5.97
 -4 -6 -3 77.94 5.85
 -4 -6 -4 5.85 2.1
 -4 -6 -4 2.61 1.68
 4 -6 4 4.67 2.02
 -4 -6 -4 3.61 1.78
 -4 -6 -4 6.73 1.91
 -4 -6 -4 5.21 2.15
 4 -6 4 3.97 1.18
 -4 -6 -4 0.67 1.49
 4 -6 4 3.91 1.95
 -4 -6 -5 59.07 5.19
 -4 -6 -5 60.23 5.27
 -4 -6 -5 57.54 4.75
 4 -6 5 59.96 5.36
 -4 -6 -5 63.17 4.64
 -4 -6 -5 57.92 5.61
 -4 -6 -5 60.59 5.39
 4 -6 5 61.42 4.5
 4 -6 5 65.85 5.59
 4 -6 6 0.44 1.4
 -4 -6 -6 0.03 1.3
 -4 -6 -6 -0.3 1.62
 4 -6 6 2.51 1.92
 -4 -6 -6 0.63 1.14
 -4 -6 -6 -0.42 1.04
 -4 -6 -6 1.88 1.97
 -4 -6 -6 -0.6 1.32
 4 -6 6 0.26 1.11
 -4 -6 -7 178.43 9.52
 -4 -6 -7 185.15 9.81
 -4 -6 -7 184.33 8.31
 -4 -6 -7 175.04 8
 -4 -6 -7 172.48 9.71
 -4 -6 -7 183.63 9.62
 4 -6 7 186.93 8.37
 4 -6 7 187.42 9.68
 -4 -6 -8 2.36 1.5
 -4 -6 -8 2.58 1.53
 -4 -6 -8 3.59 1.46
 -4 -6 -8 4.15 2.55
 -4 -6 -8 4.07 2.34
 4 -6 8 2.35 1.81
 4 -6 8 4.17 1.63
 -4 -6 -9 218.04 8.91
 -4 -6 -9 234.01 11.46
 -4 -6 -9 221.88 11.34
 4 -6 9 226.6 11.16
 -4 -6 -9 225.58 9.57
 -4 -6 -10 168.12 7.89
 -4 -6 -10 170.47 10.24
 -4 6 -10 162.77 10.41
 -4 -6 -10 162.88 10.19
 4 -6 10 159.93 9.8
 -4 -6 -10 165.61 8.49
 -4 -6 -11 7.05 2.54
 -4 -6 -11 10.07 3.19
 -4 -6 -11 5.5 2.95
 4 -6 11 6.2 2.17
 -4 -6 -11 8.7 2.26
 -4 -6 -12 40.76 4.49
 -4 -6 -12 59.11 6.53
 -4 -6 -12 54.29 6.31
 4 -6 12 51.48 5.93
 -4 -6 -12 52.84 4.33
 -4 -6 -13 3.39 2.06
 -4 -6 -13 3.4 2.94
 -4 -6 -13 4.32 2.92
 4 -6 13 3.85 2.18
 -4 -6 -13 4.98 1.69
 -4 -6 -14 84.54 8
 4 -6 14 81.42 7.8
 -4 -6 -14 85.56 6.84
 -4 -6 -14 75.27 7.64
 -4 -6 -15 106.68 9.42
 4 -6 15 101.75 8.84
 -4 -6 -15 111.32 8.01
 -4 -6 -15 123.07 10
 4 -6 16 18.95 4.19
 -4 -6 -16 14.95 4.11
 -4 -6 -16 17.15 3.27
 -4 -6 -16 10.48 3.74
 4 -6 17 9.23 3.84
 -4 -6 -17 -0.52 2.1
 -4 -6 -17 5.63 2.74
 -4 -6 -17 11.93 3.63
 -4 -6 -18 16.73 4.42
 -4 -6 -18 23.48 4.19
 -4 -6 -18 21.26 4.93
 -4 6 -19 33.54 5.67
 -4 -6 -19 42.35 6.9
 -4 -6 -19 40.68 5.59
 -4 -6 -19 34.47 6.14
 -4 6 -20 22.44 4.65
 -4 -6 -20 24.67 5.57
 -4 -6 -20 24.9 4.57
 -4 -6 -20 24 5.04
 -4 -6 -21 0.7 2.7
 -4 6 -21 -2.95 3.02
 -4 -6 -22 38.35 7.04
 -4 -6 -22 45.93 7.43
 -4 6 -22 34.93 6.14
 -4 -6 -23 8.67 4.29
 -4 -6 -23 0.77 3.44
 -4 6 -23 1.06 2.59
 4 -7 -24 16.14 5.14
 -4 -7 24 13.04 4.82
 -4 -7 23 1.45 2.99
 4 -7 -23 6.58 3.96
 4 -7 -23 13 4.63
 4 -7 -22 18.8 5.36
 -4 -7 22 25.48 6.22
 4 -7 -22 18.51 4.69
 4 -7 -21 33.8 6.4
 -4 -7 21 47.62 7.44
 4 -7 -21 51.93 7.69
 4 -7 -20 40.6 7.29
 -4 -7 20 27.23 5.57
 4 -7 -20 42.22 6.76
 4 -7 -19 5.55 3.12
 -4 -7 19 13.37 4.24
 4 -7 -19 12.91 4.37
 4 7 -19 15.49 3.53
 4 -7 -18 37.69 6.43
 -4 -7 18 43.06 6.79
 4 -7 -18 41.39 6.69
 4 7 -18 50.75 5.67
 4 -7 -18 41.64 5.11
 4 -7 -17 7.27 3.42
 -4 -7 17 15.15 4.41
 4 -7 -17 14.46 3.04
 4 -7 -16 15.85 4.19
 4 -7 -16 11.87 3.67
 -4 -7 16 10.73 3.45
 4 -7 -16 8.85 2.82
 4 -7 -15 209.43 11.02
 4 -7 -15 216.86 13.43
 4 -7 -15 196.41 13.06
 -4 -7 15 213 12.76
 -4 -7 15 196.9 12.61
 4 -7 -14 33.46 4.63
 4 -7 -14 28.01 5.14
 -4 -7 14 28.38 4.98
 4 -7 -14 28.43 5.32
 -4 -7 14 33.48 5.41
 4 -7 -13 360.21 14.21
 4 -7 -13 324.83 15.44
 4 -7 -13 328.42 15.87
 -4 -7 13 337.08 15.14
 -4 -7 13 367.11 16.38
 4 -7 -12 38.7 5.08
 4 -7 -12 42.64 5.73
 4 -7 -12 39.4 6.02
 4 -7 -12 51.78 3.39
 -4 -7 12 50.9 6.14
 -4 -7 12 41.02 5.78
 4 -7 -11 195.04 10.42
 4 -7 -11 190.72 11.45
 4 -7 -11 196.23 11.99
 -4 -7 11 200.83 11.24
 -4 -7 11 189.2 11.37
 4 -7 -10 1.38 3
 4 -7 -10 5.89 2.6
 4 -7 -10 4.2 3.26
 -4 -7 10 6.05 3.07
 -4 -7 10 3.15 2.5
 4 -7 -9 9.26 3.03
 -4 -7 9 4.37 2.58
 4 -7 -9 4.3 2.97
 -4 -7 9 2.16 2.03
 4 -7 -9 5.76 3.15
 -4 -7 8 434.44 15.97
 4 -7 -8 448.73 16.05
 4 -7 -8 435.85 15.21
 4 -7 -8 449.69 16.21
 4 -7 -8 453.96 16.76
 -4 -7 8 459.01 15.72
 -4 7 8 406.11 8.73
 -4 -7 7 115.29 8.17
 4 -7 -7 119.84 8.25
 4 -7 -7 109.97 7.82
 4 -7 -7 111.21 7.74
 4 -7 -7 110.74 8.45
 -4 -7 7 114.47 7.75
 -4 7 7 106.14 4.53
 -4 -7 6 77.8 6.43
 4 -7 -6 73.49 6.34
 4 -7 -6 82.6 7.11
 4 -7 -6 78.86 5.83
 -4 -7 6 72.98 6.13
 4 -7 -6 77.44 6.57
 -4 -7 5 352.56 13.59
 4 -7 -5 340.47 13.29
 4 -7 -5 339.92 13.88
 4 -7 -5 352.76 11.71
 -4 -7 5 344.73 12.75
 4 -7 -5 361.85 13.83
 4 -7 -4 679.41 18.71
 4 -7 -4 667.19 19
 4 -7 -4 686.19 15.76
 -4 -7 4 693.73 17.93
 4 -7 -4 671.05 18.57
 -4 -7 4 676.62 18.5
 4 -7 -3 840.25 20.7
 4 -7 -3 838.23 21.08
 4 -7 -3 851.33 17.16
 -4 -7 3 844.6 19.58
 4 -7 -3 828.04 20.38
 -4 -7 3 813.18 20.23
 4 -7 -2 3.13 1.46
 -4 -7 2 2.94 1.36
 -4 -7 2 0.26 1.52
 4 -7 -2 1.75 1.78
 4 -7 -2 1.85 1.55
 -4 -7 1 179.75 9.08
 4 -7 -1 180.71 7.71
 -4 -7 1 178.49 9.39
 4 -7 -1 181.52 9.42
 4 -7 -1 186 9.81
 -4 -7 0 40.86 4.33
 4 -7 0 37.14 3.59
 4 -7 0 46.6 4.81
 -4 -7 0 45.47 4.82
 4 -7 0 43.66 4.88
 -4 -7 -1 40.25 4.14
 -4 -7 -1 38.9 4.19
 4 -7 1 45.72 4.01
 4 -7 1 40.22 4.78
 -4 -7 -1 39.48 4.53
 4 -7 1 43.19 5
 -4 -7 -2 24.4 3.54
 4 -7 2 14.59 3.03
 -4 -7 -2 18.5 3.06
 4 -7 2 19.07 2.59
 -4 -7 -2 15.01 2.99
 4 -7 2 20.31 3.46
 -4 -7 -3 23.26 3.57
 -4 -7 -3 13.04 3.04
 4 -7 3 13.16 3.03
 4 -7 3 18.51 2.71
 -4 -7 -3 16.25 2.97
 4 -7 3 12.52 2.77
 -4 -7 -3 18.62 3.36
 -4 -7 -4 54.96 5.36
 -4 -7 -4 44.5 5.12
 4 -7 4 48.33 4.99
 -4 -7 -4 47.18 4.75
 -4 -7 -4 43.56 4.76
 4 -7 4 48.79 4.18
 -4 -7 -4 44.34 5.14
 4 -7 4 50.52 5.3
 -4 -7 -5 26.88 3.73
 -4 -7 -5 28.31 3.73
 4 -7 5 19.42 3.45
 -4 -7 -5 27.18 3.32
 -4 -7 -5 23.23 4.12
 -4 -7 -5 23.97 3.83
 4 -7 5 24.92 3.14
 -4 -7 -5 33.99 4.37
 4 -7 5 34.38 4.54
 -4 -7 -6 53.83 5.54
 -4 -7 -6 49.69 5.68
 4 -7 6 51.49 5.39
 -4 -7 -6 44.83 4.75
 -4 -7 -6 58.36 6.1
 -4 -7 -6 48.53 4.45
 -4 -7 -6 53.01 5.45
 4 -7 6 48.71 4.4
 4 -7 6 56.79 5.81
 -4 -7 -7 18.8 3.35
 -4 -7 -7 30.78 3.85
 -4 -7 -7 26.6 3.32
 -4 -7 -7 21.54 3.91
 -4 -7 -7 21.47 4.1
 4 -7 7 27.38 3.6
 4 -7 7 24.88 3.91
 -4 -7 -7 35.13 4.6
 -4 -7 -8 35.94 4.91
 -4 -7 -8 30.88 3.8
 -4 -7 -8 31.6 3.7
 -4 -7 -8 26.53 4.45
 -4 -7 -8 33.52 4.74
 4 -7 8 36.86 4.79
 4 -7 8 27.13 3.68
 -4 7 -9 62.29 6.78
 -4 -7 -9 58.3 6.34
 -4 -7 -9 53.1 4.88
 -4 -7 -9 56.92 6.52
 -4 -7 -9 55.08 4.91
 4 -7 9 61.05 5.46
 4 -7 9 64.78 6.58
 -4 -7 -10 13.89 2.67
 4 -7 10 12.73 3.23
 -4 -7 -10 10.6 3.33
 -4 -7 -10 15.95 2.81
 -4 7 -10 9.89 3.42
 -4 -7 -10 11.59 3.38
 4 -7 10 15.36 2.98
 -4 -7 -11 -1.04 1.19
 -4 -7 -11 -2.77 1.83
 -4 -7 -11 -3.59 2.75
 -4 -7 -11 -2.14 1.78
 4 -7 11 0.34 1.93
 4 -7 11 -4.86 2.25
 -4 -7 -12 64.23 5.32
 -4 -7 -12 62.78 7.11
 -4 -7 -12 68.53 7.29
 4 -7 12 63.32 6.86
 4 -7 12 69.73 6.55
 -4 -7 -12 64.92 5.73
 -4 -7 -13 15.28 3.23
 -4 -7 -13 14.73 3.91
 -4 -7 -13 10.49 3.6
 4 -7 13 8.73 2.56
 -4 -7 -13 10.41 2.37
 -4 -7 -14 191.25 12.68
 4 -7 14 202.15 12.68
 -4 -7 -14 198.63 10.46
 -4 -7 -14 189.49 12.63
 4 -7 15 6.42 3.35
 -4 -7 -15 3.5 2.93
 -4 -7 -15 0.98 2.04
 -4 -7 -15 12.14 3.06
 4 -7 16 2.2 2.61
 -4 -7 -16 2.85 2.91
 -4 -7 -16 3.09 3.01
 -4 -7 -16 1.53 2.06
 -4 -7 -17 61.21 7.9
 4 -7 17 52.43 7.16
 -4 -7 -17 74.06 8.5
 -4 -7 -17 64.52 6.47
 -4 -7 -18 -0.02 1.64
 -4 -7 -18 3.29 2.57
 4 -7 18 -0.17 2.14
 -4 -7 -18 -0.37 2.11
 -4 -7 -19 4.7 3.4
 4 -7 19 8.75 3.94
 -4 -7 -19 6.93 3.7
 4 -7 20 27.06 5.47
 -4 -7 -20 26.05 5.83
 -4 7 -20 27.52 5.36
 -4 -7 -20 19.88 5.36
 -4 -7 -21 35.98 6.51
 4 -7 21 47.25 7.43
 -4 7 -21 43.83 6.76
 -4 -7 -21 35 6.82
 -4 -7 -22 1.07 2.26
 4 -7 22 5.41 3.33
 -4 7 -22 10.6 3.92
 -4 -7 -22 1.92 3.08
 4 -8 -22 3.38 3.26
 -4 -8 22 4.91 3.59
 4 -8 -22 -0.02 2.4
 -4 -8 22 2.38 2.53
 4 -8 -21 0.36 2.14
 -4 -8 21 1.21 2.59
 4 -8 -21 0.17 2.78
 -4 -8 21 4.68 3.55
 4 -8 -20 0.34 3.38
 -4 -8 20 -1.66 2.13
 -4 -8 20 -2.87 3.1
 4 -8 -20 -4.56 3.55
 4 -8 -19 12.26 4.51
 -4 -8 19 8.89 3.72
 4 -8 -19 5.52 3.4
 -4 -8 19 3.99 2.87
 4 -8 -18 4.41 3.72
 4 -8 -18 -2.42 3.06
 -4 -8 18 6 4.31
 -4 -8 18 -0.48 2.23
 4 -8 -17 10.85 3.15
 4 -8 -17 9.96 4.02
 4 -8 -17 5.63 3.1
 -4 -8 17 7.16 3.71
 -4 -8 17 13.46 4.31
 4 -8 -16 17.63 3.78
 4 -8 -16 16.04 4.74
 4 -8 -16 13.77 4.19
 -4 -8 16 11.25 3.66
 -4 -8 16 8.96 3.21
 4 -8 -15 90.03 7.87
 4 -8 -15 98.12 9.63
 4 -8 -15 79.41 8.94
 -4 -8 15 91.32 8.8
 -4 -8 15 82.08 8.85
 4 -8 -14 26.18 5.2
 4 -8 -14 36.16 6.47
 4 -8 -14 28.75 4.34
 -4 -8 14 29.45 5.63
 -4 -8 14 28.28 4.96
 4 -8 -13 4.33 2.83
 4 -8 -13 5 2.57
 4 -8 -13 11.22 4.08
 -4 -8 13 1.3 2.48
 -4 -8 13 3.06 2.41
 4 -8 -12 34.08 4.79
 -4 -8 12 28.78 5.36
 4 -8 -12 35.42 6.09
 4 -8 -12 29.57 5.67
 -4 -8 12 29.08 4.83
 4 -8 -11 27.12 4.52
 4 -8 -11 33.55 5.36
 4 -8 -11 35.7 5.64
 -4 -8 11 27.94 4.5
 -4 -8 11 30.21 5.03
 4 -8 -10 10.55 3.37
 4 -8 -10 4.81 2.94
 4 -8 -10 6.55 3.38
 -4 -8 10 6.47 2.82
 -4 -8 10 4.8 2.51
 4 -8 -9 177.19 10.57
 4 -8 -9 201.28 11.63
 4 -8 -9 190.65 11.94
 -4 -8 9 183.62 10.68
 -4 -8 9 183.52 11.31
 4 -8 -8 1.57 1.77
 4 -8 -8 5.57 2.11
 4 -8 -8 7.48 3.4
 -4 -8 8 2.53 1.8
 -4 -8 8 4.1 2.65
 4 -8 -8 2.59 1.98
 4 -8 -7 7.58 2.18
 4 -8 -7 11.8 3.62
 4 -8 -7 16.82 3.3
 -4 -8 7 9.73 2.71
 -4 -8 7 13.05 3.76
 4 -8 -7 7.32 2.96
 -4 -8 6 110.26 8.63
 4 -8 -6 109.43 8.15
 4 -8 -6 109.47 8.71
 4 -8 -6 118.37 7.52
 -4 -8 6 110.5 7.87
 4 -8 -6 103.01 8.21
 4 -8 -5 20.82 3.91
 4 -8 -5 23.63 4.47
 -4 -8 5 17.9 3.61
 4 -8 -5 24.6 3.62
 -4 -8 5 20.09 3.97
 4 -8 -5 20.32 3.88
 4 -8 -4 109.47 8.26
 4 -8 -4 139.5 9.69
 4 -8 -4 127.84 7.58
 -4 -8 4 115.71 8.08
 4 -8 -4 130 9
 -4 -8 4 121.1 8.53
 4 -8 -3 205.15 11.22
 4 -8 -3 192.76 10.88
 4 -8 -3 186.52 8.75
 -4 -8 3 190.9 10.17
 -4 -8 3 186.43 10.45
 4 -8 -3 190.89 10.6
 4 -8 -2 13.72 2.6
 -4 -8 2 14.22 2.94
 4 -8 -2 14.74 3.19
 -4 -8 2 15.82 3.65
 4 -8 -2 15.67 3.82
 -4 -8 1 1.49 1.64
 4 -8 -1 3.81 2.08
 -4 -8 1 4.35 2.32
 4 -8 -1 5.69 3.02
 4 -8 -1 0.55 2.06
 -4 -8 0 189.5 9.99
 4 -8 0 197.81 8.74
 4 -8 0 188.62 10.51
 -4 -8 0 191.7 10.7
 4 -8 0 196.74 10.86
 -4 -8 -1 9.32 2.49
 4 -8 1 6.43 2.02
 -4 -8 -1 6.47 2.21
 4 -8 1 7.77 2.81
 4 -8 1 2.46 1.82
 -4 -8 -2 52.67 5.35
 4 -8 2 59.94 4.93
 -4 -8 -2 63.48 6.14
 4 -8 2 58.8 5.91
 4 -8 2 49.98 5.53
 -4 -8 -3 17.43 3.3
 4 -8 3 19.86 4.16
 4 -8 3 17.55 2.88
 -4 -8 -3 14.56 3.27
 4 -8 3 11.62 2.65
 -4 -8 -3 13.22 3.06
 -4 -8 -4 18.07 3.31
 -4 -8 -4 18.77 3.92
 4 -8 4 16.78 3.5
 4 -8 4 17.83 2.88
 -4 -8 -4 12.54 2.94
 4 -8 4 23.87 4.25
 -4 -8 -4 10.3 3.04
 -4 -8 -5 17.6 3.54
 -4 -8 -5 23.66 4.1
 4 -8 5 16.45 3.64
 -4 -8 -5 21.43 3.94
 4 -8 5 21.06 3.28
 -4 -8 -5 17.33 3.57
 4 -8 5 23.42 4.21
 -4 -8 -6 11.87 2.99
 -4 -8 -6 15.74 3.26
 -4 -8 -6 11.68 3
 4 -8 6 11.88 2.55
 -4 -8 -6 16.58 3.41
 4 -8 6 13.34 3.21
 -4 -8 -6 13.36 3.23
 -4 -8 -7 224.67 12.08
 -4 -8 -7 204 11.36
 -4 -8 -7 198.15 10.22
 -4 -8 -7 203.05 9.34
 -4 -8 -7 206.12 12.07
 -4 -8 -7 204.21 11.43
 4 -8 7 209.64 10.02
 4 -8 7 197.81 11.39
 -4 -8 -8 172.98 10.93
 -4 -8 -8 167.62 10.61
 -4 8 -8 168.75 11.18
 -4 -8 -8 174.39 9.66
 -4 -8 -8 182.42 9.04
 -4 -8 -8 171.16 11.26
 -4 -8 -8 193.29 11.34
 4 -8 8 169.16 9.25
 4 -8 8 163.59 10.59
 -4 -8 -9 342.57 15.51
 -4 8 -9 337.46 16.09
 -4 -8 -9 344.76 13.39
 -4 -8 -9 345.26 16.16
 -4 -8 -9 345.5 12.5
 -4 -8 -9 367.61 15.73
 4 -8 9 333.2 13.28
 4 -8 9 372.77 16.06
 -4 -8 -10 91.06 8.27
 -4 -8 -10 103.99 7.4
 -4 -8 -10 102.19 6.9
 -4 -8 -10 107.74 9.36
 4 -8 10 83.3 7.02
 4 -8 10 99.67 8.53
 -4 -8 -11 14.55 2.99
 4 -8 11 13.08 3.59
 -4 -8 -11 18.26 4.3
 -4 -8 -11 11.88 2.48
 -4 -8 -11 15.53 4
 4 -8 11 18.4 3.63
 -4 -8 -12 6.83 2.58
 -4 -8 -12 7.38 3.44
 -4 -8 -12 6.95 2.36
 4 -8 12 2.65 2.38
 -4 -8 -12 5.23 2.9
 4 -8 12 6.73 2.48
 -4 -8 -13 10.67 2.67
 -4 -8 -13 5.49 2.72
 4 -8 13 13.95 3.95
 -4 -8 -13 9.82 3.22
 4 -8 13 11.93 3.22
 -4 -8 -14 28.23 4.09
 -4 -8 -14 37.48 6.11
 4 -8 14 32.09 5.61
 -4 -8 -14 31.79 5.56
 4 -8 14 34.2 5.05
 -4 -8 -15 5.99 3.4
 4 -8 15 7.8 3.42
 4 -8 15 4.2 2.06
 -4 -8 -15 5.47 2.52
 -4 -8 -15 9.4 2.72
 -4 -8 -16 34.45 6.06
 4 -8 16 31.46 5.74
 4 -8 16 36.63 5.56
 -4 -8 -16 33.18 6.15
 -4 -8 -17 5.94 3.35
 4 -8 17 5.06 2.83
 4 -8 17 5 2.61
 -4 -8 -17 9.01 3.82
 -4 -8 -18 9.49 4.18
 4 -8 18 13.56 3.73
 4 -8 18 10.68 3.59
 -4 -8 -18 14.44 4.68
 -4 -8 -19 19.88 5.23
 -4 -8 -19 32.87 6.41
 4 -8 19 29.98 5.87
 -4 -8 -20 5.82 3.62
 4 -8 20 4.95 3.24
 -4 -8 -20 1.52 2.61
 -4 -8 -21 4.75 3.35
 -4 8 -21 3.75 3.13
 4 -8 21 2.69 2.9
 -4 -8 -21 1.47 2.97
 4 -9 -21 6 3.9
 -4 -9 21 8.4 3.9
 -4 -9 21 4.43 2.66
 4 -9 -21 9.39 4.34
 4 -9 -20 3.84 3.13
 -4 -9 20 6.2 3.84
 -4 -9 20 2.65 3.08
 4 -9 -20 4.38 3.74
 4 -9 -19 11.14 4.14
 -4 -9 19 3.22 2.24
 -4 -9 19 8.99 3.71
 4 -9 -19 8.64 4.38
 4 -9 -18 24.42 5.47
 4 -9 -18 21.6 5.59
 -4 -9 18 30.06 6.3
 -4 -9 18 23.57 5.11
 4 -9 -17 7.31 3.7
 4 -9 -17 15.22 4.02
 4 -9 -17 7.36 3.11
 -4 -9 17 3.69 2.79
 -4 -9 17 9.84 3.58
 4 -9 -16 49.08 6.29
 -4 -9 16 51.96 7.53
 4 -9 -16 52.52 7.93
 4 -9 -16 40.34 6.57
 -4 -9 16 35.12 6.01
 4 -9 -15 4.64 2.61
 4 -9 -15 4.75 3.11
 4 -9 -15 5.77 3.2
 -4 -9 15 5.96 2.99
 -4 -9 15 6.3 3.59
 4 -9 -14 6.47 2.71
 4 -9 -14 0.42 2.62
 4 -9 -14 1.65 2.69
 -4 -9 14 2.6 2.96
 -4 -9 14 1.11 2.51
 4 -9 -13 7.01 3.11
 4 -9 -13 3.29 3.2
 4 -9 -13 1.07 2.59
 -4 -9 13 2.48 2.47
 -4 -9 13 4.98 2.84
 4 -9 -12 -0.45 1.99
 4 -9 -12 0.12 2.65
 4 -9 -12 2.36 3.18
 -4 -9 12 -0.33 1.77
 -4 -9 12 0.27 2.06
 4 -9 -11 18.68 4.16
 4 -9 -11 15 4.03
 4 -9 -11 13.15 4.09
 -4 -9 11 17.56 4.24
 -4 -9 11 16.09 3.95
 4 -9 -10 154.43 10.56
 4 -9 -10 152.11 11.05
 4 -9 -10 148.28 11.47
 -4 -9 10 141.24 10.11
 -4 -9 10 157.66 11.54
 -4 -9 9 83.78 8.33
 4 -9 -9 90.84 8.18
 -4 -9 9 94.03 8.04
 4 -9 -9 96.61 8.66
 4 -9 -9 91.57 8.73
 4 -9 -8 4.35 1.97
 4 -9 -8 7.36 3.33
 -4 -9 8 2.55 1.93
 4 -9 -8 5.13 2.91
 -4 -9 8 6.11 2.84
 4 -9 -7 14.43 3.76
 4 -9 -7 11.06 3.22
 4 -9 -7 11.37 2.65
 -4 -9 7 16.47 4.02
 4 -9 -7 18.33 4.46
 -4 -9 7 18.8 4.07
 4 -9 -6 22.04 4.1
 4 -9 -6 22.97 4.46
 4 -9 -6 21.17 3.63
 -4 -9 6 19.52 3.8
 4 -9 -6 22.15 4.42
 -4 -9 6 16.14 3.54
 4 -9 -5 24.61 4.62
 4 -9 -5 17.64 3.43
 -4 -9 5 19.88 3.98
 -4 -9 5 20.14 4.37
 4 -9 -5 21.36 4.31
 4 -9 -5 23.43 4.66
 4 -9 -4 26.45 4.69
 4 -9 -4 23.52 3.59
 -4 -9 4 20.5 3.8
 -4 -9 4 18.44 3.76
 4 -9 -4 26.7 4.72
 4 -9 -4 22.99 4.41
 4 -9 -3 24.26 4.36
 -4 -9 3 22.65 3.67
 4 -9 -3 16.56 3.01
 -4 -9 3 18.48 4
 4 -9 -3 18.12 3.73
 4 -9 -2 329.22 12.28
 4 -9 -2 350.16 15.37
 -4 -9 2 320.69 14.82
 4 -9 -2 350.5 15.24
 -4 -9 2 332.13 13.91
 4 -9 -1 681.25 21.44
 -4 -9 1 720.42 21.82
 4 -9 -1 679.56 21.17
 -4 -9 1 696.63 20.14
 4 -9 -1 681.53 17.58
 4 -9 0 69.25 7.02
 -4 -9 0 59.5 6.54
 4 -9 0 67.42 6.95
 -4 -9 0 76.8 7.01
 4 -9 0 57.26 5.17
 4 -9 1 43.26 5.96
 -4 -9 -1 36.7 5.25
 4 -9 1 41.07 5.5
 -4 -9 -1 38.8 5.03
 4 -9 1 34.91 3.98
 4 -9 2 94.1 8.21
 -4 -9 -2 90.6 8.07
 4 -9 2 91.51 7.92
 4 -9 2 93.82 6.58
 -4 -9 -2 87.9 7.34
 4 -9 3 30.91 5.11
 -4 -9 -3 24.59 4.21
 4 -9 3 25.46 3.67
 4 -9 3 27.51 4.58
 -4 -9 -3 29.02 4.9
 -4 -9 -4 175.14 10.45
 4 -9 4 176.71 11.16
 -4 -9 -4 182.6 10.62
 4 -9 4 177.43 9.18
 4 -9 4 171.48 10.84
 -4 -9 -4 165.1 10.83
 -4 -9 -5 120.9 9
 4 -9 5 122.25 9.42
 -4 -9 -5 118.02 8.8
 4 -9 5 114.04 7.57
 -4 -9 -5 120.26 9.41
 -4 -9 -5 117.12 9.15
 4 -9 5 105.28 8.73
 -4 -9 -6 34.28 5.3
 -4 -9 -6 37.26 5.47
 -4 -9 -6 33.83 5.03
 4 -9 6 35.71 4.45
 4 -9 6 32.35 5.22
 -4 -9 -6 30.21 5.01
 -4 -9 -7 201.02 12.45
 -4 9 -7 182.36 11.92
 -4 -9 -7 177.52 11.4
 -4 -9 -7 205.26 11.83
 4 -9 7 206.47 10.37
 4 -9 7 180.05 11.67
 -4 -9 -7 203.08 12.32
 -4 -9 -8 -2.44 2.2
 -4 -9 -8 4.77 3.07
 -4 9 -8 0.98 2.65
 -4 -9 -8 3.89 2.67
 4 -9 8 4.86 1.93
 4 -9 8 2.53 2.14
 -4 -9 -8 -1.67 1.99
 -4 -9 -9 61.67 7.34
 -4 -9 -9 49.2 6.36
 -4 -9 -9 58.37 6.83
 4 -9 9 54.97 5.82
 4 -9 9 50.58 6.28
 -4 -9 -10 17.32 4.15
 -4 -9 -10 29.68 4.07
 4 -9 10 22.89 4.68
 4 -9 10 26.47 4.23
 -4 -9 -10 26.11 5.07
 -4 -9 -11 14.23 4.34
 -4 -9 -11 13.77 3.05
 4 -9 11 16.05 3.98
 4 -9 11 13.7 3.38
 -4 -9 -11 12.85 3.66
 -4 -9 -12 6.85 2.45
 -4 -9 -12 7.07 2.48
 4 -9 12 3.47 2.49
 4 -9 12 9.58 2.98
 -4 -9 -12 14.37 3.96
 -4 -9 -13 46.41 6.93
 -4 -9 -13 46.02 5.17
 4 -9 13 43.39 6.4
 4 -9 13 46.9 5.88
 -4 -9 -13 44.43 6.71
 -4 -9 -14 0.32 2.82
 4 -9 14 5.01 3.22
 -4 -9 -14 4.86 3.22
 4 -9 14 7.19 3.14
 -4 -9 -15 5.35 3.78
 4 -9 15 -1.64 2.26
 -4 -9 -15 -3.17 2.99
 4 -9 15 -0.4 1.92
 -4 -9 -16 44.91 7.52
 4 -9 16 50.08 7.42
 -4 -9 -16 54.85 7.79
 4 -9 16 43.68 6.23
 -4 -9 -17 25.99 5.79
 4 -9 17 25.27 5.33
 -4 -9 -17 15.29 4.71
 4 -9 17 21.87 4.58
 -4 -9 -18 10.66 4.04
 -4 -9 -18 26.22 6.11
 4 -9 18 23.87 5.03
 -4 -9 -19 28.84 6.35
 4 -9 19 21.72 5.17
 4 -9 19 25.19 5.51
 -4 -9 -19 25.08 6.06
 -4 -9 -20 -1.48 2.93
 4 -10 -20 28.49 6.4
 -4 -10 20 29.15 6.07
 -4 -10 20 29.48 6.53
 4 -10 -20 16.79 5.44
 4 -10 -19 1.47 2.62
 -4 -10 19 9.1 4.1
 -4 -10 19 15.44 5.25
 4 -10 -19 16.59 5.45
 4 -10 -18 -0.01 2.95
 -4 -10 18 5.44 3.57
 -4 -10 18 5.76 3.64
 4 -10 -18 -3.3 3.38
 4 -10 -17 34.81 6.73
 4 -10 -17 36.91 7.43
 -4 -10 17 40.05 6.88
 -4 -10 17 46.12 7.65
 4 -10 -16 21.42 4.41
 4 -10 -16 26.19 5.63
 4 -10 -16 26.68 6.51
 -4 -10 16 28.66 5.65
 -4 -10 16 21.28 5.28
 4 -10 -15 0.32 1.7
 4 -10 -15 3.57 3.57
 4 -10 -15 5.74 3.93
 -4 -10 15 5.47 2.81
 -4 -10 15 4.78 3.46
 4 -10 -14 3.44 2.41
 4 -10 -14 -0.21 2.28
 4 -10 -14 1.52 2.3
 -4 -10 14 4.3 3.19
 -4 -10 14 0.62 2.55
 4 -10 -13 8.55 3.77
 4 -10 -13 5.11 3.43
 4 -10 -13 1.97 3.08
 -4 -10 13 3.4 2.08
 -4 -10 13 6.33 3.43
 4 -10 -12 39.66 5.97
 4 -10 -12 29.48 5.36
 4 -10 -12 39.73 6.88
 -4 -10 12 35.19 5.62
 -4 -10 12 42.22 6.58
 4 -10 -11 109.59 10.34
 4 -10 -11 97.27 8.97
 -4 -10 11 126.42 10.08
 -4 -10 11 122.8 10.7
 4 -10 -10 5.16 2.87
 -4 -10 10 2.15 1.87
 -4 -10 10 1.62 2.32
 4 -10 -10 7.65 3.13
 4 -10 -9 1.87 2.47
 -4 -10 9 2.7 2.5
 4 -10 -9 2.36 2.76
 -4 -10 9 1.5 2.12
 4 -10 -9 0.91 2.23
 4 -10 -8 13.47 3.29
 4 -10 -8 20.12 4.65
 -4 -10 8 26.04 4.71
 -4 -10 8 25.95 4.93
 4 -10 -8 26.02 5.09
 4 -10 -7 5.88 2.82
 4 -10 -7 10.31 3.86
 4 -10 -7 5.47 2.49
 -4 -10 7 11.44 3.38
 -4 -10 7 9.23 3.45
 4 -10 -7 6.99 2.81
 4 -10 -6 5.68 3.57
 4 -10 -6 2.05 2.96
 4 -10 -6 0.14 1.94
 -4 -10 6 -0.89 1.7
 -4 -10 6 1.37 2.39
 4 -10 -6 -0.34 2.13
 4 -10 -5 58.24 5.91
 4 -10 -5 58.84 7.13
 4 -10 -5 51.87 6.77
 -4 -10 5 55.99 7.01
 -4 -10 5 58.51 6.38
 4 -10 -4 31.09 5.44
 -4 -10 4 24.63 4.56
 4 -10 -4 33.3 4.54
 4 -10 -4 31.37 5.33
 -4 -10 4 34.12 5.51
 4 -10 -3 115.6 8
 4 -10 -3 126.57 10.04
 -4 -10 3 100.25 8.96
 4 -10 -3 117.58 9.74
 -4 -10 3 121.72 9.11
 4 -10 -2 23.13 4.75
 -4 -10 2 22.8 4.21
 4 -10 -2 25.34 3.9
 -4 -10 2 18.1 4.39
 4 -10 -2 22.19 4.72
 4 -10 -1 125.79 8.18
 4 -10 -1 123.9 9.85
 -4 -10 1 114.94 9.39
 4 -10 -1 125.57 9.9
 -4 -10 1 127.9 9.35
 4 -10 0 85.89 8.44
 -4 -10 0 83.84 8.06
 4 -10 0 91.39 8.35
 -4 -10 0 86.41 7.59
 4 -10 0 80.81 6.56
 4 -10 1 -2.3 2.7
 -4 -10 -1 -0.41 1.58
 4 -10 1 -0.42 1.38
 4 -10 1 0.24 1.68
 -4 -10 -1 -2.07 2.39
 -4 -10 -2 90.14 8.06
 4 -10 2 90.9 8.61
 4 -10 2 80.71 7.83
 -4 -10 -2 87.17 8.33
 4 -10 2 87.52 6.79
 4 -10 3 45.72 6.6
 -4 -10 -3 30.04 4.98
 4 -10 3 31.65 5.2
 -4 -10 -3 29.09 4.79
 4 -10 3 37.22 4.62
 4 -10 4 10.68 3.4
 4 -10 4 11.71 2.81
 -4 -10 -4 13.3 3.24
 -4 -10 -4 18.49 4.3
 4 -10 4 6.61 2.68
 -4 10 -5 141.31 10.82
 -4 -10 -5 161.56 10.75
 4 -10 5 172.97 9.72
 4 -10 5 165.43 11.61
 -4 -10 -5 159.54 11.37
 -4 -10 -6 8.03 3.58
 -4 10 -6 4.43 3
 -4 -10 -6 12.56 3.58
 -4 -10 -6 2.24 2.37
 4 -10 6 3.53 1.99
 -4 -10 -6 6.44 3.23
 4 -10 6 4.13 2.79
 -4 -10 -7 2.84 2.95
 -4 10 -7 -0.01 2.47
 -4 -10 -7 0.22 2.07
 -4 -10 -7 5.78 2.81
 4 -10 7 4.76 2.13
 4 -10 7 3.17 2.97
 -4 -10 -7 -0.84 2.55
 -4 -10 -8 1.85 2.88
 -4 -10 -8 -3.41 2.94
 -4 -10 -8 1.02 1.68
 4 -10 8 0.13 1.57
 -4 -10 -8 2.33 2.05
 4 -10 8 6.37 3.71
 -4 -10 -9 151.42 11.84
 -4 -10 -9 162.53 11.84
 -4 -10 -9 156.58 11.42
 4 -10 9 163.08 10.18
 4 -10 9 164.17 11.96
 -4 -10 -10 -1.04 2.71
 -4 -10 -10 -2.29 2.31
 4 -10 10 0.73 1.5
 4 -10 10 4.04 2.91
 -4 -10 -11 6.06 3.29
 -4 -10 -11 6.62 3.55
 4 -10 11 7.97 3.08
 4 -10 11 3.77 3.37
 -4 -10 -12 6.29 3.42
 -4 -10 -12 2.15 2.2
 4 -10 12 5.37 2.51
 4 -10 12 5.14 2.71
 -4 -10 -13 4.86 3.52
 -4 -10 -13 8.89 3.95
 4 -10 13 3.63 2.53
 4 -10 13 -1.16 2.56
 -4 -10 -14 35.66 6.46
 -4 -10 -14 36.73 6.58
 4 -10 14 28.82 4.99
 4 -10 14 29.88 5.9
 -4 -10 -15 7.29 3.61
 -4 -10 -15 9.15 4.38
 4 -10 15 8.74 3.7
 4 -10 15 9.51 3.54
 -4 -10 -16 42.41 7.4
 -4 -10 -16 38.77 7.16
 4 -10 16 37.78 6.02
 4 -10 16 35.53 6.36
 -4 -10 -17 3.86 3.22
 -4 -10 -17 7.66 4.47
 4 -10 17 6.08 2.99
 4 -10 17 10.62 4.35
 -4 -10 -18 89.25 10.97
 -4 -10 -18 87.64 10.63
 4 -10 18 92.82 10.52
 4 -11 -18 1.84 3.15
 -4 -11 18 4.14 3.57
 -4 -11 18 1.62 2.53
 4 -11 -18 3.92 3
 4 -11 -17 5.81 4.32
 4 -11 -17 3.15 3.57
 -4 -11 17 4.97 3.67
 -4 -11 17 5.71 2.87
 4 -11 -16 24.64 6.1
 4 -11 -16 17.44 5.23
 4 -11 -16 26.33 5.02
 -4 -11 16 21.22 5.22
 -4 -11 16 15.96 4.57
 4 -11 -15 1.55 2.9
 4 -11 -15 0.94 2.27
 -4 -11 15 5.08 3.08
 -4 -11 15 2.33 3.26
 4 -11 -15 4.44 2.81
 4 -11 -14 10.92 3.81
 -4 -11 14 13.4 4
 -4 -11 14 4.36 2.22
 4 -11 -14 8.12 4.32
 4 -11 -13 13.13 4.07
 -4 -11 13 17.44 4.35
 -4 -11 13 13.14 4.31
 4 -11 -13 15.06 4.69
 4 -11 -12 2.53 2.25
 -4 -11 12 4.47 2.97
 -4 -11 12 -0.12 1.92
 4 -11 -12 6.02 4.22
 4 -11 -11 0.21 2.35
 -4 -11 11 1.21 2.87
 -4 -11 11 0.32 2.43
 4 -11 -11 4.56 3.84
 4 -11 -10 2.6 2.71
 -4 -11 10 4.18 2.71
 -4 -11 10 1.98 2.55
 4 -11 -10 4.11 2.9
 4 -11 -9 9.39 3.78
 -4 -11 9 10.72 3.89
 4 -11 -9 4.56 2.35
 -4 -11 9 6.82 2.85
 4 -11 -9 4.21 2.95
 4 -11 -8 -0.52 2.14
 4 -11 -8 3.13 2.32
 -4 -11 8 5.65 3.08
 4 -11 -8 -0.74 1.94
 -4 -11 8 2.42 2.56
 4 -11 -7 1.84 2.24
 4 -11 -7 1.04 1.9
 4 -11 -7 5.4 2.8
 -4 -11 7 0.59 1.86
 -4 -11 7 4.44 2.5
 4 -11 -7 4.65 2.78
 4 -11 -6 2.08 1.79
 4 -11 -6 0.02 2.3
 -4 -11 6 2.44 2.32
 -4 -11 6 -0.79 2.29
 4 -11 -6 -1.11 2.73
 4 -11 -5 -1.23 2.02
 4 -11 -5 -0.31 2.37
 4 -11 -5 -1.01 2.31
 -4 -11 5 2.91 3.05
 -4 -11 5 2.24 2.39
 4 -11 -4 12.62 4.35
 4 -11 -4 10.27 3.58
 -4 -11 4 5.92 2.94
 4 -11 -4 7.59 2.55
 -4 -11 4 14.53 3.58
 4 -11 -3 4.38 3.16
 4 -11 -3 6.73 2.82
 -4 -11 3 0.3 2.84
 4 -11 -3 1.2 1.78
 -4 -11 3 1.65 1.94
 4 -11 -2 3.16 3.05
 -4 -11 2 8.34 3.68
 4 -11 -2 3.06 2.84
 -4 -11 2 0.9 1.81
 4 -11 -2 0.64 1.83
 4 -11 -1 27.95 5.29
 4 -11 -1 22.35 3.79
 -4 -11 1 23.12 4.44
 4 -11 -1 22.24 4.79
 -4 -11 1 22.44 4.57
 4 -11 0 55.75 5.8
 4 -11 0 54.41 6.98
 4 -11 0 54.73 7.03
 -4 -11 0 63.43 7.62
 -4 -11 0 56.44 6.7
 4 -11 1 86.93 8.99
 4 -11 1 69.46 6.56
 -4 -11 -1 59.5 6.76
 4 -11 1 73.49 8.2
 -4 -11 -1 75.29 8.22
 -4 11 -2 58.82 7.18
 -4 -11 -2 56.34 6.66
 4 -11 2 48.18 5.4
 -4 -11 -2 48.4 6.8
 4 -11 2 60.33 7.31
 4 -11 2 58.57 7.35
 -4 11 -3 0.48 2.17
 -4 -11 -3 8.19 3.68
 4 -11 3 8.02 3.53
 -4 -11 -3 11.47 3.52
 4 -11 3 10.57 2.64
 -4 11 -4 -1.55 2.19
 4 -11 4 1.12 1.63
 -4 -11 -4 2.45 1.89
 4 -11 4 -1.25 2.2
 -4 -11 -4 3.21 2.82
 -4 -11 -5 1.2 1.92
 4 -11 5 3.5 1.96
 -4 -11 -5 -0.33 2.49
 4 -11 5 0.97 2.44
 -4 -11 -6 2.79 2.88
 4 -11 6 0.61 1.39
 -4 -11 -6 2.75 2.8
 4 -11 6 3.17 3.25
 -4 -11 -7 -0.13 2.27
 -4 -11 -7 -0.51 2.03
 4 -11 7 1.41 1.48
 4 -11 7 -0.6 2.36
 -4 -11 -7 0.87 2.42
 -4 -11 -8 5.08 2.58
 -4 -11 -8 9.22 3.51
 -4 -11 -8 3.33 2.42
 4 -11 8 10.55 3.46
 -4 -11 -8 9.54 3.73
 4 -11 8 14.7 4.6
 -4 -11 -9 4.36 3.14
 -4 -11 -9 3.4 1.99
 4 -11 9 2.6 2.35
 4 -11 9 2.39 2.67
 -4 -11 -9 1.44 2.51
 -4 -11 -10 5.42 3.09
 4 -11 10 2.38 1.99
 4 -11 10 1.78 2.37
 -4 -11 -10 2.3 2.6
 -4 -11 -11 10.64 4.18
 4 -11 11 4.53 2.56
 4 -11 11 5.78 3.4
 -4 -11 -11 6.94 3.23
 -4 -11 -12 8.48 4.02
 4 -11 12 6.95 2.87
 4 -11 12 7.5 3.4
 -4 -11 -12 9.3 3.9
 -4 -11 -13 -2.74 2.87
 4 -11 13 -0.99 1.78
 4 -11 13 4.94 3.1
 -4 -11 -14 1.56 3.18
 4 -11 14 5.37 3.55
 -4 -11 -14 9.39 4.43
 -4 -11 -15 4.29 3.91
 4 -11 15 -0.4 2.81
 -4 -11 -15 1.27 3.16
 -4 -11 -16 7.13 3.75
 -4 -11 -16 5.78 4.13
 4 -11 16 3.65 3.64
 4 -12 -15 0.7 2.11
 -4 -12 15 1.71 2.95
 -4 -12 15 9.07 4.48
 4 -12 -15 0.8 2.62
 4 -12 -14 -2.45 2.14
 -4 -12 14 0.79 2.04
 -4 -12 14 0.31 2.71
 4 -12 -14 1.37 2.5
 4 -12 -13 8.83 3.84
 -4 -12 13 5.63 4.04
 -4 -12 13 4.2 3.43
 4 -12 -13 4.68 4.33
 4 -12 -12 1.88 2.48
 -4 -12 12 10.76 3.71
 -4 -12 12 -3.01 3.49
 4 -12 -12 6 3.49
 4 -12 -11 7.73 3.45
 -4 -12 11 8.07 3.82
 -4 -12 11 8.3 3.89
 4 -12 -11 5.22 3.83
 4 -12 -10 8.19 3.03
 -4 -12 10 6.17 2.83
 -4 -12 10 9.15 3.63
 4 -12 -10 10.31 4.03
 4 -12 -9 4.14 3.21
 -4 -12 9 5.49 2.68
 4 -12 -9 4 2.81
 -4 -12 9 2.95 3.01
 4 -12 -9 8.78 4.36
 4 -12 -8 5.34 3.07
 -4 -12 8 0.12 2.38
 4 -12 -8 -4.3 3.69
 -4 -12 8 -2.18 2.68
 4 -12 -7 1.43 2.01
 4 -12 -7 -0.75 2.51
 -4 -12 7 1.16 2.88
 4 -12 -7 -3.12 2.24
 -4 -12 7 5.19 3.94
 -4 12 6 2.68 1.88
 4 -12 -6 6.8 2.74
 4 -12 -6 4.4 3.08
 -4 -12 6 10.91 3.27
 4 -12 -6 9.4 4.21
 -4 -12 6 7.38 3.6
 -4 12 5 87.85 7.91
 4 -12 -5 85.84 7.88
 -4 -12 5 108.14 9.61
 4 -12 -5 95.63 9.74
 -4 -12 5 79.65 9.09
 4 -12 -5 87.84 9.39
 -4 12 4 0.6 1.82
 -4 -12 4 4.84 3.33
 4 -12 -4 4.99 2.32
 -4 -12 4 5.06 2.44
 4 -12 -4 6.19 3.69
 4 -12 -4 7.63 3.6
 -4 12 3 4.64 2.33
 -4 -12 3 17.59 4.15
 4 -12 -3 7.39 2.58
 4 -12 -3 14.76 4.5
 -4 -12 3 15.99 4.56
 4 -12 -3 9.97 3.46
 -4 12 2 9.76 3.32
 -4 -12 2 12.21 3.67
 4 -12 -2 9.76 2.94
 -4 -12 2 13.39 4.22
 4 -12 -2 15.17 4.21
 4 -12 -2 13.79 4.43
 -4 12 1 25.18 4.86
 4 -12 -1 30.24 4.6
 -4 -12 1 38.8 5.99
 -4 -12 1 33.85 6.22
 4 -12 -1 38.15 6.67
 4 -12 -1 33.34 5.85
 -4 12 0 14.47 4.13
 4 -12 0 21.81 5.22
 4 -12 0 16.5 4.73
 -4 -12 0 17.18 4.76
 -4 -12 0 14.45 3.89
 4 -12 0 16.38 3.55
 4 -12 1 26.03 5.7
 -4 -12 -1 31.03 5.87
 4 -12 1 24.96 5.09
 -4 -12 -1 23.52 4.95
 4 -12 1 25.19 4.32
 -4 -12 -2 2.45 2.68
 4 -12 2 4.65 3.02
 -4 -12 -2 11.29 3.9
 4 -12 2 5.47 2.55
 -4 -12 -3 10.27 3.84
 4 -12 3 7.3 3.56
 -4 -12 -3 5.27 3.35
 4 -12 3 9.93 2.99
 -4 -12 -4 81.46 9.11
 4 -12 4 70.19 8.63
 4 -12 4 71.62 7.05
 -4 -12 -4 56.86 7.26
 4 -12 5 10.34 4.32
 -4 -12 -5 11.71 3.52
 4 -12 5 17.09 3.58
 -4 -12 -5 20.12 4.89
 -4 -12 -6 1.04 2.37
 4 -12 6 0.5 2.76
 4 -12 6 1.54 1.89
 -4 -12 -6 0.02 2.28
 -4 -12 -7 5.21 2.79
 -4 -12 -7 3.42 1.93
 4 -12 7 1.63 2.29
 4 -12 7 1.98 2.26
 -4 -12 -8 47.33 6.98
 4 -12 8 39.62 7.05
 -4 -12 -8 48.83 7.43
 4 -12 8 33.01 5.09
 4 -12 9 -1.66 2.93
 -4 -12 -9 4.74 3.29
 -4 -12 -10 20.06 5.34
 4 -12 10 27.43 5.91
 -4 -12 -10 30.55 6.23
 -4 -12 -11 0.37 2.13
 4 -12 11 0.94 2.68
 -4 -12 -11 4.86 3.74
 -4 -12 -12 21.95 6.03
 4 -12 12 23.86 5.89
 -4 -12 -12 28.04 6.16
 -4 -12 -13 70.83 9.74
 4 -12 13 76.14 9.75
 -4 -12 -13 73.09 9.34
 -4 -12 -14 16.06 5.55
 -4 -12 -14 14.62 4.76
 4 -12 14 20.57 5.07
 4 -13 -12 21.7 5.3
 -4 -13 12 25.96 5.81
 -4 -13 12 26.37 6.33
 4 -13 -12 25.22 6.49
 4 -13 -11 18.94 5.05
 -4 -13 11 14.61 4.77
 -4 -13 11 3.93 3.39
 4 -13 -11 17.4 5.28
 -4 -13 10 21.09 5.58
 4 -13 -10 8.61 4.02
 -4 -13 10 15.25 4.34
 4 -13 -9 41.95 7.47
 -4 -13 9 54.77 8.29
 4 -13 -9 58.62 8.24
 -4 -13 9 49.3 7.01
 4 -13 -8 35.56 7.03
 -4 -13 8 34.98 6.62
 4 -13 -8 37 6.58
 -4 -13 8 29.2 5.73
 4 -13 -7 35.59 6.99
 -4 -13 7 20.09 5.24
 -4 -13 7 24.82 5.29
 4 -13 -7 19.76 5.24
 4 -13 -6 50.86 6.61
 4 -13 -6 46.09 7.67
 -4 -13 6 57.65 8.39
 -4 -13 6 42.72 6.29
 4 -13 -6 45.48 7.26
 4 -13 -5 22.77 4.56
 4 -13 -5 18.95 5.3
 -4 -13 5 19.59 5.21
 -4 -13 5 20.22 5.17
 4 -13 -5 24.39 5.78
 4 -13 -4 29.42 4.95
 4 -13 -4 39.75 6.81
 -4 -13 4 33.56 6.45
 4 -13 -4 37.98 6.7
 -4 -13 4 33.91 5.66
 -4 -13 3 14.57 4.78
 4 -13 -3 6.98 2.84
 -4 -13 3 5.02 3.26
 4 -13 -3 10.12 3.01
 4 -13 -3 12.04 4.24
 4 -13 -2 59.62 6.77
 4 -13 -2 77.45 9.44
 -4 -13 2 66.55 8.84
 4 -13 -2 49.06 7.68
 -4 -13 2 53.49 6.9
 -4 -13 1 23.17 5.68
 4 -13 -1 13.31 4.21
 4 -13 -1 16.34 5.16
 -4 -13 1 23.19 4.98
 4 -13 -1 16.06 3.85
 -4 -13 0 15.02 4.5
 4 -13 0 7.38 3.26
 4 -13 0 8.82 2.8
 -4 -13 0 5.62 2.62
 4 -13 1 7.51 3.51
 -4 -13 -1 16.29 5.03
 -4 -13 -1 12.5 4.27
 4 -13 1 14.41 3.62
 4 -13 2 20.64 5.47
 -4 -13 -2 28.56 6.07
 -4 -13 -2 18.82 4.49
 -4 -13 -3 76.56 9.32
 4 -13 3 59.28 8.25
 -4 -13 -3 61.23 7.7
 4 -13 4 -0.39 2.31
 -4 -13 -4 5.75 3.65
 -4 -13 -4 1.07 2.59
 4 -13 5 3.67 2.87
 -4 -13 -5 0.36 2.6
 -4 -13 -5 2.79 3.04
 -4 -13 -6 22.89 5.24
 4 -13 6 16.23 4.6
 -4 -13 -6 18.56 4.99
 -4 -13 -7 6.2 3.75
 4 -13 7 3.03 2.88
 -4 -13 -7 3.93 3.26
 -4 -13 -8 5.09 2.76
 -4 -13 -8 8.77 4.67
 4 -13 8 8.35 3.73
 4 -13 9 7.58 3.85
 4 -13 10 61.71 8.64
 4 -13 11 7.71 3.86
 4 -14 -8 -0.18 2.25
 -4 -14 8 4.02 3.46
 4 -14 -8 3.2 2.93
 -4 -14 8 -1.13 2.31
 4 -14 -7 1.56 2.51
 -4 -14 7 6.57 3.37
 4 -14 -7 9.01 4.11
 -4 -14 7 7.61 3.34
 -4 -14 6 73.9 9.78
 4 -14 -6 70.02 9.81
 4 -14 -6 71.96 9.52
 -4 -14 6 54.9 7.51
 -4 -14 5 3.28 3.65
 4 -14 -5 0.24 3.25
 4 -14 -5 -2.86 3.11
 -4 -14 5 0.84 2.35
 -4 -14 4 -0.24 2.72
 4 -14 -4 2.51 2.83
 -4 -14 4 -0.71 2.36
 4 -14 -3 3.71 3.49
 -4 -14 3 -1.81 3.11
 -4 -14 3 -1.52 2.79
 4 -14 -2 18.42 5.5
 -4 -14 2 18.4 5.41
 -4 -14 2 15.99 4.3
 4 -14 -1 15.92 4.99
 -4 -14 1 12.35 4.81
 -4 -14 1 10.47 3.63
 4 -14 0 33.37 6.65
 -4 -14 0 24.8 6.4
 -4 -14 0 29.46 5.72
 -4 -14 -1 67.01 9.27
 4 -14 1 44.32 7.61
 -4 -14 -1 47.92 7.19
 4 -14 2 11.35 4.28
 -4 -14 -2 8.3 4.19
 -4 -14 -2 15.06 4.67
 -4 -14 -3 9.44 4.04
 4 -14 3 14.41 5.41
 -4 -14 -3 16.63 4.75
 4 -14 4 50.2 8.04
 -4 -14 -4 53.22 8.38
 -4 -14 -4 55.26 7.95
 -4 -14 -5 3.98 3.1
 4 -14 5 7.23 4.19
 -4 -14 -5 1.66 2.61
 -4 -14 -6 0.23 2.19
 4 -14 6 0.28 2.95
 -4 -14 -6 2.86 3.17
 5 0 -27 -2.05 2.8
 5 0 -27 1.26 2.53
 5 0 -27 -0.38 2.11
 5 0 -26 22.17 4.93
 5 0 -26 16.99 4.41
 5 0 -26 23.21 5.7
 5 0 -25 0.98 2.07
 5 0 -25 -3.65 3.17
 5 0 -25 -3.35 3.83
 5 0 -24 11.63 3.26
 5 0 -24 14.64 4.31
 5 0 -24 8.79 3.44
 5 0 -23 2.87 2.95
 5 0 -23 4.43 2.61
 5 0 -23 0.47 2.42
 5 0 -22 86.68 8.14
 5 0 -22 91.17 9.39
 5 0 -21 -1.58 2
 5 0 -21 3.6 3.35
 5 0 -20 29.26 4.46
 5 0 -20 29.98 5.47
 5 0 -20 39.99 4.24
 5 0 -19 0.36 1.78
 5 0 -19 0.81 1.29
 5 0 -18 39.17 4.78
 5 0 -18 45.85 6.01
 5 0 -18 36.13 4.05
 5 0 -17 2.89 2.72
 5 0 -17 0.87 1.63
 5 0 -16 65.47 6.79
 5 0 -16 64.72 5.47
 5 0 -15 3.88 2.8
 5 0 -15 0.8 1.71
 5 0 -14 0.89 1.39
 5 0 -13 -0.57 1.14
 5 0 -12 6.6 1.79
 5 0 -11 3.19 1.35
 5 0 -10 1.07 0.95
 5 0 -9 0.24 0.86
 -5 0 8 56.64 3.33
 5 0 -8 59.71 3.37
 -5 0 7 -0.04 0.65
 5 0 -7 1.84 0.79
 5 0 -6 108.47 3.73
 -5 0 6 107.11 3.69
 5 0 -5 -0.56 0.46
 -5 0 5 0.3 0.53
 5 0 -4 0.31 0.47
 -5 0 4 0.95 0.47
 -5 0 3 0.49 0.46
 5 0 -3 0.03 0.49
 5 0 -2 9.61 1.08
 -5 0 2 7.92 0.95
 -5 0 1 0.26 0.64
 5 0 -1 0.45 0.43
 5 0 -1 0.17 0.48
 -5 0 1 0.48 0.39
 5 0 0 51.35 2.72
 -5 0 0 48.91 2.62
 5 0 0 54.28 2.04
 -5 0 0 51.95 1.97
 5 0 1 1.11 0.68
 -5 0 -1 0.02 0.68
 5 0 1 -0.82 0.72
 5 0 1 0.73 0.54
 -5 0 -1 0.65 0.51
 5 0 2 130.28 2.94
 5 0 2 130 3.73
 5 0 2 129.57 4.59
 -5 0 -2 128.96 4.64
 5 0 3 0.53 0.67
 5 0 3 0.34 0.29
 -5 0 -3 1.06 0.9
 -5 0 -4 96.04 4.62
 -5 0 -5 1.02 1.18
 -5 0 -6 20.88 2.57
 -5 0 -6 19.74 2.77
 -5 0 -7 -0.58 1.39
 -5 0 -7 1.48 1.42
 -5 0 -8 2.87 1.32
 -5 0 -8 1.56 1.34
 -5 0 -9 0.11 1.39
 -5 0 -9 -0.62 1.5
 -5 0 -10 16.84 2.8
 -5 0 -10 13.58 2.68
 -5 0 -10 12.31 2.54
 -5 0 -11 2.79 1.75
 -5 0 -11 2.54 1.56
 -5 0 -11 -0.51 1.51
 -5 0 -12 40.86 4.44
 -5 0 -12 47.97 4.92
 -5 0 -12 41.31 4.76
 -5 0 -13 -0.66 1.42
 -5 0 -13 -2.12 1.78
 -5 0 -13 0.5 1.97
 -5 0 -14 20.14 3.65
 -5 0 -14 14.75 2.78
 -5 0 -14 18.08 3.61
 -5 0 -15 1.56 1.71
 -5 0 -15 -3.2 2.34
 -5 0 -15 1.25 1.88
 -5 0 -16 7.68 3.03
 -5 0 -16 2.83 2.5
 -5 0 -16 5.48 3
 -5 0 -17 0.57 1.99
 -5 0 -17 2.17 2.41
 -5 0 -17 -0.23 1.84
 -5 0 -18 6.92 2.83
 -5 0 -18 6.3 3.34
 -5 0 -18 4 3.2
 -5 0 -19 -0.85 1.94
 -5 0 -19 4.15 2.91
 -5 0 -19 2.23 2.6
 -5 0 -20 12.1 3.32
 -5 0 -20 11.1 3.46
 -5 0 -20 13.57 3.47
 -5 0 -21 -0.44 1.87
 -5 0 -21 2.2 2.91
 -5 0 -21 4.37 3.25
 -5 0 -22 100.02 9.92
 -5 0 -22 92.32 9.35
 -5 0 -22 97.16 9.82
 -5 0 -23 1 2.94
 -5 0 -23 -1.1 2.26
 -5 0 -23 -1.07 2.37
 -5 0 -24 8.01 4.36
 -5 0 -24 4.4 2.63
 -5 0 -24 13.14 4.37
 -5 0 -25 0.76 2.43
 -5 0 -25 -0.8 2.3
 -5 0 -25 -4.02 3.07
 5 1 -27 59.81 7.77
 5 -1 -27 81.09 9.1
 5 1 -27 75.52 8.92
 5 1 -27 81.72 10.16
 5 -1 -27 74.33 9.87
 5 -1 -26 3.79 2.69
 5 1 -26 2.12 2.66
 5 1 -26 -1.67 1.92
 5 -1 -26 4.23 3.12
 5 1 -26 5.9 3.95
 5 -1 -26 0.88 2.69
 5 1 -25 4.47 2.52
 5 -1 -25 9.51 3.1
 5 -1 -25 8.24 3.12
 5 1 -25 11.89 3.98
 5 -1 -25 10.46 3.9
 5 1 -25 7.28 3.76
 5 1 -24 15.07 3.94
 5 -1 -24 16.98 4.07
 5 -1 -24 18.11 4.32
 5 1 -24 29.48 5.75
 5 -1 -24 16.61 4.97
 5 -1 -23 -0.87 2.02
 5 1 -23 3.75 2.45
 5 -1 -23 0.79 2.07
 5 -1 -23 3.49 2.75
 5 1 -23 -1.55 2.96
 5 1 -22 1.07 1.87
 5 -1 -22 -2.62 2.15
 5 -1 -22 1.22 1.99
 5 -1 -22 3.04 1.9
 5 -1 -21 3.03 2.35
 5 1 -21 3.26 2.51
 5 -1 -21 1.56 2.59
 5 1 -21 4.15 3.31
 5 -1 -21 4.34 2.29
 5 1 -20 89.16 7.37
 5 -1 -20 91.81 7.93
 5 1 -20 94.47 8.91
 5 -1 -20 92.35 8.79
 5 -1 -20 87.86 7.41
 5 -1 -20 85.71 6.01
 5 1 -19 9.05 2.62
 5 -1 -19 5.89 3.02
 5 -1 -19 5.01 2.92
 5 -1 -19 8.41 2.17
 5 -1 -18 31.89 4.54
 5 1 -18 29.07 4.29
 5 -1 -18 27.42 4.69
 5 -1 -18 28.46 3.5
 5 1 -17 24.08 3.54
 5 -1 -17 22.02 3.51
 5 -1 -17 18.75 4.03
 5 -1 -17 19.03 2.87
 5 -1 -16 0.33 1.48
 5 1 -16 0.76 1.42
 5 -1 -16 2.66 2.1
 5 -1 -16 0.06 0.94
 5 -1 -15 1.91 1.78
 5 1 -15 2.06 1.63
 5 -1 -15 1.4 2.17
 5 -1 -15 3.21 1.57
 5 -1 -14 1.57 2.04
 5 1 -14 0.18 1.33
 5 -1 -14 2.23 2.26
 5 -1 -14 1.8 1.42
 5 1 -13 4.9 1.75
 5 -1 -13 1.59 1.23
 5 -1 -13 1.9 1.61
 5 -1 -13 4.48 1.79
 5 1 -12 -0.5 1.02
 5 -1 -12 0.59 1.27
 5 -1 -12 2.7 1.62
 5 -1 -12 2.86 1.53
 5 -1 -11 57.54 4.39
 5 1 -11 59.17 4.02
 5 -1 -11 60.96 5.09
 5 -1 -11 51.89 3.86
 5 1 -10 37.37 3.02
 5 -1 -10 36.05 3.41
 5 -1 -10 38.54 4.04
 5 -1 -10 32.4 3.06
 5 1 -9 19.02 2
 5 -1 -9 15.44 2.19
 5 -1 -9 20.77 3.1
 5 -1 -9 21.74 2.47
 5 -1 -8 23.74 2.41
 5 1 -8 24.15 2.06
 5 -1 -8 21.47 2.82
 5 -1 -8 26.64 2.69
 5 -1 -7 55.05 3.34
 5 1 -7 54.11 2.66
 5 -1 -7 51.23 3.78
 5 -1 -7 53.39 3.47
 -5 1 6 4.44 0.95
 5 1 -6 5.64 0.86
 5 -1 -6 6.63 1.26
 5 -1 -6 6.38 1.63
 5 -1 -6 8.43 1.62
 -5 1 5 0.32 0.71
 5 1 -5 0.76 0.4
 5 -1 -5 -0.26 0.63
 5 -1 -5 -0.01 0.76
 5 -1 -5 2.27 1.24
 5 -1 -4 1.58 0.72
 -5 1 4 1.81 0.77
 -5 1 4 2.54 1.05
 5 -1 -4 1.91 0.77
 5 -1 -4 1.55 1.11
 5 -1 -3 1.81 0.43
 5 1 -3 1.18 0.68
 -5 1 3 3 0.87
 5 -1 -3 2.54 1.06
 -5 1 3 1.18 0.63
 -5 1 3 1.24 0.64
 5 -1 -3 1.97 0.71
 -5 1 2 29.26 1.72
 5 -1 -2 27.84 1.38
 -5 1 2 30.3 1.39
 -5 -1 2 27.68 2.02
 5 -1 -2 29.07 1.74
 5 1 -2 26.44 1.97
 5 -1 -2 27.27 1.98
 -5 1 2 30.22 2.15
 5 1 -2 28.15 2.03
 -5 -1 2 27.09 1.95
 -5 1 2 27.89 1.66
 5 -1 -1 80.97 2.5
 -5 1 1 75.09 2.36
 5 1 -1 75.07 3.25
 5 -1 -1 73.59 2.45
 -5 1 1 80.46 2.56
 -5 -1 1 76.5 2.2
 5 -1 -1 76.4 2.45
 -5 1 1 77.01 2.44
 -5 -1 1 69.03 3.13
 -5 1 1 76.49 3.25
 5 -1 -1 73.5 3.16
 5 1 -1 75.18 3.09
 -5 -1 1 75.48 3.1
 -5 -1 1 73.71 2.35
 5 -1 0 2.92 0.69
 -5 1 0 3.3 0.76
 5 1 0 4.03 0.99
 -5 -1 0 4.69 0.79
 5 1 0 3.79 0.61
 -5 1 0 2.76 0.53
 -5 -1 0 2.07 0.88
 -5 1 0 3.29 0.76
 5 -1 0 2.58 0.78
 -5 -1 0 2.34 0.68
 5 1 0 5.3 0.99
 -5 -1 0 4.03 0.62
 5 -1 0 3.78 0.62
 5 1 0 4.01 0.6
 -5 1 0 3.96 0.6
 -5 -1 -1 73.09 2.32
 5 1 1 73.52 2.34
 -5 -1 -1 74.27 3.65
 -5 1 -1 75.02 3.22
 5 1 1 73.63 3.45
 -5 -1 -1 71.4 3.02
 5 1 1 69.34 2.36
 -5 -1 -1 75.39 2.48
 5 -1 1 71.38 2.95
 -5 1 -1 76 2.91
 -5 -1 -1 81.66 3.38
 5 1 1 71.81 3.13
 5 -1 1 69.71 2.23
 5 1 2 22.72 1.5
 -5 1 -2 21.73 2.02
 5 1 2 25.2 2.22
 -5 -1 -2 22.78 2.12
 -5 -1 -2 26.56 2.18
 5 -1 2 19.94 1.51
 -5 -1 -2 25.18 1.66
 -5 1 -2 22.28 1.6
 -5 -1 -2 22.17 1.9
 5 1 2 26.14 2.09
 5 1 2 22.74 1.53
 -5 1 -3 15.57 1.86
 -5 -1 -3 16.89 2.03
 5 -1 3 16.06 1.39
 -5 -1 -3 18.01 2.06
 5 1 3 16.08 1.45
 -5 1 -3 15.71 1.36
 -5 -1 -3 14.67 1.74
 5 1 3 15.6 1.73
 -5 -1 -3 14.88 1.51
 5 1 3 13.71 1.39
 -5 1 -4 1.54 0.57
 5 1 4 2.37 0.92
 -5 -1 -4 2.53 0.86
 -5 1 -4 2.65 1.15
 -5 -1 -4 2.36 1.14
 -5 -1 -4 0.45 0.97
 5 -1 4 2.05 0.58
 -5 -1 -5 35.9 3.2
 -5 1 -5 39.74 1.95
 5 -1 5 43.6 2.07
 -5 -1 -5 40.6 2.84
 -5 -1 -5 36.61 3.21
 -5 1 -6 1.9 0.55
 -5 -1 -6 3.56 1.51
 -5 -1 -6 3.73 1.17
 -5 -1 -6 3.68 1.58
 -5 1 -7 0.56 0.38
 -5 -1 -7 0.48 1.06
 -5 -1 -7 1.8 1.69
 -5 -1 -7 -0.26 1.42
 -5 -1 -8 123 6.78
 -5 -1 -8 108.97 5.73
 -5 -1 -8 118.21 6.41
 -5 1 -8 118.32 3.47
 -5 -1 -9 3.17 1.73
 -5 -1 -9 1.41 1.5
 -5 -1 -9 -0.68 1.62
 -5 1 -9 0.78 0.41
 -5 -1 -10 22.35 2.97
 -5 1 -10 23.39 3.36
 -5 -1 -10 24.15 3.52
 -5 1 -10 24.58 3.72
 -5 1 -10 24.43 1.74
 -5 -1 -10 30 3.66
 -5 -1 -11 23.81 3.23
 -5 1 -11 30.42 4.05
 -5 -1 -11 28.76 3.69
 -5 1 -11 31.52 3.98
 -5 -1 -11 27.67 3.69
 -5 1 -11 28.75 1.83
 -5 -1 -12 6.25 2.13
 -5 1 -12 6.84 2.02
 -5 -1 -12 9.9 2.55
 -5 -1 -12 8.41 2.79
 -5 1 -12 4.88 0.85
 -5 1 -12 10.81 2.99
 -5 -1 -13 2.33 1.63
 -5 -1 -13 2.63 2
 -5 1 -13 1.29 1.94
 -5 1 -13 1.46 0.59
 -5 -1 -13 -0.75 1.67
 -5 1 -13 2.31 2.14
 -5 -1 -14 3.2 1.89
 -5 -1 -14 0.86 1.75
 -5 1 -14 1.63 2.03
 -5 -1 -14 -0.86 2.19
 -5 1 -14 1.38 2.04
 -5 -1 -15 81.34 7.21
 -5 1 -15 82.19 7.4
 -5 -1 -15 81.53 6.99
 -5 1 -15 77.15 7.13
 -5 -1 -15 76.42 6.77
 -5 -1 -16 0.41 2.03
 -5 1 -16 7.08 2.89
 -5 -1 -16 4.68 2.65
 -5 1 -16 -1.23 1.73
 -5 1 -16 -1.48 1.82
 -5 -1 -16 1.47 2.41
 -5 -1 -17 106.39 9.16
 -5 1 -17 112.22 9.1
 -5 -1 -17 117.45 9.03
 -5 1 -17 113.39 8.92
 -5 -1 -17 113.39 8.89
 -5 1 -17 104.2 8.52
 -5 -1 -18 5.87 3.11
 -5 -1 -18 1.81 2.21
 -5 1 -18 -1.49 1.78
 -5 1 -18 5.35 2.92
 -5 -1 -18 5.9 2.91
 -5 1 -18 3.71 3.18
 -5 -1 -19 14.83 4.14
 -5 -1 -19 18.5 4.19
 -5 1 -19 26.87 5.07
 -5 -1 -19 12.2 3.76
 -5 1 -19 16.99 3.97
 -5 1 -19 16.33 4.38
 -5 -1 -20 52.75 7.08
 -5 -1 -20 49.89 6.66
 -5 1 -20 47.29 6.65
 -5 1 -20 48.2 6.49
 -5 -1 -20 47.2 6.62
 -5 1 -20 39.23 6
 -5 -1 -21 13.97 4.36
 -5 1 -21 13.11 3.96
 -5 -1 -21 22.55 4.68
 -5 1 -21 15.79 4.29
 -5 -1 -21 12.66 3.67
 -5 1 -21 10.41 3.77
 -5 -1 -22 21.1 4.93
 -5 1 -22 29.45 5.69
 -5 -1 -22 18.63 4.29
 -5 -1 -22 26.29 5.18
 -5 1 -22 22.73 4.98
 -5 1 -22 29.34 5.66
 -5 -1 -23 0.72 2.35
 -5 1 -23 6.42 3.47
 -5 -1 -23 -0.94 2.38
 -5 1 -23 -4.51 3.14
 -5 -1 -23 3.24 3.07
 -5 1 -23 6.04 3.84
 -5 1 -24 0.75 2.07
 -5 -1 -24 3.61 2.98
 -5 1 -24 12.23 4.41
 -5 -1 -24 7.31 3.3
 -5 1 -24 5.88 3.15
 -5 -1 -24 11.06 4.19
 -5 1 -25 34.15 6.7
 -5 -1 -25 28.5 5.9
 -5 -1 -25 27.94 5.68
 -5 1 -25 32.94 6.32
 -5 1 -25 27.95 6.2
 -5 -1 -25 27.14 6.02
 5 -2 -27 16.99 4.42
 5 2 -27 30.07 6.2
 5 2 -27 22.06 5.46
 5 -2 -27 28.92 6.46
 5 2 -26 8.74 3.29
 5 -2 -26 11.09 4.1
 5 -2 -26 7.23 3.42
 5 -2 -25 36.79 6.2
 5 2 -25 32.36 5.67
 5 -2 -25 34.86 6.78
 5 2 -25 37.4 6.68
 5 -2 -24 20.33 4.92
 5 2 -24 21.87 4.44
 5 -2 -24 17.59 3.92
 5 2 -24 17.04 4.86
 5 -2 -24 19.46 5.03
 5 2 -23 15.59 3.91
 5 -2 -23 15.62 3.8
 5 -2 -23 24.83 4.4
 5 -2 -23 20.1 5.12
 5 2 -23 15.21 4.34
 5 2 -22 1.61 1.67
 5 -2 -22 3.11 2.85
 5 -2 -22 -0.75 1.85
 5 -2 -22 2.08 2.9
 5 -2 -21 7.36 2.92
 5 2 -21 4.44 2.42
 5 -2 -21 1.08 2.47
 5 -2 -21 5.77 2.69
 5 2 -20 -0.33 1.78
 5 -2 -20 3.12 2.66
 5 -2 -20 2.67 2.95
 5 -2 -20 1.42 1.64
 5 -2 -20 1.14 1.47
 5 -2 -19 125.62 9.2
 5 2 -19 124.81 8.43
 5 -2 -19 141.93 7.73
 5 -2 -19 120.79 9.82
 5 -2 -19 128.16 8.17
 5 -2 -18 7.2 3.05
 5 -2 -18 6.53 2.09
 5 2 -18 10.39 2.94
 5 -2 -18 4.66 2.48
 5 -2 -18 8.41 2.64
 5 2 -17 45.64 4.84
 5 -2 -17 45.37 5.37
 5 -2 -17 45.81 4.36
 5 -2 -17 44 5.96
 5 -2 -17 39.96 4.43
 5 -2 -16 7.48 2.71
 5 -2 -16 7.32 1.97
 5 2 -16 5.77 2.16
 5 -2 -16 7.45 2.84
 5 -2 -16 8.03 2.17
 5 2 -15 44.99 4.33
 5 -2 -15 44.95 4.93
 5 -2 -15 38.08 3.92
 5 -2 -15 45.85 5.42
 5 -2 -15 56.18 4.56
 5 -2 -14 5.21 2.15
 5 -2 -14 7.38 1.9
 5 2 -14 6.59 1.93
 5 -2 -14 4.51 2.18
 5 -2 -14 5.5 1.76
 5 2 -13 49.21 4.08
 5 -2 -13 40.87 4.25
 5 -2 -13 36.57 4.49
 5 -2 -13 42.73 3.76
 5 2 -12 13.72 2.09
 5 -2 -12 7.66 2.17
 5 -2 -12 9.37 2.45
 5 -2 -12 13.49 2.25
 5 2 -11 22.29 2.5
 5 -2 -11 26.14 3.29
 5 -2 -11 17.19 2.92
 5 -2 -11 22.36 2.66
 5 -2 -10 27.86 3.09
 5 2 -10 30.68 2.56
 5 -2 -10 30.87 3.66
 5 -2 -10 32.2 3.1
 5 2 -9 38.29 2.74
 5 -2 -9 35.1 3.43
 5 -2 -9 30.89 3.58
 5 -2 -9 40.32 3.27
 5 2 -8 9.32 1.32
 5 -2 -8 11.16 2.12
 5 -2 -8 13.32 2.71
 5 -2 -8 10.04 1.77
 5 2 -7 42.71 2.34
 5 -2 -7 42 3.4
 5 -2 -7 44.36 3.77
 5 -2 -7 42.46 3.4
 5 -2 -6 2.14 1.05
 5 -2 -6 3.65 1.18
 5 -2 -6 0.75 0.86
 5 -2 -5 181.01 6.23
 5 -2 -5 178.15 6.15
 5 -2 -5 170.42 6.34
 5 -2 -4 118.18 4.82
 5 -2 -4 112.25 4.85
 -5 2 4 124.44 4.94
 5 -2 -4 122.94 5.02
 -5 -2 4 113.91 5
 -5 2 4 114.76 4.72
 -5 2 3 25.56 2.18
 5 -2 -3 25.8 2.3
 5 -2 -3 24.25 2.12
 -5 2 3 26.18 2.2
 5 -2 -3 25.21 2.33
 -5 2 3 29.04 1.71
 -5 -2 3 16.52 2.21
 -5 2 3 27.41 2.22
 -5 -2 3 26 2.36
 -5 -2 2 9.03 1.49
 -5 2 2 4.7 1.09
 5 2 -2 6.42 0.71
 -5 -2 2 7.62 0.74
 5 -2 -2 8.06 1.49
 5 2 -2 6.18 1.16
 -5 2 2 7.45 1.19
 5 -2 -2 6.6 1.19
 5 -2 -2 6.63 1.47
 -5 2 2 8.32 1.4
 -5 -2 2 6.83 1.38
 -5 2 2 8.24 0.81
 -5 2 2 8.29 0.68
 5 2 -2 8.01 1.38
 5 2 -1 31.98 2.15
 -5 -2 1 32.36 2.24
 -5 2 1 33.86 2.22
 5 -2 -1 34.94 2.23
 -5 -2 1 31.83 1.73
 5 2 -1 33.94 1.74
 -5 2 1 28.49 2.22
 -5 -2 1 33.82 2.56
 5 2 -1 32.68 2.44
 5 -2 -1 31.7 2.21
 5 -2 -1 33.32 2.58
 -5 2 1 31.79 2.51
 5 2 -1 31.94 2.44
 -5 -2 1 28.72 2.39
 -5 2 1 34.54 1.74
 -5 2 0 40.75 2.34
 5 2 0 43.83 2.44
 5 -2 0 40.11 2.34
 -5 -2 0 40.45 2.35
 -5 -2 0 40.37 2.18
 5 2 0 42.4 2.22
 5 -2 0 41.13 2.73
 -5 2 0 43.67 2.44
 5 2 0 39.12 2.43
 -5 -2 0 39.05 2.73
 -5 2 0 42.14 2.77
 5 2 0 40.77 2.72
 -5 -2 0 40.64 2.76
 5 2 0 37.71 2.65
 -5 2 -1 7.19 1.01
 -5 -2 -1 7.35 1.17
 5 2 1 8.01 1.08
 5 -2 1 7.32 1.02
 -5 -2 -1 7.15 1.12
 5 2 1 8.29 1.2
 -5 -2 -1 6.08 1.03
 -5 -2 -1 6.38 1.34
 5 2 1 7.15 1.1
 5 -2 1 9 1.48
 -5 2 -1 5.25 1.16
 5 2 1 7.49 1.47
 -5 -2 -1 8.23 1.51
 5 2 1 6.02 1.17
 5 2 2 0.85 0.7
 -5 -2 -2 0.36 0.75
 -5 -2 -2 0.53 0.73
 5 2 2 0.2 0.54
 5 -2 2 -1.16 0.79
 -5 -2 -2 -0.6 1.12
 -5 -2 -2 0.12 0.66
 -5 2 -2 0.34 0.64
 -5 -2 -2 2.82 1.62
 5 2 2 0.86 0.71
 5 -2 2 0.27 0.7
 -5 -2 -3 42.34 2.72
 5 2 3 42.08 2.7
 -5 -2 -3 40.98 3.06
 -5 2 -3 44.69 2.75
 5 2 3 43.89 2.25
 5 -2 3 40.32 2.66
 -5 -2 -3 43.49 2.82
 -5 -2 -3 40.79 2.97
 5 2 3 42.37 2.79
 5 -2 3 41.59 2.73
 -5 -2 -3 43.67 3.15
 5 2 4 24.83 2.23
 -5 -2 -4 28.84 2.72
 5 2 4 29.33 1.78
 5 -2 4 27.69 2.26
 -5 2 -4 25.09 2.16
 -5 -2 -4 29.69 2.49
 -5 -2 -4 31.4 2.85
 5 2 4 30.08 2.41
 -5 -2 -4 29.09 2.79
 -5 -2 -5 124.38 5.41
 -5 -2 -5 119.72 5.83
 -5 -2 -5 119.98 5.65
 -5 2 -5 120.55 4.5
 5 -2 5 119.64 4.5
 5 2 5 125.81 3.39
 -5 2 -6 27.32 2.23
 5 -2 6 27.28 2.19
 -5 -2 -6 31.56 3.23
 5 2 6 31.35 1.55
 -5 -2 -6 26.24 2.89
 -5 -2 -6 26.68 3.04
 5 2 7 4.22 0.53
 -5 -2 -7 4.9 1.52
 -5 -2 -7 2.36 1.19
 -5 -2 -7 6.87 2.03
 -5 2 -7 6.27 1.18
 -5 -2 -8 60.12 4.76
 -5 -2 -8 57.32 4.41
 -5 -2 -8 49.29 4.14
 -5 2 -8 54.64 3.12
 -5 -2 -9 99.21 6.48
 -5 -2 -9 97.41 6.06
 -5 -2 -9 95.84 6.1
 -5 2 -9 100.37 4.28
 -5 -2 -10 37.11 4
 -5 -2 -10 40.42 4.18
 -5 -2 -10 40.76 4.56
 -5 2 -10 36.91 2.64
 -5 2 -11 13.11 2.28
 -5 -2 -11 17.14 2.82
 -5 -2 -11 15.18 2.71
 -5 -2 -11 13.61 2.67
 -5 -2 -12 1.56 1.58
 -5 -2 -12 0.46 1.56
 -5 -2 -12 1.36 2.1
 -5 2 -12 1.6 1.49
 -5 -2 -13 3.99 2.09
 -5 -2 -13 8.64 2.57
 -5 -2 -13 9.26 2.75
 -5 -2 -14 116.51 8.46
 -5 -2 -14 122.81 8.33
 -5 -2 -14 121.18 8.18
 -5 2 -14 118.23 8.47
 -5 -2 -15 83.23 7.56
 -5 -2 -15 77.46 6.92
 -5 -2 -15 83.77 7.05
 -5 2 -15 80.66 7.29
 -5 -2 -16 19.42 4.14
 -5 -2 -16 21.81 4.15
 -5 -2 -16 18.95 3.64
 -5 2 -16 27.64 4.51
 -5 2 -16 18.42 3.99
 -5 -2 -17 0.2 1.85
 -5 -2 -17 0.52 1.67
 -5 -2 -17 1.44 1.65
 -5 2 -17 1.32 2.22
 -5 2 -17 2.75 2.15
 -5 -2 -18 12.75 3.97
 -5 -2 -18 7.2 3
 -5 2 -18 9.04 3.46
 -5 -2 -18 16.12 3.88
 -5 2 -18 6.77 2.36
 -5 -2 -19 47.17 6.69
 -5 -2 -19 43.13 5.92
 -5 -2 -19 49.86 6.19
 -5 2 -19 47.85 6.39
 -5 2 -19 41.28 5.93
 -5 -2 -20 12.04 3.8
 -5 2 -20 16.31 4.36
 -5 -2 -20 7.45 3.22
 -5 2 -20 15.41 4.35
 -5 -2 -20 8.34 3.16
 -5 2 -20 13.27 3.67
 -5 -2 -21 9.87 3.9
 -5 -2 -21 5.1 2.92
 -5 2 -21 7.68 3.49
 -5 -2 -21 9.7 3.37
 -5 2 -21 11.14 4.28
 -5 2 -21 8.67 3.5
 -5 -2 -22 3.16 2.23
 -5 -2 -22 3.14 2.6
 -5 2 -22 3.79 2.87
 -5 -2 -22 1.97 2.11
 -5 2 -22 8.49 3.61
 -5 2 -22 7.65 3.55
 -5 -2 -23 14.21 4.41
 -5 2 -23 9.12 3.78
 -5 -2 -23 22.76 5.28
 -5 -2 -23 12.01 4.18
 -5 2 -23 19.61 4.68
 -5 2 -23 18.3 4.79
 -5 -2 -24 -0.25 3.07
 -5 -2 -24 1.47 2.41
 -5 2 -24 3.53 3.12
 -5 2 -24 5.37 3.65
 -5 -2 -24 -0.84 2.13
 -5 2 -24 0.86 2.81
 -5 -2 -25 1.66 3.11
 -5 2 -25 8.76 4.18
 -5 -2 -25 5.69 3.66
 -5 2 -25 8.61 4.31
 -5 -2 -25 6.54 3.34
 -5 2 -25 -3.51 3.35
 5 -3 -26 14.43 4.77
 5 3 -26 2.1 3.24
 5 -3 -26 8.8 4.36
 5 3 -25 6.09 2.83
 5 -3 -25 -1.28 2.55
 5 3 -25 9.04 5.06
 5 -3 -25 4.39 3.58
 5 -3 -24 20.62 5.07
 5 3 -24 23.27 4.73
 5 -3 -24 19.6 5.43
 5 -3 -23 6.08 3.07
 5 3 -23 8.71 3.29
 5 -3 -23 7.25 3.1
 5 -3 -22 4.67 3.16
 5 3 -22 6.57 2.76
 5 -3 -22 9.79 3.99
 5 -3 -22 6 2.36
 5 -3 -21 5.58 3.1
 5 3 -21 8.48 2.89
 5 -3 -21 4.79 2.93
 5 -3 -21 10.57 2.98
 5 -3 -20 26.88 4.68
 5 -3 -20 24.15 3.37
 5 3 -20 38.45 5.02
 5 -3 -20 34.52 5.86
 5 -3 -20 25.22 4
 5 -3 -19 2.64 2.61
 5 -3 -19 1.16 1.44
 5 3 -19 -0.78 1.95
 5 -3 -19 2.67 2.52
 5 -3 -19 -0.55 1.26
 5 -3 -18 69.79 7.02
 5 3 -18 76.08 6.28
 5 -3 -18 78.69 5.84
 5 -3 -18 72.51 7.62
 5 -3 -18 72.95 5.76
 5 -3 -17 -0.64 1.8
 5 -3 -17 -1.45 1.45
 5 3 -17 0.5 1.47
 5 -3 -17 -3.85 3.15
 5 -3 -17 0.31 1.16
 5 -3 -16 4.7 2.44
 5 -3 -16 3.5 1.47
 5 3 -16 4 1.74
 5 -3 -16 0.42 2.27
 5 -3 -16 4.2 1.53
 5 -3 -15 -0.81 1.94
 5 -3 -15 1.96 1.19
 5 3 -15 4.34 1.73
 5 -3 -15 -0.74 2.14
 5 -3 -15 2.94 1.57
 5 -3 -14 34.9 4.24
 5 3 -14 33.91 3.55
 5 -3 -14 36.19 3.71
 5 -3 -14 29.73 4.28
 5 -3 -14 33.26 3.19
 5 -3 -13 -1.2 1.5
 5 -3 -13 -0.48 1.2
 5 3 -13 0.67 0.95
 5 -3 -13 -0.76 1.82
 5 -3 -13 0.39 0.81
 5 -3 -12 7.91 2.22
 5 -3 -12 10.12 2
 5 3 -12 11.46 2.11
 5 -3 -12 9.05 2.5
 5 -3 -12 11.43 1.76
 5 -3 -11 15.29 2.79
 5 -3 -11 12.4 2.43
 5 3 -11 11.05 1.88
 5 -3 -11 15.54 3.02
 5 -3 -11 16.05 1.9
 5 -3 -10 1.71 1.54
 5 -3 -10 0.39 1.43
 5 -3 -10 0.34 0.55
 5 -3 -10 0.04 0.97
 5 -3 -9 2.35 1.56
 5 -3 -9 -0.79 1.29
 5 -3 -9 0.56 0.6
 5 -3 -9 -0.45 1.01
 5 -3 -8 4.07 1.54
 5 -3 -8 2.87 1.34
 5 -3 -8 7.72 2.04
 5 -3 -8 4.31 0.8
 5 -3 -7 64.47 4.41
 5 -3 -7 76.83 5.19
 5 -3 -7 65.67 4.59
 5 -3 -7 67.11 2.18
 5 -3 -6 132.07 6.46
 5 -3 -6 134.03 6.38
 5 -3 -6 119.63 5.69
 5 -3 -5 126.66 6.01
 5 -3 -5 121.91 5.68
 -5 -3 5 118.04 5.77
 5 -3 -5 113.54 5.59
 5 -3 -4 14.26 2.62
 -5 -3 4 17.29 2.83
 5 -3 -4 10.39 1.96
 5 3 -4 7.35 0.97
 5 -3 -4 18.49 2.64
 5 -3 -4 4.19 1.6
 -5 3 4 7.99 1.33
 -5 -3 4 5.83 1.75
 5 -3 -3 0.43 0.84
 5 3 -3 0.07 0.48
 5 -3 -3 0.91 1.07
 5 -3 -3 0.96 1.11
 -5 -3 3 -0.79 1.02
 -5 3 3 -0.31 0.55
 -5 -3 3 1.37 1.04
 5 -3 -2 72.09 4.01
 -5 -3 2 72.86 2.93
 5 3 -2 76.16 3
 5 -3 -2 67.95 4.18
 5 -3 -2 80.93 4.26
 5 -3 -2 75.22 2.88
 -5 3 2 75.93 2.87
 -5 -3 2 79.97 4.48
 -5 -3 2 74.34 4.02
 -5 -3 1 105.05 3.78
 5 3 -1 93.09 3.61
 5 -3 -1 104.43 5.06
 5 -3 -1 104.24 4.81
 5 -3 -1 100.6 3.04
 -5 -3 1 90.25 4.81
 -5 3 1 98.49 3.09
 5 -3 -1 103.01 4.59
 -5 -3 1 106.27 4.66
 5 3 0 47.06 2.73
 -5 -3 0 43.13 2.72
 5 -3 0 47.11 3.38
 -5 -3 0 40.52 2.99
 5 -3 0 42.42 3
 -5 -3 0 44.55 3.16
 -5 3 0 45.97 2.1
 5 -3 0 45.53 2.03
 -5 -3 0 48.04 3.5
 -5 3 0 49.16 3.16
 5 3 1 121.66 4.94
 5 -3 1 110.69 5.27
 -5 -3 -1 120.65 4.76
 5 3 1 118.12 4.72
 -5 -3 -1 119.7 5.24
 -5 -3 -1 127.17 5.28
 -5 -3 -1 122.32 5.39
 5 -3 1 111.52 3.39
 5 -3 1 119.94 5
 -5 -3 -1 120.54 4.99
 5 -3 2 2.16 1.08
 -5 -3 -2 2.17 1.22
 -5 -3 -2 2.6 1.02
 5 3 2 0.86 0.78
 5 -3 2 0.33 0.87
 -5 -3 -2 0.52 0.84
 -5 -3 -2 2.25 1.23
 -5 -3 -2 1.55 1.21
 5 -3 2 1.78 0.66
 -5 -3 -3 78.47 4.26
 -5 -3 -3 87.28 4.66
 5 -3 3 80.35 4.5
 5 3 3 78.47 3.78
 -5 -3 -3 89.13 4.69
 -5 -3 -3 90.63 4.99
 -5 -3 -3 86.02 4.69
 5 -3 3 86.64 4.48
 5 -3 4 6.09 1.42
 -5 -3 -4 8.6 1.54
 -5 -3 -4 11.2 2.04
 5 3 4 9.71 1.39
 5 -3 4 10.84 1.74
 -5 -3 -4 11.94 2.11
 -5 -3 -4 11.45 2.22
 -5 -3 -4 10.61 2.03
 -5 -3 -5 5.38 1.46
 -5 -3 -5 4.48 1.35
 5 -3 5 5.93 1.43
 5 3 5 6.83 1.17
 5 -3 5 7.41 1.76
 -5 -3 -5 5.09 1.47
 -5 -3 -5 8.37 1.85
 -5 -3 -6 14.24 2.47
 5 -3 6 17.85 2.32
 -5 -3 -6 15.35 2.55
 5 3 6 13 1.47
 -5 -3 -6 15.31 2.39
 -5 -3 -6 14.82 2.35
 5 3 7 30.77 2.13
 -5 -3 -7 33.56 3.44
 -5 -3 -7 31.07 3.58
 -5 -3 -7 32.58 3.45
 -5 -3 -8 4.76 1.9
 -5 -3 -8 2.33 1.47
 -5 -3 -8 6.06 1.98
 5 3 8 3.09 0.76
 -5 -3 -9 12.94 2.73
 -5 -3 -9 14.8 2.6
 -5 -3 -9 10.66 2.29
 5 3 9 14.59 1.38
 -5 -3 -10 33.36 4.16
 -5 -3 -10 31.24 3.72
 -5 -3 -10 33.74 3.98
 -5 -3 -11 2.6 2.33
 -5 3 -11 -0.32 1.64
 -5 -3 -11 -0.08 1.39
 -5 -3 -11 1.31 1.81
 -5 -3 -12 82.15 6.74
 -5 -3 -12 87.18 6.57
 -5 -3 -12 89.86 6.97
 -5 -3 -13 36.36 5.16
 -5 -3 -13 38.63 4.61
 -5 -3 -13 31.68 4.42
 -5 -3 -14 48.63 5.98
 -5 -3 -14 52.17 5.79
 -5 -3 -14 54.58 5.67
 -5 -3 -15 24.55 4.63
 -5 -3 -15 30.27 4.69
 -5 -3 -15 25.6 4.21
 -5 3 -15 21.24 4.03
 -5 -3 -16 56.74 6.66
 -5 -3 -16 41.55 5.48
 -5 -3 -16 55.12 5.83
 -5 3 -16 47.28 5.92
 -5 -3 -17 7.19 3.19
 -5 -3 -17 5.61 2.59
 -5 -3 -17 12.08 3.59
 -5 3 -17 6.79 3.04
 -5 -3 -18 7.66 3.2
 -5 -3 -18 6.45 2.78
 -5 -3 -18 4.52 2.22
 -5 3 -18 7.65 3.22
 -5 -3 -19 -2.09 2.71
 -5 -3 -19 -1.98 1.73
 -5 -3 -19 0.96 2.02
 -5 3 -19 -0.74 1.94
 -5 3 -19 -2.94 3.02
 -5 -3 -20 11.69 4.21
 -5 -3 -20 11.28 3.52
 -5 -3 -20 11.34 3.69
 -5 3 -20 11.68 3.31
 -5 3 -20 20.73 4.63
 -5 -3 -21 3.07 2.66
 -5 -3 -21 -1.38 2.05
 -5 -3 -21 -0.25 2.51
 -5 3 -21 11.01 3.9
 -5 3 -21 6.41 3.13
 -5 -3 -22 13.36 4.81
 -5 -3 -22 15.93 4.48
 -5 3 -22 20.94 5.24
 -5 -3 -22 10.17 3.23
 -5 3 -22 10.42 3.98
 -5 3 -22 3.24 2.47
 -5 -3 -23 2.31 2.79
 -5 3 -23 -1.37 2.63
 -5 -3 -23 0.31 3.06
 -5 3 -23 2.13 2.98
 -5 -3 -23 4.55 2.58
 -5 3 -23 2.88 3.26
 -5 -3 -24 -2 2.79
 -5 3 -24 7.17 3.49
 -5 -3 -24 -0.27 2.59
 -5 3 -24 5.31 3.68
 -5 -3 -24 2.17 2.74
 -5 3 -24 -0.24 2.29
 5 -4 -26 21.28 5.78
 5 -4 -26 17.44 5.15
 5 -4 -25 31.89 6.55
 5 -4 -25 32.11 6.18
 5 -4 -24 1.51 2.82
 5 -4 -24 4.53 3.17
 5 -4 -23 17.24 4.83
 5 -4 -23 13.13 4.36
 5 4 -23 13.89 3.68
 5 -4 -22 27.18 5.83
 5 -4 -22 31.18 5.66
 5 4 -22 21.53 4.07
 5 -4 -21 21.21 5.09
 5 -4 -21 16.63 4.31
 5 4 -21 17.89 3.72
 5 -4 -20 2.76 2.87
 5 -4 -20 4.29 3.29
 5 -4 -20 -0.69 1.25
 5 4 -20 2.43 2.02
 5 -4 -19 65.25 7.3
 5 4 -19 65.06 6.02
 5 -4 -19 60.97 7.48
 5 -4 -19 65.07 5.56
 5 -4 -19 70.51 5.85
 5 4 -18 59.26 5.65
 5 -4 -18 48.64 6.15
 5 -4 -18 50.22 6.55
 5 -4 -18 48.6 4.57
 5 -4 -18 49.54 4.94
 5 -4 -17 49.98 6.33
 5 4 -17 55.66 5.26
 5 -4 -17 42.6 4.48
 5 -4 -17 44.6 6.26
 5 -4 -17 50.28 4.41
 5 -4 -16 19.09 4.02
 5 -4 -16 18.71 2.93
 5 4 -16 18.02 3.22
 5 -4 -16 17.7 3.96
 5 -4 -16 15.79 2.5
 5 -4 -15 38.52 5.11
 5 -4 -15 35.37 3.99
 5 4 -15 43.8 4.27
 5 -4 -15 34.32 5.05
 5 -4 -15 38.77 3.54
 5 -4 -14 4.37 2.74
 5 -4 -14 8.19 2.22
 5 4 -14 6.12 1.96
 5 -4 -14 4.16 2.86
 5 -4 -14 6.54 1.62
 5 -4 -13 42.88 4.86
 5 -4 -13 43.15 4.25
 5 4 -13 48.18 4.19
 5 -4 -13 42.84 5.14
 5 -4 -13 41.81 3.33
 5 -4 -12 4.22 2.04
 5 -4 -12 2.04 1.9
 5 -4 -12 2.41 1.14
 5 -4 -12 3.18 1.53
 5 -4 -11 3.56 1.83
 5 -4 -11 2.98 1.59
 5 -4 -11 4.5 2.49
 5 -4 -11 1.85 1
 5 -4 -10 129.97 6.9
 5 -4 -10 130.52 8.04
 5 -4 -10 128.26 7.56
 5 -4 -10 131.51 4.48
 5 -4 -9 17.06 2.76
 5 -4 -9 19.4 2.88
 5 -4 -9 12.49 2.59
 5 -4 -9 14.72 1.38
 5 -4 -8 83.54 5.37
 5 -4 -8 77.17 5.84
 5 -4 -8 82.37 5.78
 5 -4 -8 79.72 2.69
 5 -4 -7 12.85 2.57
 5 -4 -7 9.37 0.84
 5 -4 -7 6.12 1.84
 -5 -4 7 10.01 2.47
 5 -4 -7 10.57 2.77
 5 -4 -6 323.69 10.66
 5 -4 -6 336.41 10.47
 5 -4 -6 349.41 11.41
 -5 -4 6 340.86 10.9
 -5 -4 6 337.3 10.82
 5 -4 -5 243.53 9.02
 5 -4 -5 243.94 8.89
 5 -4 -5 265.61 9.2
 5 -4 -5 248.35 9.36
 -5 -4 5 240.96 8.95
 -5 -4 5 249.13 9.03
 -5 -4 4 184.68 7.54
 5 -4 -4 184.3 7.56
 5 4 -4 179.03 5.33
 5 -4 -4 183.16 7.6
 -5 4 4 182.99 3.36
 -5 -4 4 190.16 7.77
 5 -4 -4 185.61 7.79
 5 4 -3 1.03 0.77
 5 -4 -3 6.31 2.1
 5 -4 -3 0.64 0.82
 5 -4 -3 2.64 1.59
 -5 -4 3 0.79 1.42
 -5 4 3 2.89 1.13
 5 -4 -3 1.66 1.49
 -5 -4 3 3.52 1.59
 5 -4 -2 562.96 12.4
 5 4 -2 572.39 9.97
 5 -4 -2 559.99 13.17
 5 -4 -2 556.05 12.7
 5 -4 -2 579.18 9.43
 -5 -4 2 565.07 12.8
 -5 4 2 559.85 9.44
 -5 -4 2 567.76 12.57
 5 -4 -1 181.03 7.42
 -5 -4 1 163.72 6.74
 5 -4 -1 169.99 6.81
 5 -4 -1 164 6.88
 -5 4 1 159.75 5.07
 5 -4 -1 167.58 5
 -5 -4 1 175.44 7.18
 -5 -4 1 168.99 5.76
 5 4 -1 163.64 5.59
 5 -4 0 85.93 5.18
 5 -4 0 85.72 4.85
 -5 -4 0 89.48 5.02
 5 -4 0 93.57 3.67
 -5 -4 0 85.2 5.07
 -5 4 0 78.96 3.61
 -5 -4 0 91.19 4.46
 5 -4 1 12.7 2.18
 5 -4 1 13.46 2.16
 -5 -4 -1 9.82 1.85
 -5 -4 -1 14.38 2.26
 -5 -4 -1 11.84 2.06
 -5 -4 -1 13.12 2.42
 5 -4 1 11.67 1.43
 -5 -4 -1 15.2 1.98
 -5 -4 -1 12.82 1.64
 -5 -4 -2 72.39 4.47
 5 -4 2 79.83 5.02
 -5 -4 -2 70.53 4.58
 -5 -4 -2 76.88 4.81
 -5 -4 -2 78.25 4.59
 -5 -4 -2 81.23 5.04
 5 -4 2 74.8 3.48
 5 -4 2 80.15 4.82
 -5 -4 -3 0.66 0.96
 5 -4 3 2.06 1.35
 5 -4 3 2.39 1.32
 -5 -4 -3 0.09 1.01
 -5 -4 -3 0 1.14
 -5 -4 -3 -0.63 1.15
 -5 -4 -3 -1.07 1.21
 5 -4 3 1.83 0.89
 5 -4 4 5.84 1.43
 -5 -4 -4 4.59 1.62
 -5 -4 -4 9.5 2.08
 -5 -4 -4 7.13 1.65
 -5 -4 -4 6.43 1.88
 -5 -4 -4 6.7 1.56
 5 -4 4 6.06 1.6
 -5 -4 -5 2.97 1.53
 -5 -4 -5 0.95 1.3
 5 -4 5 1.57 1.32
 -5 -4 -5 1.32 0.99
 -5 -4 -5 2.28 1.48
 -5 -4 -5 0.43 1.5
 5 -4 5 -0.23 1.04
 5 -4 6 16.09 2.46
 -5 -4 -6 17.49 2.77
 -5 -4 -6 12.89 2.41
 -5 -4 -6 12.68 2.43
 5 -4 6 17.63 2.75
 -5 -4 -6 14.45 2.63
 -5 -4 -7 10.16 2.39
 -5 -4 -7 5.81 1.75
 5 -4 7 3.68 1.4
 -5 -4 -7 3.04 1.21
 -5 -4 -7 4.49 1.59
 5 -4 7 4.88 1.62
 -5 -4 -8 17.8 3.15
 -5 -4 -8 12.14 2.58
 -5 -4 -8 11.69 2.42
 -5 -4 -9 18.94 3.21
 -5 -4 -9 17.96 3.36
 -5 -4 -9 13.82 2.57
 5 4 9 11.47 1.62
 -5 -4 -10 1.39 1.61
 -5 -4 -10 0.46 1.37
 -5 -4 -10 0.04 1.35
 5 4 10 0.9 0.64
 -5 -4 -11 4.99 2.07
 5 4 11 1.05 0.69
 -5 -4 -11 -0.05 1.61
 -5 -4 -11 4.32 1.82
 -5 -4 -12 82.38 7.18
 -5 4 -12 84.82 6.78
 -5 -4 -12 103.53 7.2
 -5 -4 -12 93.63 7.3
 -5 -4 -13 -2.65 2.05
 -5 -4 -13 3.35 2.38
 -5 -4 -13 1.61 2.19
 -5 -4 -14 5.31 2.89
 -5 -4 -14 12.86 3.07
 -5 -4 -14 5.54 2.35
 -5 -4 -15 0.09 1.78
 -5 -4 -15 0.08 1.85
 -5 -4 -15 2.53 2.2
 -5 -4 -16 35.85 5.49
 -5 -4 -16 36.3 5.29
 -5 -4 -16 49.75 5.74
 -5 4 -16 48.64 5.95
 -5 -4 -17 8.2 3.67
 -5 -4 -17 1.5 1.96
 -5 -4 -17 6.25 2.7
 -5 4 -17 5.63 2.5
 -5 -4 -18 15.9 4.26
 -5 -4 -18 16.37 4.51
 -5 -4 -18 16.31 3.49
 -5 4 -18 14.77 4.2
 -5 -4 -19 13.19 3.86
 -5 -4 -19 22.19 4.93
 -5 -4 -19 16.65 3.95
 -5 4 -19 13.62 3.83
 -5 -4 -20 14.23 4.04
 -5 -4 -20 16.8 4.58
 -5 -4 -20 18.48 4.37
 -5 4 -20 10.59 3.57
 -5 -4 -21 15.34 4.72
 -5 -4 -21 20.19 4.6
 -5 -4 -21 7.59 2.82
 -5 4 -21 22.19 5
 -5 4 -21 15.3 4.5
 -5 -4 -22 -1.2 2.7
 -5 -4 -22 5.29 3.27
 -5 4 -22 1.01 2.55
 -5 -4 -22 3.23 2.31
 -5 4 -22 -0.48 2.45
 -5 -4 -23 2.74 2.41
 -5 -4 -23 2.14 2.88
 -5 4 -23 14.1 4.72
 -5 -4 -23 9.52 3.83
 -5 4 -23 4.78 3.1
 -5 -4 -24 31.77 6.66
 -5 -4 -24 32.22 6.67
 -5 4 -24 31.66 6.84
 -5 4 -24 31.52 6.59
 -5 -4 -24 24.99 5.13
 -5 4 -24 24.09 5.43
 5 -5 -25 8.58 4.16
 5 -5 -25 8.93 4.23
 5 -5 -24 14.73 4.39
 5 -5 -24 24.96 6.26
 5 -5 -23 11.61 4.22
 5 -5 -23 6.24 4.23
 5 5 -22 -4.1 2.52
 5 -5 -22 4.81 3.31
 5 -5 -22 0.63 2.35
 5 5 -21 24.61 4.14
 5 -5 -21 32.43 6.11
 5 -5 -21 29.11 6.03
 5 5 -20 7.46 2.65
 5 -5 -20 15.05 4.58
 5 -5 -20 10.64 3.98
 5 5 -19 32.39 4.39
 5 -5 -19 33.41 5.92
 5 -5 -19 35.9 5.86
 5 -5 -19 31.81 4.12
 5 5 -18 3.86 1.84
 5 -5 -18 3.29 1.8
 5 -5 -18 1.21 2.32
 5 -5 -18 0.73 2.13
 5 5 -17 83.82 6.43
 5 -5 -17 71.82 6.06
 5 -5 -17 72.29 7.6
 5 -5 -17 82.29 8.05
 5 -5 -17 84.76 5.58
 5 -5 -16 3.2 2.1
 5 5 -16 3.73 1.49
 5 -5 -16 8.21 2.63
 5 -5 -16 3.23 2.15
 5 -5 -16 8.41 1.93
 5 5 -15 79.73 5.86
 5 -5 -15 75.07 5.95
 5 -5 -15 74.25 7.11
 5 -5 -15 84.95 5.05
 5 -5 -15 77.54 7.64
 5 -5 -14 141.43 8.18
 5 -5 -14 154.7 10.25
 5 -5 -14 146.95 9.71
 5 -5 -14 153.33 6.39
 5 -5 -13 26.15 4.12
 5 -5 -13 28.09 3.72
 5 -5 -13 36.11 5.33
 5 -5 -13 31.3 2.76
 5 -5 -12 37.62 4.91
 5 -5 -12 45.59 4.57
 5 -5 -12 40.44 5.28
 5 -5 -12 39.13 2.9
 5 -5 -11 138.85 7.75
 5 -5 -11 136.58 9.08
 5 -5 -11 143.37 8.67
 5 -5 -11 150.89 5.05
 5 -5 -10 -0.47 1.21
 5 -5 -10 0.24 0.54
 5 -5 -10 1.99 2.24
 5 -5 -10 3.33 2.5
 5 -5 -9 10.74 2.68
 5 -5 -9 12 2.45
 5 -5 -9 12.69 1.26
 5 -5 -9 14.77 3.19
 -5 -5 9 13.8 3.06
 -5 -5 9 10.71 2.55
 5 -5 -8 15.31 3.03
 5 -5 -8 11.71 2.57
 -5 -5 8 13.4 2.76
 5 -5 -8 13.12 3.1
 -5 -5 8 13.35 3.01
 -5 -5 7 228.67 9.93
 5 -5 -7 236.74 10.09
 5 -5 -7 242.49 9.74
 5 -5 -7 215.44 9.93
 -5 -5 7 217.43 9.6
 -5 5 7 225.09 4.39
 -5 -5 6 32.77 3.81
 5 -5 -6 35.93 3.97
 5 -5 -6 36.4 4.08
 5 -5 -6 32.45 4.12
 5 -5 -6 32.77 3.65
 -5 -5 6 33.31 3.76
 -5 5 6 32.39 1.68
 -5 5 5 32.93 1.82
 5 -5 -5 35.45 4.01
 5 -5 -5 33.63 3.91
 -5 -5 5 31.08 3.67
 5 -5 -5 33.54 3.85
 -5 -5 5 33.03 3.77
 -5 5 4 22.7 1.59
 5 -5 -4 15.14 2.65
 5 -5 -4 22.83 3.31
 5 -5 -4 22.14 2.44
 -5 -5 4 20.11 2.75
 -5 -5 4 22.2 3.01
 5 -5 -4 25.94 3.26
 -5 5 3 15.15 1.44
 5 -5 -3 13.36 2.4
 5 -5 -3 14.78 2.68
 5 -5 -3 17.03 2.18
 -5 -5 3 12.78 2.2
 -5 -5 3 13.21 2.58
 5 -5 -3 14.72 2.62
 5 -5 -2 3.55 1.86
 5 -5 -2 2.19 1.62
 5 -5 -2 4.69 1.29
 -5 -5 2 3.49 1.96
 -5 -5 2 4.65 1.99
 5 -5 -2 3.89 1.65
 -5 -5 1 35.24 3.01
 5 -5 -1 36.46 3.8
 5 -5 -1 29.22 2.48
 -5 -5 1 31.77 3.43
 -5 -5 1 38.09 3.73
 5 -5 -1 31.24 3.5
 5 -5 -1 34.93 3.96
 -5 -5 0 7.99 1.73
 5 -5 0 6.45 1.25
 -5 -5 0 6.2 2.03
 -5 -5 0 6.34 1.98
 5 -5 0 4.55 1.21
 5 -5 0 6.88 2.04
 -5 -5 -1 2.76 1.21
 5 -5 1 7.25 2.15
 -5 -5 -1 3.69 1.73
 5 -5 1 2.49 1.03
 5 -5 1 3.86 1.64
 -5 -5 -1 2.6 1.81
 -5 -5 -2 181.49 7.53
 5 -5 2 192.94 8.58
 -5 -5 -2 175.48 7.32
 -5 -5 -2 176.87 8.12
 5 -5 2 172.61 6.03
 -5 -5 -2 180.14 8.03
 -5 -5 -2 168.82 7.73
 5 -5 2 174.65 7.96
 -5 -5 -3 142.45 7.3
 -5 -5 -3 133.44 6.86
 5 -5 3 139.23 7.33
 -5 -5 -3 141.11 6.64
 -5 -5 -3 145.13 7.41
 -5 -5 -3 137.41 7.16
 5 -5 3 138.47 5.57
 5 -5 3 137.46 6.98
 5 -5 4 19.21 2.99
 -5 -5 -4 13.45 2.47
 -5 -5 -4 13.51 2.71
 -5 -5 -4 15.24 2.38
 -5 -5 -4 11.81 2.45
 5 -5 4 14.63 2.07
 5 -5 4 14.89 2.55
 -5 -5 -4 13.61 2.52
 5 -5 5 15.46 2.63
 -5 -5 -5 12.45 2.4
 -5 -5 -5 15.26 2.64
 5 -5 5 17.99 2.73
 -5 -5 -5 18.32 2.85
 -5 -5 -5 20.05 2.75
 -5 -5 -5 16.26 2.87
 5 -5 5 16.49 2.28
 5 -5 6 4.83 1.55
 -5 -5 -6 8.91 2.29
 -5 -5 -6 7.17 2.09
 -5 -5 -6 6.38 2.03
 -5 -5 -6 9.29 2.68
 -5 -5 -6 7.04 1.99
 5 -5 6 5.33 1.82
 5 -5 7 22.85 3.26
 -5 -5 -7 20.34 3.33
 -5 -5 -7 26.18 3.44
 -5 -5 -7 21.69 3.87
 5 -5 7 26.18 3.63
 -5 -5 -7 26.97 3.91
 -5 -5 -8 49.13 5.16
 -5 -5 -8 42.5 4.8
 -5 -5 -8 49.55 3.8
 5 -5 8 41.5 4.68
 -5 -5 -8 44.77 4.2
 -5 -5 -9 2.86 1.81
 -5 -5 -9 3.48 2.05
 5 -5 9 2.46 1.71
 -5 -5 -9 3.97 2.47
 -5 -5 -9 2.91 1.31
 -5 -5 -10 7.82 3.06
 -5 -5 -10 10.07 1.79
 5 -5 10 11.81 2.78
 -5 -5 -10 12.47 2.69
 -5 -5 -10 14.72 2.92
 -5 5 -11 80.89 6.19
 -5 -5 -11 102.74 8.1
 5 -5 11 93.02 7.53
 -5 -5 -11 90.9 6.67
 -5 -5 -11 93.58 7.49
 -5 -5 -12 3.19 2.64
 -5 5 -12 1.08 1.8
 -5 -5 -12 1.75 1.53
 -5 -5 -12 -0.77 1.4
 -5 -5 -13 79.4 7.5
 -5 -5 -13 85.57 6.89
 -5 -5 -13 84.08 7.64
 -5 -5 -14 15.86 3.91
 -5 -5 -14 12.92 3.13
 -5 -5 -14 11.23 3.15
 -5 -5 -15 0.87 2.19
 -5 -5 -15 4.45 2.25
 -5 -5 -15 2.06 2.01
 -5 -5 -16 0.2 2.27
 -5 -5 -16 1.8 2.05
 -5 -5 -16 -0.65 1.89
 -5 -5 -17 -1.06 2.11
 -5 -5 -17 -0.35 2.24
 -5 -5 -17 1.64 1.84
 -5 -5 -18 0.45 2.18
 -5 -5 -18 2.77 2.93
 -5 -5 -18 6.33 2.81
 -5 5 -18 2.99 2.39
 -5 -5 -19 1.82 2.38
 -5 -5 -19 3.59 2.69
 -5 -5 -19 -0.61 1.79
 -5 5 -19 3.87 2.66
 -5 -5 -20 15.46 4.39
 -5 -5 -20 21.42 5.08
 -5 -5 -20 25.41 4.7
 -5 5 -20 27.8 5.33
 -5 -5 -21 6.48 3.85
 -5 -5 -21 9.57 3.35
 -5 -5 -21 12.36 3.98
 -5 5 -21 10.75 4.21
 -5 -5 -22 8.53 4.19
 -5 -5 -22 18.11 4.97
 -5 5 -22 5.84 3.14
 -5 -5 -22 8.8 3.5
 -5 5 -22 8.16 3.56
 -5 -5 -23 36.39 6.73
 -5 -5 -23 41.4 7.42
 -5 5 -23 37.39 6.85
 -5 5 -23 38.6 6.53
 5 -6 -25 31.13 6.54
 5 -6 -25 17.66 5.6
 5 -6 -24 4.03 3.21
 5 -6 -24 2.2 3.47
 5 -6 -23 -1.94 2.61
 5 -6 -23 -1.56 2.89
 5 -6 -22 31.92 5.81
 5 -6 -22 43.93 7.59
 5 -6 -21 1.38 2.12
 5 -6 -21 1.4 2.61
 5 6 -20 0.15 1.54
 5 -6 -20 0.17 2.99
 5 -6 -20 0.6 3.11
 5 6 -19 0.29 1.36
 5 -6 -19 1.7 2.06
 5 -6 -19 8.98 4.11
 5 -6 -19 6.27 3.44
 5 6 -18 28.03 4.02
 5 -6 -18 25.6 5.35
 5 -6 -18 16.82 4.27
 5 -6 -18 19.28 3.52
 5 -6 -17 58.35 5.84
 5 6 -17 58.86 5.53
 5 -6 -17 58.8 7.25
 5 -6 -17 67.83 7.49
 5 -6 -16 18.48 4.07
 5 -6 -16 16.33 4.21
 5 -6 -16 19.85 3.58
 5 -6 -15 18.85 3.91
 5 -6 -15 25.57 4.78
 5 -6 -15 24.41 3.87
 5 -6 -14 17.95 2.15
 5 -6 -14 17.38 3.21
 5 -6 -14 15.32 3.84
 5 -6 -14 13.09 3.21
 5 -6 -13 51.32 6.09
 5 -6 -13 45.93 4.91
 5 -6 -13 37.88 5.67
 -5 -6 13 52.54 5.99
 5 -6 -13 43.01 3.09
 5 -6 -12 19.33 3.99
 5 -6 -12 22.05 3.7
 5 -6 -12 16.89 1.85
 5 -6 -12 14.87 3.57
 -5 -6 12 12.65 3.05
 -5 -6 12 11.85 2.98
 5 -6 -11 3.42 2.2
 5 -6 -11 1.1 1.62
 5 -6 -11 4.32 0.97
 5 -6 -11 3.81 2.05
 -5 -6 11 4.04 2.06
 -5 -6 11 2.16 1.71
 5 -6 -10 1.4 2.06
 5 -6 -10 3.33 1.94
 -5 -6 10 -3.04 2.06
 5 -6 -10 -3.12 1.94
 -5 -6 10 1.38 1.51
 5 -6 -9 132.03 8.02
 5 -6 -9 134.96 8.56
 5 -6 -9 119.71 8.42
 -5 -6 9 126.76 8.3
 -5 -6 9 122.73 8.29
 -5 -6 8 175.7 9.73
 5 -6 -8 174.48 9.49
 5 -6 -8 170.03 9.04
 5 -6 -8 177.23 10.06
 -5 -6 8 168.51 9.29
 -5 6 8 155.32 4.3
 -5 -6 7 143.95 8.57
 5 -6 -7 146.54 8.62
 5 -6 -7 146.98 8.36
 5 -6 -7 158.45 8.85
 5 -6 -7 141.35 8.77
 -5 -6 7 143.3 8.21
 -5 6 7 133.22 4
 5 -6 -6 5.2 2.06
 -5 -6 6 3.58 1.83
 5 -6 -6 4.04 1.93
 5 -6 -6 1.16 1.61
 5 -6 -6 3.37 1.66
 -5 -6 6 7.25 2.39
 -5 6 6 2.89 0.69
 5 -6 -5 37.92 4.4
 -5 6 5 35.9 2.29
 5 -6 -5 43.85 4.7
 5 -6 -5 37.42 4.45
 5 -6 -5 36.29 3.63
 -5 -6 5 42.78 4.49
 -5 -6 5 41.65 4.62
 5 -6 -4 2.18 2.25
 -5 6 4 1.92 0.82
 5 -6 -4 5.53 2.83
 5 -6 -4 3.04 1.59
 -5 -6 4 5.35 2.8
 -5 -6 4 6.07 2.69
 5 -6 -4 7.75 3.06
 5 -6 -3 147.59 8.13
 5 -6 -3 141.23 8.09
 -5 6 3 136.82 4.79
 5 -6 -3 142.79 6.32
 -5 -6 3 157.46 8.29
 -5 -6 3 141.64 7.82
 5 -6 -3 151.03 8.13
 5 -6 -2 2.99 1.6
 -5 -6 2 8.9 2.36
 5 -6 -2 6.33 1.37
 5 -6 -2 4.43 1.86
 5 -6 -2 7.54 2.18
 -5 -6 2 7.79 2.15
 -5 -6 1 44.33 4.58
 5 -6 -1 48.21 3.7
 5 -6 -1 46.23 4.76
 -5 -6 1 43.9 4.37
 5 -6 -1 55.34 4.93
 5 -6 0 37.55 4.32
 5 -6 0 33.31 2.94
 -5 -6 0 29.54 3.73
 5 -6 0 44.22 4.53
 -5 -6 0 35.94 3.98
 -5 -6 0 38.13 3.65
 5 -6 1 62.42 5.49
 -5 -6 -1 63.99 4.82
 5 -6 1 64.75 4.17
 -5 -6 -1 65.38 5.43
 -5 -6 -1 67.63 5.41
 5 -6 1 65.83 5.33
 5 -6 2 31.24 3.87
 -5 -6 -2 28.52 3.31
 -5 -6 -2 25.34 3.65
 -5 -6 -2 36.62 4.12
 5 -6 2 32.11 3.06
 -5 -6 -2 34.81 3.9
 5 -6 2 34.27 3.96
 5 -6 3 18.69 3.14
 -5 -6 -3 26.87 3.44
 -5 -6 -3 25.97 3.65
 -5 -6 -3 25.5 3.18
 5 -6 3 29.41 2.96
 -5 -6 -3 26.04 3.92
 -5 -6 -3 27.68 3.7
 5 -6 3 31.7 4.01
 5 -6 4 0.76 1.35
 -5 -6 -4 3.93 2.13
 -5 -6 -4 1.9 1.48
 -5 -6 -4 1.1 1.83
 -5 -6 -4 0.47 1.26
 5 -6 4 1.68 1.21
 -5 -6 -4 0.34 1.34
 5 -6 4 0.57 1.22
 5 -6 5 2.12 1.55
 -5 -6 -5 0.96 1.46
 -5 -6 -5 4.82 1.83
 -5 -6 -5 2.34 1.93
 -5 -6 -5 2.07 1.48
 5 -6 5 2.95 1.38
 -5 -6 -5 3.2 1.82
 5 -6 5 2.33 1.64
 5 -6 6 8.63 2.38
 -5 -6 -6 10.29 2.45
 -5 -6 -6 9.55 2.79
 5 -6 6 10.29 2.31
 -5 -6 -6 8.09 2.14
 -5 -6 -6 13.03 2.84
 -5 -6 -6 9.97 2.72
 5 -6 6 6.42 1.78
 5 -6 7 36.56 4.29
 -5 -6 -7 37.17 4.54
 -5 -6 -7 29.72 4.23
 5 -6 7 33.43 4.12
 -5 -6 -7 36.19 4.5
 -5 -6 -7 36.01 4.54
 5 -6 7 37.03 3.74
 -5 -6 -7 38.44 4.01
 -5 -6 -8 33.2 4.54
 -5 -6 -8 34.25 3.99
 -5 -6 -8 25.64 3.84
 -5 -6 -8 27.1 4.12
 5 -6 8 28.5 4.06
 5 -6 8 30.43 3.58
 -5 -6 -9 75.36 6.99
 5 -6 9 80.35 6.74
 -5 -6 -9 77.29 5.97
 -5 -6 -9 72.64 6.7
 5 -6 10 36.45 4.83
 -5 -6 -10 26.73 4.48
 -5 -6 -10 26.69 4.54
 -5 -6 -10 36.36 4.23
 5 -6 11 20.38 3.92
 -5 -6 -11 26.56 4.51
 -5 6 -11 19.94 3.96
 -5 -6 -11 25.36 4.21
 -5 -6 -11 18.44 3.27
 -5 -6 -12 53.07 6.17
 -5 -6 -12 46.87 5.96
 5 -6 12 47.54 5.65
 -5 -6 -12 47.78 5.09
 -5 -6 -13 14.85 3.03
 5 -6 13 13.36 3.24
 -5 -6 -13 14.48 3.58
 -5 -6 -13 11.4 2.76
 -5 -6 -14 15.43 3.77
 5 -6 14 8.36 2.78
 -5 -6 -14 13.09 3.07
 -5 -6 -14 12.42 3.11
 5 -6 15 17.55 4.01
 -5 -6 -15 23.04 4.78
 -5 -6 -15 17.1 3.64
 -5 -6 -15 12.68 4.12
 5 -6 16 5.17 2.93
 -5 -6 -16 3.19 3.08
 -5 -6 -16 3.29 2.14
 -5 -6 -16 -1.72 2.85
 5 -6 17 26.86 5.23
 -5 -6 -17 16.93 3.85
 -5 -6 -17 24.35 4.22
 -5 -6 -17 23.73 5
 5 -6 18 22.27 4.96
 -5 -6 -18 24.46 5.14
 -5 -6 -18 19.02 3.65
 -5 -6 -18 28.17 5.5
 -5 6 -19 19.29 4.39
 5 -6 19 26.29 5.2
 -5 -6 -19 25.64 5.47
 -5 -6 -19 24.85 4.43
 -5 -6 -19 30.92 6.09
 -5 6 -20 29.88 5.72
 5 -6 20 36.29 6.3
 -5 -6 -20 38.12 6.32
 -5 -6 -20 33 5.46
 -5 -6 -20 31.19 5.81
 -5 -6 -21 14.18 4.6
 5 -6 21 7.24 3.46
 -5 6 -21 6.7 2.91
 -5 -6 -21 8.58 4.19
 -5 -6 -22 16.04 4.78
 5 -6 22 16.95 5.02
 -5 6 -22 14.25 4.64
 -5 -6 -22 13.32 4.71
 5 -7 -24 43.95 7.88
 -5 -7 24 38.87 7.48
 5 -7 -24 23.09 5.81
 5 -7 -23 8.06 4.23
 -5 -7 23 7.78 3.91
 5 -7 -23 0.29 3.02
 -5 -7 22 17.74 5.01
 5 -7 -22 11.4 3.79
 5 -7 -22 8.21 3.48
 -5 -7 21 1.56 3.34
 5 -7 -21 6.75 4.31
 5 -7 -21 -1.53 3.33
 5 -7 -20 11.27 4.25
 -5 -7 20 14.82 4.93
 5 -7 -20 16.87 4.58
 5 -7 -19 13.3 4.34
 -5 -7 19 15.22 4.59
 5 -7 -19 19.78 5.14
 5 -7 -18 24.67 5.45
 -5 -7 18 25.09 5.39
 5 -7 -18 23.31 4.11
 5 7 -18 24.69 3.92
 5 -7 -18 28.14 5.37
 5 -7 -17 1.39 2.37
 -5 -7 17 2.82 2.69
 5 -7 -17 0.44 1.54
 5 -7 -17 -0.31 2.96
 5 -7 -16 25.97 4.36
 5 -7 -16 28.68 5.65
 -5 -7 16 26.69 5.21
 -5 -7 16 33.35 5.42
 5 -7 -16 19.81 4.83
 5 -7 -15 36.79 4.97
 5 -7 -15 27.94 5.3
 -5 -7 15 28.86 5.29
 -5 -7 15 29.35 5.06
 5 -7 -15 34.32 5.61
 5 -7 -14 47.27 5.55
 5 -7 -14 42.82 6.08
 -5 -7 14 34.27 5.53
 5 -7 -14 38.54 5.91
 -5 -7 14 41.54 5.67
 5 -7 -13 43.3 5.07
 5 -7 -13 39.41 5.7
 5 -7 -13 44.85 6.41
 -5 -7 13 40.95 5.71
 -5 -7 13 40.31 5.89
 5 -7 -12 59.09 6.79
 5 -7 -12 66.75 7.24
 5 -7 -12 63.57 6.29
 -5 -7 12 55.02 6.43
 -5 -7 12 63.19 6.92
 5 -7 -11 180.68 11.06
 5 -7 -11 182.66 11.65
 5 -7 -11 184.09 10.23
 -5 -7 11 169.37 10.46
 -5 -7 11 188.08 11.18
 5 -7 -10 256.52 12.89
 5 -7 -10 250.09 11.73
 5 -7 -10 250.95 13.2
 -5 -7 10 253.39 12.47
 -5 -7 10 248.78 12.62
 5 -7 -9 39.14 5.19
 -5 -7 9 33.49 5.04
 5 -7 -9 36.71 5.28
 -5 -7 9 36.03 4.86
 5 -7 -9 37.73 5.19
 -5 -7 8 71.13 6.6
 5 -7 -8 71.02 6.71
 5 -7 -8 61.22 6.06
 -5 7 8 54.42 2.89
 5 -7 -8 51.79 6.03
 -5 -7 8 66.61 6.22
 5 -7 -8 63.72 6.29
 5 -7 -7 72 6.35
 -5 7 7 67.9 3.28
 5 -7 -7 85.44 6.86
 5 -7 -7 78.71 7.09
 -5 -7 7 74.39 6.49
 -5 -7 7 73.25 6.63
 5 -7 -6 128.78 8.55
 -5 7 6 114.06 4.43
 5 -7 -6 120.93 8.21
 5 -7 -6 128.09 8.94
 5 -7 -6 112.37 6.76
 -5 -7 6 130.51 8.31
 -5 -7 6 125.2 8.44
 -5 7 5 20.39 2.03
 5 -7 -5 19.88 3.54
 5 -7 -5 19.22 3.8
 5 -7 -5 23.72 3.2
 -5 -7 5 23.46 3.71
 -5 -7 5 24.42 3.84
 5 -7 -5 27.59 4.05
 5 -7 -4 28.84 4.21
 5 -7 -4 26.89 4.22
 5 -7 -4 30.1 3.38
 -5 -7 4 24.46 3.69
 -5 -7 4 27.82 4.22
 5 -7 -4 30.82 4.43
 5 -7 -3 125.79 8.19
 5 -7 -3 144.19 9.03
 5 -7 -3 136.17 6.79
 -5 -7 3 136.12 8.18
 -5 -7 3 141.24 8.63
 5 -7 -3 147.48 8.8
 -5 -7 2 3.39 2.05
 5 -7 -2 1.9 1.28
 -5 -7 2 1.71 1.61
 5 -7 -2 2.72 1.81
 5 -7 -2 3.82 2.06
 5 -7 -1 40.51 3.68
 -5 -7 1 35.59 4.22
 -5 -7 1 43.33 4.74
 5 -7 -1 42.94 4.62
 5 -7 -1 41.37 5.03
 -5 -7 0 29.52 3.86
 5 -7 0 34.78 3.28
 5 -7 0 43.84 4.74
 -5 -7 0 44.86 4.88
 5 -7 0 40.92 4.75
 -5 -7 -1 4.87 1.9
 -5 -7 -1 9.1 2.85
 5 -7 1 5.63 1.74
 -5 -7 -1 2.58 2.13
 5 -7 1 5.14 2.02
 5 -7 1 1.75 1.69
 -5 -7 -2 100.53 6.68
 5 -7 2 92.96 7.09
 -5 -7 -2 102.61 7.12
 5 -7 2 92.63 5.49
 5 -7 2 92.93 6.86
 -5 -7 -2 93.89 6.89
 -5 -7 -3 26.6 3.74
 -5 -7 -3 26.66 3.96
 5 -7 3 25.41 3.97
 -5 -7 -3 21.54 3.46
 5 -7 3 25.99 3.02
 5 -7 3 19.56 3.29
 -5 -7 -3 17.89 3.2
 -5 -7 -4 -1.15 1.64
 -5 -7 -4 0.77 1.95
 5 -7 4 0.5 1.49
 5 -7 4 -0.11 1.02
 -5 -7 -4 -2.14 2.13
 5 -7 4 -2.14 1.75
 -5 -7 -4 1.27 1.62
 -5 -7 -5 2.19 1.9
 -5 -7 -5 1.98 1.39
 -5 -7 -5 5.44 2.21
 5 -7 5 3.81 2.34
 -5 -7 -5 2.81 1.63
 5 -7 5 2.93 1.22
 5 -7 5 -0.72 1.35
 -5 -7 -5 2.98 1.76
 -5 -7 -6 15.03 3.45
 5 -7 6 13.1 3.06
 5 -7 6 13.91 3.16
 -5 -7 -6 14.13 2.91
 -5 -7 -6 11.99 2.95
 5 -7 6 14.1 2.42
 -5 -7 -6 19.61 3.91
 -5 -7 -6 10.13 2.2
 -5 -7 -7 1.56 1.59
 -5 -7 -7 1.15 1.86
 5 -7 7 0.77 1.71
 -5 -7 -7 2.47 2.2
 -5 -7 -7 3.79 2.07
 5 -7 7 3.35 1.57
 -5 -7 -7 1.89 1.77
 -5 -7 -8 10.25 2.44
 -5 -7 -8 6.38 2.77
 -5 -7 -8 8.97 3.03
 -5 -7 -8 10.65 3.2
 5 -7 8 5.9 1.81
 5 -7 8 5.66 2.88
 -5 -7 -9 6.58 2.52
 -5 -7 -9 11.85 3.92
 5 -7 9 2.87 2.11
 -5 -7 -9 3.34 2.72
 5 -7 9 7.66 2.68
 -5 -7 -10 24.28 3.48
 -5 -7 -10 23.43 4.49
 5 -7 10 25.73 4.39
 -5 7 -10 31.6 5.26
 -5 -7 -10 32.77 5.11
 5 -7 10 21.91 3.57
 -5 -7 -11 5.91 3.07
 -5 7 -11 -0.48 2.5
 5 -7 11 2.91 2.33
 5 -7 11 1.25 1.43
 -5 -7 -11 0.21 1.84
 -5 -7 -11 0.35 1.69
 -5 -7 -12 0.18 2.27
 5 -7 12 3.88 2.64
 5 -7 12 2.56 1.93
 -5 -7 -12 3.5 2.35
 -5 -7 -12 -0.79 1.36
 -5 -7 -13 4.77 2.93
 -5 -7 -13 4.18 2.33
 -5 -7 -13 8.52 3.14
 5 -7 13 0.57 1.67
 -5 -7 -14 19.28 3.72
 -5 -7 -14 19.37 4.61
 -5 -7 -14 15.3 4.22
 5 -7 14 17.93 4.22
 -5 -7 -15 34.89 4.9
 -5 -7 -15 52.58 7.04
 -5 -7 -15 36.65 5.86
 5 -7 15 32.87 5.49
 -5 -7 -16 22.01 4.02
 -5 -7 -16 19.16 4.84
 -5 -7 -16 18.89 4.81
 5 -7 16 15.54 3.89
 -5 -7 -17 2.64 2
 -5 -7 -17 5.67 3.43
 5 -7 17 9.69 3.73
 -5 -7 -17 4.46 2.94
 -5 -7 -18 1.9 1.7
 -5 -7 -18 2.7 2.43
 5 -7 18 2.8 3.23
 -5 -7 -18 1 2.37
 -5 -7 -19 8.72 3.61
 5 -7 19 0.81 2.59
 -5 -7 -19 1.48 2.67
 -5 -7 -20 43.4 7.18
 5 -7 20 43.55 6.92
 -5 7 -20 38.16 6.28
 -5 -7 -20 35.35 6.52
 -5 -7 -21 -2.05 2.31
 5 -7 21 0.34 2.02
 -5 7 -21 1.58 2.73
 -5 -7 -21 -4.09 3.35
 -5 -7 -22 -0.96 2.86
 5 -7 22 -0.06 2.18
 -5 7 -22 -3.03 2.66
 -5 -7 -22 2.19 2.39
 5 -8 -23 11.8 4.81
 -5 -8 23 7.11 4.07
 5 -8 -23 10.63 4.53
 -5 -8 23 2.84 3.5
 5 -8 -22 1.87 3.09
 -5 -8 22 -2.3 2.42
 5 -8 -22 -1.84 3.5
 -5 -8 22 6.35 3.87
 5 -8 -21 -0.92 2.69
 -5 -8 21 4.68 2.92
 5 -8 -21 -1.4 2.21
 -5 -8 21 1.14 2.62
 5 -8 -20 2.44 3.01
 -5 -8 20 1.15 2.99
 5 -8 -20 -3.54 3.2
 -5 -8 20 6.44 3.85
 5 -8 -19 0.7 2.2
 5 -8 -19 8.23 4.23
 -5 -8 19 0.79 2.72
 -5 -8 19 0.21 2.2
 5 -8 -18 -0.73 1.64
 5 -8 -18 -2.71 3.24
 5 -8 -18 3.38 3.62
 -5 -8 18 4.21 3.56
 -5 -8 18 2.36 2.37
 5 -8 -17 2.73 2.33
 5 -8 -17 1.17 2.23
 5 -8 -17 0.46 2.6
 -5 -8 17 4.4 3.48
 -5 -8 17 1.51 2.64
 5 -8 -16 2.01 1.6
 5 -8 -16 4.51 2.49
 5 -8 -16 0.3 2.15
 -5 -8 16 2.24 3.21
 -5 -8 16 -0.43 2.56
 5 -8 -15 20.95 4.05
 5 -8 -15 26.66 5.49
 5 -8 -15 18.15 5.25
 -5 -8 15 24.32 5.14
 -5 -8 15 18.19 4.77
 5 -8 -14 82.47 7.61
 5 -8 -14 82.04 8.36
 5 -8 -14 80.74 8.78
 -5 -8 14 89.23 8.43
 -5 -8 14 78.05 8.34
 5 -8 -13 19.37 4.77
 5 -8 -13 17.96 3.84
 5 -8 -13 19.08 4.68
 -5 -8 13 19.37 4.4
 -5 -8 13 12.29 3.86
 5 -8 -12 37 5.73
 5 -8 -12 29.12 5.29
 5 -8 -12 37.14 5.1
 -5 -8 12 30.35 5.05
 -5 -8 12 31.03 5.29
 5 -8 -11 18.93 4.4
 5 -8 -11 16.06 4.18
 5 -8 -11 17.96 3.96
 -5 -8 11 18.3 3.73
 -5 -8 11 15.15 3.77
 5 -8 -10 4.54 3.12
 5 -8 -10 -1.11 2.04
 5 -8 -10 -0.28 1.93
 -5 -8 10 2.55 1.8
 -5 -8 10 2.54 2.71
 5 -8 -9 6.54 3.07
 5 -8 -9 3.3 2.24
 -5 -8 9 1.64 1.89
 -5 -8 9 2.42 2.34
 5 -8 -9 1.53 2.65
 5 -8 -8 64.38 6.42
 -5 -8 8 54.34 5.84
 -5 -8 8 56.76 6.21
 5 -8 -8 57.11 6.25
 5 -8 -8 51.29 6.41
 5 -8 -7 1.27 1.94
 5 -8 -7 -0.87 2.26
 -5 -8 7 -0.77 1.64
 -5 -8 7 0.93 2.03
 5 -8 -7 -0.42 1.83
 -5 -8 6 141.37 9.55
 5 -8 -6 136.76 9.31
 5 -8 -6 131.38 9.49
 5 -8 -6 139.54 7.89
 -5 -8 6 133.37 9.02
 5 -8 -6 158.58 10.03
 5 -8 -5 297.05 13.48
 5 -8 -5 301.48 14.1
 5 -8 -5 298.2 11.25
 -5 -8 5 286.9 12.69
 -5 -8 5 304.08 13.69
 5 -8 -5 293.09 13.53
 5 -8 -4 30.09 4.5
 5 -8 -4 37.99 5.21
 5 -8 -4 34.44 3.97
 5 -8 -4 33.1 4.71
 -5 -8 4 36.66 4.97
 -5 -8 4 28.88 4.32
 5 -8 -3 3.43 2.78
 5 -8 -3 2.82 1.42
 -5 -8 3 3.6 2.29
 -5 -8 3 4.59 2.56
 5 -8 -3 8.23 2.82
 5 -8 -2 82.78 5.68
 -5 -8 2 85.22 7.02
 -5 -8 2 89.16 7.43
 5 -8 -2 79.31 6.86
 5 -8 -2 91.77 7.71
 -5 -8 1 156.57 9.27
 5 -8 -1 166.37 7.97
 5 -8 -1 158.75 9.74
 -5 -8 1 161.28 9.74
 5 -8 -1 165.51 10.07
 5 -8 0 3.24 0.99
 -5 -8 0 3.76 2.16
 -5 -8 0 5.52 2.36
 5 -8 0 2.49 2.38
 5 -8 0 6.15 2.49
 -5 -8 -1 16.46 3.41
 5 -8 1 14.02 2.52
 5 -8 1 12.13 3.07
 -5 -8 -1 10.38 2.64
 5 -8 1 9.9 2.85
 -5 -8 -2 1.67 1.36
 5 -8 2 0.2 1.12
 -5 -8 -2 -2.59 1.87
 -5 -8 -2 -0.05 1.77
 5 -8 2 -0.16 2.07
 5 -8 2 -0.79 2.26
 -5 -8 -3 33.25 4.28
 5 -8 3 33.59 4.88
 -5 -8 -3 29.85 4.44
 5 -8 3 32.88 3.63
 5 -8 3 27.96 4.29
 -5 -8 -3 31.03 4.64
 -5 -8 -4 0.98 2.26
 -5 -8 -4 -0.93 1.81
 5 -8 4 1.1 1.75
 -5 -8 -4 3.8 2.42
 5 -8 4 1.07 1.11
 5 -8 4 1.16 2.16
 -5 -8 -4 -0.59 1.66
 -5 -8 -5 6.74 2.22
 -5 -8 -5 1.57 1.77
 5 -8 5 1.76 1.66
 -5 -8 -5 9.52 2.98
 5 -8 5 7.21 1.95
 -5 -8 -5 8.85 2.87
 5 -8 5 6.02 2.65
 -5 -8 -6 0.71 1.9
 5 -8 6 1.19 2.03
 -5 -8 -6 -0.79 1.83
 5 -8 6 -0.99 1.8
 5 -8 6 0.54 1.26
 -5 -8 -6 0.47 1.57
 -5 -8 -6 -0.75 1.93
 -5 -8 -7 3.8 2.28
 -5 -8 -7 6.18 2.36
 5 -8 7 4.73 2.54
 -5 -8 -7 5.94 2.88
 -5 -8 -7 13.23 3.73
 5 -8 7 7.5 2.32
 -5 -8 -7 4.66 2.56
 -5 -8 -8 2.22 1.96
 -5 -8 -8 1.17 2.83
 -5 -8 -8 3.62 2.31
 5 -8 8 6.2 3.17
 -5 -8 -8 3.13 2.14
 5 -8 8 1.44 1.73
 -5 -8 -8 -1.08 1.86
 -5 -8 -9 86.82 8.12
 -5 -8 -9 92.73 8.73
 -5 -8 -9 89.97 6.72
 -5 -8 -9 82.15 7.54
 5 -8 9 85.87 6.77
 5 -8 9 88.86 8.11
 -5 -8 -10 0.61 2.08
 -5 -8 -10 3.23 1.78
 -5 8 -10 4.12 3.05
 -5 -8 -10 5.61 2.68
 5 -8 10 4.07 1.73
 5 -8 10 5.04 2.15
 -5 -8 -11 8.66 2.34
 -5 -8 -11 6.67 3.07
 5 -8 11 6.41 2.31
 -5 -8 -11 6.31 2.86
 5 -8 11 7.82 2.73
 -5 -8 -12 19.32 4.22
 -5 -8 -12 23.75 3.79
 5 -8 12 18.83 4.22
 -5 -8 -12 19.03 4.8
 5 -8 12 15.43 3.38
 -5 -8 -13 25.77 3.98
 -5 -8 -13 26.54 5.17
 5 -8 13 24.54 4.83
 -5 -8 -13 24.78 4.76
 5 -8 13 27.38 4.63
 -5 -8 -14 2.1 1.62
 -5 -8 -14 1.7 3.03
 5 -8 14 1.4 2.5
 -5 -8 -14 0.45 2.34
 5 -8 14 -1.86 2.55
 -5 -8 -15 5.87 4.08
 5 -8 15 1.95 2.44
 5 -8 15 3.56 2.6
 -5 -8 -15 1.2 2.08
 -5 -8 -15 0.43 2.25
 -5 -8 -16 13.06 4.16
 5 -8 16 2.38 2.64
 5 -8 16 7.28 3.03
 -5 -8 -16 5.19 3.47
 -5 -8 -16 8.84 2.89
 -5 -8 -17 7.2 3.39
 5 -8 17 7.14 3.52
 5 -8 17 9.28 3.21
 -5 -8 -17 13.26 4.6
 -5 -8 -18 0.42 2.51
 5 -8 18 1.67 2.96
 5 -8 18 -1.67 2.29
 -5 -8 -18 2.35 2.85
 5 -8 19 28.62 6.05
 -5 -8 -19 26.41 6.1
 -5 -8 -19 20.67 5.33
 5 -8 20 0.36 2.43
 -5 -8 -20 8.98 4.71
 -5 -8 -20 2.71 3.18
 5 -9 -21 3.89 3.42
 -5 -9 21 1.23 2.64
 -5 -9 21 4.42 3.51
 5 -9 -21 1.28 3.43
 5 -9 -20 8.08 4.02
 -5 -9 20 10.74 4.03
 -5 -9 20 9.93 4.39
 5 -9 -20 11.7 4.76
 5 -9 -19 3.22 3.48
 -5 -9 19 8.96 4.16
 -5 -9 19 3.45 2.95
 5 -9 -19 6.81 4.58
 5 -9 -18 8.91 3.25
 5 -9 -18 4.08 3.13
 -5 -9 18 9.72 3.78
 -5 -9 18 12.31 4.21
 5 -9 -17 18.8 4.81
 5 -9 -17 15.08 4.41
 5 -9 -17 13.58 3.44
 -5 -9 17 22.9 5.15
 -5 -9 17 14.19 4.17
 5 -9 -16 6.15 3.79
 5 -9 -16 2.46 2.4
 5 -9 -16 0.29 3
 -5 -9 16 0.53 2.29
 -5 -9 16 4.52 3.06
 5 -9 -15 21.32 4.28
 5 -9 -15 12.92 4.09
 5 -9 -15 20.83 5.2
 -5 -9 15 17.1 4.62
 -5 -9 15 12.21 4.21
 5 -9 -14 11.73 3.43
 5 -9 -14 13.9 4.06
 5 -9 -14 8.4 3.52
 -5 -9 14 9.25 3.34
 -5 -9 14 11.25 3.78
 5 -9 -13 18.05 4.15
 5 -9 -13 14.28 4
 5 -9 -13 19.27 5.03
 -5 -9 13 15.08 4.08
 -5 -9 13 16.4 4.52
 5 -9 -12 7.66 2.79
 5 -9 -12 -0.18 2.33
 5 -9 -12 2.9 2.38
 -5 -9 12 8.91 3.52
 -5 -9 12 -5.96 2.9
 5 -9 -11 0.04 1.96
 5 -9 -11 4.67 3.51
 5 -9 -11 3.29 2.78
 -5 -9 11 0.96 2.17
 -5 -9 11 -0.71 1.79
 5 -9 -10 115.87 10.14
 5 -9 -10 113.04 9.17
 -5 -9 10 112.48 9.19
 -5 -9 10 119.77 9.88
 -5 -9 9 82.82 8.13
 5 -9 -9 77.05 7.53
 -5 -9 9 78.99 7.48
 5 -9 -9 81.43 8.12
 5 -9 -9 79.48 8.32
 5 -9 -8 49.57 6.26
 -5 -9 8 45.39 5.58
 -5 -9 8 43.13 5.8
 5 -9 -8 55.02 6.47
 5 -9 -8 44.37 6.14
 5 -9 -7 14.9 3.71
 5 -9 -7 6.06 2.84
 -5 -9 7 12.36 3.3
 5 -9 -7 15.06 3.9
 -5 -9 7 9.01 3.01
 5 -9 -6 36.55 5.26
 5 -9 -6 27.45 4.8
 5 -9 -6 40.6 4.9
 -5 -9 6 29.56 4.37
 5 -9 -6 36.33 5.35
 -5 -9 6 28.48 4.88
 5 -9 -5 47.9 6.17
 5 -9 -5 39.69 5.83
 5 -9 -5 38.23 4.62
 -5 -9 5 38.13 5.58
 5 -9 -5 42.27 5.68
 -5 -9 5 43.09 5.28
 5 -9 -4 15.7 3.75
 5 -9 -4 11.66 3.04
 -5 -9 4 8.28 2.74
 5 -9 -4 7.47 1.95
 -5 -9 4 10.84 2.92
 5 -9 -3 2.32 2.57
 -5 -9 3 3.2 1.91
 5 -9 -3 4.32 2.6
 5 -9 -3 3.65 1.5
 -5 -9 3 7.21 2.58
 5 -9 -2 3.29 2.01
 -5 -9 2 10.4 3.25
 5 -9 -2 7.75 2.06
 5 -9 -2 7.71 3.51
 -5 -9 2 6.31 2.99
 5 -9 -1 70.16 5.66
 -5 -9 1 74.68 6.89
 5 -9 -1 67.58 6.88
 -5 -9 1 90.07 8.03
 5 -9 -1 84.05 8.13
 5 -9 0 95.75 6.5
 -5 -9 0 99.97 7.93
 5 -9 0 105.02 8.48
 -5 -9 0 109.73 8.61
 5 -9 0 106.1 8.65
 -5 -9 -1 15.23 3.32
 5 -9 1 17.88 3
 -5 -9 -1 14.89 3.45
 5 -9 1 16.15 3.57
 5 -9 1 15.29 3.41
 -5 -9 -2 17.65 3.83
 5 -9 2 20.62 3.19
 -5 -9 -2 11.63 3.24
 5 -9 2 13.35 2.77
 5 -9 2 14.8 3.87
 -5 -9 -3 23 4.11
 -5 -9 -3 20.52 4.06
 5 -9 3 19.46 3.24
 -5 -9 -3 13.14 3.36
 5 -9 3 15.41 3.79
 5 -9 3 19.51 4.46
 -5 -9 -4 7.49 2.95
 5 -9 4 4.48 3.03
 5 -9 4 6.83 2.25
 -5 -9 -4 7.46 3.17
 5 -9 4 10.59 3.37
 -5 -9 -4 5.69 2.92
 -5 -9 -5 -2.22 2
 -5 -9 -5 -0.38 2.63
 5 -9 5 -3.34 2.82
 -5 -9 -5 0.5 1.76
 5 -9 5 1.77 1.73
 5 -9 5 2.47 2.09
 -5 -9 -5 1.16 2.48
 -5 -9 -6 6.4 3.06
 -5 -9 -6 2.01 1.82
 5 -9 6 3.78 1.71
 -5 -9 -6 0.13 2.32
 -5 -9 -6 3.08 2.23
 5 -9 6 6.75 2.82
 -5 -9 -7 13.04 4.12
 -5 -9 -7 8.18 3.37
 -5 -9 -7 4.94 2.89
 5 -9 7 8.74 2.69
 5 -9 7 11.72 3.63
 -5 -9 -7 9.14 3.29
 -5 -9 -8 6.51 3.02
 -5 9 -8 10.62 3.69
 -5 -9 -8 0.1 2.19
 -5 -9 -8 6.76 2.95
 5 -9 8 4.86 1.91
 5 -9 8 4.9 2.85
 -5 -9 -8 10.56 3.77
 -5 -9 -9 6.76 2.03
 -5 -9 -9 7.35 2.37
 -5 -9 -9 7.47 3.18
 -5 9 -9 2.52 2.44
 -5 -9 -9 14.92 4.07
 5 -9 9 9.54 2.56
 5 -9 9 7.14 2.87
 -5 -9 -10 47.16 6.73
 -5 -9 -10 57.64 5.63
 -5 -9 -10 41.86 6.05
 5 -9 10 55.77 5.9
 5 -9 10 54.73 6.9
 -5 -9 -11 33.62 5.86
 -5 -9 -11 34.39 4.51
 -5 -9 -11 33.29 5.68
 5 -9 11 35.56 4.92
 5 -9 11 26.15 5.06
 -5 -9 -12 6.08 3.37
 -5 -9 -12 8.57 2.84
 -5 -9 -12 9.95 3.97
 5 -9 12 5.92 2.66
 5 -9 12 10.09 3.46
 -5 -9 -13 11.82 2.9
 -5 -9 -13 16.24 4.82
 -5 -9 -13 11.16 3.49
 5 -9 13 14.01 3.41
 5 -9 13 14.9 4.2
 -5 -9 -14 14.53 4.42
 -5 -9 -14 12.02 3.81
 5 -9 14 12.12 3.36
 5 -9 14 10.4 3.39
 -5 -9 -15 28.83 5.96
 -5 -9 -15 18.94 4.77
 5 -9 15 19.08 4.47
 5 -9 15 16.25 3.84
 -5 -9 -16 1 2.3
 5 -9 16 0.26 2.46
 5 -9 16 4.16 2.71
 -5 -9 -17 9.48 4.75
 -5 -9 -17 21.52 5.46
 5 -9 17 11.33 3.99
 5 -9 17 9.12 3.4
 -5 -9 -18 5.23 3.36
 -5 -9 -18 9.62 4.72
 5 -9 18 8.27 3.88
 5 -9 18 4.88 2.9
 -5 -9 -19 -0.33 2.83
 -5 -9 -19 6.88 4.46
 5 -9 19 -0.35 2.09
 5 -9 19 -2.44 2.36
 5 -10 -20 4.72 3.9
 -5 -10 20 1.13 2.68
 -5 -10 20 11.66 5.39
 5 -10 -20 -5.17 3.67
 5 -10 -19 8.6 3.78
 -5 -10 19 9.94 4.06
 -5 -10 19 5.65 3.27
 5 -10 -19 15.03 5
 5 -10 -18 7.95 4.07
 5 -10 -18 2.9 2.64
 -5 -10 18 -0.16 1.96
 -5 -10 18 3.56 2.59
 5 -10 -17 -3.95 3.43
 5 -10 -17 2.83 4
 5 -10 -17 -2.2 2.21
 -5 -10 17 8.37 3.7
 -5 -10 17 5.81 4.35
 5 -10 -16 6.44 3.34
 5 -10 -16 9.41 4.77
 5 -10 -16 4.32 2.62
 -5 -10 16 6.3 2.65
 -5 -10 16 9.92 3.88
 5 -10 -15 10.68 4.65
 5 -10 -15 11.67 4.69
 5 -10 -15 7.05 3.27
 -5 -10 15 3.81 2.92
 -5 -10 15 4.05 2.95
 5 -10 -14 9.47 3.57
 5 -10 -14 16.38 5.18
 5 -10 -14 14.17 4.11
 -5 -10 14 11.88 3.47
 -5 -10 14 11.23 4.04
 5 -10 -13 48.86 7.23
 5 -10 -13 45.69 6.53
 -5 -10 13 34.95 5.95
 -5 -10 13 30.5 5.84
 5 -10 -13 40.61 6.79
 5 -10 -12 16.04 4.3
 -5 -10 12 12.36 3.63
 5 -10 -12 6 3.82
 5 -10 -11 33.9 5.59
 -5 -10 11 29.29 5.07
 -5 -10 11 26.16 5.18
 5 -10 -11 30.34 5.95
 5 -10 -10 7.4 3.38
 -5 -10 10 7.52 3.35
 -5 -10 10 7.66 3.13
 5 -10 -10 8.75 3.61
 5 -10 -9 -1.12 2.55
 -5 -10 9 2.48 1.87
 5 -10 -9 1.11 2.46
 -5 -10 9 4.22 2.64
 5 -10 -9 -0.45 2.32
 5 -10 -8 2.84 2.51
 -5 -10 8 0.22 1.78
 -5 -10 8 3.99 2.82
 5 -10 -8 3.86 3.28
 5 -10 -8 0.14 2.28
 5 -10 -7 8.82 3.31
 5 -10 -7 4.04 2.3
 -5 -10 7 8.83 3.21
 -5 -10 7 7.08 2.73
 5 -10 -7 9.11 3.59
 5 -10 -6 2.95 2.91
 5 -10 -6 -1.33 2.39
 5 -10 -6 -0.48 1.87
 -5 -10 6 -1.22 2.06
 -5 -10 6 -0.26 1.92
 5 -10 -6 2.45 2.4
 5 -10 -5 15.53 3.39
 5 -10 -5 17.86 4.37
 5 -10 -5 15.26 3.72
 -5 -10 5 13.77 3.8
 -5 -10 5 20.6 4.42
 5 -10 -4 14.3 4.14
 5 -10 -4 15.86 3.13
 -5 -10 4 17.16 3.84
 5 -10 -4 11.75 3.53
 -5 -10 4 13.26 3.66
 5 -10 -3 68.27 6
 -5 -10 3 69.89 6.98
 5 -10 -3 69.21 7.59
 -5 -10 3 49.54 6.41
 5 -10 -3 66.58 7.45
 5 -10 -2 24.62 3.74
 -5 -10 2 25.3 4.64
 -5 -10 2 29.58 5.21
 5 -10 -2 18.19 4.11
 5 -10 -2 26.41 5.1
 5 -10 -1 12.67 2.77
 -5 -10 1 15.54 4
 -5 -10 1 14.46 3.75
 5 -10 -1 17.02 4.65
 5 -10 -1 13.52 3.98
 -5 -10 0 72.14 7.12
 5 -10 0 74.45 6.18
 -5 -10 0 84.55 8.18
 5 -10 0 76.29 7.71
 5 -10 0 68.69 7.51
 5 -10 1 11.05 2.4
 -5 -10 -1 12.04 3.18
 5 -10 1 16.77 4.03
 -5 -10 -1 13.32 3.79
 5 -10 1 15.11 3.96
 5 -10 2 54.58 5.28
 -5 -10 -2 49.17 6.12
 -5 -10 -2 58.32 6.86
 5 -10 2 59.55 6.82
 5 -10 2 66.6 7.47
 -5 -10 -3 0.14 1.8
 5 -10 3 0.3 1.32
 -5 -10 -3 0.08 1.86
 5 -10 3 0.25 1.87
 -5 -10 -4 43.98 6.02
 5 -10 4 33.04 4.31
 -5 -10 -4 38.22 5.97
 5 -10 4 45.38 6.38
 5 -10 4 38.32 5.91
 -5 -10 -5 49.89 6.37
 -5 -10 -5 53.31 6.73
 5 -10 5 47.49 5.12
 -5 -10 -5 41.49 6.06
 5 -10 5 51.13 6.54
 -5 -10 -6 6.3 2.53
 -5 -10 -6 10.4 4.01
 5 -10 6 8.43 2.59
 -5 -10 -6 13.69 3.65
 -5 -10 -6 10.11 3.42
 5 -10 6 11.48 3.73
 -5 -10 -7 1.43 2.63
 -5 10 -7 -1.13 2.63
 -5 -10 -7 1.66 2.53
 -5 -10 -7 1.19 2.22
 5 -10 7 3.67 2.24
 -5 -10 -7 1.02 1.98
 5 -10 7 4.23 2.74
 -5 10 -8 2.93 2.64
 -5 -10 -8 11.88 3.68
 -5 -10 -8 5.26 3.35
 -5 -10 -8 12.69 3.86
 5 -10 8 7.94 2.38
 -5 -10 -8 15.53 4.39
 5 -10 8 12.04 3.98
 -5 -10 -9 10.73 3.78
 -5 -10 -9 14.23 4.01
 5 -10 9 4.69 2.22
 5 -10 9 13.94 4.06
 -5 -10 -9 11.25 4.08
 -5 -10 -10 -1.2 2.22
 5 -10 10 0.85 1.8
 5 -10 10 -1.71 2.34
 -5 -10 -10 4.66 3.3
 -5 -10 -11 0.81 2.4
 5 -10 11 1.69 1.79
 5 -10 11 1.88 1.88
 -5 -10 -11 -4.87 3.3
 -5 -10 -12 3.85 2.69
 5 -10 12 1.85 2.26
 5 -10 12 2.24 2.74
 -5 -10 -12 0.79 2.22
 -5 -10 -13 4.97 3.12
 5 -10 13 2.94 2.21
 5 -10 13 3.57 2.78
 -5 -10 -13 4.96 3.15
 -5 -10 -14 -1.04 2.36
 5 -10 14 3.64 2.71
 5 -10 14 3.25 2.56
 -5 -10 -14 2.33 3.16
 -5 -10 -15 9.87 4.27
 5 -10 15 6.33 3.29
 5 -10 15 8.82 3.38
 -5 -10 -15 3.59 3.19
 -5 -10 -16 2.95 3.4
 5 -10 16 7.76 3.54
 -5 -10 -16 6.2 3.74
 -5 -10 -17 2.28 3.27
 5 -10 17 6.18 3.97
 -5 -10 -17 8.83 4.59
 -5 -10 -18 31.69 6.61
 5 -10 18 34.77 6.84
 -5 -10 -18 33.89 7.14
 5 -11 -18 25.57 6.15
 -5 -11 18 36.65 6.72
 -5 -11 18 31.3 6.49
 5 -11 -18 23.59 6.02
 5 -11 -17 15.19 5.15
 5 -11 -17 18.89 5.5
 -5 -11 17 11.16 4.09
 -5 -11 17 15.35 4.95
 5 -11 -16 -1.55 3.27
 5 -11 -16 -2.29 2.22
 -5 -11 16 4.46 3.01
 -5 -11 16 5.29 3.29
 5 -11 -16 0.04 2.63
 5 -11 -15 19.41 4.62
 -5 -11 15 28.29 5.57
 -5 -11 15 23.23 5.76
 5 -11 -15 28.98 6.23
 5 -11 -14 9.18 3.85
 -5 -11 14 0.63 2.48
 -5 -11 14 10.76 4.03
 5 -11 -14 5.35 2.95
 5 -11 -13 17.75 4.55
 -5 -11 13 21.6 5.06
 -5 -11 13 6.01 3.31
 5 -11 -13 12.22 4.84
 5 -11 -12 13.23 3.76
 -5 -11 12 8.87 3.59
 -5 -11 12 13.54 4.27
 5 -11 -12 7.12 3.07
 5 -11 -11 5.06 3.22
 -5 -11 11 1.59 2.05
 -5 -11 11 3.27 2.86
 5 -11 -11 2.48 3.62
 5 -11 -10 3.21 2.49
 -5 -11 10 3.19 2.18
 5 -11 -10 1.96 2.77
 5 -11 -9 2.49 2.42
 -5 -11 9 1.08 2.35
 5 -11 -9 2.38 3.21
 -5 -11 9 -1.03 1.93
 5 -11 -9 -1.21 2.24
 5 -11 -8 22.49 4.94
 -5 -11 8 14.81 3.99
 -5 -11 8 8.61 3.14
 5 -11 -8 12.15 3.81
 5 -11 -8 13.24 4.38
 5 -11 -7 10.76 3.97
 5 -11 -7 9.41 3.12
 -5 -11 7 12.96 3.78
 5 -11 -7 8.5 3.31
 -5 -11 7 8.5 3.34
 5 -11 -6 2.04 2.07
 5 -11 -6 5.56 3.52
 -5 -11 6 2.11 2.28
 -5 -11 6 3.66 2.55
 5 -11 -6 -1.26 2.38
 5 -11 -5 1.95 2.15
 -5 -11 5 -1.38 1.91
 5 -11 -5 -1.28 1.91
 -5 -11 5 2.81 2.76
 5 -11 -5 3.72 3.15
 -5 -11 4 6.02 3.13
 5 -11 -4 3.55 2.04
 5 -11 -4 1.97 2.95
 -5 -11 4 3.96 3.02
 5 -11 -4 7.86 3.32
 5 -11 -3 1.02 1.61
 -5 -11 3 3.52 2.61
 -5 -11 3 -1.35 2.58
 5 -11 -3 7.22 2.76
 5 -11 -3 8.34 3.67
 5 -11 -2 13.79 3.03
 -5 -11 2 22.17 4.37
 -5 -11 2 23.44 5.05
 5 -11 -2 25.02 5.36
 5 -11 -2 22.19 4.72
 5 -11 -1 2.39 2.12
 -5 -11 1 1.29 1.7
 -5 -11 1 5.14 3.19
 5 -11 -1 1.46 2.33
 5 -11 -1 5.07 3.34
 -5 -11 0 4.24 2.79
 5 -11 0 6.21 2.4
 5 -11 0 5.7 2.95
 -5 -11 0 3.99 3.13
 5 -11 0 0.74 2.89
 5 -11 1 10.89 3.04
 -5 -11 -1 4.34 2.69
 -5 -11 -1 3.28 2.4
 5 -11 1 5.79 3.45
 5 -11 1 4.06 3.46
 5 -11 2 31.99 4.44
 -5 -11 -2 33.31 5.45
 5 -11 2 35.26 5.91
 -5 -11 -2 23.26 4.88
 5 -11 2 34.24 5.75
 5 -11 3 3.71 2.23
 -5 -11 -3 1.77 2.25
 5 -11 3 6.51 3.71
 -5 -11 -3 1.7 2.51
 5 -11 3 1.92 2.4
 -5 11 -4 8.9 3.35
 -5 -11 -4 9.03 3.51
 5 -11 4 9.86 3.39
 -5 -11 -4 12.42 3.37
 5 -11 4 12.61 3.19
 -5 11 -5 0.61 2.55
 -5 -11 -5 3.91 2.93
 5 -11 5 1.34 1.94
 -5 -11 -5 6.2 3.04
 5 -11 5 4.78 2.32
 -5 11 -6 30.73 5.41
 5 -11 6 35.02 4.8
 -5 -11 -6 31.26 5.65
 -5 -11 -6 49.49 7.14
 5 -11 6 40.25 6.22
 -5 -11 -7 12.5 4.05
 -5 -11 -7 9.75 3.77
 5 -11 7 10.27 2.68
 -5 -11 -7 8.65 2.78
 5 -11 7 16.95 4.67
 -5 -11 -8 -0.44 2.33
 -5 -11 -8 -0.94 1.94
 -5 -11 -8 3.76 3.64
 5 -11 8 -1.33 1.33
 5 -11 8 -2.11 2.68
 -5 -11 -8 1.37 2.28
 -5 -11 -9 4.74 3.69
 -5 -11 -9 2.63 3.12
 5 -11 9 3.01 2.56
 5 -11 9 3.65 2.96
 -5 -11 -9 0.37 2.09
 -5 -11 -10 13.15 3.86
 5 -11 10 9.34 3.01
 -5 -11 -10 7.93 3.64
 5 -11 10 16.2 4.52
 -5 -11 -11 -2.58 3.03
 5 -11 11 4.08 3.1
 -5 -11 -11 3.92 3.53
 -5 -11 -12 22.51 5.78
 5 -11 12 22.35 5.15
 -5 -11 -12 18.37 5.14
 -5 -11 -13 5.14 3.37
 5 -11 13 1.29 2.8
 -5 -11 -13 2.27 2.66
 -5 -11 -14 4.29 3.61
 5 -11 14 -1.32 3.28
 -5 -11 -14 4.79 3.59
 -5 -11 -15 11.37 4.8
 5 -11 15 3.92 2.66
 -5 -11 -15 10.08 4.52
 -5 -11 -16 16.19 5.15
 -5 -11 -16 12.15 4.73
 5 -11 16 12.81 4.46
 5 -12 -15 11.85 4.49
 -5 -12 15 13.67 4.84
 -5 -12 15 13.45 4.8
 5 -12 -15 5.66 3.84
 5 -12 -14 5.71 3.73
 -5 -12 14 8.31 3.81
 -5 -12 14 14.86 5.58
 5 -12 -14 9.17 4.77
 5 -12 -13 17.52 4.84
 -5 -12 13 20.56 5.12
 -5 -12 13 13.12 4.31
 5 -12 -13 16.2 5.39
 5 -12 -12 12.35 3.67
 -5 -12 12 11.53 3.85
 -5 -12 12 13.94 4.59
 5 -12 -12 8.29 4.34
 5 -12 -11 9.61 3.62
 -5 -12 11 12.2 3.95
 -5 -12 11 13.79 4.78
 5 -12 -10 5.66 3.5
 -5 -12 10 7.28 3.19
 -5 -12 10 14.53 4.23
 5 -12 -10 5.53 3.24
 5 -12 -9 30.22 5.93
 -5 -12 9 32.33 6
 -5 -12 9 31.64 6.17
 5 -12 -9 19.93 5.2
 5 -12 -9 24.15 5.59
 5 -12 -8 3.73 3.52
 5 -12 -8 0.73 2.29
 -5 -12 8 1.26 2.94
 -5 -12 8 1.21 1.96
 5 -12 -7 3 3.07
 -5 -12 7 4.9 2.98
 -5 -12 7 -0.14 2.69
 5 -12 -7 -0.8 2.47
 5 -12 -6 -0.74 2.14
 5 -12 -6 -0.82 2.49
 -5 -12 6 3.69 2.5
 5 -12 -6 1.3 2.9
 -5 -12 6 5.57 3.88
 5 -12 -5 4.17 2.64
 5 -12 -5 0.12 2.07
 -5 -12 5 1.31 2.08
 5 -12 -5 1.08 2.08
 -5 -12 5 -1.8 2.18
 5 -12 -4 9.53 3.02
 -5 -12 4 10.77 3.85
 -5 -12 4 9.09 3.97
 5 -12 -4 11.98 4.49
 5 -12 -4 15 4.39
 5 -12 -3 0.7 1.72
 -5 -12 3 -3.43 2.29
 5 -12 -3 0.51 2.64
 -5 -12 3 2.24 2.71
 5 -12 -3 4.35 3.88
 -5 -12 2 -0.53 2.06
 5 -12 -2 1.55 1.69
 -5 -12 2 2.26 2.33
 5 -12 -2 5.25 3
 5 -12 -2 7.04 3.82
 5 -12 -1 -0.49 1.7
 -5 -12 1 -0.79 2.19
 -5 -12 1 1.42 2.98
 5 -12 -1 7.36 3.71
 5 -12 -1 0.94 2.45
 -5 12 0 -3.32 3.08
 5 -12 0 1.75 1.84
 -5 -12 0 -1.41 1.97
 5 -12 0 0.42 3.14
 -5 -12 0 4.22 2.97
 5 -12 0 4.45 3.19
 -5 12 -1 37.32 6.09
 -5 -12 -1 43.48 6.34
 5 -12 1 41.33 5.19
 -5 -12 -1 46.84 6.92
 5 -12 1 35.68 6.07
 5 -12 1 55.47 7.76
 -5 12 -2 -3.64 2.89
 -5 -12 -2 0.27 1.96
 5 -12 2 4.76 2.34
 5 -12 2 -0.83 2.62
 -5 -12 -2 6.72 3.95
 5 -12 2 1.28 3.2
 -5 12 -3 18.39 4.7
 5 -12 3 9.42 2.97
 -5 -12 -3 17.22 4.76
 -5 -12 -3 11.1 3.97
 5 -12 3 20.9 5.17
 -5 -12 -4 8.37 3.46
 5 -12 4 7.56 2.71
 5 -12 4 3.28 2.8
 -5 -12 -4 4.56 2.41
 -5 -12 -5 22.1 4.82
 5 -12 5 23.91 4.23
 5 -12 5 17.22 4.38
 -5 -12 -5 23.92 5.43
 -5 -12 -6 6.73 3.39
 -5 -12 -6 5.62 3.47
 5 -12 6 -0.65 2.49
 -5 -12 -7 3.7 3.81
 5 -12 7 3.58 2.8
 -5 -12 -7 5.57 2.81
 -5 -12 -8 6 3.27
 5 -12 8 0.47 2.35
 -5 -12 -8 10.35 4.06
 -5 -12 -9 2.48 3.18
 5 -12 9 2.23 3.01
 -5 -12 -9 8.88 4.04
 -5 -12 -10 0.78 2.53
 5 -12 10 2.27 2.96
 -5 -12 -10 1.39 2.48
 -5 -12 -11 10.61 4.76
 5 -12 11 2.48 3.02
 -5 -12 -11 3.56 2.41
 -5 -12 -12 43.37 7.75
 5 -12 12 37.94 7.18
 -5 -12 -12 37.36 6.73
 -5 -12 -13 17.68 5.07
 -5 -12 -13 18.62 5.1
 5 -12 13 15.85 4.68
 5 -13 -12 7.32 3.63
 -5 -13 12 3.95 2.45
 -5 -13 12 14.72 4.9
 5 -13 -12 5.05 3.75
 5 -13 -11 4.66 3.17
 -5 -13 11 1.05 2.63
 -5 -13 11 3.72 3.19
 5 -13 -11 -3.08 3.84
 -5 -13 10 0.2 2.81
 5 -13 -10 2.22 2.49
 -5 -13 10 7.83 3.7
 -5 -13 9 21.72 5.87
 5 -13 -9 17.19 4.85
 5 -13 -9 11.45 3.84
 -5 -13 9 23.45 5.21
 -5 -13 8 0.86 3.26
 5 -13 -8 2.97 3.16
 5 -13 -8 8.42 4.67
 -5 -13 8 -0.75 2.11
 5 -13 -7 0.06 2.72
 -5 -13 7 4.62 4.14
 -5 -13 7 0.82 1.92
 5 -13 -7 -1.44 2.53
 5 -13 -6 13.74 3.7
 5 -13 -6 18.88 5.13
 -5 -13 6 21.56 5.42
 -5 -13 6 19.82 4.87
 5 -13 -6 17.74 4.99
 5 -13 -5 10.41 3.56
 5 -13 -5 8.69 3.75
 -5 -13 5 11.07 4.01
 -5 -13 5 6.02 3.36
 5 -13 -5 12.17 4.7
 5 -13 -4 3.38 2.44
 -5 -13 4 1.37 2.61
 5 -13 -4 9.12 4.19
 5 -13 -4 5.24 2.98
 -5 -13 4 3.94 2.98
 5 -13 -3 10.17 3.94
 -5 -13 3 0.25 3.03
 5 -13 -3 9.72 3.74
 -5 -13 3 13.99 4.45
 5 -13 -3 7.51 2.44
 -5 -13 2 4.73 3.25
 5 -13 -2 3.67 2.48
 5 -13 -2 6.77 3.41
 -5 -13 2 3.86 2.58
 5 -13 -1 11.96 4.88
 -5 -13 1 3.57 2.89
 5 -13 -1 4.25 3.14
 -5 -13 1 3.42 3.28
 -5 -13 0 6.62 3.83
 5 -13 0 12.14 5.06
 5 -13 0 10.47 5.1
 -5 -13 0 8.28 3.65
 5 -13 1 1.86 2.93
 -5 -13 -1 4.56 3.61
 -5 -13 -1 5.17 3.87
 -5 -13 -2 6.62 3.04
 5 -13 2 7.38 3.76
 -5 -13 -2 9.14 3.76
 -5 -13 -3 5.71 3.74
 5 -13 3 -0.04 2.58
 -5 -13 -3 -0.96 2.78
 5 -13 4 2.38 2.56
 -5 -13 -4 0.59 3.34
 -5 -13 -4 -2.36 2.15
 -5 -13 -5 13.97 3.98
 5 -13 5 17.75 5.02
 -5 -13 -5 21.21 4.8
 -5 -13 -6 0.91 2.88
 5 -13 6 1.02 2.52
 -5 -13 -6 0.43 2.76
 -5 -13 -7 13.51 4.58
 5 -13 7 11.78 4.4
 -5 -13 -7 17.7 4.8
 -5 -13 -8 -2.22 3.28
 5 -13 8 0.3 2.44
 -5 -13 -8 5.03 3.61
 5 -13 9 11.26 4.04
 5 -13 10 27.29 6
 5 -14 -8 -1.05 2.68
 -5 -14 8 1.92 3.64
 5 -14 -8 8.96 4.42
 -5 -14 8 2.42 2.66
 5 -14 -7 5.94 3.46
 -5 -14 7 5.92 3.8
 5 -14 -7 10.79 4.08
 -5 -14 7 13.65 4.39
 5 -14 -6 1.8 2.65
 -5 -14 6 -3.22 3.19
 5 -14 -6 7.12 4
 -5 -14 6 2.06 3.05
 5 -14 -5 1.28 2.59
 -5 -14 5 4.72 3.82
 5 -14 -5 4.67 3.6
 -5 -14 5 0.03 1.93
 -5 -14 4 0.52 2.87
 5 -14 -4 3.4 2.93
 5 -14 -4 3.85 3.6
 -5 -14 4 2.86 2.73
 -5 -14 3 15.73 5.16
 5 -14 -3 17.55 5.64
 5 -14 -3 14.14 5.34
 -5 -14 3 12.72 4.17
 5 -14 -2 30.39 6.63
 -5 -14 2 31.27 6.63
 -5 -14 2 32.83 6.1
 -5 -14 1 3.13 3.47
 5 -14 -1 4.8 3.76
 -5 -14 1 6.71 3.78
 -5 -14 0 7.86 4.54
 5 -14 0 6.26 3.99
 -5 -14 0 1.3 2.76
 -5 -14 -1 7.27 4.02
 5 -14 1 4.52 3.29
 -5 -14 -1 7.12 4.03
 -5 -14 -2 10.32 3.56
 5 -14 2 16.46 5.24
 -5 -14 -2 8.11 3.43
 5 -14 3 26.88 6.38
 -5 -14 -3 39.1 7.41
 -5 -14 -3 36.64 6.33
 5 -14 4 29.85 6.29
 -5 -14 -4 26.59 6.27
 -5 -14 -4 31.87 6.19
 5 -14 5 2.36 2.9
 -5 -14 -5 0.73 2.35
 -5 -14 -5 5.64 2.99
 -5 -14 -6 15.43 4.61
 5 -14 6 11.77 4.29
 -5 -14 -6 15.91 5.21
 6 0 -27 -0.86 2.34
 6 0 -27 1.19 2.38
 6 0 -27 -5.99 4.17
 6 0 -26 5.99 3.23
 6 0 -26 8.26 3.55
 6 0 -26 5.61 3.74
 6 0 -25 -1.51 2.16
 6 0 -25 2.12 2.23
 6 0 -25 -0.43 2.58
 6 0 -24 50.76 6.63
 6 0 -24 62.2 7.15
 6 0 -24 57.98 8.02
 6 0 -23 -1.1 2.48
 6 0 -23 1.05 3.04
 6 0 -22 16.18 3.69
 6 0 -22 10.09 4.02
 6 0 -21 0.82 2.57
 6 0 -21 0.58 2.27
 6 0 -21 1.38 1.25
 6 0 -20 3.63 1.98
 6 0 -20 5.85 2.9
 6 0 -20 6.73 2.05
 6 0 -19 2.63 2.21
 6 0 -19 3.51 2.96
 6 0 -19 0.28 1.21
 6 0 -18 93.83 7.1
 6 0 -18 96.54 8.34
 6 0 -18 102.77 6.77
 6 0 -17 1.63 2.55
 6 0 -17 1.59 1.86
 6 0 -16 34.49 5.14
 6 0 -16 27.39 3.76
 6 0 -15 3.27 2.54
 6 0 -15 0.82 1.55
 6 0 -14 445.99 12.82
 6 0 -13 1.03 1.46
 6 0 -12 2.74 1.27
 6 0 -11 0.18 1.11
 6 0 -10 17.47 2.16
 6 0 -9 0.26 0.73
 -6 0 8 11.62 1.61
 6 0 -8 10.6 1.49
 -6 0 7 0.7 0.6
 6 0 -7 0.49 0.64
 6 0 -6 760.02 9.63
 -6 0 6 773.72 9.52
 6 0 -5 0.78 0.52
 -6 0 5 1.03 0.61
 6 0 -4 104.35 3.5
 -6 0 4 100.97 2.84
 -6 0 3 -0.68 0.64
 6 0 -3 -0.36 0.5
 6 0 -2 954.34 10.53
 -6 0 2 953.7 10.44
 -6 0 2 951.47 9.48
 -6 0 1 3.51 0.96
 -6 0 1 3.69 0.69
 6 0 -1 1.78 0.58
 6 0 -1 2.18 0.75
 -6 0 0 1078.05 9.36
 6 0 0 1039.61 9.57
 -6 0 0 1074.11 12.34
 6 0 0 1060.27 12.24
 -6 0 -1 0.76 0.52
 6 0 1 0.46 0.54
 -6 0 -1 0.18 0.77
 6 0 1 -0.13 0.74
 6 0 1 2.49 0.75
 6 0 2 1170.53 14.67
 -6 0 -2 1129.66 14.56
 -6 0 -2 1172.1 8.91
 -6 0 -2 1125.45 11.7
 6 0 2 1148.67 11.77
 6 0 2 1137.83 9.85
 6 0 3 -0.44 0.37
 6 0 3 -0.05 0.47
 -6 0 -3 0.47 0.93
 6 0 4 2299.11 20.09
 -6 0 -4 2278.5 23.46
 6 0 4 2251.09 11.16
 -6 0 -5 1 1.28
 -6 0 -6 3112.22 30.58
 -6 0 -6 3074 30.21
 -6 0 -7 0.17 1.16
 -6 0 -7 -0.47 1.29
 -6 0 -8 65.47 4.42
 -6 0 -8 62.99 4.97
 -6 0 -8 62.64 5.01
 -6 0 -9 3.96 1.98
 -6 0 -9 0.31 1.4
 -6 0 -9 1.23 1.73
 -6 0 -10 238.99 9.32
 -6 0 -10 247.38 10.27
 -6 0 -10 232.92 10.23
 -6 0 -11 2.87 2.05
 -6 0 -11 2.29 1.78
 -6 0 -11 2.23 1.89
 -6 0 -12 13.83 2.6
 -6 0 -12 17.89 3.38
 -6 0 -12 20.85 3.61
 -6 0 -13 2.11 1.75
 -6 0 -13 -0.92 1.77
 -6 0 -13 1.48 2.08
 -6 0 -14 -0.21 1.54
 -6 0 -14 0.44 1.83
 -6 0 -14 0.83 1.89
 -6 0 -15 2.7 2.45
 -6 0 -15 -0.24 1.66
 -6 0 -15 1.14 1.9
 -6 0 -16 343.73 15.42
 -6 0 -16 316.09 13.99
 -6 0 -16 324.95 14.73
 -6 0 -17 2.16 2.29
 -6 0 -17 3.86 2.88
 -6 0 -17 3.49 2.91
 -6 0 -18 10.61 3.22
 -6 0 -18 13.5 3.28
 -6 0 -18 16.91 4.12
 -6 0 -19 2.12 2.24
 -6 0 -19 3.16 2.71
 -6 0 -19 2.81 2.82
 -6 0 -20 4.88 2.69
 -6 0 -20 9.27 3.5
 -6 0 -20 6.02 3.01
 -6 0 -21 -0.58 1.86
 -6 0 -21 -0.46 2.57
 -6 0 -21 -1.1 2.34
 -6 0 -22 39.41 6.54
 -6 0 -22 47.76 6.95
 -6 0 -22 41.32 6.53
 -6 0 -23 -0.68 2.38
 -6 0 -23 1.06 2.66
 -6 0 -23 4.05 3.64
 -6 0 -24 13.35 4.59
 -6 0 -24 9.15 3.89
 -6 0 -24 5.98 3.87
 -6 0 -25 -1.08 3.07
 -6 0 -25 0.22 2.8
 -6 0 -25 -5.08 3.6
 6 -1 -27 11.83 3.83
 6 1 -27 12.84 3.88
 6 1 -27 22.07 5.4
 6 -1 -27 15.83 5.16
 6 1 -27 17.86 5.49
 6 -1 -26 -2.24 2.14
 6 1 -26 -2.36 2.26
 6 -1 -26 6.09 3.27
 6 1 -26 8.19 3.86
 6 1 -26 -3.98 4.06
 6 -1 -26 -0.04 2.89
 6 1 -25 5.8 3.12
 6 -1 -25 2.39 3.1
 6 -1 -25 -0.37 1.75
 6 -1 -25 -1.99 2.97
 6 1 -25 9.86 3.85
 6 1 -24 41.46 5.86
 6 -1 -24 46.41 6.4
 6 -1 -24 47.66 6.1
 6 1 -24 33.26 6.73
 6 -1 -24 34.67 6.55
 6 1 -23 12.24 3.68
 6 -1 -23 14.99 4.32
 6 -1 -23 15.69 3.4
 6 -1 -23 16.34 4.28
 6 1 -23 15.95 5
 6 1 -22 0.91 1.73
 6 -1 -22 -0.12 1.87
 6 -1 -22 4.78 2.6
 6 1 -22 4.83 2.91
 6 -1 -22 3.74 2.13
 6 -1 -21 21.42 4.19
 6 1 -21 13.32 3.81
 6 1 -21 13.07 4.17
 6 -1 -21 10.2 3.46
 6 -1 -21 10.99 3.25
 6 -1 -21 11.41 2.5
 6 -1 -20 41.42 5.47
 6 1 -20 39.23 5.02
 6 -1 -20 36.01 5.53
 6 1 -20 46.1 6.42
 6 -1 -20 37.39 4.12
 6 -1 -19 41.3 5.09
 6 1 -19 31.19 4.29
 6 -1 -19 32.87 5.25
 6 -1 -19 35.72 3.9
 6 1 -18 4.65 2.21
 6 -1 -18 4.23 2.36
 6 -1 -18 3.95 2.88
 6 -1 -18 1.44 1.4
 6 -1 -17 4.62 2.22
 6 1 -17 3.48 1.74
 6 -1 -17 0.35 2.23
 6 -1 -17 3.43 1.59
 6 1 -16 19.89 2.96
 6 -1 -16 25.33 3.52
 6 -1 -16 23.82 4.16
 6 -1 -16 22 3.15
 6 1 -15 162.67 7.92
 6 -1 -15 159.12 8.42
 6 -1 -15 169.42 9.82
 6 -1 -15 164.82 7.76
 6 1 -14 232.97 9.01
 6 -1 -14 249.74 10.13
 6 -1 -14 235.25 11.04
 6 -1 -14 245.89 9.25
 6 1 -13 59.82 4.45
 6 -1 -13 57.1 4.67
 6 -1 -13 57.4 5.35
 6 -1 -13 53.94 4.39
 6 1 -12 370.56 10.22
 6 -1 -12 360.19 11.06
 6 -1 -12 353.89 12.48
 6 -1 -12 390.02 11.06
 6 -1 -11 431.72 11.54
 6 1 -11 440.96 10.46
 6 -1 -11 440.54 13.36
 6 -1 -11 448.18 11.42
 6 -1 -10 14.39 2.2
 6 1 -10 11.49 1.73
 6 -1 -10 13.91 2.76
 6 -1 -10 18.94 2.55
 6 -1 -9 278.35 8.31
 6 1 -9 283.36 7.04
 6 -1 -9 278.47 9.53
 6 -1 -9 289.98 8.8
 6 -1 -8 265.8 7.67
 6 1 -8 253.88 6.08
 6 -1 -8 253.76 8.57
 6 -1 -8 266.06 8.12
 6 1 -7 0.72 0.57
 6 -1 -7 0.94 0.84
 6 -1 -7 0.08 0.95
 6 -1 -7 0.99 1.11
 6 -1 -6 437.27 8.74
 -6 1 6 415.37 8.5
 6 1 -6 442.19 5.88
 6 -1 -6 431.05 9.74
 6 -1 -6 435.63 9.64
 -6 -1 5 822.83 6.23
 6 -1 -5 805.12 12.76
 6 -1 -5 838.8 11.27
 -6 1 5 830.49 11.29
 6 -1 -5 830.36 12.42
 6 -1 -4 46.16 3.04
 -6 1 4 42.37 2.54
 6 -1 -4 40.28 2.57
 -6 1 4 45.87 2.64
 6 -1 -4 42.51 1.77
 6 -1 -3 651.44 8.92
 -6 1 3 640.97 8.82
 -6 1 3 645.93 9.21
 6 -1 -3 648.58 10.59
 6 -1 -3 650.05 6.9
 -6 -1 3 629.2 10.02
 -6 1 3 641.39 6.69
 6 1 -3 642.23 9.96
 -6 1 2 1348.35 11.21
 6 1 -2 1348.95 14.35
 6 -1 -2 1356.61 10.64
 -6 1 2 1328.83 10.7
 6 -1 -2 1326.07 11.37
 -6 -1 2 1330.09 14.15
 6 -1 -2 1315.57 14.57
 -6 1 2 1353.83 14.64
 6 1 -2 1346.7 14.04
 -6 -1 2 1327.37 13.79
 -6 1 2 1336.82 11.19
 -6 1 1 124.82 3.02
 6 -1 -1 119.85 2.94
 6 -1 -1 126.52 3.61
 6 1 -1 121.88 4.41
 -6 -1 1 126.53 4.42
 -6 1 1 123.17 3.59
 -6 -1 1 123.35 3.09
 6 -1 -1 126.23 3.09
 -6 1 1 120.26 2.98
 -6 1 1 128.26 4.34
 6 -1 -1 131.03 4.44
 6 1 -1 124.34 4.14
 -6 -1 1 126.5 4.21
 -6 -1 1 124.85 3.03
 -6 -1 0 87.33 2.43
 6 -1 0 84.08 2.27
 6 -1 0 84.02 3.3
 -6 1 0 80.81 3.25
 6 1 0 89.09 3.91
 -6 -1 0 83.05 3.83
 -6 -1 0 84.22 3.09
 -6 1 0 83.48 2.38
 6 1 0 84.67 2.47
 -6 1 0 61.83 3.47
 6 -1 0 77.34 3.31
 -6 -1 0 85.65 3.43
 6 1 0 91.76 3.56
 6 1 0 84.56 2.35
 -6 1 0 85.14 2.27
 -6 -1 -1 3441.52 25.21
 -6 1 -1 3482.19 23.36
 6 -1 1 3540.41 23.15
 6 1 1 3619.62 25.4
 -6 -1 -1 3466.75 22.09
 6 -1 1 3409.96 13.83
 -6 1 -1 3539.53 21.09
 6 1 1 3569.57 22.67
 -6 -1 -1 3222.83 21.61
 6 1 2 228.24 4.62
 -6 -1 -2 221.75 6.62
 -6 1 -2 217.7 6.3
 -6 -1 -2 219.93 6.17
 -6 -1 -2 226.19 4.71
 -6 -1 -2 226.92 6.1
 6 -1 2 227.55 5.26
 -6 1 -2 229.56 5.22
 6 1 2 219.29 5.93
 6 1 2 216.55 4.61
 -6 -1 -3 4.1 1.29
 -6 1 -3 3.28 1.02
 -6 -1 -3 3.2 1.15
 6 -1 3 4.91 0.88
 -6 -1 -3 4.89 1.32
 -6 1 -3 2.69 0.76
 -6 -1 -3 2.35 0.82
 6 1 3 4.97 1.02
 6 1 3 3.97 0.83
 -6 1 -4 152.31 4.05
 -6 -1 -4 155.42 6.25
 6 -1 4 165.88 4.34
 -6 -1 -4 154.29 4.92
 -6 1 -4 159.49 6.23
 -6 -1 -4 167.48 6.38
 -6 1 -5 90.61 3.08
 6 -1 5 88.24 3.1
 -6 -1 -5 87.18 4.92
 -6 -1 -5 95.68 4.29
 -6 1 -5 95.5 5.17
 -6 -1 -5 82.26 4.76
 -6 -1 -6 46.87 3.97
 -6 1 -6 45.61 2.13
 6 -1 6 46.01 2.19
 -6 -1 -6 47 3.24
 -6 -1 -6 40.02 3.65
 -6 1 -6 42.06 3.69
 -6 -1 -7 49.52 4.23
 -6 1 -7 50.32 2.19
 -6 -1 -7 49.93 3.69
 -6 -1 -7 48.22 4.09
 -6 1 -7 47.8 4.08
 -6 -1 -8 278.4 10.4
 -6 -1 -8 292.67 9.31
 -6 -1 -8 284.66 10.22
 -6 1 -8 280.57 10.24
 -6 1 -8 291.49 5.21
 -6 -1 -9 7.74 1.88
 -6 1 -9 9.67 2.4
 -6 -1 -9 9.42 2.15
 -6 -1 -9 6.86 2.18
 -6 1 -9 11 1.09
 -6 -1 -10 94.63 6.72
 -6 -1 -10 91.23 5.86
 -6 -1 -10 87.87 6.09
 -6 1 -10 93.13 6.62
 -6 1 -10 85.96 6.18
 -6 1 -10 87.54 2.87
 -6 -1 -11 44.16 4.38
 -6 -1 -11 42.69 4.58
 -6 1 -11 45.16 4.86
 -6 1 -11 41.35 1.95
 -6 -1 -11 38.41 4.47
 -6 1 -11 46.12 4.77
 -6 -1 -12 215.5 10.77
 -6 -1 -12 232.74 10.3
 -6 -1 -12 224.57 10.62
 -6 1 -12 225.47 10.74
 -6 1 -12 223.66 4.35
 -6 1 -12 230.89 11.01
 -6 -1 -13 22.62 3.55
 -6 1 -13 23.1 3.95
 -6 -1 -13 22.09 3.53
 -6 -1 -13 20.37 3.84
 -6 1 -13 19.7 3.52
 -6 1 -13 18.2 1.21
 -6 -1 -14 2.2 1.69
 -6 1 -14 -3.07 2.32
 -6 -1 -14 1.18 1.77
 -6 1 -14 -0.16 2.04
 -6 -1 -14 -2.57 2.25
 -6 -1 -15 3.89 1.5
 -6 -1 -15 6.8 2.68
 -6 1 -15 4.8 2.14
 -6 -1 -15 7.2 2.77
 -6 1 -15 5.53 2.72
 -6 1 -16 3.74 2.63
 -6 -1 -16 3.5 2.29
 -6 -1 -16 6.7 2.72
 -6 1 -16 5.35 2.82
 -6 -1 -16 -0.53 2.01
 -6 1 -16 1.76 2.51
 -6 1 -17 2.68 2.33
 -6 -1 -17 5.39 2.73
 -6 1 -17 3.06 2.41
 -6 -1 -17 -0.99 1.88
 -6 -1 -17 8.44 3.67
 -6 1 -17 -0.6 2.21
 -6 1 -18 3.93 2.27
 -6 -1 -18 12.45 3.8
 -6 1 -18 -1.01 2.27
 -6 -1 -18 7.42 3.15
 -6 -1 -18 11.47 3.92
 -6 1 -18 8.85 3.1
 -6 -1 -19 0.41 2.67
 -6 1 -19 2.99 3.14
 -6 -1 -19 1.26 2.36
 -6 1 -19 2.21 2.9
 -6 -1 -19 0.78 1.93
 -6 1 -19 1.47 2.14
 -6 -1 -20 23.22 4.91
 -6 1 -20 21.4 4.53
 -6 -1 -20 18.11 4.2
 -6 1 -20 17 4.85
 -6 -1 -20 21.11 4.64
 -6 1 -20 15.95 4.04
 -6 -1 -21 0.87 2.49
 -6 1 -21 -4.74 2.82
 -6 -1 -21 -0.86 2.14
 -6 1 -21 4.22 3.38
 -6 -1 -21 3.73 3.09
 -6 1 -21 -1.78 2.75
 -6 -1 -22 12.72 4.48
 -6 1 -22 8.87 3.69
 -6 -1 -22 6.17 3.33
 -6 -1 -22 9.03 3.52
 -6 1 -22 12.05 4.35
 -6 1 -22 13.47 4.37
 -6 -1 -23 8.83 3.88
 -6 -1 -23 16.32 4.62
 -6 1 -23 15.29 4.69
 -6 -1 -23 13.08 4.34
 -6 1 -23 18.03 4.96
 -6 1 -23 9.13 3.35
 -6 -1 -24 2.23 3.69
 -6 1 -24 0.75 2.97
 -6 -1 -24 3.95 3.24
 -6 1 -24 3.22 3.1
 -6 1 -24 0.35 2.23
 -6 -1 -24 0.94 2.12
 6 -2 -27 15.78 4.85
 6 -2 -27 12.29 4.3
 6 2 -27 22.35 5.77
 6 -2 -26 8.35 3.67
 6 2 -26 18.55 5.25
 6 -2 -26 11.7 4.56
 6 2 -25 18.6 4.1
 6 -2 -25 19.38 4.81
 6 -2 -25 21.55 5.6
 6 2 -25 21.54 5.48
 6 -2 -24 30.01 5.31
 6 2 -24 37.43 5.47
 6 -2 -24 34.95 5.19
 6 2 -24 48.06 7.64
 6 -2 -24 30.6 5.87
 6 -2 -23 1.76 2.14
 6 2 -23 0.61 1.75
 6 -2 -23 -2.53 2.21
 6 2 -23 6.43 3.73
 6 -2 -23 6.61 3.46
 6 2 -22 36.23 5.04
 6 -2 -22 32.3 5.16
 6 -2 -22 27.31 4.34
 6 -2 -22 34.17 6.11
 6 2 -21 -0.75 1.73
 6 -2 -21 -2.96 2.64
 6 -2 -21 1.9 3.01
[truncated: 1,637,516 more chars]
