# Supplementary material for: Boron-Catalyzed, Diastereo- and Enantioselective Allylation of Ketones with Allenes
Source: ACS Catal. 2022 Aug 22;12(17):10887–93. doi: 10.1021/acscatal.2c03158 (PMC9442582; doi:10.1021/acscatal.2c03158)
Supplement: Supplementary file 2 — cs2c03158_si_002.zip [file cs2c03158_si_002.zip › SE22001.fcf]

data_SE22001
_computing_structure_refinement   'olex2.refine 1.5-beta (Bourhis et al., 2015)'
_shelx_refln_list_code            4
loop_
  _space_group_symop_id
  _space_group_symop_operation_xyz
  1  x,y,z
  2  -x,y+1/2,-z+1/2
  3  -x,-y,-z
  4  x,-y-1/2,z-1/2

_space_group_crystal_system       monoclinic
_space_group_IT_number            14
_space_group_name_H-M_alt         'P 1 21/c 1'
_space_group_name_Hall            '-P 2ybc'
_symmetry_space_group_name_H-M    'P 1 21/c 1'
_symmetry_space_group_name_Hall   '-P 2ybc'
_symmetry_Int_Tables_number       14
_cell_length_a                    26.4305(9)
_cell_length_b                    10.5769(3)
_cell_length_c                    19.9763(8)
_cell_angle_alpha                 90
_cell_angle_beta                  106.275(4)
_cell_angle_gamma                 90
_cell_volume                      5360.6(3)
loop_
  _refln_index_h
  _refln_index_k
  _refln_index_l
  _refln_F_squared_calc
  _refln_F_squared_meas
  _refln_F_squared_sigma
  _refln_observed_status
 -36   0   4       10.79       -3.73     49.28 o
 -36   0   6       96.02      110.32     32.54 o
 -36   0   8       67.09       59.87     48.09 o
 -36   0  10     1173.37     1155.47    142.98 o
 -36   0  12     1017.35     1060.26    145.53 o
 -36   1   3      287.65      380.32     60.14 o
 -36   1   4      333.19      354.64     61.52 o
 -36   1   5      768.51      831.52     67.76 o
 -36   1   6       92.99      118.60     30.44 o
 -36   1   7      174.67      115.83     35.86 o
 -36   1   8       59.73       43.55     81.60 o
 -36   1   9       17.68       -8.50     68.78 o
 -36   1  10       91.30       69.14     26.41 o
 -36   1  11        0.50       20.22     72.37 o
 -36   1  12       32.66       55.82     34.45 o
 -36   2   4        0.85       19.23     59.15 o
 -36   2   5       56.08       51.96     28.81 o
 -36   2   6       11.53       65.56     34.50 o
 -36   2   7       16.75      -27.96     32.96 o
 -36   2   8        0.11       85.28     35.00 o
 -36   2   9       17.26       -2.25     30.23 o
 -36   2  10      130.00      144.60     66.79 o
 -36   2  11      346.01      454.76     76.67 o
 -35   0   2     1610.96     1757.01    170.21 o
 -35   0   4      436.01      450.34     60.69 o
 -35   0   6       11.76       20.63     30.17 o
 -35   0   8      336.14      332.77     78.66 o
 -35   0  10      361.90      389.62     87.73 o
 -35   0  12      350.91      399.49     92.03 o
 -35   0  14        1.72      -46.33     56.52 o
 -35   1   1      474.02      581.17     74.52 o
 -35   1   2      990.47     1089.89     95.99 o
 -35   1   3      724.21      780.09     64.20 o
 -35   1   4      568.19      631.50     49.74 o
 -35   1   5      287.65      271.06     41.71 o
 -35   1   6       55.52       69.24     24.45 o
 -35   1   7      124.37      118.44     44.74 o
 -35   1   8       14.72       29.91     28.00 o
 -35   1   9      153.04      151.76     39.53 o
 -35   1  10        3.67        3.74    109.07 o
 -35   1  11        1.54       52.49     36.76 o
 -35   1  12       66.72       95.50     74.75 o
 -35   1  13       20.31       14.65     26.46 o
 -35   1  14       55.28       39.51     38.37 o
 -35   1  15      122.97      232.36     64.64 o
 -35   2   1      693.62      779.28     82.97 o
 -35   2   2       74.84      118.66     39.57 o
 -35   2   3       84.83      140.11     55.97 o
 -35   2   4      114.59      108.82     25.62 o
 -35   2   5        0.99        6.83     24.32 o
 -35   2   6       68.37       52.01     33.64 o
 -35   2   7      181.73      211.59     45.31 o
 -35   2   8       57.39      -11.59     25.85 o
 -35   2   9      151.21      177.67     44.65 o
 -35   2  10        7.38       55.16     57.24 o
 -35   2  11      581.13      682.23    184.86 o
 -35   2  12       58.42       77.77     37.63 o
 -35   2  13      369.30      326.39     64.00 o
 -35   2  14       13.04       60.90     37.11 o
 -35   3   2      774.46      830.66    126.90 o
 -35   3   3     1129.35     1240.98    134.94 o
 -35   3   4      220.87      241.96     40.66 o
 -35   3   5      387.57      330.43     45.52 o
 -35   3   6       13.11       -5.86     26.22 o
 -35   3   7      419.75      354.67     59.55 o
 -35   3   8       53.94      106.15     45.86 o
 -35   3   9       91.06       88.93     48.40 o
 -35   3  10        0.11       48.82     42.11 o
 -35   3  11      477.96      649.92     82.77 o
 -35   3  12      198.25      314.87     63.73 o
 -35   3  13      110.97      264.71     64.20 o
 -35   4   4        0.11       45.90     63.37 o
 -35   4   5      432.09      450.02     68.94 o
 -35   4   6      425.20      429.87     63.96 o
 -35   4   7      519.60      585.83     74.83 o
 -35   4   8      166.37      164.14     47.95 o
 -35   4   9        3.42        3.98     49.36 o
 -35   4  10      567.83      705.67    119.26 o
 -34   0   2      432.06      484.99     92.35 o
 -34   0   4      245.85      250.90     47.65 o
 -34   0   6      508.24      563.91     97.52 o
 -34   0   8      195.21      224.34     68.62 o
 -34   0  10        1.11       63.21     43.63 o
 -34   0  12      107.09       83.91     42.03 o
 -34   0  14      587.88      800.88    128.33 o
 -34   0  16      192.92      196.48     66.87 o
 -34   1   1       49.08       74.21     34.86 o
 -34   1   2      149.87      233.68     38.57 o
 -34   1   3       31.30       43.42     24.20 o
 -34   1   4       50.70       26.42     17.46 o
 -34   1   5       39.61       42.92     19.63 o
 -34   1   6      110.64      159.53     29.31 o
 -34   1   7     2043.22     2162.94    101.50 o
 -34   1   8       22.52       19.58     29.07 o
 -34   1   9      418.83      486.21     90.36 o
 -34   1  10       84.65       68.83     34.52 o
 -34   1  11       69.04       73.31     30.85 o
 -34   1  12       63.43       78.67     42.35 o
 -34   1  13       35.67       61.41     33.89 o
 -34   1  14      321.38      357.78     71.89 o
 -34   1  15        8.15       23.79     32.56 o
 -34   1  16      392.36      397.55     79.53 o
 -34   1  17     1671.58     1654.07    128.13 o
 -34   2   1      163.14      235.05     52.15 o
 -34   2   2       59.32       89.60     27.83 o
 -34   2   3        7.39        7.21     16.89 o
 -34   2   4      114.17      148.11     27.00 o
 -34   2   5        0.20      -14.63     20.57 o
 -34   2   6      254.56      362.45     47.03 o
 -34   2   7      128.37      148.73     41.05 o
 -34   2   8       15.00       39.12     60.27 o
 -34   2   9       14.75       50.56     28.62 o
 -34   2  10      657.13      630.64     75.87 o
 -34   2  11       33.75       38.07    106.36 o
 -34   2  12      175.12       71.37    104.77 o
 -34   2  13      583.16      626.55     78.76 o
 -34   2  14      688.42      632.59     82.50 o
 -34   2  15      101.56      123.54     44.71 o
 -34   2  16       40.91       44.04     87.81 o
 -34   3   1       23.41       41.72     45.22 o
 -34   3   2        5.34       34.78     64.88 o
 -34   3   3      154.65      183.72     47.52 o
 -34   3   4       15.08       64.13     27.63 o
 -34   3   5       25.79      119.57     31.39 o
 -34   3   6      677.01      739.78     80.01 o
 -34   3   7      688.98      786.13     83.60 o
 -34   3   8      180.79      220.91     50.72 o
 -34   3   9       18.66      102.51     57.80 o
 -34   3  10       49.85       88.89     40.04 o
 -34   3  11      663.15      752.01     84.86 o
 -34   3  12     1267.26     1420.46    186.21 o
 -34   3  13      123.27      306.57     63.92 o
 -34   3  14      425.56      392.47     69.33 o
 -34   3  15       65.12       39.53     69.18 o
 -34   4   1      111.33      218.93     75.79 o
 -34   4   2      105.50      121.13     85.82 o
 -34   4   3        7.35       85.23     40.92 o
 -34   4   4      347.25      334.92     44.60 o
 -34   4   5       46.14       22.81     25.97 o
 -34   4   6       43.09       77.38     39.80 o
 -34   4   7        4.36       67.51     57.64 o
 -34   4   8      393.37      415.41     92.99 o
 -34   4   9       38.18       81.20     53.02 o
 -34   4  10     1776.87     1870.22    187.40 o
 -34   4  11      416.36      562.05    113.21 o
 -34   4  12       21.03      160.50     74.20 o
 -34   4  13       35.71       81.84     58.75 o
 -34   4  14      170.72      277.68     90.60 o
 -34   5   3       25.35      101.03     40.81 o
 -34   5   4      292.63      353.47     82.16 o
 -34   5   5       22.48       10.51     45.06 o
 -34   5   6       48.03      -10.51     37.26 o
 -34   5   7       90.46       71.01     53.66 o
 -34   5   8      461.91      669.05    118.46 o
 -34   5   9      614.68      782.73    128.81 o
 -34   5  10      486.38      502.03    106.52 o
 -34   5  11      114.94      208.26     83.11 o
 -33   0   2      586.41      659.11     70.34 o
 -33   0   4       27.45       32.79     23.62 o
 -33   0   6       71.92       55.82     28.10 o
 -33   0   8      139.15      215.27     70.22 o
 -33   0  10      188.57      297.27     83.59 o
 -33   0  12      563.21      672.23    113.05 o
 -33   0  14       13.26       27.39     42.03 o
 -33   0  16        3.89       10.83     41.24 o
 -33   0  18       57.09      203.80     79.13 o
 -33   1   1       43.50       64.45     33.01 o
 -33   1   2        2.77      -15.63     21.42 o
 -33   1   3       17.45       34.87     18.02 o
 -33   1   4       57.47       31.78     24.08 o
 -33   1   5        0.16       12.96     17.52 o
 -33   1   6      392.73      404.82     38.65 o
 -33   1   7       38.82       30.95     19.47 o
 -33   1   8      274.20      321.43     55.97 o
 -33   1   9       17.68        5.20     54.53 o
 -33   1  10       53.49        4.32     29.51 o
 -33   1  11        7.76       28.57     30.45 o
 -33   1  12       13.44       -0.94     31.84 o
 -33   1  13       51.49      124.41     45.61 o
 -33   1  14       73.97      126.05     58.43 o
 -33   1  15       25.27       44.24     36.98 o
 -33   1  16        0.71       -6.00     42.75 o
 -33   1  17       91.16      188.94     51.50 o
 -33   1  18       26.40       40.78     32.24 o
 -33   2   1      160.18      221.59     41.48 o
 -33   2   2      876.18      972.01     70.35 o
 -33   2   3       76.99       67.35     22.87 o
 -33   2   4      321.78      320.36     35.83 o
 -33   2   5       88.93      118.54     25.82 o
 -33   2   6      187.83      228.95     37.86 o
 -33   2   7        4.65       28.34     28.53 o
 -33   2   8       57.30       65.48     51.59 o
 -33   2   9       92.90      115.26     86.06 o
 -33   2  10        0.34       20.00     29.80 o
 -33   2  11       40.40       19.47     28.90 o
 -33   2  12       43.50       81.04     38.05 o
 -33   2  13       92.14      155.26     44.54 o
 -33   2  14       83.99       30.10     38.21 o
 -33   2  15       10.68      106.04     56.60 o
 -33   2  16       15.82      -44.26     35.07 o
 -33   2  17       70.90       76.23     55.57 o
 -33   2  18        0.13      -40.59     36.44 o
 -33   3   1       32.88       57.56     23.39 o
 -33   3   2       58.11       62.93     22.13 o
 -33   3   3        1.12       10.09     23.48 o
 -33   3   4        0.04       19.49     22.04 o
 -33   3   5      385.28      397.55     48.79 o
 -33   3   6        2.77       -8.53     81.28 o
 -33   3   7      115.85      130.24     67.91 o
 -33   3   8        0.08       39.20     32.32 o
 -33   3   9      672.55      826.97     86.82 o
 -33   3  10      116.49      175.62     46.42 o
 -33   3  11       39.89       33.76     40.28 o
 -33   3  12       12.17      -74.67     50.00 o
 -33   3  13        3.82      -82.95     48.40 o
 -33   3  14       96.80       92.67     67.19 o
 -33   3  15      464.90      563.01    112.09 o
 -33   3  16      422.92      603.13    112.25 o
 -33   3  17        0.02       11.46     50.63 o
 -33   4   1      106.17      138.52     37.98 o
 -33   4   2      128.41       83.25     35.64 o
 -33   4   3      457.19      423.91     48.60 o
 -33   4   4       19.98       17.48     22.86 o
 -33   4   5       29.44      -24.36     39.01 o
 -33   4   6       31.05       46.02     54.61 o
 -33   4   7       21.05      104.13     61.78 o
 -33   4   8        4.96       21.81     50.79 o
 -33   4   9      132.48      260.65     81.84 o
 -33   4  10       70.98      168.62     73.88 o
 -33   4  11      106.16      138.52     68.62 o
 -33   4  12       60.85       84.90     37.89 o
 -33   4  13       10.93      -11.29     26.84 o
 -33   4  14      193.92      227.48     67.35 o
 -33   4  15       44.73       74.64     86.94 o
 -33   4  16       84.01      113.38     43.61 o
 -33   5   1        5.72       31.10    142.74 o
 -33   5   2      296.70      293.58     54.93 o
 -33   5   3       55.49       26.02     37.18 o
 -33   5   4        1.30       23.09     43.95 o
 -33   5   5      940.17      978.74    133.27 o
 -33   5   6       66.51       92.61     65.44 o
 -33   5   7        5.90       25.77     50.08 o
 -33   5   8       31.73       28.56     31.62 o
 -33   5   9      402.02      482.93     84.94 o
 -33   5  10      120.45      141.01     43.87 o
 -33   5  11      648.19      742.13     80.12 o
 -33   5  12       78.02      112.21     40.12 o
 -33   5  13        1.45       23.07     37.34 o
 -33   5  14        8.67      -75.94     40.51 o
 -33   6   3      210.89      166.99     41.88 o
 -33   6   4       68.70      115.67     38.04 o
 -33   6   5       14.85       -7.32     30.17 o
 -33   6   6      238.01      226.31     74.83 o
 -33   6   7      178.25      144.21     56.44 o
 -33   6   8      278.73      257.81     51.37 o
 -33   6   9       35.53        3.00     37.58 o
 -33   6  10       48.13       77.30     31.95 o
 -33   6  11      165.25      204.74     48.69 o
 -32   0   2      481.38      550.14     85.90 o
 -32   0   4      170.10      256.48     53.90 o
 -32   0   6     1093.60     1031.03     82.62 o
 -32   0   8     1759.60     1882.80    168.46 o
 -32   0  10     3349.69     3502.40    231.19 o
 -32   0  12     3052.47     3313.72    232.78 o
 -32   0  14     2169.68     2333.71    197.75 o
 -32   0  16      311.80      302.36     76.59 o
 -32   0  18       29.91       57.64     51.43 o
 -32   1   1     2113.36     2186.81    101.03 o
 -32   1   2       96.74      119.76     28.08 o
 -32   1   3      303.21      348.90     36.31 o
 -32   1   4      168.38      146.75     27.39 o
 -32   1   5      614.48      580.74     44.57 o
 -32   1   6       94.09      132.23     27.09 o
 -32   1   7      758.47      860.32     54.08 o
 -32   1   8        0.31       13.00     48.72 o
 -32   1   9      353.32      335.86     56.00 o
 -32   1  10       41.75       45.89     32.89 o
 -32   1  11       85.02       54.31     36.44 o
 -32   1  12        0.00      -40.29     31.83 o
 -32   1  13       60.07       12.65     34.50 o
 -32   1  14       68.69       98.97     40.04 o
 -32   1  15        0.26       20.67     34.65 o
 -32   1  16       72.41      187.41     50.95 o
 -32   1  17      250.75      298.24     59.33 o
 -32   1  18      184.65      124.70     48.40 o
 -32   1  19     1626.94     1793.54    133.78 o
 -32   2   1       26.16       88.02     29.30 o
 -32   2   2      990.00     1030.08     59.32 o
 -32   2   3       65.22       65.97     19.92 o
 -32   2   4       31.56       26.30     24.50 o
 -32   2   5      528.19      521.35     43.11 o
 -32   2   6       58.20       81.54     34.01 o
 -32   2   7      329.30      295.82     81.28 o
 -32   2   8      243.83      321.08     55.46 o
 -32   2   9     1077.34     1174.01    140.19 o
 -32   2  10      372.42      345.76     57.05 o
 -32   2  11     2319.59     2517.42    332.30 o
 -32   2  12      682.23      740.41     81.62 o
 -32   2  13     2314.78     2144.79    137.86 o
 -32   2  14     1263.81     1444.64    115.05 o
 -32   2  15       39.01       60.64     39.60 o
 -32   2  16       73.31      160.71     48.80 o
 -32   2  17      227.73      326.50     60.57 o
 -32   2  18       10.41       53.05     40.76 o
 -32   2  19      132.59      159.99     48.96 o
 -32   3   1      448.12      499.45     63.88 o
 -32   3   2      361.15      381.42     50.28 o
 -32   3   3        6.69       38.02     21.26 o
 -32   3   4      353.68      314.74     42.52 o
 -32   3   5      217.49      262.29     38.20 o
 -32   3   6      498.55      517.63     64.48 o
 -32   3   7     1076.03     1281.16    100.63 o
 -32   3   8      208.29      297.58     80.73 o
 -32   3   9      100.82      111.61     53.66 o
 -32   3  10        9.55      -25.48     35.98 o
 -32   3  11       12.85      -29.62     36.78 o
 -32   3  12       74.16      183.74     73.40 o
 -32   3  13      146.42      177.92     55.73 o
 -32   3  14       56.41       85.03     38.84 o
 -32   3  15       17.11       29.56     43.79 o
 -32   3  16      264.48      309.42     55.88 o
 -32   3  17       11.53       54.91     36.38 o
 -32   3  18      283.48      223.60     49.48 o
 -32   4   1      721.24      749.65    104.21 o
 -32   4   2      256.00      319.92     52.46 o
 -32   4   3        2.21       44.69     23.93 o
 -32   4   4      495.69      415.14     60.19 o
 -32   4   5       22.52       46.97     39.96 o
 -32   4   6      115.61      118.68     30.82 o
 -32   4   7      161.21      150.55     42.24 o
 -32   4   8      343.44      403.42     59.07 o
 -32   4   9      518.48      558.73     94.58 o
 -32   4  10      616.61      612.66     90.84 o
 -32   4  11      574.62      699.79     75.81 o
 -32   4  12        0.82       63.20     68.55 o
 -32   4  13     1158.73     1293.37    102.54 o
 -32   4  14      391.60      544.04     69.43 o
 -32   4  15       13.60       23.39     28.29 o
 -32   4  16        0.00        9.83     49.68 o
 -32   4  17      341.77      248.71     53.76 o
 -32   5   1      195.42      126.86     36.14 o
 -32   5   2      193.52      173.58     41.73 o
 -32   5   3      217.06      184.77     50.76 o
 -32   5   4      138.23      144.72     36.61 o
 -32   5   5      152.78      161.97     45.86 o
 -32   5   6      719.58      639.21     80.57 o
 -32   5   7        3.26        1.78     26.89 o
 -32   5   8       45.93      105.73     37.82 o
 -32   5   9      159.62      172.90     43.39 o
 -32   5  10      598.63      501.11     84.07 o
 -32   5  11        0.69      -34.71     30.11 o
 -32   5  12      149.63       97.36     78.18 o
 -32   5  13       98.34      123.01     39.01 o
 -32   5  14      113.78       63.88     30.99 o
 -32   5  15       29.61       63.28     39.51 o
 -32   5  16       30.48       25.77     29.25 o
 -32   6   1       25.93       -6.30     22.41 o
 -32   6   2        8.00        3.67     21.42 o
 -32   6   3       52.96       63.81     55.65 o
 -32   6   4       12.74       54.02     85.34 o
 -32   6   5      391.91      408.38     63.09 o
 -32   6   6      307.21      209.26     46.38 o
 -32   6   7       87.06      162.10     44.29 o
 -32   6   8      386.16      350.02     74.28 o
 -32   6   9       22.68       25.22     30.53 o
 -32   6  10       12.24       33.05     51.27 o
 -32   6  11      117.92      126.45     40.76 o
 -32   6  12      413.74      419.37     64.23 o
 -32   6  13       58.13       64.27     35.27 o
 -32   7   4       47.01       -2.25     29.88 o
 -32   7   5      113.62       93.96     71.89 o
 -32   7   6       14.89        2.83     26.62 o
 -32   7   7       59.03       98.68     42.85 o
 -32   7   8        1.94        2.67     61.62 o
 -32   7   9        1.82      -13.95     29.82 o
 -31   0   2      593.75      656.28     66.49 o
 -31   0   4      436.21      402.30     70.38 o
 -31   0   6      294.83      332.45     50.35 o
 -31   0   8      180.22      284.37     71.33 o
 -31   0  10      130.84      186.13     67.19 o
 -31   0  12      135.98      179.92     70.85 o
 -31   0  14      167.29      212.88     70.54 o
 -31   0  16       49.35      126.74     74.99 o
 -31   0  18      161.55      245.84     73.56 o
 -31   0  20       74.77       52.07     51.11 o
 -31   1   1      443.23      563.54     43.96 o
 -31   1   2       72.62       79.13     22.14 o
 -31   1   3        3.51       23.14     19.27 o
 -31   1   4       18.41       21.97     19.09 o
 -31   1   5      244.75      323.02     36.10 o
 -31   1   6       28.56       47.98     22.02 o
 -31   1   7       11.82       12.92     16.77 o
 -31   1   8      270.60      295.46     49.48 o
 -31   1   9      560.37      608.74    106.68 o
 -31   1  10       36.79       42.71     34.66 o
 -31   1  11       15.34        6.14     26.27 o
 -31   1  12       41.18      102.01     47.53 o
 -31   1  13       98.59       87.38     50.55 o
 -31   1  14       28.26       87.89     35.03 o
 -31   1  15        0.27      -22.36     24.63 o
 -31   1  16        1.16       19.78     27.00 o
 -31   1  17        0.10        1.27     31.95 o
 -31   1  18       25.07        1.24     41.56 o
 -31   1  19        0.20      114.23     56.52 o
 -31   1  20       43.38      159.41     47.09 o
 -31   2   1       57.51       45.66     23.37 o
 -31   2   2       96.30      134.86     29.85 o
 -31   2   3      687.33      740.74     50.21 o
 -31   2   4     1022.27     1042.53     59.61 o
 -31   2   5      109.65       94.24     20.25 o
 -31   2   6       86.52       93.80     28.26 o
 -31   2   7      512.51      459.49     46.44 o
 -31   2   8        0.08       45.93     29.96 o
 -31   2   9      284.85      385.58     55.45 o
 -31   2  10       51.20       67.31     73.24 o
 -31   2  11      332.36      361.21     57.94 o
 -31   2  12       12.72       11.14     30.53 o
 -31   2  13      141.42      153.64     46.28 o
 -31   2  14       30.44       12.54     25.34 o
 -31   2  15      160.56      159.40     35.50 o
 -31   2  16      116.14       83.53     30.50 o
 -31   2  17       14.29       13.00     32.41 o
 -31   2  18       12.36       24.99     27.02 o
 -31   2  19      240.06      293.10     45.97 o
 -31   2  20       10.30       91.99     33.30 o
 -31   3   1       11.33       21.12     17.93 o
 -31   3   2       43.01       87.45     23.87 o
 -31   3   3        4.73       35.63     23.82 o
 -31   3   4      148.69      180.08     28.47 o
 -31   3   5      339.19      367.39     44.75 o
 -31   3   6       46.10       57.00     49.04 o
 -31   3   7        6.43       20.77     31.61 o
 -31   3   8        1.33       23.00     55.17 o
 -31   3   9      124.76      126.72     34.36 o
 -31   3  10        7.43       57.86     41.00 o
 -31   3  11       12.90        0.51     63.69 o
 -31   3  12        3.00       24.92     25.81 o
 -31   3  13       43.15      -14.72     29.29 o
 -31   3  14        1.89      -24.08     30.99 o
 -31   3  15        0.34      -39.91     31.76 o
 -31   3  16        2.30       10.96     30.72 o
 -31   3  17      562.05      643.49    116.87 o
 -31   3  18        8.98       -4.65     29.37 o
 -31   3  19        5.05        1.89     40.20 o
 -31   4   1        0.06        5.36     19.61 o
 -31   4   2        7.89       11.62     17.05 o
 -31   4   3      317.26      286.90     46.04 o
 -31   4   4       57.74       48.66     26.75 o
 -31   4   5       83.84      112.13     36.86 o
 -31   4   6      274.46      361.86     51.90 o
 -31   4   7        1.99      -21.84     30.09 o
 -31   4   8       38.82       65.94     28.92 o
 -31   4   9       90.68      140.77     37.86 o
 -31   4  10      816.58      924.82     83.69 o
 -31   4  11      754.07      750.33    119.02 o
 -31   4  12     1242.18     1245.54     99.72 o
 -31   4  13      436.48      387.79     60.27 o
 -31   4  14       21.09       64.23     32.73 o
 -31   4  15      689.70      783.43     83.00 o
 -31   4  16      625.14      661.55     77.00 o
 -31   4  17        3.32       22.32     42.99 o
 -31   4  18        7.46       30.63     51.91 o
 -31   5   1      243.88      262.03     58.29 o
 -31   5   2       85.18       97.69     29.63 o
 -31   5   3       34.66       13.26     30.12 o
 -31   5   4       10.85       14.97     24.12 o
 -31   5   5      182.33      125.87     33.19 o
 -31   5   6      495.09      505.92     91.55 o
 -31   5   7      192.56      202.93     42.84 o
 -31   5   8      115.83      117.31     38.84 o
 -31   5   9        3.23       35.71     32.08 o
 -31   5  10     1232.91     1344.04    102.72 o
 -31   5  11       73.00       47.01     41.08 o
 -31   5  12      263.02      292.72    138.04 o
 -31   5  13       70.11       27.13     44.18 o
 -31   5  14      347.33      455.21    111.45 o
 -31   5  15       53.41      112.47     65.28 o
 -31   5  16      170.55      258.72     55.06 o
 -31   5  17      182.18      146.00     42.77 o
 -31   6   1        3.64       46.00     27.27 o
 -31   6   2       47.71       20.84     23.60 o
 -31   6   3        1.12      -15.61     46.65 o
 -31   6   4       45.57       71.64     36.46 o
 -31   6   5        8.30      -26.01     24.10 o
 -31   6   6        1.24       -9.06     22.24 o
 -31   6   7       21.10      -17.05     25.09 o
 -31   6   8       46.12      -11.64     57.40 o
 -31   6   9      116.68      122.36     56.52 o
 -31   6  10      234.26      191.74     90.12 o
 -31   6  11      187.44      169.81     42.11 o
 -31   6  12       17.32       37.56     60.19 o
 -31   6  13      167.50      334.18     60.95 o
 -31   6  14        1.85      -11.19     29.87 o
 -31   6  15      328.44      289.99     57.53 o
 -31   7   1      112.16      135.14     41.54 o
 -31   7   2       24.63        6.11     64.25 o
 -31   7   3       14.23        8.14     69.82 o
 -31   7   4       11.35       30.44     27.55 o
 -31   7   5      103.47      134.63     40.65 o
 -31   7   6      297.29      340.11     83.59 o
 -31   7   7       32.01       48.87     38.10 o
 -31   7   8      102.41      161.22     69.34 o
 -31   7   9        0.39       31.77     32.72 o
 -31   7  10       34.60       45.12     29.79 o
 -31   7  11      201.25      249.93     56.82 o
 -31   7  12        6.96       87.93     37.49 o
 -31   7  13        0.40       12.31     43.39 o
 -30   0   2      223.96      281.39     45.54 o
 -30   0   4        8.93        8.49     22.90 o
 -30   0   6       77.40       63.64     31.80 o
 -30   0   8      307.98      379.43     79.45 o
 -30   0  10      632.71      621.12    100.79 o
 -30   0  12      223.24      193.93     55.41 o
 -30   0  14      996.21     1127.13    137.25 o
 -30   0  16      380.63      544.22    101.42 o
 -30   0  18       24.11       41.40     55.73 o
 -30   0  20      115.86      154.13     63.53 o
 -30   1   1      845.82      878.32     53.55 o
 -30   1   2      155.96      196.95     28.94 o
 -30   1   3      233.74      204.31     41.14 o
 -30   1   4      134.40      118.56     35.07 o
 -30   1   5     1745.13     1776.44     74.13 o
 -30   1   6       47.61       53.00     22.32 o
 -30   1   7      669.78      665.05     46.29 o
 -30   1   8      339.39      324.24     39.46 o
 -30   1   9      477.58      537.91     63.97 o
 -30   1  10       47.14      100.09     49.92 o
 -30   1  11       36.23       59.56     32.08 o
 -30   1  12      190.31      266.88     57.96 o
 -30   1  13      520.13      516.16     71.45 o
 -30   1  14       23.73       30.49     42.43 o
 -30   1  15      126.47      110.24     64.41 o
 -30   1  16        3.82      -17.41     25.55 o
 -30   1  17      110.82       87.68     31.40 o
 -30   1  18       33.12       29.08     34.40 o
 -30   1  19      513.91      482.13     55.40 o
 -30   1  20      152.39      103.96     39.97 o
 -30   1  21       72.29      160.35     36.89 o
 -30   2   1       70.71       80.40     22.45 o
 -30   2   2     1098.01     1072.85     57.76 o
 -30   2   3      187.35      201.94     27.06 o
 -30   2   4       21.55       22.22     15.35 o
 -30   2   5       43.41       32.82     29.51 o
 -30   2   6       79.88       81.85     21.42 o
 -30   2   7      733.74      784.09     57.17 o
 -30   2   8      205.10      194.89     24.36 o
 -30   2   9        0.40       45.97     22.54 o
 -30   2  10      235.19      311.92     45.95 o
 -30   2  11        9.44       62.66     43.63 o
 -30   2  12       78.15       52.45     27.93 o
 -30   2  13      756.28      744.27     71.92 o
 -30   2  14      747.71      703.85     70.44 o
 -30   2  15      215.50      201.50     42.55 o
 -30   2  16        4.93       44.05     29.09 o
 -30   2  17       22.18       89.09     50.76 o
 -30   2  18       89.23       21.01     48.96 o
 -30   2  19       32.57       86.52     28.84 o
 -30   2  20      250.57      292.69     45.52 o
 -30   2  21       33.54        4.03     42.03 o
 -30   3   1       59.14       79.51     20.53 o
 -30   3   2      699.80      717.49     54.55 o
 -30   3   3      591.18      630.58     40.62 o
 -30   3   4      391.77      399.81     35.80 o
 -30   3   5        0.63       21.86     14.98 o
 -30   3   6       51.86       74.35     33.44 o
 -30   3   7      157.63      148.34     38.03 o
 -30   3   8     1100.64     1134.26     84.83 o
 -30   3   9      188.29      123.80     32.24 o
 -30   3  10      104.11       32.36     24.20 o
 -30   3  11       10.00       17.81     25.38 o
 -30   3  12      676.61      621.92     67.78 o
 -30   3  13      233.75      168.13     45.22 o
 -30   3  14        6.42       22.28     27.26 o
 -30   3  15       96.31      107.71     41.32 o
 -30   3  16      562.80      603.06     74.05 o
 -30   3  17       44.10       62.20     36.62 o
 -30   3  18       41.08        9.30     28.31 o
 -30   3  19      204.49      257.15     52.86 o
 -30   3  20      107.81       56.66     34.88 o
 -30   4   1      193.03      259.39     32.88 o
 -30   4   2      164.12      197.87     27.95 o
 -30   4   3       18.73       27.15     24.22 o
 -30   4   4      347.71      404.21     44.49 o
 -30   4   5        0.46        4.03     29.10 o
 -30   4   6      470.26      490.66     60.71 o
 -30   4   7        0.32       12.94     36.22 o
 -30   4   8      479.23      515.88     62.98 o
 -30   4   9      276.35      325.96     88.85 o
 -30   4  10      696.31      874.49     81.86 o
 -30   4  11        4.97       20.03     28.46 o
 -30   4  12       38.22      169.10     57.16 o
 -30   4  13      447.45      538.27     67.52 o
 -30   4  14        2.05      -20.98     30.86 o
 -30   4  15       66.80      128.08     40.19 o
 -30   4  16       80.34      169.48     48.51 o
 -30   4  17     1096.23     1013.93     93.99 o
 -30   4  18      149.78       84.91     38.33 o
 -30   4  19        0.13       63.98     37.83 o
 -30   5   1      213.58      237.18     35.61 o
 -30   5   2      175.64      219.10     37.24 o
 -30   5   3       60.51       50.47     36.10 o
 -30   5   4      106.32       86.06     86.70 o
 -30   5   5       39.67       64.02     43.15 o
 -30   5   6      795.36      768.23     94.50 o
 -30   5   7      110.41      200.00     69.26 o
 -30   5   8        2.50       14.23     26.23 o
 -30   5   9      263.38      278.68     52.22 o
 -30   5  10        5.14       77.74     54.85 o
 -30   5  11        6.27        4.60     26.32 o
 -30   5  12      195.65      207.16     45.94 o
 -30   5  13       38.55       57.48     49.36 o
 -30   5  14       24.73      111.81     42.19 o
 -30   5  15      124.03       82.58     37.30 o
 -30   5  16      363.75      477.85     89.24 o
 -30   5  17      127.72      226.11     55.11 o
 -30   5  18      128.53      211.45     50.60 o
 -30   6   1       80.65      124.68     38.91 o
 -30   6   2        1.21       -7.56     28.28 o
 -30   6   3      163.32      220.03     59.55 o
 -30   6   4      137.61       92.27     44.98 o
 -30   6   5       47.98       -2.70     26.96 o
 -30   6   6       12.18       47.65     35.88 o
 -30   6   7     1025.83      992.66     89.43 o
 -30   6   8       29.51       63.51     44.18 o
 -30   6   9       10.10       22.11     29.78 o
 -30   6  10      108.47      198.30     45.04 o
 -30   6  11      325.25      370.78     59.37 o
 -30   6  12      193.86      130.20     43.22 o
 -30   6  13      330.62      477.42     68.76 o
 -30   6  14       96.48       69.61     68.31 o
 -30   6  15      116.69      126.92     42.28 o
 -30   6  16      193.42      169.76     48.25 o
 -30   6  17      104.71       93.75     40.12 o
 -30   7   1      100.59       91.51     45.38 o
 -30   7   2      191.54      149.84     37.02 o
 -30   7   3       75.51       54.99     30.95 o
 -30   7   4        1.66      -32.88     27.71 o
 -30   7   5        6.62       30.11     30.86 o
 -30   7   6      463.71      500.01     69.57 o
 -30   7   7       78.64       79.10     76.90 o
 -30   7   8      235.26      210.81     46.43 o
 -30   7   9      107.31      142.64     45.08 o
 -30   7  10       69.87       69.33     35.86 o
 -30   7  11       44.35       14.61     28.26 o
 -30   7  12       77.59       48.87     33.65 o
 -30   7  13      278.27      455.36     67.85 o
 -30   7  14      102.59      145.12     77.46 o
 -30   8   2       14.63        1.52     34.15 o
 -30   8   3      313.28      312.56     55.90 o
 -30   8   4      266.20      277.32     51.98 o
 -30   8   5      170.29      206.93     53.98 o
 -30   8   6        1.32        5.83     29.22 o
 -30   8   7      224.17      270.61     54.21 o
 -30   8   8       27.76       -2.11     28.82 o
 -30   8   9      243.68      293.13     55.37 o
 -30   8  10      156.61      168.86     87.41 o
 -30   8  11        0.01       64.14     53.18 o
 -29   0   2      295.84      262.25     42.89 o
 -29   0   4     1167.01     1294.44     87.21 o
 -29   0   6      807.74      898.73    135.02 o
 -29   0   8       49.10       30.41     30.57 o
 -29   0  10        3.20      -10.67     31.53 o
 -29   0  12        5.47       27.86     46.17 o
 -29   0  14      235.52      236.44     68.62 o
 -29   0  16        6.37      -67.35     57.64 o
 -29   0  18      162.69      228.96     83.91 o
 -29   0  20       94.75      205.87     46.77 o
 -29   0  22       44.81       78.62     34.51 o
 -29   1   1       60.89      106.12     18.62 o
 -29   1   2      331.34      316.63     28.47 o
 -29   1   3      193.88      235.32     30.43 o
 -29   1   4       54.39      107.02     26.03 o
 -29   1   5      155.94      173.99     26.28 o
 -29   1   6       64.34       81.85     18.47 o
 -29   1   7       12.99       19.26     21.03 o
 -29   1   8       78.70       67.29     28.02 o
 -29   1   9       84.79       71.76     30.83 o
 -29   1  10       10.84       33.78     19.15 o
 -29   1  11        4.13        0.19     19.23 o
 -29   1  12        1.26       22.94     23.11 o
 -29   1  13        0.04       27.16     28.50 o
 -29   1  14       52.62       68.63     40.00 o
 -29   1  15       71.61       97.22     28.97 o
 -29   1  16        5.49       50.87     25.46 o
 -29   1  17        2.83       14.80     22.96 o
 -29   1  18        0.38       -4.39     20.94 o
 -29   1  19        0.13       15.03     23.46 o
 -29   1  20       88.87      141.62     33.60 o
 -29   1  21      108.50      193.12     38.00 o
 -29   1  22       15.53       74.32     58.14 o
 -29   2   1       54.56       53.95     19.37 o
 -29   2   2        2.95       15.85     15.76 o
 -29   2   3      129.16      142.88     23.44 o
 -29   2   4       30.81       39.70     18.51 o
 -29   2   5      240.79      263.77     25.47 o
 -29   2   6       62.65       53.42     16.25 o
 -29   2   7      232.26      217.02     26.88 o
 -29   2   8      185.00      233.20     39.01 o
 -29   2   9       31.25       66.65     32.48 o
 -29   2  10      110.38       76.97     27.61 o
 -29   2  11      335.77      342.48     48.34 o
 -29   2  12      108.04       80.32     26.03 o
 -29   2  13       20.07       50.76     30.25 o
 -29   2  14       49.79       83.40     75.55 o
 -29   2  15       57.95      104.90     37.18 o
 -29   2  16       13.00       29.55     22.16 o
 -29   2  17       13.22       43.16     29.13 o
 -29   2  18        8.65        6.64     32.24 o
 -29   2  19       37.03       42.01     56.84 o
 -29   2  20       40.90       14.19     20.95 o
 -29   2  21       12.53       43.22     27.27 o
 -29   2  22       44.56       59.21     26.54 o
 -29   3   1       46.84       57.76     17.83 o
 -29   3   2       40.50       43.18     15.54 o
 -29   3   3        5.61       41.94     16.58 o
 -29   3   4       12.71       -4.90     16.10 o
 -29   3   5      282.42      293.27     34.89 o
 -29   3   6       77.52       78.50     25.21 o
 -29   3   7      503.03      522.79     60.27 o
 -29   3   8      104.94       74.14     27.89 o
 -29   3   9        9.21       16.55     24.79 o
 -29   3  10       54.08       86.46     33.74 o
 -29   3  11      143.24      168.25     40.85 o
 -29   3  12      317.00      317.97     51.10 o
 -29   3  13      392.31      417.61     64.17 o
 -29   3  14       22.44       23.50     35.90 o
 -29   3  15       62.98      135.65     42.28 o
 -29   3  16       61.15      101.38     49.60 o
 -29   3  17      174.71      249.35     49.79 o
 -29   3  18      248.32      254.11     51.32 o
 -29   3  19        9.39       23.48     26.27 o
 -29   3  20        0.16       11.92     25.36 o
 -29   3  21       22.58       58.51     36.02 o
 -29   4   1     1231.48     1162.92     74.50 o
 -29   4   2      128.25      126.73     24.39 o
 -29   4   3        1.36        4.11     16.59 o
 -29   4   4      228.73      208.71     36.22 o
 -29   4   5      594.41      620.76     56.53 o
 -29   4   6        1.20        8.99     26.59 o
 -29   4   7      100.19      113.59     33.70 o
 -29   4   8      876.37      899.67     78.81 o
 -29   4   9       37.29        9.98     23.71 o
 -29   4  10       19.90        6.68     23.29 o
 -29   4  11      177.56      193.12     42.15 o
 -29   4  12      685.46      697.12     73.51 o
 -29   4  13       36.52       29.75     36.54 o
 -29   4  14       51.65       59.95     34.87 o
 -29   4  15       73.71       62.88     92.75 o
 -29   4  16       16.41       47.16     41.95 o
 -29   4  17       54.51       87.12     40.02 o
 -29   4  18      139.13      170.68     90.52 o
 -29   4  19       98.81      117.47     42.69 o
 -29   4  20        4.49      -19.22     33.07 o
 -29   5   1      552.60      673.50     58.70 o
 -29   5   2      449.06      440.17     46.76 o
 -29   5   3      316.17      385.39     45.54 o
 -29   5   4      100.13       88.37     25.17 o
 -29   5   5        7.02       18.54     47.05 o
 -29   5   6      409.60      507.12     60.27 o
 -29   5   7      531.20      607.24     67.04 o
 -29   5   8      183.78      300.82     70.14 o
 -29   5   9      100.42      106.95     37.62 o
 -29   5  10       63.69        9.39     25.80 o
 -29   5  11       91.98       97.69     41.72 o
 -29   5  12      132.10       88.01     35.75 o
 -29   5  13        0.20       50.86     33.97 o
 -29   5  14       23.04      106.07     37.68 o
 -29   5  15      409.18      423.64     62.90 o
 -29   5  16      149.18      187.21     50.10 o
 -29   5  17      323.71      307.50     67.51 o
 -29   5  18        2.15       27.97     32.46 o
 -29   5  19      138.42      134.36     43.63 o
 -29   6   1      199.53      224.94     36.89 o
 -29   6   2       44.38       21.81     23.03 o
 -29   6   3        0.76        6.77     26.46 o
 -29   6   4      580.21      688.11    138.12 o
 -29   6   5      185.50      101.17     34.10 o
 -29   6   6      455.28      485.09     61.94 o
 -29   6   7      624.39      582.82    118.38 o
 -29   6   8      132.85      149.05     39.88 o
 -29   6   9      652.97      781.33     81.97 o
 -29   6  10      963.12      983.94     89.51 o
 -29   6  11        5.08       51.66     60.90 o
 -29   6  12       16.76      -16.50     27.93 o
 -29   6  13      165.07      114.99     38.92 o
 -29   6  14      550.16      577.16    124.59 o
 -29   6  15        5.28        2.32     26.40 o
 -29   6  16      310.94      387.61     78.02 o
 -29   6  17      339.96      426.04     68.59 o
 -29   6  18      231.86      344.99    132.79 o
 -29   7   1        3.51        2.49     24.83 o
 -29   7   2      109.94      259.49     52.08 o
 -29   7   3      201.91      127.36    107.16 o
 -29   7   4      263.61      220.38     44.41 o
 -29   7   5        2.79       -6.25     25.06 o
 -29   7   6        9.67       36.10     32.22 o
 -29   7   7        6.17       42.89     33.05 o
 -29   7   8      126.46      155.15     48.43 o
 -29   7   9      332.80      427.23     63.24 o
 -29   7  10       39.87      108.62     42.50 o
 -29   7  11      329.23      358.13     61.34 o
 -29   7  12        0.78        8.88     27.09 o
 -29   7  13      102.61       48.27     30.76 o
 -29   7  14      306.09      315.81    118.78 o
 -29   7  15      222.23      301.21     60.42 o
 -29   7  16       62.81       48.03     34.59 o
 -29   8   1       33.85       43.77     31.36 o
 -29   8   2        0.18       -1.53     44.82 o
 -29   8   3      142.26      131.52     39.29 o
 -29   8   4       23.03       27.16    129.77 o
 -29   8   5        0.27       -3.11     27.97 o
 -29   8   6       23.84       16.12     30.32 o
 -29   8   7      255.76      234.83     52.68 o
 -29   8   8       94.95       40.86     41.48 o
 -29   8   9      122.19      129.12     46.88 o
 -29   8  10      126.00      169.97     47.91 o
 -29   8  11      272.29      233.32     54.59 o
 -29   8  12      210.15      227.82     53.32 o
 -29   8  13        8.58      121.92     43.62 o
 -28   0   2        1.74       31.45     76.98 o
 -28   0   4        2.67       -1.90     21.47 o
 -28   0   6      546.62      498.44     53.41 o
 -28   0   8     3898.88     3750.47    218.45 o
 -28   0  10        4.12      -25.00     34.87 o
 -28   0  12     1588.73     1550.09    130.56 o
 -28   0  14     1303.18     1346.13     90.71 o
 -28   0  16       42.58       59.37     28.30 o
 -28   0  18       46.90       11.02     26.71 o
 -28   0  20      789.83      816.40     82.58 o
 -28   0  22       28.01       31.47     38.53 o
 -28   1   1      695.44      719.49     40.35 o
 -28   1   2       98.37      106.51     17.78 o
 -28   1   3     1784.06     1682.99     59.09 o
 -28   1   4      300.20      331.29     31.80 o
 -28   1   5      456.06      515.48     33.27 o
 -28   1   6        3.44       27.54     14.47 o
 -28   1   7      108.00      147.85     25.15 o
 -28   1   8       56.76       56.80     17.89 o
 -28   1   9     1035.78      895.78     63.99 o
 -28   1  10        0.71       19.30     16.47 o
 -28   1  11      748.08      625.26     56.26 o
 -28   1  12      114.49       77.27     29.75 o
 -28   1  13      391.19      374.86     41.29 o
 -28   1  14      664.27      598.59     52.43 o
 -28   1  15       86.18       81.04     41.58 o
 -28   1  16        2.59       22.62     27.59 o
 -28   1  17      334.60      286.32     41.34 o
 -28   1  18        7.77      -17.87     21.69 o
 -28   1  19       21.31       24.79     25.17 o
 -28   1  20        4.75        1.90     20.16 o
 -28   1  21      578.71      589.96     75.44 o
 -28   1  22        2.28       38.41     24.00 o
 -28   1  23       49.40       67.24     20.86 o
 -28   2   1        0.91       29.34     13.84 o
 -28   2   2       90.40      121.18     19.61 o
 -28   2   3      235.46      242.53     24.76 o
 -28   2   4      196.23      211.51     23.28 o
 -28   2   5       59.49       83.45     17.14 o
 -28   2   6      183.20      201.37     25.78 o
 -28   2   7      182.15      201.65     40.29 o
 -28   2   8     2469.93     2312.38     87.12 o
 -28   2   9     1811.03     1897.66    103.22 o
 -28   2  10      649.69      632.50     63.00 o
 -28   2  11      688.57      712.74     66.62 o
 -28   2  12      315.03      239.80     57.96 o
 -28   2  13       51.90       42.91     22.42 o
 -28   2  14      152.56      177.39     43.25 o
 -28   2  15      748.51      723.19     71.47 o
 -28   2  16       31.01      107.23     34.36 o
 -28   2  17        1.27       48.92     28.07 o
 -28   2  18        9.37       23.25     28.10 o
 -28   2  19        6.45      -18.29     23.96 o
 -28   2  20      114.81      142.04     82.64 o
 -28   2  21        0.61        6.28     28.32 o
 -28   2  22        3.53       51.29     32.87 o
 -28   3   1      364.47      406.76     31.91 o
 -28   3   2      288.99      332.06     32.93 o
 -28   3   3      459.74      414.99     50.19 o
 -28   3   4     1099.15     1121.08     55.63 o
 -28   3   5      691.09      640.29     52.05 o
 -28   3   6      800.65      865.68     48.30 o
 -28   3   7      145.67      137.65     32.48 o
 -28   3   8      141.21      125.94     53.34 o
 -28   3   9      214.62      201.38     39.17 o
 -28   3  10      198.02      189.57     39.20 o
 -28   3  11       21.39       44.32     27.81 o
 -28   3  12       10.80        6.82     32.96 o
 -28   3  13       39.17       38.34     41.32 o
 -28   3  14      441.95      435.93     67.59 o
 -28   3  15      366.90      391.32     56.36 o
 -28   3  16       98.15      149.48     67.75 o
 -28   3  17      298.04      289.61     53.02 o
 -28   3  18        5.20       12.31     29.70 o
 -28   3  19       28.64       46.74     67.51 o
 -28   3  20       29.95       27.26     30.28 o
 -28   3  21        0.04      -16.78     64.17 o
 -28   3  22       70.25      230.83     52.61 o
 -28   4   1        3.11       30.36     19.20 o
 -28   4   2      137.35      110.52     21.32 o
 -28   4   3       36.56       41.63     18.27 o
 -28   4   4      510.45      505.66     39.80 o
 -28   4   5      441.35      405.02     66.62 o
 -28   4   6     1340.81     1201.33     87.05 o
 -28   4   7      240.61      249.77     43.21 o
 -28   4   8      328.56      360.72     51.14 o
 -28   4   9      526.02      553.84     63.20 o
 -28   4  10      193.05      180.16     39.20 o
 -28   4  11      219.46      148.54     54.69 o
 -28   4  12      513.18      565.65     65.80 o
 -28   4  13       87.09       95.22     58.75 o
 -28   4  14        5.04       -3.76     27.22 o
 -28   4  15       51.40       86.13     39.76 o
 -28   4  16      324.50      390.64     90.52 o
 -28   4  17      539.69      444.33     64.32 o
 -28   4  18        8.09       15.01     28.42 o
 -28   4  19      210.72      222.17     50.39 o
 -28   4  20      206.32      245.56     53.73 o
 -28   4  21       77.00      105.33     42.92 o
 -28   5   1       70.17      109.27     23.22 o
 -28   5   2       61.58      110.28     25.95 o
 -28   5   3      370.57      384.01     53.64 o
 -28   5   4       47.21       55.98     24.93 o
 -28   5   5      507.38      412.57     56.04 o
 -28   5   6       55.07       16.46     23.71 o
 -28   5   7      537.68      610.05     65.84 o
 -28   5   8      895.38     1050.01     89.16 o
 -28   5   9      458.26      465.49     59.99 o
 -28   5  10      652.81      668.10     73.16 o
 -28   5  11       46.49      -15.43     24.37 o
 -28   5  12      182.99      177.57     38.43 o
 -28   5  13     1179.06     1256.59    100.58 o
 -28   5  14      643.72      798.33     89.08 o
 -28   5  15      230.79      212.77     43.82 o
 -28   5  16      119.22      185.46     47.48 o
 -28   5  17      127.64      197.54     49.96 o
 -28   5  18      181.51      212.26     49.09 o
 -28   5  19       17.03       21.24     29.17 o
 -28   5  20       37.05       37.08     32.76 o
 -28   6   1      100.09       79.30     29.13 o
 -28   6   2        5.63       -7.49     23.08 o
 -28   6   3      262.04      278.79     47.28 o
 -28   6   4        0.41      -21.49     31.13 o
 -28   6   5      388.94      440.00     63.05 o
 -28   6   6       68.52       67.25     72.76 o
 -28   6   7     1161.72     1331.43     99.85 o
 -28   6   8        0.27       -1.44     29.44 o
 -28   6   9       57.48       56.94     29.33 o
 -28   6  10      102.59       22.66     42.75 o
 -28   6  11      399.69      373.74     57.64 o
 -28   6  12        8.45      -17.54     32.53 o
 -28   6  13      120.67      204.16     46.34 o
 -28   6  14      255.44      231.15     49.09 o
 -28   6  15      303.86      314.35     56.01 o
 -28   6  16      234.24      346.21     59.69 o
 -28   6  17       49.25       52.14     30.35 o
 -28   6  18       24.21       93.03     41.05 o
 -28   6  19       19.09       93.26     44.16 o
 -28   7   1      131.68      217.04     37.10 o
 -28   7   2        0.15       13.46     30.14 o
 -28   7   3        3.63      -19.91     27.10 o
 -28   7   4      230.12      305.75     64.25 o
 -28   7   5        0.39       11.30     23.91 o
 -28   7   6      142.19      110.14     35.51 o
 -28   7   7        4.72       24.28     29.68 o
 -28   7   8       61.51       51.58     29.47 o
 -28   7   9        8.37       12.32     29.38 o
 -28   7  10     1296.00     1330.40    104.72 o
 -28   7  11       93.57       71.50     62.34 o
 -28   7  12      321.36      306.67     56.10 o
 -28   7  13        3.55        8.42     30.74 o
 -28   7  14        1.38        2.38     35.03 o
 -28   7  15       88.44      123.85     78.34 o
 -28   7  16      680.21      714.57     85.45 o
 -28   7  17      111.53       71.67     36.33 o
 -28   8   1       56.37       37.89    116.23 o
 -28   8   2      195.59      247.92     49.40 o
 -28   8   3       58.18       89.68     37.71 o
 -28   8   4       17.78        8.79     35.19 o
 -28   8   5       54.54       64.33     66.48 o
 -28   8   6        7.11       31.43     31.46 o
 -28   8   7       92.38      126.86     71.09 o
 -28   8   8      128.62      106.67     52.46 o
 -28   8   9      370.24      362.27     64.55 o
 -28   8  10      226.04      212.47     53.14 o
 -28   8  11      848.70      937.38    166.31 o
 -28   8  12       67.76       44.56     40.20 o
 -28   8  13      193.10      247.68     58.09 o
 -28   8  14      156.65      118.90     39.04 o
 -28   8  15        0.77       45.24     36.26 o
 -28   9   1      113.51       25.39     28.89 o
 -28   9   2        0.57       38.98     34.73 o
 -28   9   3      140.86      135.27     62.57 o
 -28   9   4      300.31      221.51     64.41 o
 -28   9   5       80.79       42.30     25.45 o
 -28   9   6        9.26       54.03     32.17 o
 -28   9   7      654.44      774.58     87.41 o
 -28   9   8      107.76       67.22     40.96 o
 -28   9   9       51.83       64.46     37.93 o
 -28   9  10     1771.38     2090.56    142.55 o
 -28   9  11       18.86       18.28     79.05 o
 -27   0   2       90.26      141.26     29.21 o
 -27   0   4       96.01      102.05     35.43 o
 -27   0   6      461.60      434.68     51.66 o
 -27   0   8      862.16      805.08     60.14 o
 -27   0  10        0.24        5.91     21.42 o
 -27   0  12      912.29      898.83     69.93 o
 -27   0  14      182.09      115.41     32.24 o
 -27   0  16       15.74       22.37     28.91 o
 -27   0  18        1.21       -6.33     19.38 o
 -27   0  20       18.39       28.41     30.79 o
 -27   0  22        3.35       -5.49     27.87 o
 -27   1   1       48.19       71.50     15.07 o
 -27   1   2      230.51      273.20     22.34 o
 -27   1   3      105.73      148.71     17.47 o
 -27   1   4      134.23      139.16     16.68 o
 -27   1   5       60.04       76.40     15.54 o
 -27   1   6        2.64       31.20     14.92 o
 -27   1   7      737.13      729.88     38.80 o
 -27   1   8        1.25       48.61     18.95 o
 -27   1   9      238.91      210.55     35.51 o
 -27   1  10        0.33       27.36     16.09 o
 -27   1  11       77.31       67.38     29.79 o
 -27   1  12       33.69       50.53     32.56 o
 -27   1  13        3.91       25.79     24.43 o
 -27   1  14       11.88       43.28     18.49 o
 -27   1  15      165.22      231.11     31.99 o
 -27   1  16       38.93       58.28     18.26 o
 -27   1  17       21.61       21.56     18.36 o
 -27   1  18       15.12       48.90     15.49 o
 -27   1  19       78.53      121.92     19.79 o
 -27   1  20        9.66       32.59     18.80 o
 -27   1  21       69.38      128.55     24.90 o
 -27   1  22        7.71       13.77     31.12 o
 -27   1  23       88.28       71.00     21.52 o
 -27   2   1        0.78       20.24     13.19 o
 -27   2   2      699.10      669.55     33.46 o
 -27   2   3      288.08      284.31     26.09 o
 -27   2   4      191.25      186.68     20.75 o
 -27   2   5      118.70      102.17     18.93 o
 -27   2   6       96.72      128.93     21.45 o
 -27   2   7      120.13       93.31     26.98 o
 -27   2   8       98.32       66.65     19.40 o
 -27   2   9      227.74      214.35     39.35 o
 -27   2  10       68.30       59.74     72.37 o
 -27   2  11       60.17       71.50     26.72 o
 -27   2  12       56.81       25.19     66.32 o
 -27   2  13      167.02      169.52     38.32 o
 -27   2  14        0.08      -24.55     22.79 o
 -27   2  15      120.14      167.00     89.88 o
 -27   2  16       52.43       41.52     29.95 o
 -27   2  17       11.39       53.33     18.39 o
 -27   2  18      239.21      208.40     29.47 o
 -27   2  19        5.80      -13.87     18.83 o
 -27   2  20      139.58      160.93     28.60 o
 -27   2  21       62.63       51.28     18.90 o
 -27   2  22      197.66      198.06     43.74 o
 -27   2  23      159.71      226.09     32.37 o
 -27   3   1       48.19       66.63     17.69 o
 -27   3   2       99.02      118.69     20.96 o
 -27   3   3      805.34      859.75     49.11 o
 -27   3   4       54.32       33.97     24.16 o
 -27   3   5      168.50      196.68     25.60 o
 -27   3   6       45.80       77.13     21.17 o
 -27   3   7      168.56      153.06     24.03 o
 -27   3   8        5.64       23.56     19.04 o
 -27   3   9        0.06        7.76     21.23 o
 -27   3  10      342.27      362.68     49.72 o
 -27   3  11       53.96       58.96     27.66 o
 -27   3  12        5.99        2.90     21.69 o
 -27   3  13      443.75      450.53     92.83 o
 -27   3  14       28.29       -4.64     25.24 o
 -27   3  15      278.46      227.34     46.65 o
 -27   3  16        0.11       27.17     30.60 o
 -27   3  17        3.72       34.25     21.28 o
 -27   3  18       45.98       38.18     23.09 o
 -27   3  19      148.39      166.34     29.67 o
 -27   3  20      152.09      118.21     41.03 o
 -27   3  21       19.76       34.36     20.93 o
 -27   3  22      107.08      129.47     28.24 o
 -27   4   1       74.99       75.00     19.39 o
 -27   4   2       44.70       74.70     19.99 o
 -27   4   3      287.46      322.50     31.97 o
 -27   4   4      132.77      133.93     22.52 o
 -27   4   5      593.09      775.67     47.21 o
 -27   4   6      244.76      243.46     72.68 o
 -27   4   7      299.03      305.88     46.99 o
 -27   4   8     1994.60     2082.54    114.50 o
 -27   4   9        4.49       -4.18     24.34 o
 -27   4  10      162.92      223.53     49.52 o
 -27   4  11       22.37       48.19     33.20 o
 -27   4  12     1091.03     1214.82     91.97 o
 -27   4  13       78.55      157.19     41.82 o
 -27   4  14      246.49      338.20     52.02 o
 -27   4  15      470.09      684.92     76.34 o
 -27   4  16        5.24      -31.41     28.46 o
 -27   4  17       95.47       78.16     26.85 o
 -27   4  18       98.08      115.43     32.62 o
 -27   4  19        0.02       50.01     24.56 o
 -27   4  20      415.19      301.71     44.22 o
 -27   4  21      302.00      379.69     43.12 o
 -27   4  22        2.64       20.37     21.81 o
 -27   5   1      579.32      614.35     63.22 o
 -27   5   2      153.79      177.13     25.57 o
 -27   5   3      437.51      418.98     45.09 o
 -27   5   4      277.42      282.25     38.80 o
 -27   5   5       51.68       91.06     28.49 o
 -27   5   6        0.20       -2.09     51.59 o
 -27   5   7       40.97       71.24     30.49 o
 -27   5   8       71.68       92.60     34.82 o
 -27   5   9       21.74       12.62     64.80 o
 -27   5  10      311.43      369.50     54.11 o
 -27   5  11       77.93       84.09     27.46 o
 -27   5  12        0.11       49.40     69.82 o
 -27   5  13      138.44      157.42     43.28 o
 -27   5  14      401.34      458.74     61.93 o
 -27   5  15       65.01      102.89     35.75 o
 -27   5  16       56.68       61.21     52.46 o
 -27   5  17       24.45       51.83     36.75 o
 -27   5  18        9.51       20.35     42.41 o
 -27   5  19      410.50      469.84     45.63 o
 -27   5  20        2.10       16.08     18.19 o
 -27   5  21       20.27        6.50     27.05 o
 -27   6   1       67.69       41.10     20.11 o
 -27   6   2      183.95      240.23     37.57 o
 -27   6   3      150.35      179.52     41.70 o
 -27   6   4       38.76        2.63     38.61 o
 -27   6   5       14.13       90.31     37.27 o
 -27   6   6     1615.62     1695.20    152.06 o
 -27   6   7       55.35       47.74     30.26 o
 -27   6   8      102.23      185.91     41.76 o
 -27   6   9      130.26      103.50     57.80 o
 -27   6  10       38.72       23.10     26.27 o
 -27   6  11        0.34       15.77     66.16 o
 -27   6  12      242.20      315.21     55.90 o
 -27   6  13      366.33      317.51     57.85 o
 -27   6  14       59.31       39.49    123.64 o
 -27   6  15        5.82       64.89     39.04 o
 -27   6  16      425.08      341.64     58.03 o
 -27   6  17        5.25      -10.22     29.34 o
 -27   6  18        7.89       48.60     39.29 o
 -27   6  19      108.85      102.13     31.09 o
 -27   6  20      143.72      161.99     37.78 o
 -27   7   1      211.37      218.37     38.24 o
 -27   7   2      225.65      182.87    111.53 o
 -27   7   3        5.47        4.70     28.12 o
 -27   7   4      871.06      988.46     87.08 o
 -27   7   5       15.15       46.91     31.44 o
 -27   7   6      178.71      161.32     39.88 o
 -27   7   7       24.87       73.32     35.14 o
 -27   7   8      143.70      120.67     37.18 o
 -27   7   9      194.91      298.81    102.22 o
 -27   7  10       17.71       43.17     58.04 o
 -27   7  11      557.17      538.59     70.21 o
 -27   7  12       47.06       15.11     29.84 o
 -27   7  13        4.74       -3.86     26.93 o
 -27   7  14       18.72        9.44     49.12 o
 -27   7  15        4.70       46.36     72.61 o
 -27   7  16      130.26      181.81     55.97 o
 -27   7  17      330.90      374.00     61.53 o
 -27   7  18       52.24       55.29     31.52 o
 -27   8   1       83.91      138.72     45.93 o
 -27   8   2        8.84       46.76     35.19 o
 -27   8   3      425.32      511.68     68.96 o
 -27   8   4      313.72      452.14     65.10 o
 -27   8   5      190.95      180.94     78.66 o
 -27   8   6      380.62      354.16     58.13 o
 -27   8   7      848.54      960.27    151.74 o
 -27   8   8       49.99       80.92     34.92 o
 -27   8   9      824.46      911.39     92.04 o
 -27   8  10       55.66      150.15     77.54 o
 -27   8  11      458.70      426.48     66.76 o
 -27   8  12       19.42       26.21     27.93 o
 -27   8  13        0.05       14.96     29.92 o
 -27   8  14       59.56       97.91     40.36 o
 -27   8  15        8.40        5.30     55.41 o
 -27   8  16      282.47      283.79     60.23 o
 -27   9   1      385.75      361.17     91.07 o
 -27   9   2      179.44      202.06     46.60 o
 -27   9   3        0.43       22.29     30.95 o
 -27   9   4       28.96       30.03     74.20 o
 -27   9   5      500.90      502.54     69.24 o
 -27   9   6      169.67      104.97     54.69 o
 -27   9   7       39.35        4.30     45.06 o
 -27   9   8       33.75       19.36     89.24 o
 -27   9   9       21.52        7.87     31.12 o
 -27   9  10        7.74        3.07     38.25 o
 -27   9  11      702.41      813.46    158.74 o
 -27   9  12      265.68      363.72    158.27 o
 -27   9  13      109.05      134.16     98.08 o
 -26   0   2     1105.18     1141.73     77.97 o
 -26   0   4       71.62       93.82     22.05 o
 -26   0   6      243.46      271.31     30.06 o
 -26   0   8     2389.27     2325.26     99.09 o
 -26   0  10     2537.21     2506.27    142.34 o
 -26   0  12      757.40      875.24     68.22 o
 -26   0  14      182.27      215.68     30.44 o
 -26   0  16      722.58      718.93     53.76 o
 -26   0  18      131.84      135.24     27.82 o
 -26   0  20      105.19      188.24     43.22 o
 -26   0  22      218.95      263.45     50.90 o
 -26   0  24      108.00       97.36     91.71 o
 -26   1   1      126.17      127.85     17.72 o
 -26   1   2        1.20        9.70      9.96 o
 -26   1   3     2142.37     2040.45     54.60 o
 -26   1   4      326.86      313.05     25.19 o
 -26   1   5     1686.86     1552.79     54.12 o
 -26   1   6       52.60       38.50     13.39 o
 -26   1   7      251.19      263.75     24.21 o
 -26   1   8      134.16      165.54     24.14 o
 -26   1   9      199.91      203.40     34.51 o
 -26   1  10      652.72      630.61     42.96 o
 -26   1  11       53.68       46.02     23.12 o
 -26   1  12       36.88       64.05     19.56 o
 -26   1  13      182.67      175.23     24.08 o
 -26   1  14      843.22      871.33     41.51 o
 -26   1  15     1553.17     1503.52     55.87 o
 -26   1  16      481.51      478.48     33.67 o
 -26   1  17       45.21       37.44     16.16 o
 -26   1  18      165.99      189.65     25.05 o
 -26   1  19       13.22       26.97     25.15 o
 -26   1  20        0.04        0.90     14.91 o
 -26   1  21      322.18      369.38     35.69 o
 -26   1  22       25.39        9.13     19.04 o
 -26   1  23        4.86      -40.54     21.07 o
 -26   1  24      125.24      114.75     25.85 o
 -26   2   1        0.06       13.15     11.62 o
 -26   2   2        7.06       24.63     12.43 o
 -26   2   3      191.71      198.00     20.49 o
 -26   2   4        0.87       19.84     10.65 o
 -26   2   5      823.86      847.32     45.83 o
 -26   2   6       14.36        9.39     14.04 o
 -26   2   7      220.90      289.91     32.17 o
 -26   2   8     1145.27     1082.95     65.66 o
 -26   2   9      707.67      699.09     62.46 o
 -26   2  10       17.60       26.06     21.76 o
 -26   2  11      355.48      369.64     48.10 o
 -26   2  12      546.12      576.62     60.52 o
 -26   2  13       55.46       66.77     25.95 o
 -26   2  14       79.50       58.26     23.26 o
 -26   2  15       37.95       33.80     16.68 o
 -26   2  16      898.26      969.97     47.29 o
 -26   2  17      110.51      131.85     24.59 o
 -26   2  18       14.14      -14.02     16.75 o
 -26   2  19      124.52      106.78     25.42 o
 -26   2  20      526.42      507.12     45.58 o
 -26   2  21      206.37      108.28     24.14 o
 -26   2  22       22.36       77.04     25.60 o
 -26   2  23      176.98      266.78     46.95 o
 -26   3   1        0.77       -3.12     17.01 o
 -26   3   2     1304.19     1289.01     49.55 o
 -26   3   3       32.90       62.74     17.82 o
 -26   3   4       39.63       41.49     16.00 o
 -26   3   5     1190.04     1257.12     56.23 o
 -26   3   6      583.46      550.30     50.48 o
 -26   3   7       74.37      100.44     21.81 o
 -26   3   8      166.25      187.08     27.52 o
 -26   3   9      197.73      200.44     35.86 o
 -26   3  10        9.38      -19.14     24.64 o
 -26   3  11       36.56       20.67     20.58 o
 -26   3  12      165.65      172.56     39.57 o
 -26   3  13       87.22      129.79     25.07 o
 -26   3  14      511.11      481.03     45.53 o
 -26   3  15      186.59      229.60     34.55 o
 -26   3  16       25.44       10.82     17.69 o
 -26   3  17       56.58       97.67     24.36 o
 -26   3  18      562.25      612.21     47.18 o
 -26   3  19      110.80      129.42     27.10 o
 -26   3  20      275.39      260.18     34.54 o
 -26   3  21       28.61       32.01     19.98 o
 -26   3  22        5.21       57.13     27.17 o
 -26   3  23      156.01      264.35     38.95 o
 -26   4   1       42.83       43.27     21.35 o
 -26   4   2      413.93      392.24     33.65 o
 -26   4   3        0.64        9.14     15.04 o
 -26   4   4        5.18       11.09     13.01 o
 -26   4   5       16.05        8.87     16.01 o
 -26   4   6       44.53      101.01     27.04 o
 -26   4   7     1005.08      985.43     76.67 o
 -26   4   8      213.59      245.10     91.63 o
 -26   4   9       77.33       97.73     34.19 o
 -26   4  10      348.57      393.00     55.73 o
 -26   4  11     1022.17     1066.85     84.94 o
 -26   4  12      258.39      350.48     55.02 o
 -26   4  13       75.25      156.85     41.96 o
 -26   4  14       14.61       17.04     16.75 o
 -26   4  15      262.11      335.41     35.22 o
 -26   4  16       15.50        5.77     19.88 o
 -26   4  17      148.72      210.65     36.06 o
 -26   4  18        0.78       13.50     21.53 o
 -26   4  19       23.14        8.61     20.10 o
 -26   4  20       47.19       52.48     34.88 o
 -26   4  21      297.02      410.60     53.69 o
 -26   4  22      129.95      157.07     32.06 o
 -26   5   1       11.24       48.44     18.53 o
 -26   5   2      104.26       87.75     19.43 o
 -26   5   3       10.31       -5.34     15.60 o
 -26   5   4      467.99      518.42     49.54 o
 -26   5   5      766.60      841.47     74.61 o
 -26   5   6      102.21      147.89     36.60 o
 -26   5   7        7.77       -5.60     21.51 o
 -26   5   8       82.17       73.18     55.73 o
 -26   5   9      199.82      183.43     42.06 o
 -26   5  10      357.76      339.37     52.60 o
 -26   5  11       18.24       48.99     30.49 o
 -26   5  12      810.99      799.13    106.04 o
 -26   5  13     1181.20     1085.20     91.58 o
 -26   5  14       86.41      138.70     26.27 o
 -26   5  15      487.42      570.40     45.64 o
 -26   5  16       26.73       16.34     18.54 o
 -26   5  17       60.71      108.25     25.04 o
 -26   5  18      184.65      188.13     29.95 o
 -26   5  19      128.58      177.67     34.05 o
 -26   5  20        0.22       -1.91     19.29 o
 -26   5  21       76.03      152.61     33.09 o
 -26   6   1       41.82      115.05     30.71 o
 -26   6   2      122.96      149.22     30.52 o
 -26   6   3      113.69      122.56     46.81 o
 -26   6   4        0.57       37.27     32.13 o
 -26   6   5       19.53       70.85     32.37 o
 -26   6   6       26.71       15.19     28.17 o
 -26   6   7      471.02      479.86     78.18 o
 -26   6   8      104.56      163.97     39.81 o
 -26   6   9        4.94        8.32     28.64 o
 -26   6  10      614.18      665.39     72.18 o
 -26   6  11      111.92       60.17     28.11 o
 -26   6  12      157.48       82.76     46.17 o
 -26   6  13      483.52      477.17     63.68 o
 -26   6  14      102.34       76.58     31.03 o
 -26   6  15       92.97      127.24     26.58 o
 -26   6  16      241.79      283.95     37.40 o
 -26   6  17      244.18      235.14     33.17 o
 -26   6  18       14.11       59.02     20.55 o
 -26   6  19      107.81      214.96     35.74 o
 -26   6  20       74.85       63.21     32.50 o
 -26   7   1       43.29      111.82     30.34 o
 -26   7   2      439.40      508.73     90.76 o
 -26   7   3      218.65      252.15     65.20 o
 -26   7   4      210.42      151.69     35.81 o
 -26   7   5        5.33       36.76     32.75 o
 -26   7   6      278.92      285.11     50.64 o
 -26   7   7      154.84      178.15     43.62 o
 -26   7   8      406.57      387.07     57.74 o
 -26   7   9     2543.00     2673.01    144.59 o
 -26   7  10        1.66        3.39     25.27 o
 -26   7  11       21.29      100.71     35.93 o
 -26   7  12      220.76      243.73     52.85 o
 -26   7  13       35.01       45.41     69.66 o
 -26   7  14       98.31      199.91     68.62 o
 -26   7  15        0.22       39.06     37.70 o
 -26   7  16      851.66      895.55     60.76 o
 -26   7  17        3.00       16.81     19.83 o
 -26   7  18       44.03       50.35     25.51 o
 -26   7  19        0.00      -13.26     20.75 o
 -26   8   1       51.89       -2.83     27.01 o
 -26   8   2      108.71       71.42     33.12 o
 -26   8   3       74.56      145.27     43.82 o
 -26   8   4        0.01       33.11     78.74 o
 -26   8   5       41.86       30.49     30.59 o
 -26   8   6        2.75       32.63     49.04 o
 -26   8   7       81.89       87.41     50.47 o
 -26   8   8      700.70      722.95    172.60 o
 -26   8   9       26.90       29.90     83.99 o
 -26   8  10     1111.72     1043.10     95.51 o
 -26   8  11       70.26       73.60     34.70 o
 -26   8  12      474.98      492.70     68.35 o
 -26   8  13      233.85      190.00     46.06 o
 -26   8  14        9.84       10.67     49.28 o
 -26   8  15      151.92      154.93     49.35 o
 -26   8  16       50.31       52.04     37.58 o
 -26   8  17      340.76      337.81     49.00 o
 -26   9   1        8.36       10.37     30.43 o
 -26   9   2        8.95       26.82     55.97 o
 -26   9   3       46.69       30.20     31.06 o
 -26   9   4      209.00      293.92     54.41 o
 -26   9   5      283.19      234.09     52.92 o
 -26   9   6      158.28      125.30     77.38 o
 -26   9   7      552.80      597.22     75.40 o
 -26   9   8      693.88      647.56     94.34 o
 -26   9   9       35.25       24.12     44.26 o
 -26   9  10       14.81       67.68     42.25 o
 -26   9  11      566.38      568.90     78.58 o
 -26   9  12      424.68      381.34     65.15 o
 -26   9  13      214.14      381.45     66.09 o
 -26   9  14      201.61      309.77     67.99 o
 -26  10   1      108.33      163.66     49.89 o
 -26  10   2      422.89      497.15    138.52 o
 -26  10   3       50.76      102.53     39.13 o
 -26  10   4       39.49       53.08     43.87 o
 -26  10   5      397.45      419.02    196.08 o
 -26  10   6       20.88       41.00     35.37 o
 -26  10   7       67.40       25.07     38.16 o
 -26  10   8      488.89      587.13     81.98 o
 -26  10   9      232.26      327.70     66.48 o
 -26  10  10       97.67      167.56     69.74 o
 -25   0   2      989.10     1079.51     52.57 o
 -25   0   4        1.15       16.11     18.53 o
 -25   0   6       11.71        6.19     12.94 o
 -25   0   8        2.79       36.85     21.20 o
 -25   0  10       52.87       60.87     20.73 o
 -25   0  12       29.63       34.66     30.52 o
 -25   0  14       67.09       61.65     21.19 o
 -25   0  16       14.04       45.45     19.78 o
 -25   0  18      233.96      210.71     34.89 o
 -25   0  20       43.39       62.42     66.79 o
 -25   0  22      139.14      174.99     83.03 o
 -25   0  24       18.32       26.92     31.92 o
 -25   1   1      578.71      540.77     28.81 o
 -25   1   2       71.75       77.97     14.22 o
 -25   1   3       30.45       44.24     14.22 o
 -25   1   4        6.35        7.30      9.96 o
 -25   1   5      255.12      272.05     24.24 o
 -25   1   6       12.12       12.83     12.28 o
 -25   1   7       10.16       24.50     11.43 o
 -25   1   8     1118.89     1085.23     45.43 o
 -25   1   9      211.11      192.15     25.54 o
 -25   1  10      254.03      259.75     29.50 o
 -25   1  11       11.96       14.75     11.08 o
 -25   1  12      980.79      968.08     45.54 o
 -25   1  13        0.01       15.55     11.99 o
 -25   1  14      116.72      125.31     18.25 o
 -25   1  15       13.74       17.53     12.14 o
 -25   1  16      294.94      282.94     26.85 o
 -25   1  17       45.32       46.18     16.12 o
 -25   1  18       78.84       78.41     26.15 o
 -25   1  19       25.15       22.67     22.32 o
 -25   1  20      124.01      114.89     31.73 o
 -25   1  21       24.12       25.93     35.99 o
 -25   1  22       26.44       66.08     22.56 o
 -25   1  23       63.74       65.76     23.41 o
 -25   1  24        1.81       23.26     24.08 o
 -25   2   1      323.92      428.04     27.13 o
 -25   2   2       99.36      126.61     19.10 o
 -25   2   3       95.34      107.56     15.57 o
 -25   2   4       18.02       18.97     11.69 o
 -25   2   5      210.96      196.09     22.41 o
 -25   2   6      469.91      469.36     35.64 o
 -25   2   7      227.48      235.99     29.40 o
 -25   2   8      168.95      227.63     27.77 o
 -25   2   9        5.64       48.48     27.21 o
 -25   2  10      841.29      736.63     63.87 o
 -25   2  11       14.76        5.14     12.04 o
 -25   2  12       30.33       46.38     16.25 o
 -25   2  13        0.75       -1.36     11.30 o
 -25   2  14      105.48      123.01     19.07 o
 -25   2  15       25.09       53.17     15.90 o
 -25   2  16       84.61       99.66     19.58 o
 -25   2  17        9.54       20.42     19.24 o
 -25   2  18        0.03        4.51     19.00 o
 -25   2  19       30.40       12.64     17.03 o
 -25   2  20       24.84       34.89     21.10 o
 -25   2  21      130.20      135.35     28.20 o
 -25   2  22       10.46        9.68     18.33 o
 -25   2  23      188.67      174.38     26.76 o
 -25   2  24        1.79       23.28     19.19 o
 -25   3   1      184.29      151.42     19.20 o
 -25   3   2       23.55       55.91     16.53 o
 -25   3   3      979.21      934.04     40.94 o
 -25   3   4       48.27       50.88     16.11 o
 -25   3   5       11.11       20.46     14.31 o
 -25   3   6       83.73      104.86     34.86 o
 -25   3   7        5.89      -14.55     13.61 o
 -25   3   8        1.78       21.40     15.09 o
 -25   3   9        1.75       31.96     26.31 o
 -25   3  10       26.56       13.01     22.46 o
 -25   3  11      618.24      597.67     37.05 o
 -25   3  12      548.71      585.47     38.57 o
 -25   3  13      100.39      129.80     26.41 o
 -25   3  14      310.82      376.63     40.91 o
 -25   3  15      407.18      412.70     43.11 o
 -25   3  16      477.46      450.60     45.77 o
 -25   3  17       41.66       67.51     28.45 o
 -25   3  18       22.20       45.12     20.57 o
 -25   3  19       73.39      119.92     26.37 o
 -25   3  20      116.43      125.56     26.01 o
 -25   3  21       39.78       60.24     30.09 o
 -25   3  22      273.10      358.05     41.77 o
 -25   3  23       24.38      108.09     28.98 o
 -25   3  24      110.02       73.73     29.67 o
 -25   4   1      204.81      183.72     21.73 o
 -25   4   2      110.72      114.87     21.81 o
 -25   4   3       36.13       22.83     26.52 o
 -25   4   4       71.21      110.44     21.51 o
 -25   4   5       28.90       13.80     19.07 o
 -25   4   6      512.83      564.22     60.96 o
 -25   4   7        7.86       19.82     46.25 o
 -25   4   8       92.12      122.65     32.65 o
 -25   4   9      438.48      514.73     82.64 o
 -25   4  10      407.09      456.26     56.39 o
 -25   4  11      125.29      158.18     29.51 o
 -25   4  12       14.21        3.21     13.64 o
 -25   4  13     1522.31     1450.82     63.63 o
 -25   4  14       32.42       35.38     19.61 o
 -25   4  15       51.60       55.34     20.76 o
 -25   4  16        3.89        3.61     21.96 o
 -25   4  17      283.90      276.38     37.33 o
 -25   4  18       32.68       44.90     24.39 o
 -25   4  19       45.09       54.51     23.27 o
 -25   4  20       86.18       85.30     25.97 o
 -25   4  21        6.00       32.03     29.72 o
 -25   4  22      334.05      328.96     55.81 o
 -25   4  23        0.59       53.39     26.05 o
 -25   5   1      542.67      539.85     40.21 o
 -25   5   2       20.90       43.44     16.46 o
 -25   5   3      347.54      335.26     36.29 o
 -25   5   4      996.44     1068.89     53.84 o
 -25   5   5       98.92       69.89     29.27 o
 -25   5   6        5.36       62.23     31.12 o
 -25   5   7       21.12       27.06     58.28 o
 -25   5   8       16.44       44.66     26.51 o
 -25   5   9        5.97       64.61     37.89 o
 -25   5  10       21.23       46.31     28.31 o
 -25   5  11      662.83      638.02     41.92 o
 -25   5  12       69.79      111.82     21.73 o
 -25   5  13      500.68      513.20     40.27 o
 -25   5  14       78.06       94.78     22.77 o
 -25   5  15      166.90      151.70     26.62 o
 -25   5  16      301.19      299.06     34.54 o
 -25   5  17      367.81      341.27     37.03 o
 -25   5  18      170.31      219.93     33.41 o
 -25   5  19        0.03       -4.75     18.12 o
 -25   5  20        2.67       49.92     22.93 o
 -25   5  21       42.83       25.14     34.64 o
 -25   5  22       56.42      131.12     38.10 o
 -25   6   1      380.00      379.74     35.54 o
 -25   6   2      114.44      111.26     31.55 o
 -25   6   3      178.81      179.23     54.85 o
 -25   6   4        2.27       40.42     32.64 o
 -25   6   5      464.68      519.15     62.73 o
 -25   6   6     1062.20      953.76     82.45 o
 -25   6   7      162.70      131.70     39.96 o
 -25   6   8      287.78      257.64     46.44 o
 -25   6   9      904.79      792.67     78.13 o
 -25   6  10      404.35      373.64     54.55 o
 -25   6  11      116.91      118.64     30.80 o
 -25   6  12      395.81      362.14     35.68 o
 -25   6  13        0.25        7.50     30.27 o
 -25   6  14       22.46        9.41     16.78 o
 -25   6  15       25.49       23.26     19.11 o
 -25   6  16      263.25      245.70     33.97 o
 -25   6  17       86.51       54.08     24.34 o
 -25   6  18      252.07      274.43     36.22 o
 -25   6  19       20.57       67.64     24.35 o
 -25   6  20        5.16       29.85     30.50 o
 -25   6  21       66.02      136.83     32.82 o
 -25   7   1      299.82      380.59     46.22 o
 -25   7   2      135.02       86.49     69.02 o
 -25   7   3      397.37      518.88     64.56 o
 -25   7   4      230.51      254.40     49.64 o
 -25   7   5        0.01      -31.47     28.72 o
 -25   7   6      117.64      129.88     34.70 o
 -25   7   7        2.14       13.76     27.05 o
 -25   7   8      232.19      263.26     78.10 o
 -25   7   9       42.69       25.15     29.61 o
 -25   7  10      343.92      362.49     57.07 o
 -25   7  11      141.81      161.89     38.03 o
 -25   7  12      766.16      836.14     54.26 o
 -25   7  13       52.97       58.85     19.21 o
 -25   7  14      321.80      283.72     35.74 o
 -25   7  15       49.44       78.78     23.54 o
 -25   7  16      183.10      211.96     32.06 o
 -25   7  17       17.48       25.25     28.65 o
 -25   7  18        5.67        9.37     21.27 o
 -25   7  19       67.83       53.74     22.24 o
 -25   7  20        4.13       10.16     21.59 o
 -25   8   1       40.91       90.85     29.77 o
 -25   8   2       22.72       -7.33     44.10 o
 -25   8   3        1.34       18.10     25.47 o
 -25   8   4        0.55       -9.64     34.47 o
 -25   8   5       15.39        4.59     29.93 o
 -25   8   6        8.66       -1.33     28.39 o
 -25   8   7      300.55      267.57     49.95 o
 -25   8   8      240.91      322.94     55.38 o
 -25   8   9       35.67       54.51     34.14 o
 -25   8  10       35.87      132.70    103.73 o
 -25   8  11       31.44       81.80     43.13 o
 -25   8  12      148.41      163.87     40.67 o
 -25   8  13       49.96       55.94     24.28 o
 -25   8  14      160.27      137.92     26.06 o
 -25   8  15       48.76       31.75     20.34 o
 -25   8  16      169.40      177.61     31.41 o
 -25   8  17       47.23       53.66     41.78 o
 -25   8  18      143.55      143.72     30.01 o
 -25   9   1       21.28       49.98     39.73 o
 -25   9   2       88.16      173.46     45.29 o
 -25   9   3       38.62      120.71     43.45 o
 -25   9   4      418.63      433.55     64.77 o
 -25   9   5        5.75      -15.90     28.06 o
 -25   9   6        3.83      -46.35     30.79 o
 -25   9   7       22.61       69.85     40.76 o
 -25   9   8        6.00       39.69     91.63 o
 -25   9   9      242.34      188.95     48.48 o
 -25   9  10      382.60      397.91     62.59 o
 -25   9  11      124.12      141.56     46.74 o
 -25   9  12      204.29      172.59     71.01 o
 -25   9  13        1.94       58.56     36.69 o
 -25   9  14       90.75      150.78     30.90 o
 -25   9  15       73.38      131.66     30.96 o
 -25  10   1      598.92      619.22     79.09 o
 -25  10   2       36.98       94.42     63.77 o
 -25  10   3       52.65      -25.08     92.83 o
 -25  10   4      145.07      218.46     60.11 o
 -25  10   5     1092.01     1190.11    105.52 o
 -25  10   6      590.84      578.99     77.73 o
 -25  10   7       38.77       58.19     37.15 o
 -25  10   8      112.84      144.21     78.74 o
 -25  10   9      191.11      248.45     56.85 o
 -25  10  10      223.16      174.95    108.83 o
 -25  10  11      393.07      247.02     77.30 o
 -25  10  12      137.13      194.05     68.39 o
 -24   0   2     5395.21     5208.48    125.69 o
 -24   0   4     1630.48     1621.87     62.42 o
 -24   0   6     1772.28     1727.86     65.77 o
 -24   0   8     1447.67     1395.34     74.99 o
 -24   0  10     4782.71     4724.90    105.23 o
 -24   0  12     2719.38     2709.67     87.70 o
 -24   0  14     1016.41      956.99     56.86 o
 -24   0  16      219.62      244.60     33.68 o
 -24   0  18     1055.15      915.07     79.02 o
 -24   0  20        6.44        9.91     64.80 o
 -24   0  22       10.14       -7.25     27.13 o
 -24   0  24     1453.29     1443.79    112.67 o
 -24   1   1     1326.97     1279.85     42.66 o
 -24   1   2       25.06       26.72     12.12 o
 -24   1   3        1.91        6.68      7.86 o
 -24   1   4       34.36       33.44     10.06 o
 -24   1   5     1039.75     1063.94     35.89 o
 -24   1   6      253.81      251.69     20.09 o
 -24   1   7       98.67      113.65     14.92 o
 -24   1   8      392.35      410.29     60.24 o
 -24   1   9     2737.60     2626.85     56.23 o
 -24   1  10      128.67      117.81     14.38 o
 -24   1  11       27.91       38.13     11.60 o
 -24   1  12      895.02      900.00     38.86 o
 -24   1  13       54.20       45.12     21.57 o
 -24   1  14        3.54       11.20     12.50 o
 -24   1  15      318.11      282.07     25.76 o
 -24   1  16        2.39        4.47     13.08 o
 -24   1  17      262.68      278.18     30.85 o
 -24   1  18      265.00      287.20     32.10 o
 -24   1  19     1098.95     1016.56     68.14 o
 -24   1  20       86.31       87.11     24.26 o
 -24   1  21      266.44      261.95     44.88 o
 -24   1  22        0.91       20.12     23.63 o
 -24   1  23        0.83       29.79     21.99 o
 -24   1  24      176.14      164.28     30.69 o
 -24   1  25      286.11      183.73     32.21 o
 -24   2   1     5466.51     5429.94     96.21 o
 -24   2   2     1336.15     1456.20     49.48 o
 -24   2   3       73.10       85.66     14.81 o
 -24   2   4      640.66      657.06     32.39 o
 -24   2   5     1321.44     1279.03     43.75 o
 -24   2   6      165.96      168.28     16.56 o
 -24   2   7     2417.79     2272.62     78.79 o
 -24   2   8       30.00       41.00      9.67 o
 -24   2   9       37.55       36.87      9.34 o
 -24   2  10       38.71       55.26     11.25 o
 -24   2  11      227.05      189.91     18.47 o
 -24   2  12      102.73      107.66     23.93 o
 -24   2  13      189.17      220.59     21.67 o
 -24   2  14     1404.57     1411.70     60.42 o
 -24   2  15       20.79       32.92     19.21 o
 -24   2  16      894.59      830.65     51.34 o
 -24   2  17        1.33       54.61     19.93 o
 -24   2  18       98.32       93.93     21.99 o
 -24   2  19      197.88      199.85     40.88 o
 -24   2  20      602.04      623.19     49.99 o
 -24   2  21      300.81      272.42     35.60 o
 -24   2  22       57.85       63.18     41.21 o
 -24   2  23      541.44      624.40     61.36 o
 -24   2  24        0.67       62.08     52.08 o
 -24   3   1       83.14      103.60     17.06 o
 -24   3   2     4436.44     4584.49     88.30 o
 -24   3   3     1971.61     1902.53     55.63 o
 -24   3   4      459.23      431.10     26.74 o
 -24   3   5      951.00      984.81     47.90 o
 -24   3   6       47.24       23.96     13.06 o
 -24   3   7      645.01      669.90     43.57 o
 -24   3   8      228.57      220.03     18.01 o
 -24   3   9      905.07      841.10     40.21 o
 -24   3  10      419.09      417.70     30.11 o
 -24   3  11       35.51       38.25     19.75 o
 -24   3  12      331.03      374.50     31.08 o
 -24   3  13       97.02       77.80     30.41 o
 -24   3  14      195.86      161.36     31.88 o
 -24   3  15      496.85      446.99     45.63 o
 -24   3  16      324.14      415.49     44.01 o
 -24   3  17       83.07       97.17     27.87 o
 -24   3  18       16.17       34.40     23.64 o
 -24   3  19      346.48      326.44     43.43 o
 -24   3  20       32.99       41.15     29.59 o
 -24   3  21       10.35       51.90     23.34 o
 -24   3  22      486.04      566.57     49.92 o
 -24   3  23      879.80      878.04     63.41 o
 -24   3  24      567.64      580.14     53.16 o
 -24   4   1       53.31       69.34     21.55 o
 -24   4   2       67.72       88.00     16.65 o
 -24   4   3       10.74        4.10     15.68 o
 -24   4   4     6695.56     6566.70    124.32 o
 -24   4   5       27.14       75.78     17.99 o
 -24   4   6     2867.52     2821.98     89.20 o
 -24   4   7      340.36      305.51     30.67 o
 -24   4   8      280.00      282.97     33.12 o
 -24   4   9       14.55        3.71     12.04 o
 -24   4  10      143.60      174.90     22.95 o
 -24   4  11      189.69      199.07     24.57 o
 -24   4  12       50.67       62.18     25.74 o
 -24   4  13      593.51      597.74     41.83 o
 -24   4  14       12.73       39.08     15.60 o
 -24   4  15     2739.69     2635.34    106.30 o
 -24   4  16       12.35        3.95     21.06 o
 -24   4  17      521.18      474.24     48.52 o
 -24   4  18      213.06      263.33     40.41 o
 -24   4  19      131.04      111.66     30.17 o
 -24   4  20       51.94       46.21     31.70 o
 -24   4  21       60.43      109.53     37.79 o
 -24   4  22      148.55      172.02     37.92 o
 -24   4  23      137.53      152.97     63.55 o
 -24   5   1      405.80      396.70     34.41 o
 -24   5   2      356.33      352.52     32.71 o
 -24   5   3      307.23      275.90     28.88 o
 -24   5   4        0.94       34.26     17.59 o
 -24   5   5     3306.31     3398.68    184.86 o
 -24   5   6      134.67      109.73     33.74 o
 -24   5   7      479.85      565.94     60.71 o
 -24   5   8      801.97      859.38     45.18 o
 -24   5   9      523.47      481.51     35.08 o
 -24   5  10       45.73       66.06     16.23 o
 -24   5  11      357.25      365.13     42.06 o
 -24   5  12      611.94      598.33     41.34 o
 -24   5  13       18.71       37.20     17.29 o
 -24   5  14      229.65      249.05     33.70 o
 -24   5  15        0.04       29.70     20.99 o
 -24   5  16      284.49      296.38     34.41 o
 -24   5  17      181.93      200.50     30.34 o
 -24   5  18        2.42       41.62     21.25 o
 -24   5  19      316.06      412.19     64.17 o
 -24   5  20      660.01      611.31    106.64 o
 -24   5  21      410.71      452.19     54.59 o
 -24   5  22      692.64      667.37     66.21 o
 -24   5  23      569.68      598.07     65.16 o
 -24   6   1       47.64       40.36     22.86 o
 -24   6   2       31.10       15.11     16.48 o
 -24   6   3      453.97      535.37     61.87 o
 -24   6   4     1609.35     1495.51     99.29 o
 -24   6   5      887.28      812.51    118.06 o
 -24   6   6      733.29      714.93     71.49 o
 -24   6   7       23.47       24.92     29.14 o
 -24   6   8      100.30      128.87     22.28 o
 -24   6   9      437.70      532.41     39.38 o
 -24   6  10      151.08      140.30     22.64 o
 -24   6  11       14.15       43.64     19.53 o
 -24   6  12      180.51      182.58     26.91 o
 -24   6  13       52.53       56.64     21.82 o
 -24   6  14      306.83      301.42     34.81 o
 -24   6  15      112.28       93.44     21.60 o
 -24   6  16       29.46       32.08     18.75 o
 -24   6  17      186.64      159.52     32.34 o
 -24   6  18       34.57       20.16     19.62 o
 -24   6  19       18.15        5.62     19.92 o
 -24   6  20      333.59      377.95     42.47 o
 -24   6  21      489.70      502.02     48.47 o
 -24   6  22      127.56      117.28     29.54 o
 -24   7   1      566.08      533.41     51.42 o
 -24   7   2        5.85       16.47     30.57 o
 -24   7   3      399.88      384.44     54.84 o
 -24   7   4       44.57       41.53     36.46 o
 -24   7   5       33.57       26.87     26.34 o
 -24   7   6     1084.46     1063.24     87.74 o
 -24   7   7      371.51      345.44     55.79 o
 -24   7   8      549.37      538.53     48.81 o
 -24   7   9       41.69       53.25     30.93 o
 -24   7  10       93.39       82.18     26.68 o
 -24   7  11       44.48       98.89     22.62 o
 -24   7  12      864.43      917.49     56.57 o
 -24   7  13      197.34      215.85     31.55 o
 -24   7  14      143.67      227.50     32.90 o
 -24   7  15      123.82      136.30     24.70 o
 -24   7  16       89.52       55.83     19.97 o
 -24   7  17        1.64        0.49     20.65 o
 -24   7  18       36.89       61.78     23.86 o
 -24   7  19        1.04       14.16     26.64 o
 -24   7  20      251.68      232.13     42.91 o
 -24   8   1      415.04      498.38     67.49 o
 -24   8   2       83.71       84.22     28.45 o
 -24   8   3      158.23      132.35     40.47 o
 -24   8   4      239.27      151.78     39.98 o
 -24   8   5       22.81        3.77     33.07 o
 -24   8   6       82.79       40.73     33.12 o
 -24   8   7      136.54       95.70     36.01 o
 -24   8   8      365.12      221.37     43.56 o
 -24   8   9      461.55      518.46     57.98 o
 -24   8  10      435.26      528.14     44.71 o
 -24   8  11      545.69      516.85     44.55 o
 -24   8  12      324.90      341.59     36.55 o
 -24   8  13        0.69        1.64     17.21 o
 -24   8  14        2.25       21.57     21.49 o
 -24   8  15        1.27       10.12     19.58 o
 -24   8  16        1.11       -5.35     20.57 o
 -24   8  17      317.44      237.56     34.83 o
 -24   8  18      166.67      177.28     35.70 o
 -24   8  19      246.29      197.29     36.24 o
 -24   9   1      465.63      404.39     61.62 o
 -24   9   2      162.19      145.74     40.43 o
 -24   9   3       26.80       60.56     33.78 o
 -24   9   4        0.85       23.68     31.91 o
 -24   9   5       70.65       59.26     32.70 o
 -24   9   6      231.55      390.97     61.87 o
 -24   9   7       11.48       25.70     48.56 o
 -24   9   8      752.85      667.04     78.11 o
 -24   9   9       68.66      179.67     47.49 o
 -24   9  10       47.05       23.87     44.02 o
 -24   9  11      802.07      889.66     60.83 o
 -24   9  12     1074.50     1113.95     67.99 o
 -24   9  13      111.03      173.87     61.15 o
 -24   9  14       86.83      111.84     25.42 o
 -24   9  15       29.50       73.02     25.40 o
 -24   9  16        1.32       -0.30     18.57 o
 -24  10   1      151.33      165.31     46.32 o
 -24  10   2       36.17       58.22     33.78 o
 -24  10   3       13.18       10.52     26.24 o
 -24  10   4        1.30       47.54     37.12 o
 -24  10   5        9.11       53.61     38.07 o
 -24  10   6       89.44      122.60     48.82 o
 -24  10   7      212.25      278.28     59.56 o
 -24  10   8      127.37      194.76     50.76 o
 -24  10   9     1687.35     1631.61    125.25 o
 -24  10  10      105.03      148.28     45.95 o
 -24  10  11       25.71      -56.87     29.11 o
 -24  10  12       60.49       59.87     26.13 o
 -24  10  13      628.34      679.06     57.57 o
 -24  11   3      104.87      162.67     64.25 o
 -24  11   4       59.55       60.80     89.48 o
 -24  11   5      427.85      519.83     91.15 o
 -24  11   6      374.13      386.85     68.84 o
 -24  11   7       18.51      -17.18     76.27 o
 -23   0   2      212.40      299.99     29.47 o
 -23   0   4        1.59        8.46     23.11 o
 -23   0   6      272.61      309.31     43.90 o
 -23   0   8      137.91      134.24     19.18 o
 -23   0  10      952.00      958.29     48.35 o
 -23   0  12      477.42      464.18     59.62 o
 -23   0  14       68.76       60.56     26.27 o
 -23   0  16       79.14       74.36     40.44 o
 -23   0  18        3.61       11.79     25.48 o
 -23   0  20      165.97      190.11     44.97 o
 -23   0  22       33.04       58.35     35.88 o
 -23   0  24      654.37      656.44    155.56 o
 -23   1   1     2675.69     2681.10     65.82 o
 -23   1   2       63.26       55.65     16.61 o
 -23   1   3      391.81      376.84     20.97 o
 -23   1   4      290.16      293.66     20.39 o
 -23   1   5      268.46      261.44     20.28 o
 -23   1   6      126.10      127.99     15.06 o
 -23   1   7       42.74       46.04      6.45 o
 -23   1   8      365.05      367.56     20.69 o
 -23   1   9      450.52      438.04     24.07 o
 -23   1  10      212.75      234.28     22.54 o
 -23   1  11        7.87       40.23     14.15 o
 -23   1  12     1503.03     1426.75     48.89 o
 -23   1  13      559.46      573.58     32.69 o
 -23   1  14       85.53       70.70     18.35 o
 -23   1  15      461.53      422.19     34.80 o
 -23   1  16      260.03      288.30     39.19 o
 -23   1  17       98.04       99.24     21.82 o
 -23   1  18        1.05       -6.32     20.62 o
 -23   1  19      963.14     1049.18    105.43 o
 -23   1  20       20.00       16.25     19.45 o
 -23   1  21       15.02       34.28     20.81 o
 -23   1  22      259.34      262.50     36.52 o
 -23   1  23       45.20       77.28     25.41 o
 -23   1  24       41.83       -0.37     22.60 o
 -23   1  25       88.91      117.23     28.21 o
 -23   2   1      802.94      816.90     38.11 o
 -23   2   2       40.85       42.06     12.85 o
 -23   2   3      681.47      633.19     31.45 o
 -23   2   4      256.63      245.95     20.42 o
 -23   2   5      164.97      135.90     14.99 o
 -23   2   6      468.13      444.46     16.11 o
 -23   2   7       36.28       30.15      7.15 o
 -23   2   8      218.29      236.71     14.26 o
 -23   2   9      268.07      285.30     20.11 o
 -23   2  10        0.02       15.88     10.69 o
 -23   2  11      107.01       97.01     16.86 o
 -23   2  12       18.58       55.36     15.60 o
 -23   2  13      662.76      602.01     46.76 o
 -23   2  14      139.60      145.16     26.67 o
 -23   2  15      404.96      486.20     38.67 o
 -23   2  16       77.34       62.24     23.42 o
 -23   2  17       14.20       68.52     19.82 o
 -23   2  18       74.86       88.57     30.00 o
 -23   2  19       21.57       43.55     20.41 o
 -23   2  20      132.46      260.91     39.68 o
 -23   2  21      190.71      249.75     44.49 o
 -23   2  22      513.47      430.66     50.31 o
 -23   2  23       73.09       63.60     25.13 o
 -23   2  24      315.21      291.27     43.40 o
 -23   2  25        4.01        8.41     28.11 o
 -23   3   1      255.78      278.02     23.88 o
 -23   3   2       82.40       80.39     20.16 o
 -23   3   3      436.74      456.61     30.00 o
 -23   3   4       21.46       20.49     11.27 o
 -23   3   5       96.27      101.62     14.34 o
 -23   3   6     1370.41     1325.53     44.52 o
 -23   3   7       40.08       41.07     10.22 o
 -23   3   8       23.18       37.06     10.16 o
 -23   3   9      603.01      628.50     35.63 o
 -23   3  10       37.97       46.28     11.86 o
 -23   3  11       47.92       86.45     15.03 o
 -23   3  12      188.27      186.27     27.04 o
 -23   3  13      585.50      594.86     48.04 o
 -23   3  14      114.92      117.37     22.22 o
 -23   3  15        3.25       -8.67     22.40 o
 -23   3  16      397.70      364.14     41.01 o
 -23   3  17       80.77      115.67     29.81 o
 -23   3  18      163.30      200.13     34.83 o
 -23   3  19       97.27       67.03     24.39 o
 -23   3  20        5.84       11.25     21.70 o
 -23   3  21      317.20      438.23     44.52 o
 -23   3  22      365.12      412.11     45.06 o
 -23   3  23      310.12      311.06     39.97 o
 -23   3  24      108.19      124.00     28.74 o
 -23   4   1     1416.76     1350.72     48.92 o
 -23   4   2     1024.44     1052.75     42.68 o
 -23   4   3      318.87      328.11     24.65 o
 -23   4   4     1474.75     1527.88     59.89 o
 -23   4   5       78.53       76.23     17.75 o
 -23   4   6      236.93      238.17     19.09 o
 -23   4   7      154.08      159.50     16.05 o
 -23   4   8       96.90      116.60     18.21 o
 -23   4   9        9.11       -0.88     10.38 o
 -23   4  10       32.42       51.48     22.48 o
 -23   4  11      106.64      101.07     19.13 o
 -23   4  12       37.00       36.87     22.77 o
 -23   4  13       53.18       68.72     18.39 o
 -23   4  14       26.94       40.65     26.50 o
 -23   4  15      131.69      102.79     26.11 o
 -23   4  16       28.63       18.53     18.10 o
 -23   4  17      202.80      173.65     33.15 o
 -23   4  18      383.30      364.35     44.21 o
 -23   4  19       57.47       86.87     31.87 o
 -23   4  20       97.42      101.40     35.51 o
 -23   4  21       90.36       47.47     29.79 o
 -23   4  22      101.84       81.49     24.67 o
 -23   4  23       50.84       -7.26     43.07 o
 -23   4  24       19.29       59.53     29.01 o
 -23   5   1      180.91      165.72     18.96 o
 -23   5   2        6.47       16.61     14.44 o
 -23   5   3      101.36      115.97     20.15 o
 -23   5   4       19.02       51.97     18.60 o
 -23   5   5      673.47      621.12     35.33 o
 -23   5   6       56.06       73.70     22.34 o
 -23   5   7       32.62       30.95     18.71 o
 -23   5   8        5.32       14.68     12.72 o
 -23   5   9       21.63        1.62     11.76 o
 -23   5  10      212.54      189.71     36.52 o
 -23   5  11      117.52       93.07     20.07 o
 -23   5  12       24.51       35.18     16.78 o
 -23   5  13        1.11       19.93     16.30 o
 -23   5  14       16.95       33.18     19.12 o
 -23   5  15       42.16       53.25     19.93 o
 -23   5  16      158.64      188.55     29.15 o
 -23   5  17      159.93      112.35     33.91 o
 -23   5  18        0.78      -11.51     25.26 o
 -23   5  19        4.48       25.84     22.34 o
 -23   5  20       37.90       37.78     30.73 o
 -23   5  21       30.75       25.23     26.00 o
 -23   5  22       17.21       81.81     33.37 o
 -23   5  23      290.30      343.09     50.52 o
 -23   6   1        9.78        4.46     17.04 o
 -23   6   2      369.45      386.15     34.30 o
 -23   6   3       48.74       74.34     28.90 o
 -23   6   4      471.20      514.06    112.17 o
 -23   6   5       45.67       75.70     22.87 o
 -23   6   6       49.54       65.83     20.78 o
 -23   6   7      121.89      122.97     21.12 o
 -23   6   8      205.42      245.62     27.47 o
 -23   6   9      251.95      220.96     25.69 o
 -23   6  10       43.59       56.94     17.63 o
 -23   6  11        0.83       33.88     16.50 o
 -23   6  12       79.40       57.73     25.60 o
 -23   6  13        8.26        3.09     15.54 o
 -23   6  14      139.00      123.06     25.55 o
 -23   6  15      468.20      529.14     44.67 o
 -23   6  16       23.39       18.80     19.80 o
 -23   6  17        2.62       41.16     33.78 o
 -23   6  18       30.20      105.49     25.09 o
 -23   6  19        1.15       63.00     24.95 o
 -23   6  20        4.25       14.23     21.72 o
 -23   6  21       10.33       47.71     21.92 o
 -23   6  22      101.63       93.59     36.00 o
 -23   7   1      211.25      205.30     33.46 o
 -23   7   2      797.87      767.40     74.12 o
 -23   7   3        0.59       -9.79     27.31 o
 -23   7   4      383.01      354.57     52.96 o
 -23   7   5      287.07      291.05     34.88 o
 -23   7   6       63.81       91.87     24.36 o
 -23   7   7      173.06      141.93     28.49 o
 -23   7   8        0.42       13.92     17.31 o
 -23   7   9      272.23      316.62     32.87 o
 -23   7  10       20.85       23.61     17.08 o
 -23   7  11       25.35       58.60     18.81 o
 -23   7  12        1.54       10.76     15.89 o
 -23   7  13      438.20      531.63     44.48 o
 -23   7  14      149.34      191.00     30.12 o
 -23   7  15      203.40      228.86     51.27 o
 -23   7  16        8.96       36.80     23.56 o
 -23   7  17        0.23       38.37     27.51 o
 -23   7  18       84.09       91.04     35.05 o
 -23   7  19      182.84      172.18     30.81 o
 -23   7  20      322.50      336.46     50.08 o
 -23   7  21        0.39       20.12     25.99 o
 -23   8   1      745.70      725.07     85.10 o
 -23   8   2       26.26      -15.18     27.10 o
 -23   8   3      643.26      519.67     64.61 o
 -23   8   4       45.56       40.66     68.31 o
 -23   8   5      384.37      360.60     57.21 o
 -23   8   6        4.92       26.03     22.95 o
 -23   8   7      532.33      643.82     56.75 o
 -23   8   8      133.30      151.49     33.97 o
 -23   8   9       78.73       79.21     20.42 o
 -23   8  10      126.43      145.38     25.76 o
 -23   8  11       72.28      112.11     24.63 o
 -23   8  12        0.32       40.12     22.07 o
 -23   8  13       19.45       29.89     20.64 o
 -23   8  14        6.45      -15.68     20.20 o
 -23   8  15        0.03       35.24     21.12 o
 -23   8  16       73.40       65.51     26.22 o
 -23   8  17        8.23       43.82     22.80 o
 -23   8  18       86.03      109.32     27.99 o
 -23   8  19       31.06       36.93     25.31 o
 -23   9   1      112.58      151.43     75.39 o
 -23   9   2      189.50      124.45     62.65 o
 -23   9   3       25.04       18.75     30.84 o
 -23   9   4      269.68      184.62     40.26 o
 -23   9   5        0.18       -0.42     26.56 o
 -23   9   6      122.35      131.43     33.21 o
 -23   9   7       31.73       85.21     28.98 o
 -23   9   8       51.80      104.33     37.18 o
 -23   9   9       44.54       48.54     42.59 o
 -23   9  10      204.11      240.84     35.07 o
 -23   9  11       64.27       75.50     24.69 o
 -23   9  12     1203.15     1261.12     71.81 o
 -23   9  13      170.61      192.32     34.36 o
 -23   9  14        8.14       12.32     22.54 o
 -23   9  15      489.02      543.43     50.63 o
 -23   9  16      706.86      775.96     60.81 o
 -23   9  17        1.61       38.17     22.25 o
 -23  10   1        5.37       99.94     42.12 o
 -23  10   2        0.62       41.18    102.70 o
 -23  10   3       23.22       19.18     27.55 o
 -23  10   4       34.49       13.41     27.47 o
 -23  10   5        9.26       26.27     48.72 o
 -23  10   6        6.27       72.32     43.56 o
 -23  10   7      394.72      431.31     50.74 o
 -23  10   8       72.09       98.36     31.18 o
 -23  10   9      139.04      142.13     34.85 o
 -23  10  10        8.91       -8.34     24.36 o
 -23  10  11      374.85      369.15     60.67 o
 -23  10  12      406.02      446.17     59.52 o
 -23  10  13      233.04      312.90     41.28 o
 -23  10  14       11.47       47.08     22.74 o
 -23  11   1      366.94      300.64     67.75 o
 -23  11   2      142.29       97.97     67.75 o
 -23  11   3      447.07      483.74     77.86 o
 -23  11   4       54.39      140.11     45.20 o
 -23  11   5      303.77      265.82     54.32 o
 -23  11   6        0.30       46.76     58.91 o
 -23  11   7        0.11        6.26     77.38 o
 -23  11   8      192.88      271.70     57.96 o
 -23  11   9      153.96      144.10     39.69 o
 -23  11  10       97.44      134.14     38.05 o
 -22   0   2     2596.91     2606.94     75.23 o
 -22   0   4      864.75      881.82     44.83 o
 -22   0   6    11472.90    11312.60    111.55 o
 -22   0   8      619.09      590.75     34.63 o
 -22   0  10     1788.13     1794.10     65.64 o
 -22   0  12      403.81      397.56     35.41 o
 -22   0  14     1448.17     1384.95     83.16 o
 -22   0  16      906.95      895.47     72.83 o
 -22   0  18      336.96      256.90     44.27 o
 -22   0  20      157.63      231.00     46.24 o
 -22   0  22      144.25      216.57     46.76 o
 -22   0  24       73.81      107.27     38.21 o
 -22   1   1     3178.06     3154.89     57.45 o
 -22   1   2       52.50       50.86      9.83 o
 -22   1   3      280.51      284.96     19.58 o
 -22   1   4      225.72      231.70     18.21 o
 -22   1   5     1283.27     1217.73     45.21 o
 -22   1   6       46.64       55.33      8.03 o
 -22   1   7       11.92       21.38      6.74 o
 -22   1   8     2172.13     2115.81     47.97 o
 -22   1   9     1976.45     1941.59     48.50 o
 -22   1  10      866.36      847.75     34.21 o
 -22   1  11      271.23      285.26     22.22 o
 -22   1  12      247.69      280.11     23.35 o
 -22   1  13      788.51      691.17     40.14 o
 -22   1  14     2323.87     2312.57     74.95 o
 -22   1  15        1.37       36.35     17.01 o
 -22   1  16       14.05        3.26     18.17 o
 -22   1  17      122.90      134.34     32.90 o
 -22   1  18      252.00      303.79     51.26 o
 -22   1  19      379.06      331.84     41.76 o
 -22   1  20       69.92       66.38     22.42 o
 -22   1  21       13.63       28.89     28.36 o
 -22   1  22      299.76      219.81     37.80 o
 -22   1  23      277.62      237.79     34.09 o
 -22   1  24      159.56      109.00     26.40 o
 -22   1  25      125.42      220.99     37.02 o
 -22   2   1      137.94      120.28     16.86 o
 -22   2   2     2195.68     2145.65     57.01 o
 -22   2   3      209.13      216.94     14.14 o
 -22   2   4     2011.59     1913.88     39.55 o
 -22   2   5       92.63       90.55      7.93 o
 -22   2   6       17.35       24.43      5.53 o
 -22   2   7      759.24      754.55     22.39 o
 -22   2   8        3.43        8.12      8.22 o
 -22   2   9     3157.05     3153.56     81.65 o
 -22   2  10      470.89      513.73     31.08 o
 -22   2  11     2126.03     2181.70     65.73 o
 -22   2  12        8.00        4.46     16.75 o
 -22   2  13       39.47       55.98     20.98 o
 -22   2  14     1264.58     1279.58     67.13 o
 -22   2  15      789.77      890.21     58.07 o
 -22   2  16     1060.75     1073.98     74.90 o
 -22   2  17      945.13      930.87     54.16 o
 -22   2  18      189.52      223.95     34.32 o
 -22   2  19        8.86       -5.39     24.88 o
 -22   2  20      140.42      199.15     36.65 o
 -22   2  21        0.25       32.61     37.99 o
 -22   2  22       24.47       32.85     32.90 o
 -22   2  23      331.21      304.16     69.91 o
 -22   2  24      101.02      179.69     38.44 o
 -22   2  25        1.06       28.29     21.89 o
 -22   3   1     1444.29     1393.26     47.77 o
 -22   3   2       14.87       38.38     15.60 o
 -22   3   3        8.99       23.23     10.86 o
 -22   3   4      195.58      195.05     14.72 o
 -22   3   5     2128.34     2107.33     44.82 o
 -22   3   6       68.95       76.94     11.70 o
 -22   3   7       78.42       64.25     11.88 o
 -22   3   8       39.46       58.48     10.38 o
 -22   3   9     3731.96     3568.21     67.63 o
 -22   3  10       41.52       74.88     14.53 o
 -22   3  11     2406.02     2303.91     85.94 o
 -22   3  12        7.43       35.50     29.84 o
 -22   3  13     1808.46     1748.25    111.57 o
 -22   3  14        3.95       -3.79     19.97 o
 -22   3  15      369.88      339.07     37.87 o
 -22   3  16        0.25       23.90     21.24 o
 -22   3  17       90.79       73.62     23.97 o
 -22   3  18       31.57       70.33     37.20 o
 -22   3  19       25.92       21.85     26.56 o
 -22   3  20       35.27       82.94     27.84 o
 -22   3  21      162.12      197.16     39.18 o
 -22   3  22        2.92       28.76     30.83 o
 -22   3  23      222.34      213.69     49.41 o
 -22   3  24      785.57      828.18     71.90 o
 -22   3  25      202.46      223.93     43.22 o
 -22   4   1      546.17      518.81     30.67 o
 -22   4   2     1942.96     1883.67     55.21 o
 -22   4   3      605.49      610.95     26.67 o
 -22   4   4       58.23       59.71     10.78 o
 -22   4   5     1038.36     1031.76     42.38 o
 -22   4   6      332.67      354.35     22.70 o
 -22   4   7       44.76       30.64     11.42 o
 -22   4   8      648.30      630.57     36.99 o
 -22   4   9      296.83      296.18     26.21 o
 -22   4  10     1057.12     1004.89     48.75 o
 -22   4  11      472.49      457.13     40.22 o
 -22   4  12      271.26      251.12     27.66 o
 -22   4  13      387.50      359.41     32.35 o
 -22   4  14      188.00      190.67     29.92 o
 -22   4  15        2.42       20.48     21.30 o
 -22   4  16       71.35       87.54     24.73 o
 -22   4  17       28.05       33.58     23.13 o
 -22   4  18       11.31       24.54     22.07 o
 -22   4  19      195.72      239.71     38.26 o
 -22   4  20        5.44       71.83     40.24 o
 -22   4  21      259.01      228.50     40.99 o
 -22   4  22       23.17       45.61     36.31 o
 -22   4  23      157.20      215.39     49.57 o
 -22   4  24       51.74      123.76     35.14 o
 -22   5   1      149.30      141.72     17.38 o
 -22   5   2        0.79       -6.48     11.41 o
 -22   5   3        0.88       -3.52      9.92 o
 -22   5   4      260.30      285.94     24.71 o
 -22   5   5      243.80      243.74     22.33 o
 -22   5   6       76.34       96.49     17.18 o
 -22   5   7        0.03       18.51     13.05 o
 -22   5   8      814.51      836.11     44.09 o
 -22   5   9       14.54       23.69     15.76 o
 -22   5  10      286.90      264.98     34.52 o
 -22   5  11       11.91       25.78     19.86 o
 -22   5  12     1869.54     1767.29     70.07 o
 -22   5  13       37.99       33.58     17.55 o
 -22   5  14      962.75     1018.14     56.11 o
 -22   5  15       10.66       10.52     19.29 o
 -22   5  16       30.87       71.49     24.24 o
 -22   5  17      204.82      160.01     39.22 o
 -22   5  18      139.57      176.22     34.87 o
 -22   5  19      926.67      970.28     72.67 o
 -22   5  20      458.19      485.57     52.72 o
 -22   5  21      674.12      711.11     65.78 o
 -22   5  22      179.77      251.06     43.50 o
 -22   5  23      641.26      682.53     73.46 o
 -22   6   1      192.55      190.97     26.03 o
 -22   6   2        1.32       17.06     16.13 o
 -22   6   3        6.56       11.57     11.65 o
 -22   6   4      115.22      132.15     23.78 o
 -22   6   5       59.26       43.43     21.44 o
 -22   6   6      370.31      395.33     38.33 o
 -22   6   7       29.80       72.46     19.24 o
 -22   6   8      184.17      234.77     27.05 o
 -22   6   9      302.76      367.13     33.19 o
 -22   6  10       55.32       21.20     15.74 o
 -22   6  11       82.39       60.49     20.67 o
 -22   6  12     1450.54     1459.65     66.88 o
 -22   6  13        5.45       34.14     17.30 o
 -22   6  14      634.67      617.88     46.63 o
 -22   6  15       17.06       14.08     20.78 o
 -22   6  16      241.99      237.76     30.98 o
 -22   6  17       42.38        2.32     18.88 o
 -22   6  18        2.66       25.21     23.16 o
 -22   6  19       46.70       25.70     22.81 o
 -22   6  20      178.53      211.42     33.18 o
 -22   6  21      721.58      772.39     60.81 o
 -22   6  22        0.13       20.44     24.89 o
 -22   7   1       19.56       -6.62     18.82 o
 -22   7   2     1427.06     1376.31     94.61 o
 -22   7   3      115.88      130.39     25.88 o
 -22   7   4      253.03      219.69     31.75 o
 -22   7   5      363.81      362.29     40.17 o
 -22   7   6        9.06       46.33     22.09 o
 -22   7   7      401.31      452.18     42.87 o
 -22   7   8        2.46        2.73     16.30 o
 -22   7   9      680.52      682.39     45.59 o
 -22   7  10      108.41       84.07     22.27 o
 -22   7  11      251.11      233.93     30.23 o
 -22   7  12       45.14       48.67     23.64 o
 -22   7  13        8.87       -2.82     18.34 o
 -22   7  14        0.64       45.66     21.07 o
 -22   7  15        2.29       22.68     22.38 o
 -22   7  16       27.74       23.71     19.52 o
 -22   7  17       11.37      -34.36     23.00 o
 -22   7  18      122.67      120.81     46.31 o
 -22   7  19        0.80      -12.99     23.02 o
 -22   7  20      180.21      183.53     34.12 o
 -22   7  21      459.30      485.95     49.72 o
 -22   8   1       40.21       34.13     29.44 o
 -22   8   2       12.12      -11.23     24.76 o
 -22   8   3        2.33        9.17     23.77 o
 -22   8   4        1.81       40.20     23.98 o
 -22   8   5      133.83      160.77     29.31 o
 -22   8   6      292.27      332.18     41.09 o
 -22   8   7      252.13      238.23     36.51 o
 -22   8   8      356.23      412.10     42.32 o
 -22   8   9       31.60       59.40     28.36 o
 -22   8  10      112.81      111.72     28.05 o
 -22   8  11      561.02      616.34     48.21 o
 -22   8  12      133.26      132.34     31.35 o
 -22   8  13       42.51       61.86     25.21 o
 -22   8  14       93.41       95.11     30.70 o
 -22   8  15        8.54       14.98     18.89 o
 -22   8  16        4.26       16.02     23.22 o
 -22   8  17       57.42       68.84     35.44 o
 -22   8  18      371.09      296.05     39.78 o
 -22   8  19       16.48       25.74     21.60 o
 -22   8  20       27.27       71.70     23.94 o
 -22   9   1       54.97      138.77     42.14 o
 -22   9   2      135.17      153.13     43.80 o
 -22   9   3      128.11      150.22     42.99 o
 -22   9   4       13.81       -3.36     30.24 o
 -22   9   5       47.80       57.89     22.69 o
 -22   9   6        0.41        8.70     20.63 o
 -22   9   7      169.05      199.29     35.30 o
 -22   9   8        0.61       41.07     25.83 o
 -22   9   9      100.40      125.04     29.02 o
 -22   9  10      285.69      269.38     37.34 o
 -22   9  11        7.29       20.80     20.57 o
 -22   9  12      286.51      307.71     38.42 o
 -22   9  13       97.33      168.46     34.66 o
 -22   9  14       59.46       93.25     27.68 o
 -22   9  15      144.86      165.35     31.52 o
 -22   9  16       68.28       77.61     28.18 o
 -22   9  17      173.84      199.00     36.27 o
 -22   9  18      508.03      520.55     50.04 o
 -22  10   1       29.49        9.58     35.51 o
 -22  10   2        0.00        7.26     30.85 o
 -22  10   3      161.35      188.59     50.54 o
 -22  10   4       31.56        3.48     21.41 o
 -22  10   5       61.36       84.82     31.42 o
 -22  10   6       25.42       45.25     22.93 o
 -22  10   7       18.24       17.93     32.44 o
 -22  10   8      115.75      117.78     31.68 o
 -22  10   9      199.37      148.79     40.53 o
 -22  10  10      166.99      149.30     56.36 o
 -22  10  11      598.18      556.15     50.90 o
 -22  10  12       39.58       71.83     26.54 o
 -22  10  13       73.39      115.35     27.19 o
 -22  10  14       24.25       47.65     26.26 o
 -22  10  15      166.63      184.24     34.90 o
 -22  11   1        4.25        5.36     35.23 o
 -22  11   2      127.10      154.36     44.03 o
 -22  11   3       24.99      113.01     45.87 o
 -22  11   4      309.45      407.61     88.69 o
 -22  11   5      415.41      409.50     69.73 o
 -22  11   6       23.20       36.70     35.00 o
 -22  11   7       78.97       36.76     31.93 o
 -22  11   8       41.69       19.02     39.16 o
 -22  11   9      594.83      672.02     65.83 o
 -22  11  10       68.56      161.22     47.00 o
 -22  11  11       19.79       86.73     34.00 o
 -22  11  12       44.13      114.99     31.19 o
 -21   0   2       98.08      151.53     21.06 o
 -21   0   4      182.75      182.68     21.46 o
 -21   0   6      586.59      597.90     26.87 o
 -21   0   8     1111.50     1044.38     72.01 o
 -21   0  10     2298.75     2241.22     82.62 o
 -21   0  12      429.17      402.05     41.02 o
 -21   0  14       67.06       78.17     29.58 o
 -21   0  16      262.99      352.45     46.07 o
 -21   0  18        3.22       38.74     31.37 o
 -21   0  20      452.13      404.03     92.75 o
 -21   0  22       94.28       51.26     69.66 o
 -21   0  24      438.58      487.23     65.62 o
 -21   0  26      665.77      626.30     94.18 o
 -21   1   1     2738.80     2734.87     52.44 o
 -21   1   2      521.46      528.97     26.01 o
 -21   1   3        0.21        9.60      9.01 o
 -21   1   4     2229.36     2198.99     50.79 o
 -21   1   5       18.13       29.15      8.67 o
 -21   1   6      394.88      379.88     14.59 o
 -21   1   7      197.54      198.71     14.18 o
 -21   1   8     1082.07     1010.58     33.69 o
 -21   1   9      718.03      678.04     42.71 o
 -21   1  10      990.49      981.74     36.63 o
 -21   1  11        4.54       27.60     12.11 o
 -21   1  12       34.98       30.65     14.60 o
 -21   1  13       39.60       35.08     16.71 o
 -21   1  14       28.54       33.55     21.99 o
 -21   1  15      788.34      783.42     52.83 o
 -21   1  16      165.25      214.21     32.20 o
 -21   1  17      410.09      491.30     46.29 o
 -21   1  18       31.19       36.90     30.22 o
 -21   1  19      549.54      570.52     55.39 o
 -21   1  20      183.00      164.60     30.30 o
 -21   1  21      101.90      155.86     34.06 o
 -21   1  22      219.58      196.01     37.51 o
 -21   1  23       53.62      128.85     29.84 o
 -21   1  24        9.39       28.92     22.19 o
 -21   1  25       86.24       73.40     24.49 o
 -21   1  26        0.33       45.37     21.72 o
 -21   2   1        0.58       37.98     13.21 o
 -21   2   2      598.63      611.20     40.93 o
 -21   2   3      429.04      414.65     13.72 o
 -21   2   4     1149.02     1153.14     25.98 o
 -21   2   5      239.47      222.31     11.53 o
 -21   2   6      125.44      124.91      9.67 o
 -21   2   7      415.45      423.88     16.97 o
 -21   2   8     1036.79     1006.41     26.19 o
 -21   2   9     1640.92     1554.91     50.68 o
 -21   2  10      837.87      804.74     38.68 o
 -21   2  11       78.90       75.93     19.97 o
 -21   2  12      130.25      179.14     31.19 o
 -21   2  13      297.60      340.65     35.08 o
 -21   2  14     1123.40     1158.36     64.03 o
 -21   2  15       70.18       96.97     26.43 o
 -21   2  16        2.35        3.16     27.97 o
 -21   2  17      547.30      481.08     77.70 o
 -21   2  18        2.09       15.25     18.53 o
 -21   2  19      150.88      116.40     27.17 o
 -21   2  20       66.02       42.78     25.01 o
 -21   2  21       40.18       70.26     49.53 o
 -21   2  22      370.56      372.73     48.30 o
 -21   2  23      473.36      523.62     57.25 o
 -21   2  24        6.72       -5.77     42.35 o
 -21   2  25       94.73      118.75     32.29 o
 -21   3   1      328.55      355.73     25.60 o
 -21   3   2        4.87       33.05     12.49 o
 -21   3   3       25.11       36.79      9.49 o
 -21   3   4       89.80       90.68     11.09 o
 -21   3   5      115.30      109.15     10.54 o
 -21   3   6       31.76       24.09      4.76 o
 -21   3   7      552.11      529.09     25.46 o
 -21   3   8      359.30      396.05     22.35 o
 -21   3   9     1074.37     1083.88     37.98 o
 -21   3  10      259.52      250.85     24.23 o
 -21   3  11      471.25      519.31     42.50 o
 -21   3  12        6.14       40.75     32.32 o
 -21   3  13      731.62      671.65     67.91 o
 -21   3  14       67.11       47.79     20.18 o
 -21   3  15      800.32      821.90     57.40 o
 -21   3  16      300.00      339.93     54.46 o
 -21   3  17        6.56       18.27     21.19 o
 -21   3  18      135.80      113.24     36.92 o
 -21   3  19      722.23      767.62     61.71 o
 -21   3  20       72.30      143.98     40.34 o
 -21   3  21      110.37      258.81     49.03 o
 -21   3  22      235.99      296.39     57.88 o
 -21   3  23        0.70       57.61     30.02 o
 -21   3  24      483.88      492.75     56.76 o
 -21   3  25      147.92      165.87     39.77 o
 -21   4   1      139.35      141.18     13.66 o
 -21   4   2      447.39      422.02     22.20 o
 -21   4   3      133.87      129.04     13.54 o
 -21   4   4      378.84      391.40     21.31 o
 -21   4   5      277.41      267.66     16.27 o
 -21   4   6      221.47      213.52     19.42 o
 -21   4   7       53.64       43.91      9.61 o
 -21   4   8      575.54      556.25     34.68 o
 -21   4   9        9.74       23.27      8.99 o
 -21   4  10       51.25       49.82     13.01 o
 -21   4  11      179.53      143.13     22.73 o
 -21   4  12        0.03        8.25     16.14 o
 -21   4  13      107.04      119.39     26.06 o
 -21   4  14     1414.80     1349.95     80.26 o
 -21   4  15       39.46       44.93     22.25 o
 -21   4  16       12.67       -1.21     17.52 o
 -21   4  17      204.46      206.19     35.25 o
 -21   4  18      157.75      132.73     27.60 o
 -21   4  19        0.03       11.02     23.59 o
 -21   4  20      429.78      508.14     53.96 o
 -21   4  21      196.19      147.60     34.21 o
 -21   4  22      593.90      570.43     59.50 o
 -21   4  23       54.09      133.51     34.26 o
 -21   4  24       84.45      134.48     37.53 o
 -21   4  25        6.29       64.82     26.43 o
 -21   5   1       24.36       17.28     10.49 o
 -21   5   2      238.09      215.31     17.53 o
 -21   5   3       21.05       37.52      9.46 o
 -21   5   4       38.52       51.67     12.89 o
 -21   5   5        0.32        0.08     13.35 o
 -21   5   6       26.79       42.00     12.24 o
 -21   5   7     1558.02     1497.32     57.28 o
 -21   5   8       14.97       53.73     17.14 o
 -21   5   9      845.32      811.41     44.96 o
 -21   5  10       92.97       95.61     19.21 o
 -21   5  11      282.62      265.36     29.12 o
 -21   5  12       51.77       47.29     16.88 o
 -21   5  13      215.89      196.39     26.62 o
 -21   5  14       20.14       57.77     18.17 o
 -21   5  15      151.20      188.01     28.18 o
 -21   5  16      526.19      493.44     48.52 o
 -21   5  17      162.69      181.62     35.47 o
 -21   5  18      294.32      420.55     48.20 o
 -21   5  19        6.34       63.96     28.25 o
 -21   5  20       62.38       62.57     38.36 o
 -21   5  21        3.63       -8.97     23.22 o
 -21   5  22        1.01      -21.62     30.05 o
 -21   5  23      348.84      373.84     52.49 o
 -21   5  24      187.27      138.67     45.99 o
 -21   6   1       58.29       68.87     17.74 o
 -21   6   2     1294.63     1242.64     41.42 o
 -21   6   3        0.44       15.12     13.64 o
 -21   6   4      549.52      528.30     33.16 o
 -21   6   5      576.58      634.13     46.91 o
 -21   6   6      735.97      809.46     44.81 o
 -21   6   7      463.71      476.43     35.13 o
 -21   6   8       24.35       11.34     14.41 o
 -21   6   9       96.62       49.38     22.29 o
 -21   6  10       32.55       61.50     18.33 o
 -21   6  11        4.71       21.18     18.73 o
 -21   6  12      531.79      566.80     43.46 o
 -21   6  13       21.20       12.63     24.34 o
 -21   6  14       16.24       26.66     17.04 o
 -21   6  15      534.28      537.65     44.36 o
 -21   6  16      409.03      372.11     40.24 o
 -21   6  17       34.18       65.92     22.31 o
 -21   6  18        0.54      -13.45     22.97 o
 -21   6  19      235.16      267.79     40.47 o
 -21   6  20      599.07      634.96     53.74 o
 -21   6  21       61.53      121.03     32.82 o
 -21   6  22      363.89      366.87     51.39 o
 -21   6  23      490.54      500.78     60.13 o
 -21   7   1        3.20       20.21     10.99 o
 -21   7   2       11.39       -0.01     12.13 o
 -21   7   3      262.96      247.10     31.84 o
 -21   7   4      334.25      267.64     41.02 o
 -21   7   5       97.88      126.93     26.83 o
 -21   7   6      137.95      177.28     32.22 o
 -21   7   7       37.92       61.74     18.48 o
 -21   7   8      189.78      180.84     25.51 o
 -21   7   9      277.84      307.20     32.78 o
 -21   7  10      203.74      203.77     31.33 o
 -21   7  11        3.98       21.41     17.31 o
 -21   7  12       94.54      103.32     23.15 o
 -21   7  13       27.49       45.27     18.93 o
 -21   7  14        0.47       42.12     19.15 o
 -21   7  15        7.77       42.32     20.52 o
 -21   7  16       34.42       24.01     19.39 o
 -21   7  17      113.93      106.41     26.34 o
 -21   7  18       16.99       57.91     23.03 o
 -21   7  19      135.34      146.42     32.42 o
 -21   7  20        5.16       51.19     32.11 o
 -21   7  21       49.65       59.57     23.69 o
 -21   7  22      475.20      492.85     66.83 o
 -21   8   1       61.83       55.85     21.75 o
 -21   8   2        0.01       -2.18     21.01 o
 -21   8   3      411.86      429.62     35.25 o
 -21   8   4       45.46       59.92     20.40 o
 -21   8   5      289.62      285.90     35.96 o
 -21   8   6      180.90      216.22     40.94 o
 -21   8   7      160.38      111.40     42.36 o
 -21   8   8       39.51       60.25     23.12 o
 -21   8   9       15.96       43.19     18.94 o
 -21   8  10       78.68       87.07     20.16 o
 -21   8  11       80.39      132.65     28.94 o
 -21   8  12      272.96      295.52     35.26 o
 -21   8  13       19.96       34.03     25.81 o
 -21   8  14       41.09       52.39     21.64 o
 -21   8  15       25.30       62.64     29.46 o
 -21   8  16      175.97      182.55     30.51 o
 -21   8  17      133.08      148.17     31.14 o
 -21   8  18       36.37       28.88     27.30 o
 -21   8  19       55.27       67.59     36.70 o
 -21   8  20      113.42      139.86     31.74 o
 -21   9   1       17.67       59.21     21.89 o
 -21   9   2      107.57      134.01     26.82 o
 -21   9   3      156.61      151.96     25.15 o
 -21   9   4       45.50       48.40     24.64 o
 -21   9   5       27.49       27.59     23.73 o
 -21   9   6       91.03      129.34     29.64 o
 -21   9   7       13.88       32.43     23.18 o
 -21   9   8      345.38      308.47     42.62 o
 -21   9   9       57.38       48.50     19.63 o
 -21   9  10       63.41      119.57     26.51 o
 -21   9  11       68.85       96.48     32.48 o
 -21   9  12        1.39       18.96     21.47 o
 -21   9  13        0.39       14.76     20.56 o
 -21   9  14      217.19      261.15     36.44 o
 -21   9  15       24.18        8.32     23.26 o
 -21   9  16       53.35       36.06     25.33 o
 -21   9  17        1.27       31.78     24.04 o
 -21   9  18       45.40       85.70     27.13 o
 -21  10   1      118.84      132.20     30.27 o
 -21  10   2      169.08      179.48     28.11 o
 -21  10   3      792.11      773.25     53.77 o
 -21  10   4        6.28       12.35     18.08 o
 -21  10   5      105.26       96.82     43.57 o
 -21  10   6      617.15      752.32     91.01 o
 -21  10   7      368.30      371.00     48.86 o
 -21  10   8       18.33       39.88     28.39 o
 -21  10   9       63.60      105.64     32.08 o
 -21  10  10      140.06      121.60     29.26 o
 -21  10  11      246.02      323.17     40.38 o
 -21  10  12      231.09      310.63     39.83 o
 -21  10  13        5.02       50.18     30.70 o
 -21  10  14      457.72      466.78     49.80 o
 -21  10  15      332.56      332.87     44.08 o
 -21  10  16      163.15      239.37     39.55 o
 -21  11   1       12.52      -11.41     33.31 o
 -21  11   2      657.51      680.28     83.83 o
 -21  11   3      648.56      718.80     86.94 o
 -21  11   4       26.56       40.68     23.03 o
 -21  11   5       44.42       -5.75     24.62 o
 -21  11   6      262.14      274.54     44.19 o
 -21  11   7      770.47      746.82     66.89 o
 -21  11   8      245.87      270.41     47.70 o
 -21  11   9       63.88       83.05     33.41 o
 -21  11  10      190.41      234.43     45.33 o
 -21  11  11       28.59      102.42     47.80 o
 -21  11  12      184.37      229.92     35.91 o
 -21  11  13      723.24      641.13     56.97 o
 -21  12   3      257.51      293.38     62.52 o
 -21  12   4        9.53      -29.64     32.48 o
 -21  12   5       19.41       33.02     28.01 o
 -21  12   6      156.63      157.61     33.41 o
 -20   0   2     3794.96     3770.41     85.86 o
 -20   0   4        0.81      -17.97     11.36 o
 -20   0   6      192.81      174.41     15.41 o
 -20   0   8     3746.85     3667.51     94.60 o
 -20   0  10    13933.00    13896.60    289.86 o
 -20   0  12      903.55      940.84     80.41 o
 -20   0  14     2185.31     2100.29    133.91 o
 -20   0  16      148.11      146.25     36.27 o
 -20   0  18    13451.00    13330.10    334.92 o
 -20   0  20     2383.92     2656.93    134.44 o
 -20   0  22      743.94      806.80     79.35 o
 -20   0  24      432.73      341.40     57.95 o
 -20   0  26       50.23       55.79     37.50 o
 -20   1   1     3237.47     3228.82     59.58 o
 -20   1   2        0.16        0.62     10.20 o
 -20   1   3      383.65      378.19     21.52 o
 -20   1   4      282.60      264.04     10.23 o
 -20   1   5     3124.82     3076.66     33.57 o
 -20   1   6     2543.73     2451.16     33.65 o
 -20   1   7     6295.63     6016.18     70.22 o
 -20   1   8      146.70      154.73     22.14 o
 -20   1   9     5064.10     5049.74     77.76 o
 -20   1  10      648.37      675.00     31.02 o
 -20   1  11    15199.30    15078.00    166.87 o
 -20   1  12      647.50      607.02     37.99 o
 -20   1  13     3321.64     3408.35     86.40 o
 -20   1  14       81.22      124.22     23.06 o
 -20   1  15      741.63      814.63     53.84 o
 -20   1  16       32.06       50.54     24.85 o
 -20   1  17     4158.43     4040.30    122.71 o
 -20   1  18       89.39      106.03     27.83 o
 -20   1  19      112.09      135.35     29.64 o
 -20   1  20     1912.28     1823.18    111.22 o
 -20   1  21     1366.66     1415.27    111.77 o
 -20   1  22       17.79       27.00     21.75 o
 -20   1  23      165.39      184.39     34.50 o
 -20   1  24       82.69       39.54     23.98 o
 -20   1  25       67.67       27.48     23.59 o
 -20   1  26        0.00      -30.71     25.49 o
 -20   2   1     3660.47     3656.65     71.86 o
 -20   2   2      903.19      913.79     35.94 o
 -20   2   3     3325.41     3146.02     29.36 o
 -20   2   4     6402.52     6298.58     78.97 o
 -20   2   5       35.39       28.56      8.15 o
 -20   2   6     1710.98     1698.98     30.91 o
 -20   2   7     7541.33     7392.69     83.00 o
 -20   2   8     1003.51     1014.39     31.24 o
 -20   2   9     7276.32     7098.55    106.87 o
 -20   2  10      170.94      209.48     41.26 o
 -20   2  11     2541.87     2511.11     83.52 o
 -20   2  12      447.45      421.26     38.17 o
 -20   2  13      454.02      447.65     40.89 o
 -20   2  14     3061.45     3113.95    101.91 o
 -20   2  15     2095.41     2100.26     87.51 o
 -20   2  16      138.46      118.46     49.84 o
 -20   2  17     1806.66     1759.29    103.17 o
 -20   2  18     1297.98     1347.76     91.49 o
 -20   2  19      350.65      386.45     42.18 o
 -20   2  20      884.81      861.10     69.53 o
 -20   2  21     3174.92     3127.32    166.58 o
 -20   2  22      577.94      504.10     53.66 o
 -20   2  23     1907.62     1842.14     98.93 o
 -20   2  24       15.62       43.94     30.06 o
 -20   2  25       29.22       31.27     24.50 o
 -20   2  26       28.06       45.67     22.49 o
 -20   3   1     1050.76     1059.07     30.71 o
 -20   3   2     9695.01     9312.89     91.32 o
 -20   3   3     1187.52     1203.59     33.47 o
 -20   3   4       95.54       90.86     11.00 o
 -20   3   5     1497.98     1505.44     32.99 o
 -20   3   6     3529.55     3475.01     41.94 o
 -20   3   7     2006.38     1933.23     39.79 o
 -20   3   8     6629.97     6611.06     88.70 o
 -20   3   9      247.92      248.01     34.18 o
 -20   3  10    13116.40    12712.40    189.74 o
 -20   3  11      555.55      549.83     43.64 o
 -20   3  12     5744.46     5691.90    134.93 o
 -20   3  13     1636.25     1661.44     74.76 o
 -20   3  14        1.43       15.07     18.41 o
 -20   3  15     1189.03     1275.21     93.54 o
 -20   3  16       85.93      104.13     24.01 o
 -20   3  17      107.57       78.68     22.93 o
 -20   3  18        0.00       25.14     50.63 o
 -20   3  19      119.43      145.86     49.60 o
 -20   3  20     1121.41     1064.60     90.18 o
 -20   3  21     3352.01     3196.87    152.53 o
 -20   3  22       37.93       50.15     32.14 o
 -20   3  23       22.25      152.07     38.74 o
 -20   3  24        8.23       45.93     29.64 o
 -20   3  25      337.24      409.80     54.02 o
 -20   4   1     1031.06     1007.37     42.76 o
 -20   4   2      124.83      131.69     13.07 o
 -20   4   3     3829.84     3716.82     61.93 o
 -20   4   4     9578.02     9200.06     94.56 o
 -20   4   5       47.85       45.96      8.02 o
 -20   4   6     1843.29     1871.62     52.81 o
 -20   4   7       15.36       17.04      7.04 o
 -20   4   8     3240.29     3073.58     67.52 o
 -20   4   9        4.37       11.86     15.83 o
 -20   4  10     1825.96     1754.74     62.65 o
 -20   4  11       72.62       35.86     18.44 o
 -20   4  12     1569.51     1534.78     73.51 o
 -20   4  13        9.63       30.72     29.16 o
 -20   4  14      567.17      518.73     46.34 o
 -20   4  15      201.98      209.52     34.05 o
 -20   4  16      145.06      105.43     60.74 o
 -20   4  17      332.00      287.09     39.28 o
 -20   4  18      335.23      360.89     47.04 o
 -20   4  19      102.29      137.97     32.38 o
 -20   4  20     1796.25     1709.92     93.53 o
 -20   4  21       21.49       11.03     35.38 o
 -20   4  22       16.00       41.97     40.12 o
 -20   4  23      217.32      181.01     50.07 o
 -20   4  24     1696.29     1588.09    119.28 o
 -20   4  25       85.70      110.11     61.30 o
 -20   5   1      938.60      895.43     30.01 o
 -20   5   2      116.25      120.42     13.77 o
 -20   5   3      552.01      537.75     25.37 o
 -20   5   4       40.22       49.28      9.47 o
 -20   5   5     5162.16     5074.45     82.90 o
 -20   5   6     2167.01     2128.11     53.31 o
 -20   5   7       11.92       21.22      8.67 o
 -20   5   8      485.89      479.33     33.39 o
 -20   5   9      322.05      366.66     34.00 o
 -20   5  10      607.61      577.41     38.38 o
 -20   5  11       89.37      100.86     19.67 o
 -20   5  12       94.32       80.66     20.33 o
 -20   5  13      951.42      961.57     52.53 o
 -20   5  14       11.61       19.66     16.03 o
 -20   5  15        8.52      -11.14     20.02 o
 -20   5  16      324.54      308.98     40.35 o
 -20   5  17       47.65       43.04     22.51 o
 -20   5  18      445.95      405.14     47.16 o
 -20   5  19      406.71      411.63     90.85 o
 -20   5  20      246.76      229.59     46.17 o
 -20   5  21       28.51       48.47     26.99 o
 -20   5  22     1028.12     1070.69     80.18 o
 -20   5  23     2850.55     2904.98    131.09 o
 -20   5  24     1161.59     1188.53     87.59 o
 -20   6   1     1302.15     1232.35     37.50 o
 -20   6   2      453.43      441.93     23.03 o
 -20   6   3      174.00      192.26     17.83 o
 -20   6   4     2879.98     2620.44     70.48 o
 -20   6   5       36.35       49.23     27.65 o
 -20   6   6      269.44      260.12     27.34 o
 -20   6   7     2676.40     2652.88     79.43 o
 -20   6   8      498.92      477.58     44.56 o
 -20   6   9     1063.89     1015.37     55.69 o
 -20   6  10       30.28       27.50     13.99 o
 -20   6  11      564.99      586.83     41.56 o
 -20   6  12      209.56      240.87     29.51 o
 -20   6  13     1961.00     1940.88     90.78 o
 -20   6  14        6.07       37.61     20.10 o
 -20   6  15        3.81       33.46     19.54 o
 -20   6  16       97.78       74.49     22.44 o
 -20   6  17       27.21       25.08     17.17 o
 -20   6  18      297.54      341.02     47.88 o
 -20   6  19      237.13      286.79     37.27 o
 -20   6  20        7.66       36.07     22.31 o
 -20   6  21      540.93      495.37     57.38 o
 -20   6  22      407.66      456.57     56.56 o
 -20   6  23      413.65      354.58     50.84 o
 -20   7   1       91.35       85.85     13.08 o
 -20   7   2       65.92       69.23     13.69 o
 -20   7   3      428.10      466.07     34.43 o
 -20   7   4      748.70      758.96     72.12 o
 -20   7   5      172.21      184.37     28.54 o
 -20   7   6     1689.94     1690.44     79.40 o
 -20   7   7       17.57       22.02     13.88 o
 -20   7   8      616.51      551.67     40.92 o
 -20   7   9       31.52       67.75     21.01 o
 -20   7  10      176.87      198.02     26.67 o
 -20   7  11       10.74       31.58     18.20 o
 -20   7  12      316.14      268.80     30.44 o
 -20   7  13      301.76      296.30     33.54 o
 -20   7  14      405.10      381.21     37.55 o
 -20   7  15      811.12      812.12     55.75 o
 -20   7  16       61.18       86.53     25.74 o
 -20   7  17       14.04       41.46     21.29 o
 -20   7  18      317.40      295.03     37.17 o
 -20   7  19      838.08      920.82     63.25 o
 -20   7  20      756.72      893.51     64.21 o
 -20   7  21      138.00       96.97     35.92 o
 -20   7  22      443.10      408.50     47.26 o
 -20   8   1       42.37       51.07     17.18 o
 -20   8   2       49.23       50.34     15.92 o
 -20   8   3       51.67       37.37     14.93 o
 -20   8   4        0.25       46.74     18.90 o
 -20   8   5        0.93      -21.88     15.92 o
 -20   8   6      177.78      233.09     32.91 o
 -20   8   7       21.16       65.34     27.20 o
 -20   8   8     1929.36     1795.89     75.46 o
 -20   8   9       24.10       15.93     16.51 o
 -20   8  10       27.42       57.44     21.90 o
 -20   8  11      101.40      131.02     24.97 o
 -20   8  12      101.76      107.67     21.06 o
 -20   8  13        0.74        1.65     17.37 o
 -20   8  14        5.60       13.04     17.60 o
 -20   8  15      167.10      174.68     29.57 o
 -20   8  16      454.91      458.02     58.72 o
 -20   8  17      111.89       78.92     34.75 o
 -20   8  18      195.94      244.41     36.37 o
 -20   8  19      277.02      341.17     43.16 o
 -20   8  20       13.54      -11.10     24.20 o
 -20   8  21       31.97       36.08     20.80 o
 -20   9   1      322.88      363.01     37.71 o
 -20   9   2       10.45       11.24     19.35 o
 -20   9   3       80.57      110.67     23.90 o
 -20   9   4      214.46      240.17     31.03 o
 -20   9   5        0.36       25.72     22.75 o
 -20   9   6      348.08      355.94     43.50 o
 -20   9   7      770.28      788.50     63.36 o
 -20   9   8       60.94       26.05     26.03 o
 -20   9   9       31.04       52.76     22.94 o
 -20   9  10      109.96      105.63     24.73 o
 -20   9  11      257.99      262.95     34.57 o
 -20   9  12      125.37      154.38     30.92 o
 -20   9  13      113.85       77.47     23.11 o
 -20   9  14       17.52       23.23     20.89 o
 -20   9  15      659.83      618.67     51.82 o
 -20   9  16        0.19       10.05     21.75 o
 -20   9  17      114.23      141.22     31.05 o
 -20   9  18       58.77       10.07     21.77 o
 -20   9  19      520.35      597.60     56.45 o
 -20  10   1        0.73      -15.34     16.19 o
 -20  10   2        1.17       25.35     18.95 o
 -20  10   3        0.11       -4.72     16.71 o
 -20  10   4        2.88      -11.18     17.50 o
 -20  10   5      341.93      332.12     39.57 o
 -20  10   6       38.34      129.81     36.92 o
 -20  10   7        7.86       40.46     25.23 o
 -20  10   8        4.82       34.76     25.60 o
 -20  10   9        5.50       53.08     30.35 o
 -20  10  10       22.39       61.84     24.00 o
 -20  10  11      651.74      644.29     53.52 o
 -20  10  12       98.17      116.28     26.74 o
 -20  10  13        6.95       45.80     24.33 o
 -20  10  14       13.20       56.61     24.38 o
 -20  10  15      142.15      201.81     35.57 o
 -20  10  16      258.35      268.85     39.80 o
 -20  10  17       92.62      125.09     31.27 o
 -20  11   1      125.28      143.82     27.55 o
 -20  11   2      655.34      610.76     49.17 o
 -20  11   3      295.24      366.58     41.98 o
 -20  11   4      246.05      308.41     37.86 o
 -20  11   5        0.14       23.83     23.74 o
 -20  11   6      120.33      151.38     35.37 o
 -20  11   7      391.78      434.35     93.71 o
 -20  11   8       98.19      109.62     64.72 o
 -20  11   9      184.22      193.00     45.30 o
 -20  11  10      185.39      210.95     41.52 o
 -20  11  11        0.98       27.12     22.89 o
 -20  11  12       43.96       55.13     26.08 o
 -20  11  13       60.23       95.78     29.91 o
 -20  11  14       11.32       33.96     29.23 o
 -20  12   1      208.25      225.64     41.70 o
 -20  12   2       76.13       52.95     20.95 o
 -20  12   3       55.39      105.75     29.65 o
 -20  12   4      190.24      205.97     34.65 o
 -20  12   5      144.30      180.63     34.09 o
 -20  12   6       16.52       20.31     25.96 o
 -20  12   7        7.99      -28.06     27.57 o
 -20  12   8        0.60      -51.26     27.49 o
 -20  12   9      228.54       75.85     34.10 o
 -19   0   2       73.48       85.89     17.32 o
 -19   0   4      155.55      146.94      8.40 o
 -19   0   6     1264.07     1200.20     41.52 o
 -19   0   8      283.59      294.61     28.20 o
 -19   0  10      139.51      133.33     23.21 o
 -19   0  12      521.08      494.06     61.46 o
 -19   0  14     2401.35     2364.12    141.23 o
 -19   0  16      191.46      276.41     64.01 o
 -19   0  18        2.55      145.93     77.62 o
 -19   0  20      837.01      960.48     82.65 o
 -19   0  22      616.28      641.49     91.07 o
 -19   0  24      290.33      314.90     56.81 o
 -19   0  26       62.51      144.17     46.09 o
 -19   1   1      160.73      177.39     15.53 o
 -19   1   2       32.85       33.60      8.68 o
 -19   1   3      497.07      483.24     23.31 o
 -19   1   4      219.81      205.01      7.93 o
 -19   1   5       38.66       43.17      5.34 o
 -19   1   6      721.06      686.69     21.68 o
 -19   1   7       80.10       98.90     11.09 o
 -19   1   8       23.76       36.41      7.71 o
 -19   1   9        0.51       -2.53      6.65 o
 -19   1  10       58.06       56.44     14.89 o
 -19   1  11        1.28       19.26     25.53 o
 -19   1  12        7.13        7.49     13.12 o
 -19   1  13       51.81       58.01     28.02 o
 -19   1  14       52.35       67.22     21.94 o
 -19   1  15       12.83       59.39     22.80 o
 -19   1  16       16.75      -10.37     40.44 o
 -19   1  17     1490.87     1587.60     77.87 o
 -19   1  18      155.85      223.38     42.74 o
 -19   1  19        3.20       53.72     28.87 o
 -19   1  20      548.95      681.16     59.61 o
 -19   1  21     1007.62     1109.21     74.48 o
 -19   1  22      587.88      595.76     47.66 o
 -19   1  23       22.08       68.68     23.42 o
 -19   1  24      138.53      167.07     31.91 o
 -19   1  25      119.37      125.30     33.32 o
 -19   1  26      138.94      231.97     36.80 o
 -19   2   1      263.23      289.77     21.94 o
 -19   2   2      129.80      139.40     15.77 o
 -19   2   3       58.57       70.90      6.22 o
 -19   2   4     3222.61     3181.97     32.73 o
 -19   2   5        3.51        6.50      4.49 o
 -19   2   6      100.76      111.60     12.86 o
 -19   2   7        5.05       11.16      5.02 o
 -19   2   8       28.49       30.97      4.24 o
 -19   2   9      496.46      447.17     34.04 o
 -19   2  10       67.61       77.70     20.16 o
 -19   2  11        1.44       14.78     14.01 o
 -19   2  12      412.69      384.05     34.45 o
 -19   2  13      192.66      200.32     27.38 o
 -19   2  14        0.11       -8.31     17.68 o
 -19   2  15      267.09      247.15     61.14 o
 -19   2  16      218.91      186.06     59.95 o
 -19   2  17      138.91      137.81     42.51 o
 -19   2  18       83.18      136.70     42.35 o
 -19   2  19      263.75      256.72     43.25 o
 -19   2  20        3.26       35.65     27.59 o
 -19   2  21       31.31       89.71     36.42 o
 -19   2  22        0.67       34.28     26.04 o
 -19   2  23      406.46      424.17     51.61 o
 -19   2  24      134.38      152.22     34.45 o
 -19   2  25      573.87      539.62     68.64 o
 -19   2  26        0.49       36.82     23.84 o
 -19   3   1      811.80      827.22     23.58 o
 -19   3   2     3133.18     2929.67     57.91 o
 -19   3   3      707.24      687.06     20.16 o
 -19   3   4      309.78      270.25     20.01 o
 -19   3   5      159.37      143.07      8.42 o
 -19   3   6      589.03      586.72     17.39 o
 -19   3   7      123.71      116.65     11.32 o
 -19   3   8      787.59      757.32     30.51 o
 -19   3   9      754.92      754.87     46.71 o
 -19   3  10     1141.48     1136.79     58.77 o
 -19   3  11     3044.43     2981.00     94.29 o
 -19   3  12      353.97      356.82     40.16 o
 -19   3  13        2.64        5.11     18.80 o
 -19   3  14     1288.99     1335.09     69.04 o
 -19   3  15       66.65       62.53     23.38 o
 -19   3  16       33.67       20.31     20.31 o
 -19   3  17      269.29      231.88     40.81 o
 -19   3  18      756.23      778.62     72.45 o
 -19   3  19       82.35       85.16     64.01 o
 -19   3  20      150.83      173.68     46.55 o
 -19   3  21      496.29      530.69     64.14 o
 -19   3  22       58.41      121.36     41.43 o
 -19   3  23        8.67       23.41     36.66 o
 -19   3  24        0.31       11.64     26.39 o
 -19   3  25      430.69      628.39    121.88 o
 -19   3  26        0.84       -4.14     27.85 o
 -19   4   1       60.41       47.15     10.44 o
 -19   4   2       37.44       35.80     10.78 o
 -19   4   3       67.11       85.11     11.88 o
 -19   4   4      147.95      133.30     12.51 o
 -19   4   5        7.52        0.62      6.67 o
 -19   4   6       72.57       62.25      6.71 o
 -19   4   7       73.84       78.47      9.05 o
 -19   4   8      466.87      485.31     32.46 o
 -19   4   9      157.97      196.43     32.47 o
 -19   4  10      184.91      177.50     21.30 o
 -19   4  11       70.76       69.44     28.52 o
 -19   4  12     1374.43     1333.46     82.78 o
 -19   4  13      453.33      426.56     40.35 o
 -19   4  14      484.45      464.55     53.38 o
 -19   4  15       95.58       60.58     24.31 o
 -19   4  16      822.52      853.09     59.66 o
 -19   4  17       39.39       54.95     20.61 o
 -19   4  18      113.27      113.97     31.03 o
 -19   4  19       70.97       76.36     29.18 o
 -19   4  20       29.55      113.59     62.97 o
 -19   4  21        3.81      -45.07     27.58 o
 -19   4  22       11.81       35.28     69.10 o
 -19   4  23       50.62       59.02     35.78 o
 -19   4  24       21.11       29.39     32.81 o
 -19   4  25       42.65       68.92     37.20 o
 -19   5   1      337.01      353.01     24.20 o
 -19   5   2      261.10      262.70     16.66 o
 -19   5   3       13.72       11.64      7.78 o
 -19   5   4       60.86       64.99     10.88 o
 -19   5   5      822.20      738.89     25.51 o
 -19   5   6      195.40      186.26     16.63 o
 -19   5   7      935.85      857.44     31.54 o
 -19   5   8      185.48      197.37     23.53 o
 -19   5   9      689.05      623.86     39.51 o
 -19   5  10      731.16      809.73     45.31 o
 -19   5  11       90.74       85.85     18.29 o
 -19   5  12      309.41      306.52     31.21 o
 -19   5  13        0.56      -18.97     16.80 o
 -19   5  14      122.83      127.21     23.79 o
 -19   5  15      202.18      233.38     35.59 o
 -19   5  16      210.13      187.15     35.70 o
 -19   5  17       10.08       26.49     23.50 o
 -19   5  18       21.57       24.18     22.04 o
 -19   5  19       62.16       66.10     28.54 o
 -19   5  20      106.81       97.37     33.61 o
 -19   5  21      320.63      276.62     42.61 o
 -19   5  22       46.68       85.34     29.81 o
 -19   5  23       99.21      118.27     34.93 o
 -19   5  24      222.09      262.22     61.50 o
 -19   6   1      217.82      253.35     19.11 o
 -19   6   2      246.15      237.19     17.08 o
 -19   6   3       24.10       31.65      8.95 o
 -19   6   4       50.68       52.83     20.48 o
 -19   6   5       41.31       53.32     13.03 o
 -19   6   6        2.65       15.65     22.13 o
 -19   6   7      647.52      651.83     40.32 o
 -19   6   8      129.70       97.54     17.95 o
 -19   6   9      526.32      505.25     43.23 o
 -19   6  10      126.65      192.85     27.34 o
 -19   6  11      732.75      707.47     46.52 o
 -19   6  12      174.78      172.65     24.10 o
 -19   6  13      452.50      483.55     41.10 o
 -19   6  14     1177.07     1252.92     79.47 o
 -19   6  15        2.71       -3.06     18.20 o
 -19   6  16       48.11       14.08     17.97 o
 -19   6  17      137.60      181.50     29.23 o
 -19   6  18      335.08      345.68     40.34 o
 -19   6  19       35.02       57.89     24.02 o
 -19   6  20       51.40       79.78     34.83 o
 -19   6  21      146.62      144.75     36.02 o
 -19   6  22      313.18      288.33     44.59 o
 -19   6  23       84.74       55.88     31.56 o
 -19   6  24      159.30      188.38     39.25 o
 -19   7   1      357.26      339.62     22.71 o
 -19   7   2        0.11       -7.20      9.63 o
 -19   7   3       38.85       45.40     14.54 o
 -19   7   4      159.57      143.17     21.47 o
 -19   7   5       58.64       31.87     16.99 o
 -19   7   6      421.09      486.15     38.03 o
 -19   7   7      344.66      370.41     38.91 o
 -19   7   8       12.50       42.36     17.86 o
 -19   7   9      873.80      850.26     51.03 o
 -19   7  10        4.94       16.01     23.44 o
 -19   7  11       69.14       58.23     20.50 o
 -19   7  12       34.79       56.64     19.71 o
 -19   7  13        8.33       12.15     20.76 o
 -19   7  14       92.65      109.41     24.31 o
 -19   7  15        1.86       55.38     21.19 o
 -19   7  16       72.30       75.82     32.01 o
 -19   7  17       13.32       46.94     22.98 o
 -19   7  18      442.83      431.96     46.26 o
 -19   7  19      193.96      233.78     40.05 o
 -19   7  20       41.61       60.53     24.65 o
 -19   7  21      382.01      442.70     53.85 o
 -19   7  22      318.44      359.80     44.45 o
 -19   8   1       87.97      102.75     19.78 o
 -19   8   2      319.29      290.29     32.79 o
 -19   8   3      422.85      419.81     34.63 o
 -19   8   4      368.11      350.97     48.54 o
 -19   8   5      230.44      307.09     60.03 o
 -19   8   6        3.09        4.00     20.85 o
 -19   8   7        0.82       13.75     17.59 o
 -19   8   8       16.48       17.90     17.99 o
 -19   8   9       93.00      126.36     26.09 o
 -19   8  10      626.75      538.41     44.19 o
 -19   8  11      239.62      257.81     33.01 o
 -19   8  12      111.47      111.90     24.73 o
 -19   8  13      732.32      742.23     52.88 o
 -19   8  14        1.94        0.63     18.35 o
 -19   8  15      359.31      355.81     41.12 o
 -19   8  16      224.75      254.89     36.20 o
 -19   8  17      428.29      438.24     46.17 o
 -19   8  18       96.26      115.66     28.11 o
 -19   8  19      199.91      199.61     33.28 o
 -19   8  20       68.08       64.74     31.26 o
 -19   8  21        7.22      -28.69     25.53 o
 -19   9   1        1.31       -3.72     18.00 o
 -19   9   2      307.48      303.21     32.75 o
 -19   9   3        6.99       23.53     27.14 o
 -19   9   4      554.46      533.15     42.58 o
 -19   9   5      240.05      228.47     30.00 o
 -19   9   6      590.93      623.93     55.46 o
 -19   9   7       98.32       85.52     27.28 o
 -19   9   8      653.13      661.19     49.80 o
 -19   9   9      149.91      132.65     27.42 o
 -19   9  10       48.01       41.98     25.37 o
 -19   9  11       79.73      102.80     33.02 o
 -19   9  12       12.59        3.13     17.24 o
 -19   9  13        2.66       29.00     19.20 o
 -19   9  14       15.38       64.57     23.17 o
 -19   9  15      307.21      347.25     40.39 o
 -19   9  16      824.53      797.48     59.92 o
 -19   9  17       99.94       80.76     24.17 o
 -19   9  18      301.58      362.58     44.15 o
 -19   9  19      321.99      487.83     63.61 o
 -19  10   1      169.24      202.76     29.46 o
 -19  10   2       20.49       16.04     16.62 o
 -19  10   3      143.54      107.72     29.49 o
 -19  10   4      104.49      153.31     27.15 o
 -19  10   5       82.18       73.72     22.15 o
 -19  10   6        0.41       32.25     23.53 o
 -19  10   7        7.14       33.00     27.35 o
 -19  10   8       57.44       95.58     25.95 o
 -19  10   9      171.49      199.05     30.82 o
 -19  10  10        4.50       -5.80     18.13 o
 -19  10  11       28.17       56.25     25.19 o
 -19  10  12        1.10        8.40     22.96 o
 -19  10  13      663.53      614.97     53.08 o
 -19  10  14       31.85       13.10     25.61 o
 -19  10  15      187.50      204.83     33.66 o
 -19  10  16        0.07       67.75     26.93 o
 -19  10  17       22.67       39.06     25.29 o
 -19  11   1      255.94      246.41     34.93 o
 -19  11   2        3.12       21.39     21.24 o
 -19  11   3      374.63      411.80     42.98 o
 -19  11   4       39.51       67.93     22.15 o
 -19  11   5      568.73      604.02     50.43 o
 -19  11   6      211.41      280.71     42.22 o
 -19  11   7       42.60       65.06     32.21 o
 -19  11   8        2.10       41.15     23.33 o
 -19  11   9       14.02       54.23     29.48 o
 -19  11  10      363.23      437.67     56.64 o
 -19  11  11      375.04      388.71     43.93 o
 -19  11  12        2.01      -27.76     22.45 o
 -19  11  13      554.98      599.86     56.02 o
 -19  11  14        0.20        5.37     23.23 o
 -19  11  15       33.62       51.75     31.60 o
 -19  12   1      299.05      283.11     36.43 o
 -19  12   2        3.99       30.09     34.64 o
 -19  12   3      414.73      522.92     49.00 o
 -19  12   4      155.50      197.51     37.74 o
 -19  12   5       27.04        9.25     21.18 o
 -19  12   6      104.38       63.90     33.68 o
 -19  12   7      569.37      563.59     61.77 o
 -19  12   8        5.48       39.48     29.99 o
 -19  12   9        2.30       15.02     27.26 o
 -19  12  10      110.91       85.79     36.94 o
 -18   0   2     2675.05     2609.52     68.12 o
 -18   0   4      663.02      621.95     17.90 o
 -18   0   6     7241.63     6985.35     98.61 o
 -18   0   8     1361.88     1299.34     56.93 o
 -18   0  10      338.24      349.01     46.02 o
 -18   0  12     4853.88     4875.21    184.54 o
 -18   0  14        2.30       45.54     31.53 o
 -18   0  16     8092.75     7628.00    273.86 o
 -18   0  18      621.44      623.64     89.24 o
 -18   0  20     3256.81     2990.21    139.31 o
 -18   0  22      344.54      403.93     59.86 o
 -18   0  24      103.19       32.46     31.79 o
 -18   0  26       85.93       68.87     39.17 o
 -18   1   1      323.92      310.51     18.79 o
 -18   1   2       22.64       30.94     10.73 o
 -18   1   3        0.93        3.71      3.68 o
 -18   1   4     6135.06     6106.90     43.24 o
 -18   1   5     1221.49     1234.14     22.34 o
 -18   1   6      428.15      456.26     19.68 o
 -18   1   7      841.95      783.37     24.26 o
 -18   1   8       42.95       43.63      8.32 o
 -18   1   9       16.70       14.32      6.71 o
 -18   1  10      109.61      118.63     12.13 o
 -18   1  11      911.01      888.40     30.99 o
 -18   1  12        0.29       -2.14     24.04 o
 -18   1  13     2189.31     2351.64    103.04 o
 -18   1  14     5952.77     5833.32    163.81 o
 -18   1  15      145.77      117.18     23.68 o
 -18   1  16      559.55      659.16     50.98 o
 -18   1  17     3333.26     3350.80    110.81 o
 -18   1  18        0.41        7.81     22.60 o
 -18   1  19      727.14      778.10     59.20 o
 -18   1  20      448.70      461.48     46.99 o
 -18   1  21      531.26      584.22     54.47 o
 -18   1  22       82.34      110.76     30.29 o
 -18   1  23        4.93       38.75     27.07 o
 -18   1  24       58.88       40.96     21.71 o
 -18   1  25       93.22       56.74     25.51 o
 -18   1  26       48.19       13.90     25.91 o
 -18   2   1     3116.25     3068.89     61.71 o
 -18   2   2     7660.73     7369.67     58.42 o
 -18   2   3      207.02      212.41     11.15 o
 -18   2   4     4212.07     4026.33     39.45 o
 -18   2   5     3329.17     3152.14     39.63 o
 -18   2   6     8904.66     8823.70     69.21 o
 -18   2   7     3581.94     3468.79     37.91 o
 -18   2   8      881.07      910.39     45.72 o
 -18   2   9      409.59      422.27     32.93 o
 -18   2  10       56.65       70.58     17.98 o
 -18   2  11      858.99      811.44     47.99 o
 -18   2  12      136.35      153.80     35.28 o
 -18   2  13     2158.78     2172.66     82.49 o
 -18   2  14     2759.85     2724.94    115.17 o
 -18   2  15       29.29       39.60     23.94 o
 -18   2  16       54.10       20.24     21.71 o
 -18   2  17     1503.51     1419.30     90.46 o
 -18   2  18        0.13       58.37     29.52 o
 -18   2  19       16.51       -9.82     26.98 o
 -18   2  20      378.03      328.62     57.35 o
 -18   2  21     1549.48     1503.12     69.35 o
 -18   2  22        1.82        7.29     24.93 o
 -18   2  23      800.04      822.31     68.51 o
 -18   2  24      225.03      294.60     46.66 o
 -18   2  25      150.27      219.15     39.97 o
 -18   2  26      353.57      367.04     43.01 o
 -18   3   1     2121.58     1973.62     41.49 o
 -18   3   2     1395.96     1371.99     36.41 o
 -18   3   3     1004.36     1018.84     26.52 o
 -18   3   4      136.16      141.07     10.80 o
 -18   3   5      263.31      267.48     11.18 o
 -18   3   6     1300.76     1285.74     24.29 o
 -18   3   7     1361.81     1384.53     33.13 o
 -18   3   8        0.42        4.83     10.12 o
 -18   3   9      570.58      519.11     38.51 o
 -18   3  10       29.46       53.73     19.36 o
 -18   3  11      145.12      167.29     25.83 o
 -18   3  12      577.74      573.10     43.60 o
 -18   3  13     1925.27     2012.81     81.02 o
 -18   3  14     2041.16     2007.03     82.88 o
 -18   3  15     1458.92     1385.73     71.83 o
 -18   3  16      132.54      151.08     32.09 o
 -18   3  17     1444.65     1432.02     93.54 o
 -18   3  18        2.76       31.29     31.76 o
 -18   3  19      440.88      491.13     59.44 o
 -18   3  20      669.75      601.69     93.70 o
 -18   3  21      138.02      179.26     32.50 o
 -18   3  22       19.29       45.39     22.04 o
 -18   3  23      147.00      160.31     42.18 o
 -18   3  24     1285.04     1286.87     85.78 o
 -18   3  25       99.12      202.78     39.59 o
 -18   3  26        3.62       45.74     28.91 o
 -18   4   1     2674.41     2608.92     46.34 o
 -18   4   2        0.48        5.13      8.41 o
 -18   4   3     1805.61     1807.80     41.91 o
 -18   4   4     1366.44     1350.12     32.13 o
 -18   4   5     1306.60     1356.01     31.67 o
 -18   4   6      225.36      236.09      9.92 o
 -18   4   7      304.95      297.63     25.91 o
 -18   4   8      659.59      559.76     33.38 o
 -18   4   9      269.64      308.68     26.86 o
 -18   4  10      616.40      643.92     38.59 o
 -18   4  11      234.82      279.49     32.64 o
 -18   4  12     1115.17     1083.16     61.54 o
 -18   4  13     1342.64     1263.25     70.93 o
 -18   4  14      147.52      147.80     26.81 o
 -18   4  15        6.24        0.76     22.40 o
 -18   4  16      276.73      257.71     35.02 o
 -18   4  17       26.17       37.50     32.48 o
 -18   4  18      919.04      949.52     66.21 o
 -18   4  19      382.88      382.62     57.49 o
 -18   4  20     1203.20     1121.34     91.98 o
 -18   4  21      201.96      153.21     79.85 o
 -18   4  22      244.33      224.87     50.00 o
 -18   4  23      628.45      668.25     72.62 o
 -18   4  24       31.00       -2.46     27.42 o
 -18   4  25       13.28       13.10     65.76 o
 -18   5   1     6038.22     5955.38     74.62 o
 -18   5   2      112.49      134.16     13.21 o
 -18   5   3     1924.28     1911.27     44.89 o
 -18   5   4      118.66      130.91     13.51 o
 -18   5   5      332.14      356.50     17.69 o
 -18   5   6      738.53      711.19     29.45 o
 -18   5   7      417.62      369.87     20.35 o
 -18   5   8       44.74       51.44     15.80 o
 -18   5   9      923.97      867.40     45.45 o
 -18   5  10      561.88      623.35     40.68 o
 -18   5  11     1329.85     1314.51     58.09 o
 -18   5  12       59.41       52.38     16.62 o
 -18   5  13      383.72      328.90     32.18 o
 -18   5  14      505.79      496.59     46.06 o
 -18   5  15       10.15       47.55     21.55 o
 -18   5  16      102.50       75.19     23.80 o
 -18   5  17      575.13      544.13     50.89 o
 -18   5  18     1061.96     1120.70    104.68 o
 -18   5  19        3.40       29.33     33.00 o
 -18   5  20        0.04       19.67     28.67 o
 -18   5  21        0.09       13.50     26.27 o
 -18   5  22      372.67      350.06     46.53 o
 -18   5  23       12.51       75.06     35.13 o
 -18   5  24       48.20      106.19     35.54 o
 -18   5  25       19.64       65.02     35.39 o
 -18   6   1      376.65      341.38     19.40 o
 -18   6   2      343.89      332.85     19.23 o
 -18   6   3      939.02      964.62     32.55 o
 -18   6   4      440.01      458.95     22.26 o
 -18   6   5      251.97      236.79     19.05 o
 -18   6   6      379.73      369.85     30.00 o
 -18   6   7        6.50      -12.69     14.22 o
 -18   6   8      170.38      139.93     23.60 o
 -18   6   9     1893.22     1821.85     68.97 o
 -18   6  10     4595.41     4607.30    110.49 o
 -18   6  11      114.75      145.01     23.03 o
 -18   6  12       74.68       90.07     21.27 o
 -18   6  13       59.55       84.18     22.83 o
 -18   6  14       96.08      132.70     25.29 o
 -18   6  15       70.38       76.28     20.37 o
 -18   6  16      398.30      384.29     38.42 o
 -18   6  17      101.22      145.55     28.77 o
 -18   6  18      402.69      440.19     43.61 o
 -18   6  19        3.67       62.63     29.48 o
 -18   6  20        9.38       33.57     26.36 o
 -18   6  21      634.44      574.92     59.20 o
 -18   6  22      113.39      155.30     35.53 o
 -18   6  23       29.92       30.24     40.87 o
 -18   6  24       73.86      115.24     76.42 o
 -18   7   1     1403.05     1351.80     42.91 o
 -18   7   2     1028.57     1022.03     36.49 o
 -18   7   3       32.00       21.21     13.35 o
 -18   7   4     1033.64     1031.57     50.73 o
 -18   7   5      658.97      620.79     49.47 o
 -18   7   6     1617.80     1484.18     63.11 o
 -18   7   7      266.93      295.63     38.30 o
 -18   7   8       28.43       21.16     19.21 o
 -18   7   9     1797.59     1711.10     70.17 o
 -18   7  10      469.56      426.21     38.19 o
 -18   7  11       13.60       42.09     18.13 o
 -18   7  12      402.34      390.37     36.58 o
 -18   7  13       88.27      103.03     22.47 o
 -18   7  14      582.47      526.34     43.63 o
 -18   7  15      311.75      338.27     37.62 o
 -18   7  16        5.85        6.65     17.72 o
 -18   7  17       36.45       -7.78     30.84 o
 -18   7  18       49.68       64.93     24.78 o
 -18   7  19       98.77      159.79     31.88 o
 -18   7  20     1477.80     1304.90     74.88 o
 -18   7  21        2.71       16.03     22.09 o
 -18   7  22        0.16       28.94     22.43 o
 -18   7  23       41.73       25.41     20.74 o
 -18   8   1        5.29       33.88     11.61 o
 -18   8   2       86.67       60.13     17.93 o
 -18   8   3       35.03       50.20     17.94 o
 -18   8   4     1856.51     1691.09     69.02 o
 -18   8   5      394.87      405.60     35.76 o
 -18   8   6      146.60      143.20     26.54 o
 -18   8   7       89.91       88.13     20.09 o
 -18   8   8        1.16       27.75     20.17 o
 -18   8   9      715.94      741.20     49.32 o
 -18   8  10        3.36       23.30     28.13 o
 -18   8  11      121.57      179.36     27.19 o
 -18   8  12      235.01      208.28     28.50 o
 -18   8  13       18.58       45.70     20.94 o
 -18   8  14      118.87       92.08     26.87 o
 -18   8  15       70.11       37.03     22.62 o
 -18   8  16        1.96       34.81     24.11 o
 -18   8  17        0.38        0.56     22.25 o
 -18   8  18      505.39      473.73     45.92 o
 -18   8  19     1040.15     1003.63     67.09 o
 -18   8  20        9.91        5.56     25.06 o
 -18   8  21        0.08       18.32     21.82 o
 -18   9   1       25.88       26.91     15.45 o
 -18   9   2        2.20       16.78     18.41 o
 -18   9   3       54.18       85.84     21.94 o
 -18   9   4       62.87      102.98     23.30 o
 -18   9   5      533.56      515.14     41.94 o
 -18   9   6      882.31      817.92     63.52 o
 -18   9   7      533.61      480.44     49.69 o
 -18   9   8      160.35      111.84     40.24 o
 -18   9   9       97.68       97.50     24.99 o
 -18   9  10      118.88       93.58     25.04 o
 -18   9  11        0.41       10.39     18.80 o
 -18   9  12       48.22       20.37     20.03 o
 -18   9  13       16.08       29.64     33.19 o
 -18   9  14      219.64      216.99     32.47 o
 -18   9  15       12.64       21.31     21.30 o
 -18   9  16      148.66      113.95     44.42 o
 -18   9  17      516.70      543.51     50.03 o
 -18   9  18        2.85       -1.95     21.93 o
 -18   9  19      157.21      103.22     32.61 o
 -18   9  20       82.07       90.59     28.89 o
 -18  10   1       27.34       55.33     24.13 o
 -18  10   2       26.38       22.47     19.50 o
 -18  10   3      694.36      680.62     49.72 o
 -18  10   4       49.46       63.80     22.69 o
 -18  10   5        0.04       67.15     22.39 o
 -18  10   6       73.13       76.65     27.78 o
 -18  10   7      101.15       90.64     27.04 o
 -18  10   8      201.92      266.35     42.25 o
 -18  10   9      391.74      451.56     68.16 o
 -18  10  10      110.42      125.14     26.68 o
 -18  10  11       25.60       55.26     22.95 o
 -18  10  12      348.36      337.00     46.29 o
 -18  10  13       18.38       49.18     26.24 o
 -18  10  14       28.25      112.47     30.54 o
 -18  10  15      768.49      821.30     62.85 o
 -18  10  16      283.27      361.03     43.47 o
 -18  10  17        1.26       22.69     25.00 o
 -18  10  18       47.71      103.83     30.09 o
 -18  11   1      482.19      567.01     48.21 o
 -18  11   2      601.73      635.46     51.15 o
 -18  11   3      226.08      248.50     35.02 o
 -18  11   4       62.82       66.30     22.85 o
 -18  11   5        4.66       11.87     19.90 o
 -18  11   6        2.99       50.78     23.79 o
 -18  11   7       45.49      102.28     29.94 o
 -18  11   8        0.58       89.78     32.23 o
 -18  11   9      520.44      543.99     58.37 o
 -18  11  10       15.82       -4.41     20.73 o
 -18  11  11        0.11        6.72     19.63 o
 -18  11  12      417.17      426.84     46.77 o
 -18  11  13       51.66       56.20     24.17 o
 -18  11  14       42.01       69.31     25.37 o
 -18  11  15        4.43       39.16     27.00 o
 -18  12   1       27.94        6.62     24.75 o
 -18  12   2      163.02       82.06     24.79 o
 -18  12   3        1.33       60.05     24.13 o
 -18  12   4      147.05      178.02     32.09 o
 -18  12   5       14.52        9.20     23.20 o
 -18  12   6       17.64       42.82     28.31 o
 -18  12   7        5.70      -35.55     26.31 o
 -18  12   8      295.81      266.36     44.53 o
 -18  12   9      315.72      317.33     47.84 o
 -18  12  10       97.08      178.24     39.69 o
 -18  12  11      202.87      172.74     56.67 o
 -17   0   2      925.40      890.07     39.30 o
 -17   0   4     1291.96     1285.77     27.97 o
 -17   0   6      928.57      904.28     35.91 o
 -17   0   8      259.88      256.62     35.82 o
 -17   0  10     1359.84     1322.97     87.89 o
 -17   0  12      105.75      101.11     32.48 o
 -17   0  14      457.23      387.39     61.78 o
 -17   0  16      165.83      198.23     59.55 o
 -17   0  18     1202.49     1166.66     58.40 o
 -17   0  20       94.04       38.83     26.43 o
 -17   0  22      826.45      789.97     75.07 o
 -17   0  24       11.33       41.82     35.43 o
 -17   0  26      141.86      190.87     48.07 o
 -17   1   1       62.48       57.22      9.16 o
 -17   1   2     1094.13     1081.11     32.32 o
 -17   1   3       24.41       24.43      3.09 o
 -17   1   4      231.08      245.37      9.59 o
 -17   1   5        8.09       15.33      5.35 o
 -17   1   6      174.99      190.62     13.28 o
 -17   1   7      604.46      592.92     22.66 o
 -17   1   8      181.16      184.84     12.90 o
 -17   1   9       43.85       32.32      8.09 o
 -17   1  10      726.23      696.89     43.29 o
 -17   1  11      783.50      761.80     32.74 o
 -17   1  12     1849.91     1824.69    172.52 o
 -17   1  13      970.59      867.43     62.26 o
 -17   1  14      732.09      678.91     87.33 o
 -17   1  15      252.43      257.71     89.00 o
 -17   1  16     1482.11     1604.29    115.15 o
 -17   1  17       26.11       50.04     21.66 o
 -17   1  18      368.56      380.89     32.93 o
 -17   1  19       28.01       67.17     19.60 o
 -17   1  20       41.23       27.38     20.41 o
 -17   1  21        7.57        6.12     29.78 o
 -17   1  22       66.37      119.67     29.74 o
 -17   1  23       60.81       76.42     24.77 o
 -17   1  24       81.41       93.20     29.39 o
 -17   1  25        6.64       27.43     20.02 o
 -17   1  26       82.75       80.68     25.87 o
 -17   1  27       44.53       39.64     36.40 o
 -17   2   1       46.22       51.31     16.10 o
 -17   2   2       11.10       24.32      5.65 o
 -17   2   3       17.76       17.42      5.04 o
 -17   2   4        5.86        8.58      3.99 o
 -17   2   5      388.54      382.54     14.07 o
 -17   2   6       53.41       54.11      7.21 o
 -17   2   7      464.80      456.12     12.78 o
 -17   2   8      104.54       92.42     22.31 o
 -17   2   9       93.91       71.54     16.23 o
 -17   2  10       20.81       31.98     13.86 o
 -17   2  11     1127.95     1145.22     55.88 o
 -17   2  12     1560.93     1547.31     66.68 o
 -17   2  13     1910.86     1915.63    104.53 o
 -17   2  14      220.16      240.13     39.67 o
 -17   2  15      158.30      111.13     28.09 o
 -17   2  16      274.94      274.40     39.88 o
 -17   2  17      150.93      110.89     70.69 o
 -17   2  18      371.04      438.95     40.63 o
 -17   2  19      622.11      647.18     51.53 o
 -17   2  20      800.01      918.70     62.17 o
 -17   2  21      158.38      216.07     30.53 o
 -17   2  22      965.80     1012.50     59.16 o
 -17   2  23      159.47      140.62     35.04 o
 -17   2  24      681.72      786.96     95.75 o
 -17   2  25       15.16       28.35     27.06 o
 -17   2  26      549.21      485.72     49.20 o
 -17   3   1      842.82      782.16     21.50 o
 -17   3   2       63.81       67.93      7.59 o
 -17   3   3      540.38      545.46     21.73 o
 -17   3   4       71.53       86.76      8.97 o
 -17   3   5     1247.88     1208.13     22.76 o
 -17   3   6       35.78       32.22      7.51 o
 -17   3   7      711.28      716.12     28.02 o
 -17   3   8      126.47      118.12     13.32 o
 -17   3   9      320.48      340.41     22.46 o
 -17   3  10      313.85      305.97     23.82 o
 -17   3  11      198.77      222.14     34.41 o
 -17   3  12      414.60      399.41     46.41 o
 -17   3  13       38.41       35.69     22.29 o
 -17   3  14        0.14       -7.96     20.06 o
 -17   3  15      272.24      220.15     55.97 o
 -17   3  16      165.29      179.10     36.72 o
 -17   3  17      189.48      218.62     40.18 o
 -17   3  18       39.45       38.96     32.00 o
 -17   3  19       71.89      103.28     31.99 o
 -17   3  20      106.68      164.48     31.58 o
 -17   3  21       43.41       30.32     20.88 o
 -17   3  22       21.03       29.25     24.87 o
 -17   3  23      278.99      298.84     42.75 o
 -17   3  24       15.96       63.24     26.05 o
 -17   3  25      529.48      557.71     75.50 o
 -17   3  26      396.23      493.39     76.15 o
 -17   4   1      270.06      252.28     14.91 o
 -17   4   2     1417.03     1404.40     33.61 o
 -17   4   3      281.75      308.17     17.64 o
 -17   4   4     1227.58     1200.76     29.67 o
 -17   4   5      702.42      748.41     23.06 o
 -17   4   6     1463.15     1436.93     30.43 o
 -17   4   7      870.62      867.63     25.24 o
 -17   4   8      411.83      408.41     28.71 o
 -17   4   9      230.79      228.94     23.73 o
 -17   4  10       46.83       59.65     21.05 o
 -17   4  11       94.40       85.87     22.52 o
 -17   4  12      179.88      164.95     25.93 o
 -17   4  13       20.32       29.00     18.12 o
 -17   4  14      183.10      165.64     28.37 o
 -17   4  15      211.43      223.16     38.34 o
 -17   4  16      834.91      845.48     60.25 o
 -17   4  17       64.28       78.10     27.72 o
 -17   4  18        0.11       42.17     29.73 o
 -17   4  19      785.04      839.96     79.13 o
 -17   4  20       60.28      124.71     32.31 o
 -17   4  21       33.05        8.23     22.08 o
 -17   4  22      177.92      199.41     41.57 o
 -17   4  23      351.10      261.21     53.02 o
 -17   4  24       60.30      159.46     35.27 o
 -17   4  25        3.93       40.49     32.69 o
 -17   4  26       76.08       90.28     58.59 o
 -17   5   1     1767.48     1744.80     40.44 o
 -17   5   2      289.97      309.89     17.85 o
 -17   5   3     2828.46     2724.44     58.60 o
 -17   5   4     1081.67     1049.99     30.95 o
 -17   5   5     1247.67     1213.70     34.35 o
 -17   5   6     1381.63     1366.84     39.04 o
 -17   5   7     1476.17     1452.72     57.52 o
 -17   5   8      577.49      602.23     37.97 o
 -17   5   9     1612.99     1512.33     59.15 o
 -17   5  10       86.10      127.39     21.01 o
 -17   5  11     2148.45     2009.39     71.28 o
 -17   5  12      124.87      126.85     22.32 o
 -17   5  13      336.19      352.46     47.43 o
 -17   5  14      139.78      172.87     28.58 o
 -17   5  15      171.89      205.74     31.91 o
 -17   5  16        0.23       20.73     22.75 o
 -17   5  17      143.26      125.57     30.05 o
 -17   5  18        8.65        7.30     19.37 o
 -17   5  19      270.20      224.09     57.24 o
 -17   5  20       51.63       30.48     22.98 o
 -17   5  21       64.52       50.60     25.21 o
 -17   5  22      189.47      141.03     30.15 o
 -17   5  23      109.94      133.25     40.54 o
 -17   5  24        6.07        6.98     23.46 o
 -17   5  25        7.28        2.40     27.88 o
 -17   6   1      220.39      225.99     16.74 o
 -17   6   2      124.27      115.65     14.91 o
 -17   6   3     1583.60     1529.46     40.61 o
 -17   6   4       55.33       47.22      8.65 o
 -17   6   5       32.72       13.02      8.20 o
 -17   6   6     1449.79     1441.50     49.54 o
 -17   6   7      369.27      382.90     31.82 o
 -17   6   8     1458.45     1463.88     60.09 o
 -17   6   9      181.08      218.70     28.87 o
 -17   6  10     1056.29     1005.10     53.14 o
 -17   6  11      989.52      889.29     50.08 o
 -17   6  12      150.87      129.27     23.01 o
 -17   6  13      182.23      159.76     25.82 o
 -17   6  14      787.31      729.98     49.27 o
 -17   6  15      326.23      288.21     32.94 o
 -17   6  16      571.23      610.71     47.60 o
 -17   6  17      254.77      316.81     36.35 o
 -17   6  18      677.33      578.17     56.95 o
 -17   6  19       18.69       20.50     30.54 o
 -17   6  20      204.46      226.51     39.06 o
 -17   6  21      409.54      390.13     53.67 o
 -17   6  22      837.83      765.43     69.08 o
 -17   6  23      319.48      306.94     44.69 o
 -17   6  24       18.58        6.67     26.33 o
 -17   7   1      409.50      416.36     24.53 o
 -17   7   2      175.77      166.76     15.65 o
 -17   7   3        9.08       -4.83      8.49 o
 -17   7   4      851.94      830.01     35.17 o
 -17   7   5     1805.83     1761.67     59.42 o
 -17   7   6     2470.54     2402.07     78.79 o
 -17   7   7        2.18       44.22     29.55 o
 -17   7   8     1247.84     1338.55     61.77 o
 -17   7   9      364.73      426.37     37.76 o
 -17   7  10     2537.95     2382.30     83.57 o
 -17   7  11       34.76       61.54     21.69 o
 -17   7  12       70.47       69.49     19.87 o
 -17   7  13       38.65       45.65     22.15 o
 -17   7  14      105.08      147.72     34.59 o
 -17   7  15       19.11        5.89     20.58 o
 -17   7  16       13.39       25.92     20.02 o
 -17   7  17        1.12       12.77     19.99 o
 -17   7  18      178.65      218.03     34.26 o
 -17   7  19      130.31      191.83     32.33 o
 -17   7  20      126.89      146.32     28.73 o
 -17   7  21      255.16      251.01     62.28 o
 -17   7  22      356.25      319.36     41.24 o
 -17   7  23       88.59      142.50     31.99 o
 -17   8   1     1064.49     1044.28     39.44 o
 -17   8   2       10.33       -2.46     10.82 o
 -17   8   3      154.05      177.76     24.90 o
 -17   8   4      479.66      482.04     38.19 o
 -17   8   5      174.52      170.80     39.93 o
 -17   8   6      244.56      279.04     26.31 o
 -17   8   7      541.63      504.26     41.42 o
 -17   8   8       65.07       51.30     26.22 o
 -17   8   9      185.74      246.85     33.09 o
 -17   8  10       48.51       -6.63     23.76 o
 -17   8  11      955.02      978.12     70.93 o
 -17   8  12      123.62      118.28     26.89 o
 -17   8  13      382.76      398.43     39.56 o
 -17   8  14       41.12       74.04     23.34 o
 -17   8  15       61.90       50.65     21.65 o
 -17   8  16       23.26       35.10     19.98 o
 -17   8  17      326.85      328.30     39.13 o
 -17   8  18      882.91      957.50     64.72 o
 -17   8  19      256.75      308.76     39.82 o
 -17   8  20       49.68        1.31     24.93 o
 -17   8  21      272.29      252.52     37.59 o
 -17   8  22        7.18       11.03     22.66 o
 -17   9   1      174.34      212.22     28.41 o
 -17   9   2        1.54        5.64     16.39 o
 -17   9   3       47.41       53.46     18.73 o
 -17   9   4      216.54      258.71     31.86 o
 -17   9   5      116.61      102.19     21.57 o
 -17   9   6      659.16      683.22     48.95 o
 -17   9   7       37.22       14.58     22.48 o
 -17   9   8        7.83       45.60     21.11 o
 -17   9   9      274.79      260.25     34.18 o
 -17   9  10      202.84      206.39     31.49 o
 -17   9  11      143.12      169.73     29.60 o
 -17   9  12      146.49      158.99     29.45 o
 -17   9  13      252.11      255.10     39.92 o
 -17   9  14       32.23       74.80     25.64 o
 -17   9  15       80.22      100.11     26.41 o
 -17   9  16       50.33       47.25     20.88 o
 -17   9  17        3.19       37.74     27.42 o
 -17   9  18      235.18      297.77     40.72 o
 -17   9  19      342.56      342.85     48.01 o
 -17   9  20      104.79      132.27     62.03 o
 -17  10   1      236.14      310.13     36.27 o
 -17  10   2      732.57      639.67     48.66 o
 -17  10   3        3.26       22.21     21.95 o
 -17  10   4        4.34        8.06     16.79 o
 -17  10   5      252.15      321.00     37.43 o
 -17  10   6        0.47       14.69     19.14 o
 -17  10   7        8.95       -2.96     23.04 o
 -17  10   8        2.46       49.55     25.23 o
 -17  10   9      195.66      209.40     32.45 o
 -17  10  10      116.40       87.27     22.99 o
 -17  10  11       37.42       43.62     22.24 o
 -17  10  12       46.01       79.67     37.92 o
 -17  10  13      738.74      798.85     60.01 o
 -17  10  14       69.00      119.28     31.13 o
 -17  10  15      358.70      354.53     42.47 o
 -17  10  16     1129.15     1040.20     70.15 o
 -17  10  17      517.42      595.62     54.98 o
 -17  10  18        0.10       44.21     26.95 o
 -17  11   1      173.90      274.31     36.55 o
 -17  11   2       10.71       19.93     20.68 o
 -17  11   3        7.38       44.32     23.78 o
 -17  11   4      132.43      158.09     29.62 o
 -17  11   5      316.97      310.72     37.51 o
 -17  11   6       11.13        8.87     20.14 o
 -17  11   7       24.05       54.87     44.30 o
 -17  11   8       39.19      171.78     36.78 o
 -17  11   9      297.50      234.35     41.37 o
 -17  11  10       39.26       61.81     22.90 o
 -17  11  11       52.39       40.00     34.36 o
 -17  11  12      229.22      247.11     38.84 o
 -17  11  13      111.53      108.58     30.43 o
 -17  11  14      337.97      326.66     42.89 o
 -17  11  15      200.51      230.84     37.98 o
 -17  11  16       30.89       47.14     28.17 o
 -17  12   1      198.04      250.98     38.09 o
 -17  12   2      257.82      268.23     36.57 o
 -17  12   3       25.19       59.35     23.72 o
 -17  12   4      281.15      274.95     36.60 o
 -17  12   5       14.91       18.02     18.80 o
 -17  12   6        8.90       35.34     29.53 o
 -17  12   7       35.04       87.44     31.73 o
 -17  12   8       28.49       82.02     31.57 o
 -17  12   9       65.08      125.58     37.26 o
 -17  12  10        7.79       42.49     23.02 o
 -17  12  11        9.00       43.55     30.38 o
 -17  12  12       31.72       70.06     28.39 o
 -17  13   3        3.39        8.10     21.07 o
 -17  13   4        8.91      -13.30     24.22 o
 -16   0   2      815.40      750.48     35.47 o
 -16   0   4      340.73      288.25     20.51 o
 -16   0   6     1462.45     1451.95     44.41 o
 -16   0   8      522.99      541.21     37.37 o
 -16   0  10      950.50      877.95     71.01 o
 -16   0  12     5433.80     5143.34    188.84 o
 -16   0  14      279.04      198.55     45.38 o
 -16   0  16     9753.82     9719.68    272.43 o
 -16   0  18        0.37       23.82     19.51 o
 -16   0  20      812.69      756.54     68.96 o
 -16   0  22      140.91      136.65     71.81 o
 -16   0  24      122.45       85.87     29.28 o
 -16   0  26      127.44      120.55     40.68 o
 -16   1   1      896.96      953.21     24.82 o
 -16   1   2      579.01      571.90     22.86 o
 -16   1   3     8659.23     8676.11     51.31 o
 -16   1   4       57.67       65.06      6.19 o
 -16   1   5     8500.32     8622.16     69.31 o
 -16   1   6     1211.32     1230.96     30.88 o
 -16   1   7     3233.29     3217.36     50.22 o
 -16   1   8     5743.84     5603.60     72.82 o
 -16   1   9     1914.42     1851.29     41.79 o
 -16   1  10      258.40      250.47     17.57 o
 -16   1  11        1.49       22.27      8.74 o
 -16   1  12      529.04      545.71     39.88 o
 -16   1  13       83.75      125.91     27.54 o
 -16   1  14      204.56      159.12     45.22 o
 -16   1  15     4930.63     4571.70    146.65 o
 -16   1  16      691.41      655.51     33.72 o
 -16   1  17       58.80       36.33     13.17 o
 -16   1  18     1507.22     1567.95     63.04 o
 -16   1  19     1233.31     1264.85     58.78 o
 -16   1  20     1343.84     1317.97     60.98 o
 -16   1  21        1.13       15.08     18.57 o
 -16   1  22      422.20      439.33     49.00 o
 -16   1  23      279.06      262.41     33.49 o
 -16   1  24       18.50      -14.76     19.81 o
 -16   1  25       18.65       43.93     23.67 o
 -16   1  26      388.37      403.46     52.10 o
 -16   1  27      433.09      562.08    119.10 o
 -16   2   1    12686.30    12397.10     73.85 o
 -16   2   2     4159.54     3968.17     51.93 o
 -16   2   3      206.58      205.11      8.18 o
 -16   2   4     2159.81     2128.50     28.23 o
 -16   2   5      303.26      304.18     12.31 o
 -16   2   6      949.11      941.66     22.72 o
 -16   2   7      967.41      940.60     43.48 o
 -16   2   8       92.23       65.75     15.99 o
 -16   2   9      703.00      678.97     40.49 o
 -16   2  10     2612.83     2420.31     77.41 o
 -16   2  11      266.68      333.52     32.22 o
 -16   2  12      633.79      618.86     52.28 o
 -16   2  13     6003.64     5954.56    230.95 o
 -16   2  14      203.97      200.66     34.50 o
 -16   2  15       62.72       -0.21     24.50 o
 -16   2  16     1648.81     1623.42     70.49 o
 -16   2  17     1780.68     1713.13     73.94 o
 -16   2  18       99.54      156.28     28.34 o
 -16   2  19     7323.08     7213.67    159.36 o
 -16   2  20      722.24      768.57     61.88 o
 -16   2  21      541.47      575.66     50.46 o
 -16   2  22      423.70      438.34     40.97 o
 -16   2  23      347.33      428.81     42.20 o
 -16   2  24       32.56      144.05     35.21 o
 -16   2  25       11.13       18.61     25.39 o
 -16   2  26       81.01      137.56     33.52 o
 -16   2  27       36.39       62.67     97.05 o
 -16   3   1       23.42       32.13      4.78 o
 -16   3   2     4042.25     4119.67     47.29 o
 -16   3   3     3180.97     3120.36     44.96 o
 -16   3   4     6488.78     6560.74     63.71 o
 -16   3   5      300.53      278.96     11.43 o
 -16   3   6    13724.20    13311.60    115.04 o
 -16   3   7      473.96      491.24     22.66 o
 -16   3   8     5191.54     5134.80     79.14 o
 -16   3   9      804.85      784.65     31.41 o
 -16   3  10      117.97      128.93     16.34 o
 -16   3  11     3686.84     3618.66     67.47 o
 -16   3  12     1036.03      990.96     54.99 o
 -16   3  13     2570.42     2537.62     88.98 o
 -16   3  14      526.80      693.89     59.50 o
 -16   3  15     2341.39     2339.22    109.02 o
 -16   3  16     1490.48     1371.49     86.47 o
 -16   3  17       56.65       79.09     23.80 o
 -16   3  18     1913.06     1794.11     80.91 o
 -16   3  19      538.71      582.52     53.49 o
 -16   3  20      442.82      438.37     45.24 o
 -16   3  21      165.78      247.60     36.22 o
 -16   3  22       41.11       41.50     22.73 o
 -16   3  23      385.71      376.16     55.90 o
 -16   3  24      180.01      221.49     37.69 o
 -16   3  25      126.77      174.45     37.54 o
 -16   3  26      308.43      380.37     68.52 o
 -16   4   1      435.84      423.66     18.64 o
 -16   4   2        0.04        4.62      6.54 o
 -16   4   3        0.82        1.24      6.85 o
 -16   4   4      597.26      581.99     21.17 o
 -16   4   5      270.91      250.62     13.24 o
 -16   4   6      586.67      591.73     20.03 o
 -16   4   7       52.57       58.37      9.22 o
 -16   4   8       15.40       22.70     12.04 o
 -16   4   9      350.96      400.60     29.23 o
 -16   4  10      685.10      669.62     45.33 o
 -16   4  11      922.29      906.95     54.18 o
 -16   4  12     1800.90     1762.58     75.36 o
 -16   4  13     4585.31     4357.92    120.39 o
 -16   4  14      730.26      720.44     79.20 o
 -16   4  15      720.39      709.64     53.28 o
 -16   4  16     2041.81     1847.55    104.21 o
 -16   4  17       81.77      119.13     48.64 o
 -16   4  18     1904.21     1715.43     82.16 o
 -16   4  19       14.52       56.34     24.91 o
 -16   4  20      792.31      748.03     59.29 o
 -16   4  21       10.82       26.40     20.02 o
 -16   4  22     1494.76     1475.25     82.59 o
 -16   4  23       37.63       51.03     25.07 o
 -16   4  24       11.34       16.98     26.29 o
 -16   4  25      113.32       64.61     55.51 o
 -16   4  26        0.71      -41.56     42.35 o
 -16   5   1       86.94       86.59     10.66 o
 -16   5   2      134.57      153.27     13.28 o
 -16   5   3      411.57      422.07     20.29 o
 -16   5   4     6423.76     6385.48     68.30 o
 -16   5   5     3398.71     3377.52     61.18 o
 -16   5   6     2286.63     2218.16     37.26 o
 -16   5   7      142.60      165.10     21.27 o
 -16   5   8     4097.42     3974.76     91.98 o
 -16   5   9     1018.93     1005.36     48.79 o
 -16   5  10     1573.16     1549.34     77.20 o
 -16   5  11     1955.57     2013.87     70.15 o
 -16   5  12        8.43      -11.13     15.56 o
 -16   5  13      158.95      117.34     25.49 o
 -16   5  14      385.40      442.77     43.81 o
 -16   5  15       97.28      148.66     31.37 o
 -16   5  16       74.28       49.10     20.24 o
 -16   5  17        5.68        4.27     24.35 o
 -16   5  18       45.49       69.92     30.17 o
 -16   5  19       33.44       10.95     21.40 o
 -16   5  20      315.29      313.62     42.44 o
 -16   5  21       61.20       49.29     25.34 o
 -16   5  22      105.27       84.47     32.26 o
 -16   5  23      224.70      268.70     39.93 o
 -16   5  24       41.24       46.39     24.04 o
 -16   5  25      128.12       64.91     30.26 o
 -16   6   1        0.12       13.28      8.94 o
 -16   6   2      840.55      850.35     30.92 o
 -16   6   3        9.44       16.33      8.39 o
 -16   6   4       58.35       69.95     10.30 o
 -16   6   5      635.58      651.73     25.82 o
 -16   6   6        3.84       18.66      9.93 o
 -16   6   7     2550.39     2395.04     74.38 o
 -16   6   8     2573.39     2522.68     77.27 o
 -16   6   9     8924.91     8835.62    146.78 o
 -16   6  10      818.38      829.47     47.71 o
 -16   6  11       10.09        3.40     15.18 o
 -16   6  12      446.71      471.43     44.19 o
 -16   6  13       17.62       48.99     19.88 o
 -16   6  14     1255.92     1212.36     67.81 o
 -16   6  15     1140.73     1154.46     62.37 o
 -16   6  16       99.48       76.65     22.48 o
 -16   6  17      235.67      194.45     37.07 o
 -16   6  18      491.26      549.80     52.98 o
 -16   6  19      461.76      487.95     61.46 o
 -16   6  20       11.52       28.69     35.61 o
 -16   6  21       30.50       71.19     26.34 o
 -16   6  22      255.40      241.57     35.71 o
 -16   6  23       56.71       52.27     21.59 o
 -16   6  24        8.59       79.95     27.11 o
 -16   7   1     1456.12     1472.89     43.76 o
 -16   7   2     1390.32     1337.03     40.67 o
 -16   7   3     1343.62     1311.21     38.80 o
 -16   7   4       56.37       88.38     21.26 o
 -16   7   5     9045.46     8807.55    129.26 o
 -16   7   6     2259.61     2298.46     76.75 o
 -16   7   7     4800.09     4669.90    110.65 o
 -16   7   8        1.54       42.22     19.51 o
 -16   7   9     1682.50     1648.25     68.23 o
 -16   7  10      706.90      648.62     45.14 o
 -16   7  11      388.68      430.86     38.04 o
 -16   7  12       44.05       19.31     18.27 o
 -16   7  13      286.98      273.31     31.59 o
 -16   7  14     1841.01     1931.50     79.68 o
 -16   7  15     1209.37     1186.75     64.65 o
 -16   7  16      499.79      473.36     49.13 o
 -16   7  17       97.79      107.67     28.34 o
 -16   7  18        0.21       27.45     19.94 o
 -16   7  19       86.23      103.09     32.36 o
 -16   7  20      513.28      635.73     54.40 o
 -16   7  21      254.64      325.22     43.94 o
 -16   7  22       66.00       72.64     26.08 o
 -16   7  23      194.93      171.66     34.10 o
 -16   8   1      649.76      584.35     29.98 o
 -16   8   2     2041.42     2025.72     52.34 o
 -16   8   3      324.07      261.95     27.50 o
 -16   8   4      664.73      683.87     43.45 o
 -16   8   5     1033.21      902.12     50.86 o
 -16   8   6      153.92      215.27     25.79 o
 -16   8   7       37.72       45.50     19.01 o
 -16   8   8        2.36        0.42     16.50 o
 -16   8   9     2540.46     2488.46     87.64 o
 -16   8  10      198.32      257.90     32.67 o
 -16   8  11      200.82      256.70     33.72 o
 -16   8  12      216.45      188.35     30.05 o
 -16   8  13       54.24       45.24     18.53 o
 -16   8  14      804.32      767.35     55.05 o
 -16   8  15       23.13       17.64     20.17 o
 -16   8  16        5.01       47.09     21.46 o
 -16   8  17      234.43      199.38     30.87 o
 -16   8  18      455.36      419.55     47.48 o
 -16   8  19      914.97      941.70     64.41 o
 -16   8  20       27.54       64.12     26.11 o
 -16   8  21       63.53       64.67     26.01 o
 -16   8  22      120.11      123.99     44.58 o
 -16   9   1      608.01      596.25     36.81 o
 -16   9   2      846.48      779.76     49.49 o
 -16   9   3     1101.99     1052.86     80.57 o
 -16   9   4        5.31       21.58     17.53 o
 -16   9   5      246.56      263.40     32.02 o
 -16   9   6      591.13      572.22     45.02 o
 -16   9   7       65.50      101.22     22.66 o
 -16   9   8     2751.10     2720.22     94.77 o
 -16   9   9      119.53      194.98     30.88 o
 -16   9  10      232.48      218.04     29.69 o
 -16   9  11      139.32      173.52     30.15 o
 -16   9  12      685.62      715.77     53.95 o
 -16   9  13       22.74       69.76     27.53 o
 -16   9  14       51.78       73.41     22.40 o
 -16   9  15        3.55       -1.78     34.95 o
 -16   9  16        0.07       35.80     21.77 o
 -16   9  17      721.51      808.25     61.15 o
 -16   9  18      307.90      242.55     36.22 o
 -16   9  19        0.19      -24.24     22.35 o
 -16   9  20       24.87       41.24     23.18 o
 -16  10   1       35.66       41.00     19.63 o
 -16  10   2      264.33      244.99     33.77 o
 -16  10   3      138.22      134.21     26.64 o
 -16  10   4      335.01      323.39     35.75 o
 -16  10   5      729.40      722.29     68.13 o
 -16  10   6      250.48      249.25     44.38 o
 -16  10   7      420.98      452.71     46.04 o
 -16  10   8     1122.24     1119.90     65.06 o
 -16  10   9      276.27      342.01     39.72 o
 -16  10  10      280.12      290.45     37.33 o
 -16  10  11       68.55       57.86     21.16 o
 -16  10  12      354.85      377.87     41.94 o
 -16  10  13      127.62      112.17     29.21 o
 -16  10  14      180.98      162.58     32.80 o
 -16  10  15       28.00       69.77     26.32 o
 -16  10  16        2.94       59.26     24.16 o
 -16  10  17      195.97      201.72     45.11 o
 -16  10  18      147.02      139.57     34.73 o
 -16  10  19        0.07       53.76     35.64 o
 -16  11   1       61.42       41.76     23.07 o
 -16  11   2      440.07      398.90     41.56 o
 -16  11   3        4.84       15.70     20.95 o
 -16  11   4       25.97       20.08     21.14 o
 -16  11   5       77.85       58.93     22.12 o
 -16  11   6       12.34       31.44     19.06 o
 -16  11   7      343.51      422.51     44.15 o
 -16  11   8      296.85      341.71     48.30 o
 -16  11   9        0.47       -4.50     23.93 o
 -16  11  10       14.18       41.05     21.52 o
 -16  11  11      228.76      221.71     35.02 o
 -16  11  12       68.99       83.43     26.14 o
 -16  11  13      122.84      137.56     31.56 o
 -16  11  14        4.30       59.25     28.02 o
 -16  11  15       15.93       83.72     49.83 o
 -16  11  16       52.91      114.53     31.99 o
 -16  12   1      222.86      242.37     37.03 o
 -16  12   2       26.67       15.75     23.19 o
 -16  12   3       13.09       19.05     28.20 o
 -16  12   4      138.45      169.96     42.40 o
 -16  12   5        0.16      -14.58     20.54 o
 -16  12   6      665.97      775.63     58.31 o
 -16  12   7      247.23      327.84     41.61 o
 -16  12   8      101.12      191.73     47.35 o
 -16  12   9        8.42       46.96     34.60 o
 -16  12  10       10.45       85.42     33.83 o
 -16  12  11     1223.40     1212.78     81.10 o
 -16  12  12        3.73       66.20     28.22 o
 -16  12  13       42.70       50.57     27.18 o
 -16  13   1      168.78      187.12     32.89 o
 -16  13   2      101.91       93.65     27.61 o
 -16  13   3       26.14        8.27     29.90 o
 -16  13   4        5.51        2.56     21.77 o
 -16  13   5       85.30       64.65     26.18 o
 -16  13   6      220.91      282.86     38.73 o
 -16  13   7        7.21       67.44     33.28 o
 -15   0   2      668.97      664.87     32.15 o
 -15   0   4        0.57       -3.81      6.58 o
 -15   0   6      140.72      139.46     15.32 o
 -15   0   8       96.49      109.13     15.76 o
 -15   0  10       27.15       36.94     20.86 o
 -15   0  12      172.17      221.64     47.61 o
 -15   0  14     2028.50     1999.52     76.96 o
 -15   0  16     1615.11     1627.10     76.63 o
 -15   0  18      891.33      816.33     58.23 o
 -15   0  20      225.29      214.86     31.21 o
 -15   0  22        5.92       48.60     28.20 o
 -15   0  24       92.37      131.53     47.61 o
 -15   0  26      260.60      272.27     69.58 o
 -15   1   1      909.74      897.92     28.32 o
 -15   1   2       10.42        9.35      4.10 o
 -15   1   3       33.42       38.00      4.61 o
 -15   1   4        3.31        8.94      4.48 o
 -15   1   5      112.03      122.61      9.34 o
 -15   1   6      215.60      226.18     16.36 o
 -15   1   7       86.41       85.43     10.28 o
 -15   1   8      224.31      227.26     15.29 o
 -15   1   9      115.99      110.92     12.27 o
 -15   1  10      364.59      347.51     20.66 o
 -15   1  11      202.67      188.43     16.54 o
 -15   1  12      736.66      736.54     36.17 o
 -15   1  13        0.10       24.30     10.08 o
 -15   1  14        2.24       13.52     16.13 o
 -15   1  15     1606.64     1608.16     50.56 o
 -15   1  16      224.97      253.63     22.87 o
 -15   1  17       71.22       55.09     15.40 o
 -15   1  18      223.60      246.75     23.32 o
 -15   1  19      142.94      152.97     19.65 o
 -15   1  20        8.96       59.24     22.66 o
 -15   1  21       18.22       21.49     17.05 o
 -15   1  22      214.41      230.58     27.09 o
 -15   1  23       59.08       27.07     22.57 o
 -15   1  24      186.74      213.98     31.41 o
 -15   1  25      188.94      264.23     35.03 o
 -15   1  26      688.31      604.19     77.90 o
 -15   1  27       36.63       78.55     37.42 o
 -15   2   1      100.88      115.13      9.33 o
 -15   2   2     2025.36     1981.79     22.01 o
 -15   2   3     1600.57     1536.92     21.02 o
 -15   2   4       53.46       63.21      6.51 o
 -15   2   5      960.00      918.34     20.18 o
 -15   2   6       13.33       23.75      7.09 o
 -15   2   7       99.92      106.60     17.13 o
 -15   2   8       65.61       53.25     13.20 o
 -15   2   9        0.03       17.15     14.60 o
 -15   2  10     1184.04     1218.07     76.97 o
 -15   2  11      960.69     1050.93     62.33 o
 -15   2  12     1240.28     1120.41     68.88 o
 -15   2  13      125.43      150.80     32.39 o
 -15   2  14     1664.23     1651.03     87.07 o
 -15   2  15      176.98      185.73     17.91 o
 -15   2  16      740.65      732.83     34.64 o
 -15   2  17     1016.95     1018.67     57.46 o
 -15   2  18      297.70      224.53     58.99 o
 -15   2  19      140.83      191.80     31.07 o
 -15   2  20      398.73      437.25     43.50 o
 -15   2  21       69.02       53.49     22.68 o
 -15   2  22        2.10       27.03     18.74 o
 -15   2  23      975.16     1118.70     63.20 o
 -15   2  24       40.79       51.44     24.88 o
 -15   2  25       87.13       62.63     32.37 o
 -15   2  26      240.00      247.32     43.14 o
 -15   2  27      410.17      313.60     61.65 o
 -15   3   1       24.24       21.49      4.38 o
 -15   3   2      211.74      194.94     11.15 o
 -15   3   3     2435.75     2459.65     39.22 o
 -15   3   4     2073.10     2047.04     34.97 o
 -15   3   5       48.32       44.21      6.77 o
 -15   3   6       45.79       49.67      7.84 o
 -15   3   7      666.50      647.18     25.50 o
 -15   3   8      312.77      345.70     20.53 o
 -15   3   9     1445.64     1434.31     40.27 o
 -15   3  10      451.48      449.07     23.16 o
 -15   3  11     1530.60     1366.74     40.70 o
 -15   3  12      180.60      181.99     16.82 o
 -15   3  13      978.09     1002.31     68.16 o
 -15   3  14      640.86      610.34     58.04 o
 -15   3  15     2162.77     2036.76     93.52 o
 -15   3  16       53.43       82.10     22.69 o
 -15   3  17      294.56      285.38     33.26 o
 -15   3  18       30.91       81.29     23.90 o
 -15   3  19      676.75      636.91     50.59 o
 -15   3  20        0.22       19.31     17.29 o
 -15   3  21       40.05       60.52     21.69 o
 -15   3  22      386.55      345.53     41.62 o
 -15   3  23        0.32       49.52     22.20 o
 -15   3  24        0.32        4.20     19.38 o
 -15   3  25       49.21       61.97     29.28 o
 -15   3  26       79.32      118.68     45.22 o
 -15   4   1     1309.60     1292.09     31.66 o
 -15   4   2     1028.71      996.46     27.33 o
 -15   4   3        0.02        4.46      5.64 o
 -15   4   4      240.73      207.31     13.67 o
 -15   4   5       85.16       77.87      6.40 o
 -15   4   6      130.57      131.64     10.39 o
 -15   4   7      690.16      704.79     28.22 o
 -15   4   8     1011.73      949.57     42.97 o
 -15   4   9      958.21      980.27     44.55 o
 -15   4  10      419.11      439.92     38.14 o
 -15   4  11        4.07       31.02     20.16 o
 -15   4  12      460.01      490.77     41.46 o
 -15   4  13      612.78      574.38     44.87 o
 -15   4  14      614.14      582.77     46.87 o
 -15   4  15        1.77       23.73     24.45 o
 -15   4  16        2.55       12.39     18.00 o
 -15   4  17       70.33       66.76     29.32 o
 -15   4  18       19.44       52.63     22.65 o
 -15   4  19      263.72      292.82     44.81 o
 -15   4  20      312.18      400.06     50.05 o
 -15   4  21       56.99       53.24     22.66 o
 -15   4  22      126.23      140.44     32.68 o
 -15   4  23       98.63      150.62     49.52 o
 -15   4  24       48.80        7.31     31.22 o
 -15   4  25       64.23       77.91     36.60 o
 -15   4  26        0.16       25.81     33.91 o
 -15   5   1     2405.06     2303.83     44.95 o
 -15   5   2       52.41       71.13     10.03 o
 -15   5   3     2201.11     2173.61     43.97 o
 -15   5   4        6.67       23.10      7.56 o
 -15   5   5     1902.93     1813.28     41.53 o
 -15   5   6      148.00      167.39     10.96 o
 -15   5   7     1809.19     1759.37     46.20 o
 -15   5   8      342.62      305.89     26.53 o
 -15   5   9        3.66       26.27     15.69 o
 -15   5  10      243.78      218.10     25.16 o
 -15   5  11     1174.16     1209.62     55.16 o
 -15   5  12       45.26       35.23     15.47 o
 -15   5  13       33.31       46.45     25.87 o
 -15   5  14      609.38      604.39     49.92 o
 -15   5  15      135.10      123.31     27.20 o
 -15   5  16      503.82      519.83     48.73 o
 -15   5  17        2.38      -13.96     18.73 o
 -15   5  18      381.52      410.42     39.36 o
 -15   5  19       83.42      115.28     26.71 o
 -15   5  20      112.87      126.16     31.50 o
 -15   5  21       13.12       26.58     22.90 o
 -15   5  22       28.28       28.90     27.04 o
 -15   5  23        0.97       -4.05     24.57 o
 -15   5  24        5.65       19.78     20.83 o
 -15   5  25       19.42       28.89     43.39 o
 -15   6   1     4629.98     4508.50     72.13 o
 -15   6   2       10.15       19.73      8.32 o
 -15   6   3      906.40      915.06     30.59 o
 -15   6   4        6.21        6.45      6.46 o
 -15   6   5      581.34      612.48     24.87 o
 -15   6   6      593.01      599.18     37.61 o
 -15   6   7      796.17      834.73     45.74 o
 -15   6   8      330.60      288.00     37.41 o
 -15   6   9        0.31       22.55     15.89 o
 -15   6  10       20.21       47.96     18.05 o
 -15   6  11      111.94       98.60     20.34 o
 -15   6  12      697.81      715.28     45.75 o
 -15   6  13      133.70      119.08     23.20 o
 -15   6  14       27.83       48.32     17.41 o
 -15   6  15       71.07       69.28     21.21 o
 -15   6  16       52.94       47.45     20.70 o
 -15   6  17       83.18      -22.12     33.52 o
 -15   6  18       63.52       58.65     35.53 o
 -15   6  19       53.30       32.75     18.43 o
 -15   6  20      195.53      186.55     30.39 o
 -15   6  21        2.19       21.88     21.78 o
 -15   6  22        4.09       20.20     20.60 o
 -15   6  23       14.24       26.97     21.21 o
 -15   6  24       89.83      127.96     35.34 o
 -15   7   1       22.32       25.27      9.26 o
 -15   7   2     2888.73     2776.54     57.74 o
 -15   7   3     2470.99     2414.04     52.13 o
 -15   7   4     2458.67     2410.69     57.11 o
 -15   7   5      484.80      543.55     34.50 o
 -15   7   6     2310.67     2200.11     66.42 o
 -15   7   7      629.32      676.45     43.86 o
 -15   7   8     3401.84     3297.97     93.69 o
 -15   7   9       85.11      109.63     25.58 o
 -15   7  10       91.25      102.53     29.24 o
 -15   7  11      361.85      309.32     33.03 o
 -15   7  12      559.61      543.59     42.56 o
 -15   7  13        0.31       38.05     22.27 o
 -15   7  14      260.94      257.83     33.05 o
 -15   7  15        5.36        0.27     17.37 o
 -15   7  16        0.51       30.67     20.80 o
 -15   7  17      131.59      115.34     26.29 o
 -15   7  18        5.49       12.61     21.49 o
 -15   7  19       89.64      109.23     29.49 o
 -15   7  20      549.54      475.13     46.12 o
 -15   7  21       37.53       68.62     26.04 o
 -15   7  22        0.17       -8.79     18.56 o
 -15   7  23        7.84       43.48     22.25 o
 -15   8   1     1061.93     1025.15     38.58 o
 -15   8   2       15.00        3.37     13.30 o
 -15   8   3      185.46      157.94     22.74 o
 -15   8   4      130.31      151.81     25.62 o
 -15   8   5      117.86      143.07     26.40 o
 -15   8   6       40.85       53.86     18.95 o
 -15   8   7      136.78       98.85     22.80 o
 -15   8   8      197.45      220.88     28.23 o
 -15   8   9     1028.89     1059.05     58.36 o
 -15   8  10       41.11       60.87     20.14 o
 -15   8  11      884.79      877.56     55.21 o
 -15   8  12       23.65       35.62     20.70 o
 -15   8  13      262.49      279.54     34.61 o
 -15   8  14      234.49      249.52     33.79 o
 -15   8  15      405.82      398.76     40.60 o
 -15   8  16      414.95      447.65     44.41 o
 -15   8  17       53.37       68.35     25.43 o
 -15   8  18      220.84      302.84     39.72 o
 -15   8  19      155.63      169.26     38.70 o
 -15   8  20      145.29      190.66     34.73 o
 -15   8  21       67.20       82.96     27.87 o
 -15   8  22       32.87       67.76     26.36 o
 -15   9   1       26.75       17.31     14.89 o
 -15   9   2      273.78      278.76     31.50 o
 -15   9   3      483.46      442.89     39.99 o
 -15   9   4      230.36      245.46     31.16 o
 -15   9   5      715.96      608.49     45.44 o
 -15   9   6        7.59       21.52     23.99 o
 -15   9   7      862.39      807.20     46.86 o
 -15   9   8      466.18      458.26     41.99 o
 -15   9   9      172.41      117.09     25.09 o
 -15   9  10      211.90      207.19     36.68 o
 -15   9  11       16.45       16.52     16.61 o
 -15   9  12        1.01      -11.55     21.62 o
 -15   9  13      664.10      674.34     52.04 o
 -15   9  14       66.36      101.76     26.78 o
 -15   9  15      336.60      357.42     40.80 o
 -15   9  16       64.02       57.35     24.41 o
 -15   9  17       96.35      128.59     31.14 o
 -15   9  18      179.49      152.22     30.57 o
 -15   9  19       61.70       36.46     29.39 o
 -15   9  20        9.53       -5.75     21.20 o
 -15   9  21      120.29      208.78     37.52 o
 -15  10   1      189.07      186.42     28.45 o
 -15  10   2      143.04      184.66     27.56 o
 -15  10   3     1283.98     1208.15     64.98 o
 -15  10   4      435.22      541.90     45.48 o
 -15  10   5       26.87       73.50     24.84 o
 -15  10   6      302.92      350.35     37.34 o
 -15  10   7       65.80       65.51     23.96 o
 -15  10   8      170.01      195.29     30.33 o
 -15  10   9       98.25      146.48     26.37 o
 -15  10  10        3.60       22.04     21.69 o
 -15  10  11      185.69      186.60     36.04 o
 -15  10  12      265.02      215.25     34.01 o
 -15  10  13       36.64       65.56     25.67 o
 -15  10  14      101.54       36.34     27.20 o
 -15  10  15      104.09      164.51     34.92 o
 -15  10  16       73.34       51.55     26.47 o
 -15  10  17        0.33       -4.26     24.67 o
 -15  10  18       29.59       82.52     30.94 o
 -15  10  19      105.16      154.48     33.04 o
 -15  11   1        2.21       51.87     21.73 o
 -15  11   2       64.67      100.81     25.38 o
 -15  11   3       17.85       38.61     22.16 o
 -15  11   4      111.97      104.48     26.04 o
 -15  11   5       56.61       46.86     27.45 o
 -15  11   6       54.38       77.79     22.62 o
 -15  11   7      192.36      210.00     32.02 o
 -15  11   8       30.64       96.21     32.63 o
 -15  11   9       46.09       54.30     20.72 o
 -15  11  10      210.55      233.81     36.23 o
 -15  11  11        7.23       44.52     23.50 o
 -15  11  12       37.47       25.57     21.76 o
 -15  11  13      912.55      935.12     79.33 o
 -15  11  14      105.41      222.38     43.48 o
 -15  11  15      293.19      276.58     37.32 o
 -15  11  16      170.85      298.06     43.78 o
 -15  11  17       87.44      145.13     31.71 o
 -15  12   1       75.38       48.82     22.25 o
 -15  12   2       63.53       82.59     25.23 o
 -15  12   3       25.96       63.35     29.48 o
 -15  12   4        6.77       26.01     22.58 o
 -15  12   5       32.03       71.39     22.34 o
 -15  12   6       74.41       99.22     27.64 o
 -15  12   7      275.12      322.75     41.81 o
 -15  12   8      131.53      201.59     43.32 o
 -15  12   9        0.02       44.47     30.09 o
 -15  12  10       57.73       60.15     33.21 o
 -15  12  11        7.66       86.27     26.51 o
 -15  12  12      243.49      292.45     41.27 o
 -15  12  13        1.17       11.40     23.37 o
 -15  12  14       81.33       19.58     64.25 o
 -15  13   1       97.98      108.72     31.81 o
 -15  13   2        2.14       52.26     29.52 o
 -15  13   3       27.96       -4.96     23.22 o
 -15  13   4       87.06       83.85     34.96 o
 -15  13   5       61.52      107.26     26.81 o
 -15  13   6       29.44        5.97     20.80 o
 -15  13   7      196.97      202.50     37.72 o
 -15  13   8       80.59      124.65     36.21 o
 -15  13   9        6.25        3.79     24.09 o
 -14   0   2     1661.62     1713.87     57.61 o
 -14   0   4     1975.65     2069.13     44.88 o
 -14   0   6    21909.60    22485.70    157.40 o
 -14   0   8     3439.50     3397.90     76.47 o
 -14   0  10     2570.52     2502.01    119.58 o
 -14   0  12     7961.30     8191.80    237.08 o
 -14   0  14     4979.42     5125.54    121.97 o
 -14   0  16     5519.25     5504.18    313.03 o
 -14   0  18      792.01      825.85     60.07 o
 -14   0  20      799.29      802.24     53.60 o
 -14   0  22      412.44      424.30     42.06 o
 -14   0  24       42.19       35.73     60.82 o
 -14   0  26       51.53       21.65     40.44 o
 -14   1   1      582.78      632.26     19.06 o
 -14   1   2       86.44       91.45      7.05 o
 -14   1   3     2332.27     2312.99     29.64 o
 -14   1   4     8495.25     8611.09     63.56 o
 -14   1   5      445.46      456.08     16.00 o
 -14   1   6     8095.42     8304.18     74.92 o
 -14   1   7    17797.20    17812.90    120.71 o
 -14   1   8     3754.88     3828.55     56.03 o
 -14   1   9     1036.69     1078.89     34.60 o
 -14   1  10       23.59       49.27     23.21 o
 -14   1  11      196.02      195.11     17.69 o
 -14   1  12     1761.39     1783.23     51.94 o
 -14   1  13       44.33       74.12     13.01 o
 -14   1  14     4068.19     3991.98    112.36 o
 -14   1  15     1915.08     1957.63     56.39 o
 -14   1  16     2110.15     2143.33     61.44 o
 -14   1  17     2485.64     2465.25     68.16 o
 -14   1  18       48.80       50.67     14.72 o
 -14   1  19      161.11      181.32     20.70 o
 -14   1  20      303.30      305.69     26.73 o
 -14   1  21       14.50       11.46     25.97 o
 -14   1  22      112.99       80.99     20.04 o
 -14   1  23       79.35      104.99     20.84 o
 -14   1  24      190.67      206.14     30.71 o
 -14   1  25       31.53       42.21     20.82 o
 -14   1  26       40.50      103.56     44.01 o
 -14   1  27       14.53      -24.35     31.05 o
 -14   2   1      588.69      611.12     14.28 o
 -14   2   2        9.85       10.32      3.54 o
 -14   2   3     1118.71     1145.59     18.18 o
 -14   2   4     4302.30     4281.25     36.95 o
 -14   2   5     3975.61     4085.60     41.48 o
 -14   2   6    13781.00    13855.90    121.52 o
 -14   2   7      168.06      153.96     14.81 o
 -14   2   8      180.68      202.32     19.10 o
 -14   2   9     2491.49     2562.60     56.41 o
 -14   2  10      110.19      116.03     16.02 o
 -14   2  11      387.33      398.50     47.13 o
 -14   2  12       60.72       79.22     23.19 o
 -14   2  13        3.82        8.48      7.89 o
 -14   2  14     1630.28     1630.10     46.31 o
 -14   2  15     2086.62     2073.90     55.81 o
 -14   2  16       41.35       54.46     26.68 o
 -14   2  17      568.39      600.03     33.95 o
 -14   2  18        0.51        3.35     17.42 o
 -14   2  19      978.43      980.04     58.92 o
 -14   2  20       70.84       85.79     21.64 o
 -14   2  21      122.09      119.52     24.99 o
 -14   2  22      276.82      317.43     35.38 o
 -14   2  23      241.68      318.52     45.46 o
 -14   2  24        7.75       -1.88     19.01 o
 -14   2  25        1.12       65.93     54.93 o
 -14   2  26      269.04      298.68     60.99 o
 -14   2  27       18.09       41.38     37.29 o
 -14   3   1     3082.28     3011.79     50.56 o
 -14   3   2     3907.75     3923.96     48.47 o
 -14   3   3     1334.07     1369.80     28.49 o
 -14   3   4     1694.50     1726.22     20.98 o
 -14   3   5       81.71       96.01      7.83 o
 -14   3   6      838.51      868.04     25.57 o
 -14   3   7       10.85        6.65      6.68 o
 -14   3   8        0.32        2.50     10.43 o
 -14   3   9     1768.48     1837.55     42.63 o
 -14   3  10     5986.80     5981.51     78.27 o
 -14   3  11      295.80      283.97     18.57 o
 -14   3  12     1751.22     1657.14     85.52 o
 -14   3  13     5515.65     5205.18    233.34 o
 -14   3  14       98.52      111.19     22.68 o
 -14   3  15     1029.91     1021.82     42.60 o
 -14   3  16        0.32       -0.06     16.65 o
 -14   3  17      139.91      154.59     25.55 o
 -14   3  18       19.48        6.35     17.55 o
 -14   3  19        1.85       11.87     19.55 o
 -14   3  20      493.70      503.64     47.43 o
 -14   3  21      187.92      165.38     41.86 o
 -14   3  22        5.12      -26.11     19.41 o
 -14   3  23      121.56      166.46     30.11 o
 -14   3  24      205.57      203.22     35.78 o
 -14   3  25      494.23      510.71     57.30 o
 -14   3  26        1.11       89.48     43.34 o
 -14   4   1     3195.88     3357.05     49.46 o
 -14   4   2      257.13      249.12     14.10 o
 -14   4   3     1780.17     1757.79     32.03 o
 -14   4   4     8100.35     7921.80     72.87 o
 -14   4   5       86.49      103.88      8.93 o
 -14   4   6       16.24        9.74      8.83 o
 -14   4   7     2762.81     2758.47     69.00 o
 -14   4   8      139.27      125.53     18.38 o
 -14   4   9     2654.44     2731.51     85.04 o
 -14   4  10     7198.87     7128.62    140.00 o
 -14   4  11     7745.18     7178.70    144.56 o
 -14   4  12     1282.09     1390.85     66.24 o
 -14   4  13      302.25      280.40     34.14 o
 -14   4  14      103.67      137.87     25.59 o
 -14   4  15      952.08      983.16     58.11 o
 -14   4  16        0.90       20.34     19.74 o
 -14   4  17       40.67       63.28     23.30 o
 -14   4  18        4.85       14.58     32.74 o
 -14   4  19       97.21       76.01     21.20 o
 -14   4  20      531.55      531.18     60.80 o
 -14   4  21      504.17      467.22     46.83 o
 -14   4  22       50.83      101.27     26.95 o
 -14   4  23       13.04       -1.03     39.09 o
 -14   4  24       95.81       81.04     25.00 o
 -14   4  25        3.18       50.74     81.60 o
 -14   4  26        0.93       65.36     36.18 o
 -14   5   1      262.45      279.66     16.31 o
 -14   5   2     1026.94     1032.52     29.33 o
 -14   5   3     4737.68     4472.42     57.58 o
 -14   5   4       78.62       81.84      7.93 o
 -14   5   5      180.44      165.63     11.40 o
 -14   5   6       28.13       37.83     14.83 o
 -14   5   7      563.97      605.87     35.01 o
 -14   5   8      267.38      263.12     25.38 o
 -14   5   9     4874.91     4726.61    100.42 o
 -14   5  10      331.64      278.85     27.06 o
 -14   5  11     2676.59     2718.89     80.45 o
 -14   5  12       34.28       52.24     21.85 o
 -14   5  13       76.15       55.13     20.31 o
 -14   5  14      187.12      173.76     32.15 o
 -14   5  15       64.60       58.30     20.00 o
 -14   5  16      231.20      190.08     27.80 o
 -14   5  17       45.96       64.35     36.70 o
 -14   5  18     1126.24     1140.01     69.23 o
 -14   5  19        2.86        7.80     25.78 o
 -14   5  20      208.19      132.48     27.14 o
 -14   5  21        9.41       -1.46     17.33 o
 -14   5  22      224.89      317.33     42.86 o
 -14   5  23      533.33      506.54     55.08 o
 -14   5  24       99.22      102.33     35.83 o
 -14   5  25      111.78      140.42     45.16 o
 -14   6   1     4270.14     4319.30     64.62 o
 -14   6   2      363.17      349.72     20.09 o
 -14   6   3     1187.45     1140.47     33.31 o
 -14   6   4      506.92      517.05     18.40 o
 -14   6   5     3294.11     3201.13     45.67 o
 -14   6   6       23.63       24.21      8.48 o
 -14   6   7      256.14      284.62     27.72 o
 -14   6   8     5949.00     5867.20    116.24 o
 -14   6   9     1848.99     1928.23     68.84 o
 -14   6  10     3127.58     2945.48     86.07 o
 -14   6  11        2.22        7.13     14.40 o
 -14   6  12      829.94      884.93     55.41 o
 -14   6  13      303.86      322.50     33.24 o
 -14   6  14        9.59       20.75     16.49 o
 -14   6  15      333.95      388.31     37.18 o
 -14   6  16       93.56       94.42     25.21 o
 -14   6  17      231.02      255.61     56.53 o
 -14   6  18      264.11      266.32     33.37 o
 -14   6  19       97.78       83.44     22.00 o
 -14   6  20      148.95      188.66     32.23 o
 -14   6  21      336.91      344.85     38.83 o
 -14   6  22        3.06       -3.67     20.73 o
 -14   6  23       23.01       60.31     27.23 o
 -14   6  24      298.10      269.18     52.94 o
 -14   6  25       78.23      131.02     45.31 o
 -14   7   1       49.53       67.58     14.78 o
 -14   7   2      603.60      648.13     28.57 o
 -14   7   3      117.97      138.54     16.90 o
 -14   7   4     4466.40     4355.34     69.69 o
 -14   7   5     1703.34     1643.29     50.72 o
 -14   7   6       19.25       24.52     15.83 o
 -14   7   7     5081.40     5062.26    112.96 o
 -14   7   8      810.52      776.79     46.53 o
 -14   7   9      393.60      389.03     35.92 o
 -14   7  10      174.65      117.92     30.52 o
 -14   7  11      557.77      548.56     41.04 o
 -14   7  12       12.56       43.12     18.62 o
 -14   7  13      608.17      688.25     57.62 o
 -14   7  14      355.60      410.93     37.39 o
 -14   7  15      281.93      294.77     34.70 o
 -14   7  16        5.65       12.99     18.77 o
 -14   7  17      230.98      215.74     30.42 o
 -14   7  18       75.07       83.57     22.24 o
 -14   7  19      123.34      143.90     26.27 o
 -14   7  20      271.40      243.95     32.87 o
 -14   7  21      209.88      253.72     35.45 o
 -14   7  22       11.03       16.76     19.50 o
 -14   7  23       26.84       56.87     22.94 o
 -14   7  24      416.07      498.07     53.39 o
 -14   8   1      137.43      128.19     15.51 o
 -14   8   2     1211.61     1084.28     47.25 o
 -14   8   3     1927.12     1886.38     54.69 o
 -14   8   4     1631.01     1535.37     64.55 o
 -14   8   5     3672.26     3678.68     88.92 o
 -14   8   6     4947.03     4788.40    101.96 o
 -14   8   7      737.36      648.20     39.59 o
 -14   8   8      201.52      246.71     30.49 o
 -14   8   9      130.52      143.70     26.06 o
 -14   8  10       18.39       25.33     19.12 o
 -14   8  11       45.27       17.40     18.50 o
 -14   8  12        7.30       26.72     20.34 o
 -14   8  13      396.53      356.46     38.60 o
 -14   8  14      891.51      928.20     71.11 o
 -14   8  15      182.37      203.14     32.17 o
 -14   8  16        0.70       39.20     23.51 o
 -14   8  17        8.58        7.71     18.30 o
 -14   8  18      845.69      914.32     62.19 o
 -14   8  19      417.29      467.59     47.26 o
 -14   8  20       56.89       17.82     28.47 o
 -14   8  21      402.34      361.81     43.56 o
 -14   8  22       19.88       17.16     24.20 o
 -14   9   1      222.01      204.49     21.50 o
 -14   9   2      156.38      151.92     32.06 o
 -14   9   3        5.71       23.20     18.54 o
 -14   9   4     4758.78     4695.97    118.50 o
 -14   9   5      378.24      392.80     37.91 o
 -14   9   6        0.34       18.59     18.13 o
 -14   9   7      232.34      261.82     35.25 o
 -14   9   8      635.45      543.69     44.24 o
 -14   9   9        4.71       20.03     17.25 o
 -14   9  10      385.48      361.13     37.91 o
 -14   9  11       48.88       57.18     24.96 o
 -14   9  12        0.58        7.33     38.59 o
 -14   9  13       56.55      123.72     25.61 o
 -14   9  14      311.51      315.34     38.11 o
 -14   9  15       22.80       71.80     26.75 o
 -14   9  16        0.99       17.93     25.63 o
 -14   9  17     1419.98     1394.17     77.06 o
 -14   9  18      265.90      316.01     41.22 o
 -14   9  19       97.96      125.93     27.75 o
 -14   9  20      399.96      443.14     46.29 o
 -14   9  21       39.18       13.78     21.26 o
 -14  10   1       62.73       99.13     23.04 o
 -14  10   2        0.90        6.36     17.38 o
 -14  10   3      569.92      480.62     42.93 o
 -14  10   4       15.91       49.94     22.73 o
 -14  10   5      906.55      835.89     54.41 o
 -14  10   6      319.03      255.44     33.28 o
 -14  10   7      299.86      347.80     33.73 o
 -14  10   8     1043.87     1070.05     63.15 o
 -14  10   9        3.01       -0.10     20.99 o
 -14  10  10     1632.55     1747.67     81.95 o
 -14  10  11       60.58       89.67     34.15 o
 -14  10  12        9.26       62.67     25.75 o
 -14  10  13      255.11      272.88     41.50 o
 -14  10  14      327.76      497.04     48.79 o
 -14  10  15      911.11     1050.31     69.57 o
 -14  10  16      634.08      575.71     54.28 o
 -14  10  17      221.45      251.20     40.38 o
 -14  10  18        8.87       39.00     25.31 o
 -14  10  19       28.56       49.80     25.46 o
 -14  11   1      394.15      440.67     42.82 o
 -14  11   2      175.77      193.57     34.27 o
 -14  11   3     1737.93     1814.57     82.33 o
 -14  11   4      692.41      696.33     52.59 o
 -14  11   5      646.07      533.72     45.50 o
 -14  11   6        3.28       55.66     22.82 o
 -14  11   7      474.47      442.59     44.69 o
 -14  11   8        1.17        4.34     26.36 o
 -14  11   9        2.56       24.79     23.00 o
 -14  11  10       67.37       58.94     24.71 o
 -14  11  11      129.59      121.30     28.47 o
 -14  11  12      373.51      428.89     44.95 o
 -14  11  13       16.93       39.83     22.20 o
 -14  11  14      816.38      886.96     65.39 o
 -14  11  15       52.51      107.23     27.94 o
 -14  11  16      336.81      405.69     47.95 o
 -14  11  17      168.90      204.27     37.52 o
 -14  12   1      303.19      364.53     42.63 o
 -14  12   2      146.27      125.97     31.70 o
 -14  12   3      302.35      269.77     35.67 o
 -14  12   4        0.14        2.16     22.36 o
 -14  12   5       19.79       36.72     30.67 o
 -14  12   6       58.97       53.22     23.45 o
 -14  12   7      958.59      905.74     64.43 o
 -14  12   8      355.67      446.00     53.45 o
 -14  12   9      299.64      332.67     45.73 o
 -14  12  10      135.93      142.49     35.55 o
 -14  12  11     1434.38     1444.34     82.71 o
 -14  12  12      380.30      387.12     46.98 o
 -14  12  13       21.49       78.04     37.21 o
 -14  12  14      380.31      406.58     47.92 o
 -14  13   1       24.49       25.73     22.51 o
 -14  13   2        3.84      -17.86     21.49 o
 -14  13   3       46.23       52.35     24.60 o
 -14  13   4        0.28       20.60     21.18 o
 -14  13   5       19.63       65.41     30.59 o
 -14  13   6       40.84       60.03     31.37 o
 -14  13   7        7.22       78.97     26.25 o
 -14  13   8        1.04       26.79     28.03 o
 -14  13   9       63.90       73.20     34.87 o
 -14  13  10       79.68      112.00     35.89 o
 -13   0   2     9064.09     8813.04    200.38 o
 -13   0   4     1046.49     1074.46     32.62 o
 -13   0   6      544.73      563.43     25.70 o
 -13   0   8        1.07       13.97      9.16 o
 -13   0  10      760.71      736.40     65.92 o
 -13   0  12      147.47      174.16     23.55 o
 -13   0  14     1620.41     1636.17     70.75 o
 -13   0  16       53.28       71.59     23.03 o
 -13   0  18      212.81      209.71     67.59 o
 -13   0  20        3.06       23.74     19.55 o
 -13   0  22       70.92      103.85     29.81 o
 -13   0  24       92.29      123.69     35.08 o
 -13   0  26       85.22      -58.91     48.88 o
 -13   1   1     1016.80     1228.66     53.33 o
 -13   1   2      122.11      123.87      6.93 o
 -13   1   3        2.69        2.76      4.17 o
 -13   1   4      965.86      960.46     21.38 o
 -13   1   5        0.11        4.64      6.09 o
 -13   1   6      620.50      629.13     22.60 o
 -13   1   7       46.38       56.33     10.40 o
 -13   1   8      598.13      602.73     24.17 o
 -13   1   9      542.77      519.48     23.37 o
 -13   1  10      101.88      105.43     15.94 o
 -13   1  11      599.30      584.41     36.39 o
 -13   1  12      323.78      308.81     16.70 o
 -13   1  13       29.76       29.86      9.77 o
 -13   1  14     1740.58     1740.83     50.94 o
 -13   1  15      769.06      848.71     38.09 o
 -13   1  16     1188.80     1140.04     45.69 o
 -13   1  17      156.46      150.76     19.62 o
 -13   1  18      507.55      485.06     32.68 o
 -13   1  19      159.43      157.50     18.96 o
 -13   1  20       30.93       13.82     14.91 o
 -13   1  21      213.88      254.38     25.70 o
 -13   1  22       80.07       95.47     19.19 o
 -13   1  23       65.54       75.65     19.26 o
 -13   1  24      146.74      154.53     24.53 o
 -13   1  25       56.09       94.78     30.65 o
 -13   1  26       57.10       27.72     46.25 o
 -13   1  27       17.63       32.97     38.53 o
 -13   2   1       88.11      111.92      6.73 o
 -13   2   2      272.18      281.35      9.59 o
 -13   2   3     2349.33     2350.64     25.27 o
 -13   2   4      133.40      123.14      6.71 o
 -13   2   5      768.93      767.13     18.47 o
 -13   2   6      378.69      388.73     17.91 o
 -13   2   7       88.04       82.05     11.21 o
 -13   2   8       49.78       76.61     11.00 o
 -13   2   9      228.72      221.18     18.87 o
 -13   2  10     1616.55     1525.03     48.71 o
 -13   2  11     1076.18      979.31     70.12 o
 -13   2  12       59.49       71.87     11.28 o
 -13   2  13       84.65       95.98     13.26 o
 -13   2  14      287.07      307.62     21.35 o
 -13   2  15      319.15      306.78     23.56 o
 -13   2  16     1062.93     1038.79     42.56 o
 -13   2  17        9.33        2.79     13.35 o
 -13   2  18        8.80       17.00     11.08 o
 -13   2  19       99.80      124.25     19.63 o
 -13   2  20       46.91       70.84     25.03 o
 -13   2  21       32.55       58.91     19.86 o
 -13   2  22      148.82      152.75     33.08 o
 -13   2  23      134.93      175.03     28.77 o
 -13   2  24      438.35      466.07     48.49 o
 -13   2  25       96.93      108.74     31.77 o
 -13   2  26      146.93      151.08     61.94 o
 -13   2  27       68.22      140.83     47.92 o
 -13   3   1     2275.61     2272.19     31.40 o
 -13   3   2      660.49      595.38     17.49 o
 -13   3   3      286.78      285.52     13.31 o
 -13   3   4      756.15      793.74     17.36 o
 -13   3   5     4688.90     4583.73     52.94 o
 -13   3   6      511.64      495.50     16.94 o
 -13   3   7       55.13       67.00      9.33 o
 -13   3   8        0.39        5.32      6.52 o
 -13   3   9      184.05      175.48     13.09 o
 -13   3  10       11.66       12.42      9.95 o
 -13   3  11       92.90       95.65     28.61 o
 -13   3  12       57.34       53.67      9.42 o
 -13   3  13       19.09       11.36      8.05 o
 -13   3  14      556.70      571.47     27.63 o
 -13   3  15      220.26      243.09     20.83 o
 -13   3  16      143.09      129.74     16.14 o
 -13   3  17      454.51      479.65     30.98 o
 -13   3  18      130.23      152.75     36.39 o
 -13   3  19      119.58      140.32     28.22 o
 -13   3  20      455.95      385.53     41.40 o
 -13   3  21        2.05        1.54     17.64 o
 -13   3  22      239.69      281.49     38.04 o
 -13   3  23      332.74      317.39     40.09 o
 -13   3  24      123.67      100.50     26.73 o
 -13   3  25      169.91      224.78     45.49 o
 -13   3  26       15.90       41.09     27.68 o
 -13   3  27      448.90      442.38     74.14 o
 -13   4   1      116.66      119.10     10.96 o
 -13   4   2      217.46      201.91     12.48 o
 -13   4   3      859.46      820.86     21.88 o
 -13   4   4      350.00      335.22     11.51 o
 -13   4   5       28.66       34.49      9.42 o
 -13   4   6      708.13      661.30     23.69 o
 -13   4   7       48.07       41.48     15.14 o
 -13   4   8      449.19      455.00     29.51 o
 -13   4   9        9.39        9.41     16.92 o
 -13   4  10      131.71      133.15     24.86 o
 -13   4  11        0.13       12.52     18.82 o
 -13   4  12      395.76      372.15     36.50 o
 -13   4  13       48.22       23.38     17.93 o
 -13   4  14       56.78       70.74     14.73 o
 -13   4  15        2.18       11.40     18.26 o
 -13   4  16      368.03      379.68     39.13 o
 -13   4  17      537.08      506.54     44.32 o
 -13   4  18       82.67      134.33     27.71 o
 -13   4  19       33.50       37.91     19.84 o
 -13   4  20        6.06       30.52     21.59 o
 -13   4  21        1.69       28.59     19.15 o
 -13   4  22       42.66       76.03     23.96 o
 -13   4  23      125.68      105.85     26.40 o
 -13   4  24       47.44       69.91     34.07 o
 -13   4  25       21.71      -10.92     24.58 o
 -13   4  26      139.65      120.43     40.87 o
 -13   5   1      177.84      161.62     12.90 o
 -13   5   2      111.71       97.46     10.40 o
 -13   5   3        5.73        7.67      6.21 o
 -13   5   4      491.15      518.75     14.62 o
 -13   5   5     1731.42     1636.03     26.75 o
 -13   5   6      164.62      178.90     15.83 o
 -13   5   7       65.58       53.08     13.50 o
 -13   5   8      220.97      252.42     24.54 o
 -13   5   9      559.87      555.24     36.14 o
 -13   5  10       11.73       30.49     16.41 o
 -13   5  11        1.50       17.14     15.61 o
 -13   5  12       90.99      168.81     28.75 o
 -13   5  13      840.38      882.13     56.45 o
 -13   5  14       37.23       52.09     16.83 o
 -13   5  15       77.79       80.23     18.94 o
 -13   5  16      305.68      296.76     37.02 o
 -13   5  17       19.16        7.55     21.09 o
 -13   5  18      273.66      267.58     36.91 o
 -13   5  19      149.06      167.94     29.44 o
 -13   5  20       16.69       27.38     19.76 o
 -13   5  21        6.28       19.76     29.83 o
 -13   5  22       44.78       41.90     23.26 o
 -13   5  23        0.00      -45.50     24.77 o
 -13   5  24       21.38        1.76     38.85 o
 -13   5  25        1.88      -17.28     27.36 o
 -13   6   1      582.98      578.62     25.54 o
 -13   6   2     1254.24     1165.77     34.34 o
 -13   6   3        3.03        1.58      4.64 o
 -13   6   4       56.28       58.11     10.32 o
 -13   6   5        0.82        7.31      6.78 o
 -13   6   6       20.00        7.55      8.48 o
 -13   6   7      310.12      320.62     19.37 o
 -13   6   8       42.03       59.30     10.87 o
 -13   6   9      813.28      806.69     44.82 o
 -13   6  10     1271.48     1256.92     57.11 o
 -13   6  11       49.24       63.20     21.08 o
 -13   6  12        0.93      -12.64     17.31 o
 -13   6  13     1017.26     1024.59     55.42 o
 -13   6  14      443.65      464.32     38.67 o
 -13   6  15       16.91       25.26     14.71 o
 -13   6  16      131.79       78.14     20.88 o
 -13   6  17        8.70       27.31     20.08 o
 -13   6  18       39.48       -2.26     19.88 o
 -13   6  19      192.37      223.04     30.82 o
 -13   6  20      154.91      206.58     31.50 o
 -13   6  21      209.47      280.43     41.22 o
 -13   6  22        5.15       71.44     29.61 o
 -13   6  23      158.85      159.97     34.81 o
 -13   6  24      336.58      319.46     60.25 o
 -13   6  25       96.59       58.67     33.66 o
 -13   7   1        6.11        5.07      8.70 o
 -13   7   2      791.65      772.96     30.27 o
 -13   7   3     1175.46     1177.86     40.81 o
 -13   7   4       23.48       23.46     13.67 o
 -13   7   5     1612.77     1662.04     38.14 o
 -13   7   6      509.48      451.70     30.79 o
 -13   7   7        5.33       19.07     17.57 o
 -13   7   8      487.99      506.21     38.51 o
 -13   7   9       15.69       25.93     14.95 o
 -13   7  10      256.00      216.06     28.34 o
 -13   7  11        6.78       21.55     17.37 o
 -13   7  12      304.90      338.85     34.54 o
 -13   7  13       73.12       57.63     20.71 o
 -13   7  14      316.73      312.21     33.30 o
 -13   7  15      278.96      354.68     38.86 o
 -13   7  16       71.50      101.95     29.03 o
 -13   7  17       19.15       39.01     18.90 o
 -13   7  18      166.94      201.58     28.06 o
 -13   7  19       36.56       21.89     16.68 o
 -13   7  20       27.81       23.22     16.57 o
 -13   7  21      182.68      185.29     28.21 o
 -13   7  22      150.05      184.68     54.47 o
 -13   7  23      169.65      209.97     35.83 o
 -13   7  24        1.16       -2.31     39.51 o
 -13   8   1     1446.83     1402.57     43.70 o
 -13   8   2      147.66      137.65     16.65 o
 -13   8   3     1264.88     1250.31     43.96 o
 -13   8   4      237.92      253.56     20.57 o
 -13   8   5       93.99      122.95     26.40 o
 -13   8   6      597.70      583.58     37.94 o
 -13   8   7        0.12        3.21     15.19 o
 -13   8   8        2.51       34.13     17.68 o
 -13   8   9      106.92      117.47     25.40 o
 -13   8  10      552.34      585.75     43.97 o
 -13   8  11       39.06       54.29     18.50 o
 -13   8  12      133.77      157.91     31.48 o
 -13   8  13      158.25      167.63     32.76 o
 -13   8  14        1.40       -5.97     17.30 o
 -13   8  15      111.98       95.19     22.55 o
 -13   8  16        0.00       58.00     24.08 o
 -13   8  17        5.79       -0.06     18.33 o
 -13   8  18      355.52      450.54     46.27 o
 -13   8  19       26.64       54.44     24.33 o
 -13   8  20      159.59      159.87     27.33 o
 -13   8  21      601.87      542.80     50.70 o
 -13   8  22        6.07       11.81     21.85 o
 -13   8  23        2.90       23.89     33.25 o
 -13   9   1       13.20       -5.80     21.21 o
 -13   9   2      770.30      769.13     48.26 o
 -13   9   3      219.07      180.56     26.08 o
 -13   9   4      211.35      281.33     33.99 o
 -13   9   5      602.13      638.62     46.61 o
 -13   9   6      302.65      314.82     44.87 o
 -13   9   7       67.81       53.08     25.55 o
 -13   9   8      127.16      152.95     27.29 o
 -13   9   9      102.60       85.43     20.99 o
 -13   9  10      110.93      113.54     24.68 o
 -13   9  11      195.68      191.38     28.51 o
 -13   9  12        0.90       11.38     22.34 o
 -13   9  13      152.94      101.74     28.07 o
 -13   9  14      226.17      215.39     33.11 o
 -13   9  15     1441.03     1398.50     75.37 o
 -13   9  16       36.41       62.60     25.00 o
 -13   9  17      332.26      446.58     46.36 o
 -13   9  18        3.09       37.60     22.36 o
 -13   9  19      108.42      169.53     33.34 o
 -13   9  20        1.04       23.63     31.74 o
 -13   9  21      487.69      475.23     50.80 o
 -13  10   1      455.04      491.60     43.19 o
 -13  10   2       21.66       44.05     25.73 o
 -13  10   3       22.59       21.93     19.09 o
 -13  10   4      333.00      390.83     39.39 o
 -13  10   5      131.80      130.38     30.32 o
 -13  10   6       31.58        1.99     23.19 o
 -13  10   7        0.04       46.36     19.07 o
 -13  10   8      188.63      188.23     27.66 o
 -13  10   9      296.06      293.20     36.33 o
 -13  10  10      363.76      445.72     44.79 o
 -13  10  11      403.68      496.66     47.99 o
 -13  10  12      333.38      347.16     39.80 o
 -13  10  13        1.20      -14.88     20.31 o
 -13  10  14       32.28       70.11     26.67 o
 -13  10  15      655.81      616.40     53.65 o
 -13  10  16       45.16      101.78     29.35 o
 -13  10  17      292.07      298.78     46.63 o
 -13  10  18       17.60       27.39     23.53 o
 -13  10  19       78.28      140.03     33.48 o
 -13  11   1       13.40       23.08     18.82 o
 -13  11   2      220.43      272.62     45.48 o
 -13  11   3       50.31       44.55     19.47 o
 -13  11   4       11.65        2.20     20.97 o
 -13  11   5       49.97       68.66     28.04 o
 -13  11   6      138.35      170.04     30.04 o
 -13  11   7      155.26      223.59     34.76 o
 -13  11   8       14.54      -11.07     19.73 o
 -13  11   9      242.16      280.12     36.37 o
 -13  11  10       27.08       44.91     22.60 o
 -13  11  11      251.36      230.96     35.25 o
 -13  11  12      703.62      664.55     56.08 o
 -13  11  13       46.54       14.27     22.60 o
 -13  11  14       15.27       22.38     20.08 o
 -13  11  15       16.30       36.85     33.67 o
 -13  11  16      633.18      656.88     58.63 o
 -13  11  17       45.96       56.61     31.07 o
 -13  12   1       20.60      116.40     29.40 o
 -13  12   2     1104.88     1083.05     67.67 o
 -13  12   3       16.09       23.51     21.30 o
 -13  12   4      119.18      118.25     27.58 o
 -13  12   5       92.55      120.01     26.03 o
 -13  12   6        1.62       54.82     23.97 o
 -13  12   7      754.14      928.84     64.47 o
 -13  12   8      108.59      126.17     28.81 o
 -13  12   9       71.23       73.27     57.98 o
 -13  12  10        4.54       35.84     26.78 o
 -13  12  11       70.28       91.63     31.51 o
 -13  12  12       37.43       47.87     27.98 o
 -13  12  13        3.65       56.70     30.21 o
 -13  12  14        7.20       43.82     23.48 o
 -13  13   1      344.34      335.43     52.33 o
 -13  13   2       11.25       19.65     19.21 o
 -13  13   3      164.16      148.51     30.57 o
 -13  13   4      168.50      149.58     30.98 o
 -13  13   5      580.21      621.01     54.96 o
 -13  13   6       47.18       25.25     25.12 o
 -13  13   7        5.13       10.72     53.18 o
 -13  13   8      186.07      185.04     52.22 o
 -13  13   9        1.99        4.33     26.99 o
 -13  13  10      193.09      156.16     37.41 o
 -12   0   2    89307.90    86238.00    886.95 o
 -12   0   4    23067.30    23029.00    227.22 o
 -12   0   6     6063.39     5952.73     91.00 o
 -12   0   8     8749.10     8311.69    145.37 o
 -12   0  10       14.60       44.26     17.36 o
 -12   0  12      889.74      933.35     49.13 o
 -12   0  14     3493.17     3585.05    105.22 o
 -12   0  16      277.56      327.40    102.54 o
 -12   0  18      200.43      216.19     34.28 o
 -12   0  20      164.43      229.99     30.25 o
 -12   0  22       30.00       57.83     22.84 o
 -12   0  24       51.97       37.32     24.83 o
 -12   0  26       25.17       -3.18     39.01 o
 -12   1   1    54809.20    55215.50    317.94 o
 -12   1   2     1811.37     1912.82     23.41 o
 -12   1   3    18058.30    18245.10    123.91 o
 -12   1   4    10497.10    10298.10     67.29 o
 -12   1   5     1131.79     1166.42     32.71 o
 -12   1   6      295.55      320.92     13.98 o
 -12   1   7     4805.83     4894.49     62.73 o
 -12   1   8      852.73      860.96     29.73 o
 -12   1   9     5090.16     5175.72     89.94 o
 -12   1  10       86.61       83.79     13.72 o
 -12   1  11      190.97      208.15     13.50 o
 -12   1  12     1202.76     1212.96     38.91 o
 -12   1  13     2813.56     2715.42     61.08 o
 -12   1  14     1064.48     1064.21     40.23 o
 -12   1  15      672.53      650.12     33.52 o
 -12   1  16      360.81      405.70     27.91 o
 -12   1  17       48.30       41.32     21.00 o
 -12   1  18      618.35      616.17     36.45 o
 -12   1  19      377.00      388.74     29.19 o
 -12   1  20      127.46      122.18     23.18 o
 -12   1  21      158.99      163.82     21.35 o
 -12   1  22       25.76       41.01     15.43 o
 -12   1  23      275.87      237.48     26.15 o
 -12   1  24      251.88      266.54     29.21 o
 -12   1  25      170.10      184.16     36.21 o
 -12   1  26      478.31      434.30     97.68 o
 -12   1  27      112.46        3.31     63.53 o
 -12   2   1     8312.78     8262.94     47.53 o
 -12   2   2     1417.78     1452.06     20.65 o
 -12   2   3     5378.78     5299.02     36.99 o
 -12   2   4      290.51      290.04      9.49 o
 -12   2   5      714.85      709.58     22.43 o
 -12   2   6     4084.08     4188.28     63.44 o
 -12   2   7     1185.58     1165.10     34.04 o
 -12   2   8     3211.08     3122.23    104.52 o
 -12   2   9      910.37      895.92     39.66 o
 -12   2  10     2736.58     2826.19     97.39 o
 -12   2  11     4781.20     4710.03     57.09 o
 -12   2  12     7583.85     7643.44     92.30 o
 -12   2  13       48.04       34.21     10.42 o
 -12   2  14     1141.08     1191.01     41.92 o
 -12   2  15     1127.20     1182.99     43.92 o
 -12   2  16      120.78      110.47     17.27 o
 -12   2  17       44.65       28.64     12.53 o
 -12   2  18     1344.78     1292.07     52.31 o
 -12   2  19      276.99      291.77     27.00 o
 -12   2  20        0.95       -0.24     13.39 o
 -12   2  21       22.49       62.03     26.35 o
 -12   2  22       75.33      100.04     34.44 o
 -12   2  23      452.04      435.59     39.59 o
 -12   2  24      194.71      224.22     38.30 o
 -12   2  25        1.62       -1.55     23.72 o
 -12   2  26        3.34      101.66     36.05 o
 -12   2  27        1.73       22.81     36.41 o
 -12   3   1     2168.56     2113.36     29.92 o
 -12   3   2     6168.68     6413.53     54.92 o
 -12   3   3     7087.44     6965.06     55.96 o
 -12   3   4     3208.11     3256.43     35.44 o
 -12   3   5     8986.20     8682.06     80.76 o
 -12   3   6     4953.39     4955.83     59.06 o
 -12   3   7      158.16      170.03     12.14 o
 -12   3   8       55.89       71.44     12.32 o
 -12   3   9     1230.80     1292.27     31.41 o
 -12   3  10     2827.89     2929.39     53.87 o
 -12   3  11      338.19      305.45     18.32 o
 -12   3  12       43.30       47.51      9.05 o
 -12   3  13     1255.40     1185.39     37.77 o
 -12   3  14        0.15        0.91      9.75 o
 -12   3  15      434.79      389.51     25.90 o
 -12   3  16      996.04      969.23     42.34 o
 -12   3  17       41.59       52.97     14.93 o
 -12   3  18      200.28      193.95     18.22 o
 -12   3  19       18.15        5.93     18.53 o
 -12   3  20        4.71        7.63     17.10 o
 -12   3  21        0.90       19.70     18.24 o
 -12   3  22      128.48      142.66     29.71 o
 -12   3  23        1.50      -17.31     22.29 o
 -12   3  24      175.37      210.58     50.55 o
 -12   3  25       19.00       78.41     37.10 o
 -12   3  26        2.98       53.66     66.99 o
 -12   3  27       22.02       42.21     24.30 o
 -12   4   1    11391.80    11124.20    102.74 o
 -12   4   2       41.40       42.36      6.21 o
 -12   4   3      216.41      219.86     11.21 o
 -12   4   4     4773.00     4854.91     43.57 o
 -12   4   5     2223.64     2106.60     39.30 o
 -12   4   6       43.84       52.48      8.91 o
 -12   4   7      126.88      123.06     17.63 o
 -12   4   8       22.50       31.50     16.85 o
 -12   4   9     1684.22     1753.71     67.25 o
 -12   4  10      962.79      908.53     50.42 o
 -12   4  11      617.08      582.55     40.67 o
 -12   4  12      860.96      971.20     27.46 o
 -12   4  13        9.04       13.54      4.98 o
 -12   4  14       26.42       30.90      7.37 o
 -12   4  15      550.87      558.37     30.25 o
 -12   4  16       15.42       11.03     16.48 o
 -12   4  17      249.44      219.93     31.19 o
 -12   4  18       42.18       71.68     24.52 o
 -12   4  19       61.39       64.49     23.84 o
 -12   4  20       80.16      155.39     31.13 o
 -12   4  21      249.58      279.85     37.69 o
 -12   4  22      317.36      372.70     42.24 o
 -12   4  23       63.12      110.38     28.60 o
 -12   4  24      115.21      207.37     45.54 o
 -12   4  25      205.06      191.95     44.75 o
 -12   4  26       31.59       23.31     29.79 o
 -12   5   1     2533.09     2526.31     44.80 o
 -12   5   2     2560.71     2600.40     46.60 o
 -12   5   3     5508.17     5549.52     50.90 o
 -12   5   4     3928.36     3982.99     43.48 o
 -12   5   5       89.85       93.46      7.98 o
 -12   5   6     1693.84     1672.27     44.73 o
 -12   5   7        3.08       11.62      6.21 o
 -12   5   8       99.84      124.52     19.42 o
 -12   5   9      542.74      542.24     34.82 o
 -12   5  10      421.78      410.98     31.78 o
 -12   5  11       62.22       72.50     17.31 o
 -12   5  12       43.69       48.93     16.21 o
 -12   5  13     1425.07     1416.16     38.48 o
 -12   5  14      197.32      239.46     28.77 o
 -12   5  15     4019.55     3820.19    116.01 o
 -12   5  16        8.48        1.32     17.25 o
 -12   5  17     1429.08     1420.86     74.27 o
 -12   5  18       35.27       47.66     22.49 o
 -12   5  19       51.82       33.80     25.79 o
 -12   5  20       87.94       77.61     24.54 o
 -12   5  21       13.96        1.73     21.12 o
 -12   5  22        6.48       37.67     35.78 o
 -12   5  23      273.96      369.24     59.45 o
 -12   5  24       39.31      105.06     36.44 o
 -12   5  25      449.19      330.11     58.28 o
 -12   5  26       20.14      -27.85     38.85 o
 -12   6   1     1127.54     1156.44     39.03 o
 -12   6   2      167.05      156.42     13.18 o
 -12   6   3     1834.05     1855.05     33.31 o
 -12   6   4     3295.08     3208.80     47.14 o
 -12   6   5      565.38      567.28     18.32 o
 -12   6   6       35.32       39.64      8.89 o
 -12   6   7      475.72      447.68     22.88 o
 -12   6   8       25.06       33.00     13.48 o
 -12   6   9        6.25       12.75     15.28 o
 -12   6  10      343.04      287.59     33.63 o
 -12   6  11     1647.29     1570.72     63.58 o
 -12   6  12      510.77      485.44     37.01 o
 -12   6  13     2010.34     2117.44     76.72 o
 -12   6  14     1132.91      976.36     47.84 o
 -12   6  15      142.27      164.81     25.84 o
 -12   6  16      108.78      124.11     25.17 o
 -12   6  17      224.88      265.02     31.71 o
 -12   6  18       90.71       91.16     21.63 o
 -12   6  19      468.91      537.91     51.67 o
 -12   6  20       93.81      104.09     26.52 o
 -12   6  21      222.79      208.15     36.99 o
 -12   6  22      366.60      318.23     41.94 o
 -12   6  23       52.74       38.61     33.28 o
 -12   6  24      187.52      295.73     87.41 o
 -12   6  25        0.01      -68.83     41.14 o
 -12   7   1      149.86      118.94     17.14 o
 -12   7   2     1277.14     1186.55     36.53 o
 -12   7   3     1534.72     1526.98     45.25 o
 -12   7   4      217.07      239.66     17.51 o
 -12   7   5     1862.93     1872.14     39.64 o
 -12   7   6      525.31      475.82     36.36 o
 -12   7   7      758.24      745.91     39.02 o
 -12   7   8      453.50      439.54     35.57 o
 -12   7   9       39.62       54.81     18.62 o
 -12   7  10       63.98       63.35     19.85 o
 -12   7  11      126.94      170.76     24.47 o
 -12   7  12     4143.10     3990.46    134.43 o
 -12   7  13     1833.66     1836.38     74.82 o
 -12   7  14      447.62      439.84     39.00 o
 -12   7  15      411.12      509.80     43.07 o
 -12   7  16      596.05      580.00     40.95 o
 -12   7  17      119.07      151.16     23.81 o
 -12   7  18      567.30      540.44     43.10 o
 -12   7  19       26.91       35.55     20.14 o
 -12   7  20       31.93       13.42     23.72 o
 -12   7  21      101.05       62.72     20.37 o
 -12   7  22      372.94      391.74     38.21 o
 -12   7  23        1.12       -2.52     18.97 o
 -12   7  24      206.67      157.90     43.01 o
 -12   8   1      301.05      306.61     19.97 o
 -12   8   2       16.74       35.12     17.13 o
 -12   8   3      977.04      932.65     37.62 o
 -12   8   4      247.42      276.39     20.19 o
 -12   8   5        7.15       18.56     16.79 o
 -12   8   6      535.45      516.58     35.61 o
 -12   8   7     1633.86     1595.20     59.63 o
 -12   8   8       52.65       52.91     19.31 o
 -12   8   9      864.09      774.00     49.09 o
 -12   8  10       73.32      101.11     22.27 o
 -12   8  11       77.11      102.62     40.17 o
 -12   8  12       36.52       23.31     27.27 o
 -12   8  13     2252.88     2142.51     84.07 o
 -12   8  14        0.06       27.08     20.86 o
 -12   8  15      264.87      291.85     41.34 o
 -12   8  16      801.94      711.81     60.72 o
 -12   8  17      189.05      198.38     29.53 o
 -12   8  18       37.45       32.29     18.49 o
 -12   8  19       29.17       53.00     26.77 o
 -12   8  20      174.89      191.65     39.41 o
 -12   8  21       87.87      105.42     24.26 o
 -12   8  22      210.57      131.07     47.40 o
 -12   8  23       43.89       55.71     26.87 o
 -12   9   1     1053.15     1011.05     54.85 o
 -12   9   2        7.26        5.11     19.04 o
 -12   9   3     1498.72     1460.54     70.65 o
 -12   9   4      435.99      464.52     40.42 o
 -12   9   5       85.93      147.13     26.04 o
 -12   9   6      149.22      142.57     23.18 o
 -12   9   7      139.71      154.39     24.52 o
 -12   9   8       45.15       34.44     17.96 o
 -12   9   9      490.73      532.65     43.07 o
 -12   9  10       16.23       20.76     18.61 o
 -12   9  11      504.54      551.45     44.94 o
 -12   9  12      714.38      714.95     51.60 o
 -12   9  13        9.63       -9.11     17.68 o
 -12   9  14      147.27      189.10     38.36 o
 -12   9  15      365.54      337.03     40.07 o
 -12   9  16      533.48      535.87     51.09 o
 -12   9  17      262.40      235.17     33.03 o
 -12   9  18      380.99      402.45     44.05 o
 -12   9  19       38.69       76.02     26.27 o
 -12   9  20      696.65      793.74     61.39 o
 -12   9  21      240.46      202.02     34.99 o
 -12  10   1      179.99      154.72     27.47 o
 -12  10   2     1007.53      953.59     56.22 o
 -12  10   3       35.77       47.63     32.68 o
 -12  10   4       69.80       41.81     19.86 o
 -12  10   5       21.18       25.93     19.84 o
 -12  10   6       23.79       50.56     21.25 o
 -12  10   7      179.89      208.77     28.03 o
 -12  10   8      316.68      308.76     31.41 o
 -12  10   9      364.53      461.18     46.45 o
 -12  10  10     1387.84     1383.70     72.38 o
 -12  10  11      540.81      524.38     46.70 o
 -12  10  12       59.10       99.86     27.92 o
 -12  10  13       41.60       92.71     26.31 o
 -12  10  14       63.41      115.63     38.15 o
 -12  10  15      946.15      987.52     65.96 o
 -12  10  16     1524.08     1457.78     80.32 o
 -12  10  17       21.19       59.33     26.39 o
 -12  10  18        0.73       33.89     38.72 o
 -12  10  19      311.78      278.96     41.53 o
 -12  10  20      319.27      272.10     82.80 o
 -12  11   1      702.69      687.29     50.40 o
 -12  11   2       22.68       27.37     28.08 o
 -12  11   3       29.82       51.34     19.73 o
 -12  11   4      176.74      172.48     32.59 o
 -12  11   5      109.18      149.52     26.29 o
 -12  11   6      270.01      270.95     33.41 o
 -12  11   7      303.66      339.53     41.36 o
 -12  11   8      170.99      193.78     28.78 o
 -12  11   9      453.19      521.12     55.04 o
 -12  11  10       18.22       27.30     20.96 o
 -12  11  11        8.89       29.02     28.80 o
 -12  11  12      752.61      722.51     57.19 o
 -12  11  13       46.52       24.02     24.41 o
 -12  11  14      293.14      272.48     39.82 o
 -12  11  15       28.67       33.83     23.08 o
 -12  11  16      412.73      435.18     48.10 o
 -12  11  17     2014.39     1893.45    105.19 o
 -12  12   1      349.32      367.17     40.74 o
 -12  12   2       82.75       62.87     28.24 o
 -12  12   3       25.71       33.11     20.12 o
 -12  12   4      111.80      109.08     25.91 o
 -12  12   5       25.20       56.74     34.30 o
 -12  12   6      544.86      523.09     49.94 o
 -12  12   7       66.56       95.86     29.42 o
 -12  12   8      429.80      468.84     59.09 o
 -12  12   9      813.70      824.10     72.30 o
 -12  12  10       47.77       90.05     26.41 o
 -12  12  11       78.60       61.83     25.38 o
 -12  12  12       60.98       83.34     30.25 o
 -12  12  13      130.91      140.41     29.28 o
 -12  12  14      160.10      135.76     34.20 o
 -12  12  15      264.07      254.28     48.40 o
 -12  13   1      133.54      125.37     31.14 o
 -12  13   2       77.50       61.51     25.57 o
 -12  13   3       95.73       86.58     26.51 o
 -12  13   4        1.35        4.52     25.41 o
 -12  13   5      193.62      207.40     34.65 o
 -12  13   6       29.70       76.05     24.66 o
 -12  13   7      352.77      339.02     42.54 o
 -12  13   8      132.77      210.97     36.81 o
 -12  13   9      217.15      254.21     45.03 o
 -12  13  10        7.63      -11.03     30.91 o
 -12  13  11      324.36      376.26     53.52 o
 -11   0   2     3056.07     3192.00    119.62 o
 -11   0   4      754.76      755.48     36.30 o
 -11   0   6       82.55       85.02     15.92 o
 -11   0   8      809.59      794.20     44.42 o
 -11   0  10      103.55      153.97     24.20 o
 -11   0  12      245.56      245.20     33.28 o
 -11   0  14       13.20       25.34     23.64 o
 -11   0  16      732.84      779.47     79.85 o
 -11   0  18       62.67      107.60     38.69 o
 -11   0  20       27.71       38.81     35.06 o
 -11   0  22        1.14       19.06     17.48 o
 -11   0  24        0.75       11.04     21.09 o
 -11   0  26        0.01      -34.39     57.96 o
 -11   1   1     1435.77     1412.69     26.06 o
 -11   1   2     1871.05     1875.58     22.17 o
 -11   1   3        3.91        4.81      3.87 o
 -11   1   4      754.86      769.81     20.84 o
 -11   1   5      362.61      368.75     23.82 o
 -11   1   6      756.27      777.62     23.18 o
 -11   1   7      164.72      173.14     10.83 o
 -11   1   8     1214.97     1188.67     28.65 o
 -11   1   9       78.86       85.94      8.56 o
 -11   1  10       83.05       96.54      9.13 o
 -11   1  11      292.28      324.94     21.79 o
 -11   1  12        1.10       14.65     12.09 o
 -11   1  13      718.99      778.00     33.55 o
 -11   1  14       47.97       49.16     12.00 o
 -11   1  15      693.22      685.31     34.69 o
 -11   1  16        0.08       -4.47     11.78 o
 -11   1  17       75.37       96.51     16.76 o
 -11   1  18        0.25        9.37     22.55 o
 -11   1  19      192.18      214.32     22.71 o
 -11   1  20       22.54       42.15     13.67 o
 -11   1  21      147.51      133.28     22.09 o
 -11   1  22        1.17       19.12     13.69 o
 -11   1  23      496.48      507.94     33.05 o
 -11   1  24       61.66       93.89     25.19 o
 -11   1  25        8.59       52.99     23.59 o
 -11   1  26      393.70      328.30     66.72 o
 -11   1  27        9.27       81.83     46.25 o
 -11   2   1       87.51       83.01      5.66 o
 -11   2   2     3008.49     2961.89     29.27 o
 -11   2   3      915.62      926.67     14.60 o
 -11   2   4     2144.04     2081.54     23.52 o
 -11   2   5       41.99       36.89      6.17 o
 -11   2   6     1874.70     1862.74     40.61 o
 -11   2   7     1031.13     1063.17     31.64 o
 -11   2   8       90.20       90.75     11.63 o
 -11   2   9      414.20      402.91     20.70 o
 -11   2  10        4.97        8.76      5.22 o
 -11   2  11      996.57     1030.83     37.74 o
 -11   2  12      232.03      235.34     18.06 o
 -11   2  13     2506.67     2402.37     57.38 o
 -11   2  14     1043.12     1004.73     39.39 o
 -11   2  15      296.66      282.63     23.21 o
 -11   2  16      133.60       99.83     16.18 o
 -11   2  17       98.93       93.52     15.99 o
 -11   2  18      388.52      291.01     33.66 o
 -11   2  19        9.55        7.66     12.32 o
 -11   2  20        6.57       26.43     16.96 o
 -11   2  21        0.24        7.71     14.58 o
 -11   2  22       30.46       19.89     17.79 o
 -11   2  23       19.06       55.72     23.33 o
 -11   2  24      169.08      188.21     36.20 o
 -11   2  25        0.01       -5.87     26.03 o
 -11   2  26      693.21      687.24     64.66 o
 -11   2  27      185.12      257.99     53.19 o
 -11   3   1     2103.52     2077.85     31.44 o
 -11   3   2      535.02      511.87     16.41 o
 -11   3   3       45.46       44.22      6.33 o
 -11   3   4       82.38       90.10      7.46 o
 -11   3   5     1101.58     1041.34     26.84 o
 -11   3   6       40.62       46.94     15.17 o
 -11   3   7      223.33      223.33     22.90 o
 -11   3   8      317.82      290.38     27.23 o
 -11   3   9        9.66        4.97      6.43 o
 -11   3  10     1140.75     1055.99     29.82 o
 -11   3  11      194.07      189.58     11.32 o
 -11   3  12      316.79      309.60     19.71 o
 -11   3  13     1125.63     1126.65     38.95 o
 -11   3  14     1621.13     1537.54     48.37 o
 -11   3  15      108.79       99.90     15.91 o
 -11   3  16      619.88      626.91     28.49 o
 -11   3  17      422.82      378.88     23.97 o
 -11   3  18      964.26      872.04     36.90 o
 -11   3  19      367.28      324.07     24.56 o
 -11   3  20       94.02       69.89     26.04 o
 -11   3  21        5.47       -3.03     16.22 o
 -11   3  22        0.85       10.37     21.55 o
 -11   3  23      221.00      300.64     47.22 o
 -11   3  24      272.61      228.31     45.28 o
 -11   3  25       27.31       53.57     34.15 o
 -11   3  26       15.98      -28.89     31.34 o
 -11   3  27        4.08       22.67     29.31 o
 -11   4   1       31.05       15.27      7.24 o
 -11   4   2        5.53        0.89      4.88 o
 -11   4   3      169.22      155.87      7.64 o
 -11   4   4      441.07      434.75     12.38 o
 -11   4   5        8.17       13.49      3.92 o
 -11   4   6      742.59      752.77     28.11 o
 -11   4   7      149.82      134.31     17.21 o
 -11   4   8       94.13      110.89     16.83 o
 -11   4   9      121.78      133.02     22.54 o
 -11   4  10     1086.05     1055.47     53.10 o
 -11   4  11      140.23      149.16     11.96 o
 -11   4  12      394.31      397.99     33.39 o
 -11   4  13     1075.66     1005.18     21.62 o
 -11   4  14      183.36      173.47     13.41 o
 -11   4  15      720.00      690.99     27.03 o
 -11   4  16      693.15      691.72     36.87 o
 -11   4  17      321.66      303.77     27.19 o
 -11   4  18       63.92       46.18     28.93 o
 -11   4  19       44.07       47.92     18.64 o
 -11   4  20       18.93       42.20     20.36 o
 -11   4  21        1.70       18.39     24.04 o
 -11   4  22       29.17       19.52     17.50 o
 -11   4  23      191.51      192.56     45.93 o
 -11   4  24        0.00      -11.43     36.06 o
 -11   4  25        0.90       17.37     45.14 o
 -11   4  26      170.42      152.18     44.98 o
 -11   5   1     1913.27     1791.58     37.36 o
 -11   5   2      103.02      105.27      8.27 o
 -11   5   3     2488.57     2412.87     32.92 o
 -11   5   4      458.69      456.18     15.13 o
 -11   5   5     2550.97     2509.76     30.56 o
 -11   5   6       28.52       39.93      8.41 o
 -11   5   7      310.38      299.91     16.59 o
 -11   5   8       33.20       24.62     10.98 o
 -11   5   9       51.15       60.13      8.61 o
 -11   5  10      598.62      593.61     22.38 o
 -11   5  11      284.36      287.93     14.08 o
 -11   5  12      297.36      278.60     18.83 o
 -11   5  13      108.16       96.07     15.31 o
 -11   5  14      105.78      103.41     13.64 o
 -11   5  15      553.86      567.21     32.32 o
 -11   5  16       73.87       69.12     18.58 o
 -11   5  17      187.41      153.36     33.09 o
 -11   5  18       50.76       65.19     24.02 o
 -11   5  19      320.88      283.05     37.61 o
 -11   5  20       32.26       24.27     21.63 o
 -11   5  21      334.06      358.19     41.68 o
 -11   5  22      263.94      323.42     42.73 o
 -11   5  23        0.20       14.69     50.55 o
 -11   5  24      114.54       98.47     45.54 o
 -11   5  25       60.42       36.84     42.91 o
 -11   5  26      153.82       94.02     36.47 o
 -11   6   1        3.20        9.63      6.76 o
 -11   6   2        1.64        6.53      5.58 o
 -11   6   3     1671.50     1617.64     34.50 o
 -11   6   4      607.09      594.08     23.30 o
 -11   6   5       26.48       22.72      8.17 o
 -11   6   6       21.98       10.69      9.20 o
 -11   6   7      168.79      180.71     16.14 o
 -11   6   8       15.32        7.53      7.30 o
 -11   6   9      116.47      109.48     13.43 o
 -11   6  10     2123.72     2054.33     71.31 o
 -11   6  11      349.33      343.18     31.12 o
 -11   6  12      191.39      185.65     25.11 o
 -11   6  13        4.23       -8.17      9.17 o
 -11   6  14      231.43      264.87     27.68 o
 -11   6  15     1119.21     1060.75     56.66 o
 -11   6  16      107.73      133.21     24.45 o
 -11   6  17        2.29       13.89     26.62 o
 -11   6  18       34.11       53.14     26.21 o
 -11   6  19       44.29       59.15     21.55 o
 -11   6  20      533.97      448.17     48.75 o
 -11   6  21        1.01       56.99     27.95 o
 -11   6  22       65.48       99.34     27.77 o
 -11   6  23        3.07       30.78     32.48 o
 -11   6  24      282.00      305.68     60.57 o
 -11   6  25       54.93      240.70     95.77 o
 -11   7   1      115.51      115.42     12.78 o
 -11   7   2      482.81      452.34     22.47 o
 -11   7   3      131.02      138.43     20.60 o
 -11   7   4     3106.01     2871.55     54.43 o
 -11   7   5      182.45      161.04     12.84 o
 -11   7   6     1550.09     1560.55     54.88 o
 -11   7   7        9.42       29.55     15.02 o
 -11   7   8       61.00       95.48     21.74 o
 -11   7   9      242.87      246.37     28.79 o
 -11   7  10     1894.34     1858.63     74.62 o
 -11   7  11        0.57        2.76     16.71 o
 -11   7  12     2175.37     2190.74     80.41 o
 -11   7  13       56.51       59.86     19.61 o
 -11   7  14       46.62       50.86     17.23 o
 -11   7  15      204.34      211.02     26.02 o
 -11   7  16       31.02       44.88     17.17 o
 -11   7  17      124.12      129.35     24.60 o
 -11   7  18      136.29      113.93     22.84 o
 -11   7  19       55.43       52.94     20.56 o
 -11   7  20        8.38       33.90     18.96 o
 -11   7  21        0.02       38.38     21.21 o
 -11   7  22      151.12      188.34     41.46 o
 -11   7  23        0.37      -10.92     34.43 o
 -11   7  24       12.41       87.29     34.96 o
 -11   8   1      929.04      847.75     32.83 o
 -11   8   2        6.65       12.77      8.99 o
 -11   8   3       88.75       88.33     19.91 o
 -11   8   4      334.53      351.05     32.26 o
 -11   8   5      570.04      553.82     30.46 o
 -11   8   6        1.35       19.63     15.90 o
 -11   8   7      804.31      812.24     43.42 o
 -11   8   8       32.81       43.26     20.22 o
 -11   8   9       60.98       82.39     22.73 o
 -11   8  10        0.01       -4.36     16.45 o
 -11   8  11      851.94      790.76     50.35 o
 -11   8  12       26.17       21.89     17.95 o
 -11   8  13      100.36      158.05     28.29 o
 -11   8  14      188.80      212.32     30.42 o
 -11   8  15       71.88       41.82     19.91 o
 -11   8  16      154.42      150.31     24.87 o
 -11   8  17       12.55       15.64     18.06 o
 -11   8  18        0.67      -12.00     17.58 o
 -11   8  19       42.26       34.37     18.88 o
 -11   8  20       26.90       62.58     22.42 o
 -11   8  21       12.17       54.60     23.91 o
 -11   8  22        3.12        1.81     28.84 o
 -11   8  23      128.93      166.55     36.45 o
 -11   9   1        9.81       19.47     11.35 o
 -11   9   2        0.71        0.97     13.68 o
 -11   9   3     3114.80     2830.78     96.78 o
 -11   9   4      188.75      216.21     29.81 o
 -11   9   5       60.54      108.37     20.74 o
 -11   9   6      239.73      294.32     29.31 o
 -11   9   7      434.17      455.36     37.34 o
 -11   9   8       87.63       96.90     19.81 o
 -11   9   9       26.63       48.25     18.70 o
 -11   9  10      238.21      202.99     29.31 o
 -11   9  11       42.34       30.15     20.23 o
 -11   9  12      137.12      165.05     29.69 o
 -11   9  13      119.54      158.16     29.64 o
 -11   9  14      329.97      267.24     34.44 o
 -11   9  15       58.51       71.30     31.67 o
 -11   9  16      312.86      318.13     38.94 o
 -11   9  17       25.50        1.04     22.42 o
 -11   9  18      704.55      748.81     57.93 o
 -11   9  19        0.42       10.12     19.15 o
 -11   9  20       16.19       13.86     18.79 o
 -11   9  21       85.92      103.75     29.69 o
 -11  10   1      233.17      257.48     31.47 o
 -11  10   2       51.21       70.82     20.59 o
 -11  10   3        0.02       30.83     20.29 o
 -11  10   4        5.95       25.54     20.50 o
 -11  10   5      636.46      649.89     50.22 o
 -11  10   6       97.47       99.65     24.85 o
 -11  10   7      543.44      546.29     40.67 o
 -11  10   8       47.23       18.93     18.67 o
 -11  10   9      170.92      180.69     30.75 o
 -11  10  10       16.37       46.08     19.94 o
 -11  10  11      203.97      257.72     34.99 o
 -11  10  12       16.64       72.16     25.31 o
 -11  10  13       23.50       60.29     29.32 o
 -11  10  14       21.31       58.24     26.15 o
 -11  10  15       46.46       80.69     22.93 o
 -11  10  16      130.34      144.64     30.04 o
 -11  10  17        0.81       24.35     22.56 o
 -11  10  18        0.18       -6.12     22.05 o
 -11  10  19       79.58      145.75     34.05 o
 -11  10  20        2.95       28.29     25.58 o
 -11  11   1        1.50       15.17     20.31 o
 -11  11   2        1.83       35.89     24.55 o
 -11  11   3      109.06       79.31     21.10 o
 -11  11   4      586.27      537.76     46.98 o
 -11  11   5      251.98      283.38     35.90 o
 -11  11   6      227.88      200.60     32.44 o
 -11  11   7       95.64       83.46     40.75 o
 -11  11   8       91.86       75.93     25.30 o
 -11  11   9      241.45      232.48     33.11 o
 -11  11  10       17.72       86.23     29.56 o
 -11  11  11      189.19      242.15     36.01 o
 -11  11  12       26.40       31.99     21.12 o
 -11  11  13      522.42      469.35     48.35 o
 -11  11  14        0.81      -12.42     20.19 o
 -11  11  15       70.01       80.69     27.46 o
 -11  11  16        2.33       66.60     29.15 o
 -11  11  17     1042.26     1080.45     74.28 o
 -11  11  18      253.74      265.61     40.96 o
 -11  12   1        3.69       31.10     31.29 o
 -11  12   2      395.25      380.16     41.56 o
 -11  12   3        1.62       12.50     20.15 o
 -11  12   4       69.53       40.82     20.65 o
 -11  12   5      133.99      107.76     31.07 o
 -11  12   6     1388.40     1543.03     80.94 o
 -11  12   7      445.10      526.15     49.68 o
 -11  12   8       63.51       90.83     29.06 o
 -11  12   9       19.25       31.72     25.74 o
 -11  12  10      862.35      785.96     60.30 o
 -11  12  11        7.63       27.11     22.81 o
 -11  12  12       33.86       34.64     22.99 o
 -11  12  13        0.83       21.24     41.85 o
 -11  12  14       12.05        4.86     22.68 o
 -11  12  15       98.01      129.48     34.31 o
 -11  13   1       40.99       56.15     30.59 o
 -11  13   2      529.83      713.22     59.89 o
 -11  13   3       21.66       90.38     32.62 o
 -11  13   4      255.13      293.51     37.59 o
 -11  13   5       16.26       31.48     22.66 o
 -11  13   6       74.54      121.25     27.51 o
 -11  13   7       85.98       96.49     25.99 o
 -11  13   8       50.32       69.17     24.73 o
 -11  13   9      231.47      318.93     50.37 o
 -11  13  10       13.63        9.37     23.32 o
 -11  13  11        0.01       41.59     26.70 o
 -11  14   2      414.56      358.38     45.28 o
 -11  14   3       89.24      121.45     41.07 o
 -10   0   2     8276.75     9104.99     97.55 o
 -10   0   4    23584.40    24783.00    191.45 o
 -10   0   6     3537.72     3471.19     83.59 o
 -10   0   8     4377.03     4406.77    135.82 o
 -10   0  10     4558.58     4698.16    124.51 o
 -10   0  12     4092.42     3904.28    128.01 o
 -10   0  14     1220.87     1275.12     65.70 o
 -10   0  16     1150.60     1093.67     92.83 o
 -10   0  18     1214.46     1109.77     72.34 o
 -10   0  20       98.01       47.37     18.56 o
 -10   0  22      950.07      931.14     60.38 o
 -10   0  24      253.17      252.45     47.55 o
 -10   0  26        0.36      -67.35     49.52 o
 -10   1   1      165.33      169.36      6.84 o
 -10   1   2     8084.70     8166.16     46.69 o
 -10   1   3     8005.65     8041.51     49.98 o
 -10   1   4     1651.33     1637.80     33.09 o
 -10   1   5    16493.00    16728.10    178.54 o
 -10   1   6    11464.70    11604.60     75.83 o
 -10   1   7      417.36      384.48     22.30 o
 -10   1   8       38.37       54.37      9.79 o
 -10   1   9      263.80      303.23     14.12 o
 -10   1  10      647.43      648.39     31.36 o
 -10   1  11     1160.34     1225.02     31.90 o
 -10   1  12        2.34       19.11     15.03 o
 -10   1  13     3572.51     3432.68     69.47 o
 -10   1  14      919.95      902.40     37.85 o
 -10   1  15      288.64      319.80     24.58 o
 -10   1  16     1708.61     1606.43     54.17 o
 -10   1  17      271.10      269.91     24.84 o
 -10   1  18      156.34      169.70     21.16 o
 -10   1  19        3.94       18.02     13.89 o
 -10   1  20      124.33      114.48     17.88 o
 -10   1  21      252.48      267.24     28.13 o
 -10   1  22       38.68       36.92     19.54 o
 -10   1  23      193.43      225.53     23.78 o
 -10   1  24      378.57      350.44     32.11 o
 -10   1  25      154.79      172.98     35.64 o
 -10   1  26      243.06      248.34     40.97 o
 -10   1  27        0.20       46.67     39.80 o
 -10   2   1      170.06      211.41      7.80 o
 -10   2   2     9622.27     9497.34     48.01 o
 -10   2   3      910.31      843.21     15.01 o
 -10   2   4     1977.10     2051.46     28.92 o
 -10   2   5      958.56      950.89     22.79 o
 -10   2   6     6789.71     6993.22     73.73 o
 -10   2   7     6748.37     6976.66     83.39 o
 -10   2   8     5019.47     5044.83     65.75 o
 -10   2   9      176.33      186.23     12.81 o
 -10   2  10       83.16       90.69     10.93 o
 -10   2  11        0.52       -6.13      8.20 o
 -10   2  12     1980.53     1951.78     49.39 o
 -10   2  13     1372.07     1330.68     43.74 o
 -10   2  14       95.24      111.50     15.20 o
 -10   2  15     1647.48     1687.52     80.37 o
 -10   2  16      637.48      637.49     34.70 o
 -10   2  17      203.16      222.80     22.26 o
 -10   2  18      352.44      390.26     30.52 o
 -10   2  19        0.16       17.75     13.31 o
 -10   2  20      754.35      781.96     44.31 o
 -10   2  21       27.69       22.21     12.83 o
 -10   2  22       32.67       49.94     15.73 o
 -10   2  23        1.00       12.19     51.02 o
 -10   2  24      207.21      224.35     38.13 o
 -10   2  25      111.08       82.20     29.35 o
 -10   2  26        6.25       24.47     33.83 o
 -10   2  27       81.68       84.97     49.03 o
 -10   3   1      387.69      390.48     13.61 o
 -10   3   2    14380.50    14729.90     79.22 o
 -10   3   3       15.13       18.68      4.88 o
 -10   3   4     1304.52     1272.38     20.41 o
 -10   3   5     3379.00     3358.14     42.89 o
 -10   3   6    14319.10    14555.80    161.01 o
 -10   3   7     1069.87     1187.95     48.59 o
 -10   3   8     9656.91     9820.13    140.54 o
 -10   3   9      298.19      298.35     14.09 o
 -10   3  10       19.13       16.99      5.14 o
 -10   3  11     5863.26     5814.93     78.39 o
 -10   3  12      184.56      197.57     16.93 o
 -10   3  13        0.72        5.41     10.10 o
 -10   3  14      235.39      226.09     20.36 o
 -10   3  15      170.17      195.40     16.73 o
 -10   3  16        0.49       21.82     11.13 o
 -10   3  17      680.39      648.03     30.90 o
 -10   3  18      692.07      604.24     31.29 o
 -10   3  19     1264.19     1176.09     44.81 o
 -10   3  20      147.66      126.02     19.02 o
 -10   3  21       25.99       14.06     17.17 o
 -10   3  22      199.31      191.77     31.12 o
 -10   3  23       35.46       31.19     31.53 o
 -10   3  24       34.25        9.82     47.61 o
 -10   3  25       33.51       56.00     34.78 o
 -10   3  26       16.43       55.53     28.42 o
 -10   3  27      558.59      715.42     69.19 o
 -10   4   1     2058.36     2111.85     36.60 o
 -10   4   2       21.74       17.01      5.91 o
 -10   4   3     3255.01     3285.82     33.14 o
 -10   4   4      588.69      553.86     14.73 o
 -10   4   5     1048.18     1106.34     23.51 o
 -10   4   6     1523.04     1522.85     30.16 o
 -10   4   7      651.33      670.87     33.99 o
 -10   4   8      115.18      116.14     15.83 o
 -10   4   9     1017.91     1061.51     27.16 o
 -10   4  10     1883.08     1901.37     40.25 o
 -10   4  11     1432.99     1468.30     59.42 o
 -10   4  12      334.17      350.51     15.07 o
 -10   4  13      548.76      577.60     22.32 o
 -10   4  14      928.27      990.54     31.45 o
 -10   4  15       31.56       29.64      9.83 o
 -10   4  16     2524.82     2519.23     55.88 o
 -10   4  17     1760.08     1713.17     61.54 o
 -10   4  18        9.97       20.09     13.84 o
 -10   4  19      503.48      418.35     32.70 o
 -10   4  20      107.86      167.28     31.67 o
 -10   4  21      205.81      274.64     41.61 o
 -10   4  22        3.23       13.44     18.78 o
 -10   4  23      601.54      583.88     73.64 o
 -10   4  24       28.42       86.30     36.55 o
 -10   4  25       61.94       83.96     37.28 o
 -10   4  26       33.30       33.81     29.20 o
 -10   5   1       16.56       16.78      8.58 o
 -10   5   2      301.31      321.75     13.38 o
 -10   5   3        2.10        7.61      4.26 o
 -10   5   4       10.43        8.23      5.81 o
 -10   5   5      434.33      451.26     20.02 o
 -10   5   6        0.06        4.62      6.65 o
 -10   5   7     2399.81     2393.19     47.32 o
 -10   5   8      418.85      445.34     21.19 o
 -10   5   9      155.09      160.45     17.85 o
 -10   5  10      380.49      384.45     19.84 o
 -10   5  11      181.76      201.45     22.78 o
 -10   5  12      463.47      456.37     26.86 o
 -10   5  13        7.50       13.77     17.83 o
 -10   5  14     1202.72     1218.18     46.48 o
 -10   5  15     1921.71     1987.60     61.75 o
 -10   5  16     1640.89     1445.15     54.24 o
 -10   5  17      909.91      849.50     43.73 o
 -10   5  18      152.47      167.99     30.29 o
 -10   5  19      437.55      428.33     46.17 o
 -10   5  20      589.12      618.51     53.09 o
 -10   5  21     1015.37     1093.71     70.33 o
 -10   5  22       18.72       25.18     25.16 o
 -10   5  23      459.76      443.35     63.74 o
 -10   5  24       11.12       16.24     53.26 o
 -10   5  25      150.94       80.64     47.13 o
 -10   5  26      198.77      248.83     55.33 o
 -10   6   1      921.36      896.05     28.19 o
 -10   6   2       16.57       24.57      6.35 o
 -10   6   3      491.72      490.28     26.70 o
 -10   6   4      552.48      567.77     25.66 o
 -10   6   5      119.07      120.72     13.36 o
 -10   6   6      945.58      920.86     32.01 o
 -10   6   7     4268.28     4238.86     74.48 o
 -10   6   8     3427.50     3231.80     80.43 o
 -10   6   9     7707.39     7611.89     98.33 o
 -10   6  10     4742.63     4748.39    105.14 o
 -10   6  11       35.12       36.19     15.51 o
 -10   6  12     2976.18     2952.13     77.41 o
 -10   6  13      403.13      400.94     31.48 o
 -10   6  14     2172.34     1989.37     53.62 o
 -10   6  15     2048.47     1947.16     74.98 o
 -10   6  16       47.93       49.81     20.62 o
 -10   6  17      552.86      578.24     49.48 o
 -10   6  18       54.99       31.20     21.61 o
 -10   6  19       28.66      103.02     38.77 o
 -10   6  20      165.60      121.96     38.39 o
 -10   6  21     1260.06     1170.66     76.32 o
 -10   6  22       67.30       28.95     38.13 o
 -10   6  23       76.69       44.24     48.56 o
 -10   6  24       43.35        3.00     25.32 o
 -10   6  25      283.30      218.82     50.11 o
 -10   7   1      124.22      146.45     14.13 o
 -10   7   2     2286.52     2251.88     56.22 o
 -10   7   3       27.28       30.73     10.30 o
 -10   7   4      927.43      987.72     42.08 o
 -10   7   5     1285.57     1260.90     26.49 o
 -10   7   6      726.31      722.63     37.58 o
 -10   7   7     3627.59     3552.94     82.42 o
 -10   7   8     1845.20     1845.35     67.47 o
 -10   7   9     2369.54     2250.20     75.71 o
 -10   7  10        4.98       15.82     18.82 o
 -10   7  11      179.66      175.36     25.01 o
 -10   7  12     1491.16     1559.69     67.63 o
 -10   7  13      506.19      571.21     38.91 o
 -10   7  14      424.22      448.86     35.14 o
 -10   7  15       52.70       72.03     19.43 o
 -10   7  16        3.05       29.33     18.48 o
 -10   7  17       62.27       41.27     16.88 o
 -10   7  18      121.98      135.76     23.08 o
 -10   7  19      348.84      341.02     34.45 o
 -10   7  20      358.18      414.16     37.98 o
 -10   7  21      135.31      145.44     25.57 o
 -10   7  22      453.28      542.46     59.61 o
 -10   7  23       90.64       72.98     30.53 o
 -10   7  24        1.59        2.51     27.48 o
 -10   8   1     1703.57     1598.34     50.55 o
 -10   8   2        6.35        2.85      9.23 o
 -10   8   3      168.16      165.63     18.64 o
 -10   8   4       88.74      108.36     18.97 o
 -10   8   5     2808.41     2821.73     76.57 o
 -10   8   6      209.91      209.26     22.92 o
 -10   8   7     1557.37     1563.33     58.42 o
 -10   8   8       37.63       35.65     17.69 o
 -10   8   9       51.26       30.86     20.51 o
 -10   8  10     1933.20     1924.51     75.87 o
 -10   8  11       79.04      105.48     22.59 o
 -10   8  12      758.31      687.35     47.07 o
 -10   8  13        0.05       33.56     24.49 o
 -10   8  14       11.11        2.75     16.22 o
 -10   8  15      121.77      108.38     22.03 o
 -10   8  16      250.54      259.43     31.96 o
 -10   8  17       72.52       91.66     26.52 o
 -10   8  18      366.74      367.74     34.39 o
 -10   8  19      170.28      131.98     23.82 o
 -10   8  20      606.06      665.17     48.72 o
 -10   8  21        0.72      -33.15     20.02 o
 -10   8  22      614.66      551.10     63.66 o
 -10   8  23     1447.08     1473.34     86.96 o
 -10   9   1      120.11      114.40     17.95 o
 -10   9   2        8.27       16.25     13.49 o
 -10   9   3      459.86      448.92     31.53 o
 -10   9   4     2942.94     2826.31     73.86 o
 -10   9   5     1716.04     1709.28     63.82 o
 -10   9   6     1265.84     1218.26     54.33 o
 -10   9   7        3.04       13.22     15.08 o
 -10   9   8       23.52       49.12     23.67 o
 -10   9   9        3.95       22.30     17.67 o
 -10   9  10      746.75      740.47     50.04 o
 -10   9  11       44.69       83.00     24.81 o
 -10   9  12     2127.63     2094.70     86.01 o
 -10   9  13       32.81       41.36     24.14 o
 -10   9  14      608.88      575.69     48.41 o
 -10   9  15      234.79      252.43     46.91 o
 -10   9  16       36.98       87.09     24.19 o
 -10   9  17      409.99      399.91     37.95 o
 -10   9  18      727.37      782.45     52.18 o
 -10   9  19        0.42      -22.24     17.89 o
 -10   9  20       51.49       39.75     29.02 o
 -10   9  21        4.54       55.00     26.40 o
 -10  10   1      847.49      838.54     43.35 o
 -10  10   2       45.17       47.00     14.77 o
 -10  10   3     2621.28     2630.12     75.21 o
 -10  10   4     1300.19     1374.48     55.45 o
 -10  10   5      911.96      969.46     58.14 o
 -10  10   6       53.05       84.33     22.55 o
 -10  10   7      260.87      237.54     27.52 o
 -10  10   8        3.07       51.51     18.18 o
 -10  10   9       22.69       72.91     29.24 o
 -10  10  10        0.15        1.06     19.71 o
 -10  10  11      728.75      678.62     51.98 o
 -10  10  12        7.74       13.00     20.94 o
 -10  10  13     1726.20     1740.34     97.88 o
 -10  10  14      306.15      298.93     38.06 o
 -10  10  15      691.14      680.48     55.45 o
 -10  10  16      149.79      161.15     30.39 o
 -10  10  17       31.13       59.80     22.02 o
 -10  10  18      104.83       97.20     29.21 o
 -10  10  19      159.70      205.62     34.82 o
 -10  10  20       15.64       13.84     27.17 o
 -10  11   1      398.89      380.28     40.91 o
 -10  11   2     1457.98     1439.17     72.27 o
 -10  11   3      310.85      310.44     37.90 o
 -10  11   4      361.68      441.27     43.00 o
 -10  11   5        6.59       24.05     22.40 o
 -10  11   6      192.96      252.20     50.77 o
 -10  11   7        0.79       29.21     32.66 o
 -10  11   8       13.31       60.44     21.55 o
 -10  11   9      193.20      226.11     30.85 o
 -10  11  10      487.53      604.37     51.52 o
 -10  11  11      231.52      232.45     34.43 o
 -10  11  12       65.41       89.92     22.96 o
 -10  11  13      378.40      506.18     49.87 o
 -10  11  14        3.42        3.41     22.02 o
 -10  11  15       36.08      114.45     39.30 o
 -10  11  16      120.74      193.71     36.70 o
 -10  11  17     2020.69     1985.45     97.38 o
 -10  11  18      456.37      491.23     51.42 o
 -10  12   1     1441.20     1436.20     75.53 o
 -10  12   2       26.28       25.55     21.20 o
 -10  12   3      229.36      259.61     42.75 o
 -10  12   4        0.01        5.47     25.05 o
 -10  12   5        1.15       37.09     22.96 o
 -10  12   6      681.03      663.87     55.03 o
 -10  12   7       60.01       69.50     36.91 o
 -10  12   8        5.11        2.63     18.67 o
 -10  12   9      312.03      377.39     48.22 o
 -10  12  10       29.04       76.42     33.95 o
 -10  12  11        0.07       34.07     23.45 o
 -10  12  12      123.50      190.33     35.24 o
 -10  12  13        0.77       36.53     23.31 o
 -10  12  14       42.33       83.36     34.75 o
 -10  12  15      684.10      688.31     61.12 o
 -10  13   1        0.50       -2.24     35.17 o
 -10  13   2     1108.69     1247.17     74.90 o
 -10  13   3      524.44      497.21     49.16 o
 -10  13   4      266.48      214.96     35.69 o
 -10  13   5       71.46      140.96     33.56 o
 -10  13   6       98.83      160.22     46.95 o
 -10  13   7      262.67      275.23     38.50 o
 -10  13   8      141.46      235.53     36.38 o
 -10  13   9      767.12      792.03     79.20 o
 -10  13  10      350.31      319.96     47.94 o
 -10  13  11        5.60      -56.30     25.60 o
 -10  13  12      149.98      201.95     37.12 o
 -10  14   1     1249.74     1175.65     75.69 o
 -10  14   2      573.80      689.05     60.26 o
 -10  14   3      621.73      679.86     58.86 o
 -10  14   4       52.27       78.90     28.65 o
 -10  14   5       17.18       51.42     24.46 o
  -9   0   2      240.25      244.92     11.25 o
  -9   0   4        0.94        8.68      9.16 o
  -9   0   6      632.88      654.16     27.92 o
  -9   0   8        2.01       14.43      7.88 o
  -9   0  10       36.70       36.46     18.15 o
  -9   0  12     4740.61     4589.41    141.23 o
  -9   0  14       40.71       49.20     59.79 o
  -9   0  16      346.33      329.61     41.08 o
  -9   0  18      416.31      490.84     49.26 o
  -9   0  20      249.36      250.47     33.02 o
  -9   0  22       82.61      112.48     44.83 o
  -9   0  24      667.87      623.93     76.59 o
  -9   0  26       24.05       30.17     30.08 o
  -9   1   1      245.53      239.41      5.92 o
  -9   1   2      164.67      171.24      6.04 o
  -9   1   3      666.97      684.17     15.48 o
  -9   1   4      147.09      141.49      9.38 o
  -9   1   5      264.20      243.70     17.03 o
  -9   1   6      536.22      522.99     14.92 o
  -9   1   7      750.61      749.91     16.35 o
  -9   1   8     1134.13     1134.74     25.64 o
  -9   1   9      134.44      152.62     11.41 o
  -9   1  10       37.71       35.14      7.84 o
  -9   1  11      399.26      405.60     22.94 o
  -9   1  12        0.83        8.97      9.79 o
  -9   1  13      360.50      418.23     25.88 o
  -9   1  14     1006.35      967.60     39.41 o
  -9   1  15      169.99      209.55     27.62 o
  -9   1  16        1.14        9.09     12.88 o
  -9   1  17      274.00      264.47     25.27 o
  -9   1  18      242.27      263.78     25.90 o
  -9   1  19      316.83      304.27     27.85 o
  -9   1  20       11.91       19.09     13.69 o
  -9   1  21      935.09      862.32     43.70 o
  -9   1  22        4.85       18.67     14.62 o
  -9   1  23       18.85        7.30     16.18 o
  -9   1  24      645.32      667.85     43.22 o
  -9   1  25      142.49      101.18     29.96 o
  -9   1  26      511.19      585.67     61.05 o
  -9   1  27       35.49       15.48     27.57 o
  -9   2   1     1474.78     1483.94     17.61 o
  -9   2   2       74.16       67.91      4.52 o
  -9   2   3      273.04      271.68      8.41 o
  -9   2   4     1271.04     1297.78     21.85 o
  -9   2   5      725.98      726.13     25.17 o
  -9   2   6        1.65        6.36      6.99 o
  -9   2   7      111.82      100.53     13.45 o
  -9   2   8        3.77       20.45     12.24 o
  -9   2   9     3558.37     3516.29     53.98 o
  -9   2  10        5.42        3.45      7.31 o
  -9   2  11       35.36       44.94     10.15 o
  -9   2  12      892.65      859.43     33.87 o
  -9   2  13      125.46      124.62     15.48 o
  -9   2  14      416.07      391.02     26.16 o
  -9   2  15      243.71      277.51     41.18 o
  -9   2  16      476.96      427.93     29.42 o
  -9   2  17        3.47       13.92     12.18 o
  -9   2  18      906.46      925.17     45.07 o
  -9   2  19       24.13       13.55     13.35 o
  -9   2  20        3.73        0.90     11.76 o
  -9   2  21      219.62      218.38     22.06 o
  -9   2  22       90.52       78.39     15.37 o
  -9   2  23        0.08       -4.64     15.55 o
  -9   2  24       41.85        9.91     45.78 o
  -9   2  25      108.94      166.44     39.60 o
  -9   2  26      817.42      747.58     67.75 o
  -9   2  27       71.12      127.18     36.62 o
  -9   3   1       97.85       89.04      7.01 o
  -9   3   2      101.39      109.04      7.18 o
  -9   3   3     3253.31     3237.71     28.60 o
  -9   3   4     4778.09     4802.46     37.81 o
  -9   3   5      767.01      804.38     25.51 o
  -9   3   6      352.88      357.86     27.61 o
  -9   3   7      342.41      353.03     35.08 o
  -9   3   8     1491.46     1530.82     32.77 o
  -9   3   9      442.52      466.30     13.04 o
  -9   3  10      397.49      381.37     20.51 o
  -9   3  11     1695.59     1662.14     35.57 o
  -9   3  12       17.49       14.95      6.70 o
  -9   3  13        2.89        5.97      6.93 o
  -9   3  14      234.36      216.03     16.78 o
  -9   3  15       12.39       10.48      7.74 o
  -9   3  16       15.10       10.59      9.81 o
  -9   3  17        4.92       15.73     10.88 o
  -9   3  18      556.55      548.27     30.55 o
  -9   3  19       34.61       42.28     14.89 o
  -9   3  20       61.60       65.23     16.20 o
  -9   3  21      312.49      290.42     30.10 o
  -9   3  22        8.00       49.99     32.13 o
  -9   3  23       37.11       48.66     43.71 o
  -9   3  24       85.70       44.67     40.52 o
  -9   3  25      196.98      241.13     51.59 o
  -9   3  26      248.60      260.66     44.28 o
  -9   3  27      287.15      373.54     52.48 o
  -9   4   1      740.24      728.93     17.20 o
  -9   4   2      119.45      126.37      7.38 o
  -9   4   3      160.51      162.16      8.13 o
  -9   4   4     1592.38     1580.10     26.14 o
  -9   4   5     2029.20     1966.71     32.31 o
  -9   4   6     1287.28     1289.80     30.44 o
  -9   4   7     1111.84     1069.01     28.13 o
  -9   4   8     1201.48     1183.24     43.79 o
  -9   4   9        6.20       -2.12     11.01 o
  -9   4  10      177.78      199.37     16.81 o
  -9   4  11     1494.18     1431.88     28.15 o
  -9   4  12      137.66      135.25     15.41 o
  -9   4  13      152.81      157.69     13.23 o
  -9   4  14        0.57       -3.40      9.04 o
  -9   4  15     1512.22     1497.90     42.77 o
  -9   4  16     1330.70     1301.33     41.93 o
  -9   4  17      685.20      657.67     31.96 o
  -9   4  18       88.61      122.77     18.57 o
  -9   4  19       57.76       45.33     14.68 o
  -9   4  20        0.14        6.14     17.38 o
  -9   4  21        0.05       18.14     21.99 o
  -9   4  22       61.46       55.68     32.48 o
  -9   4  23      403.89      413.25     59.67 o
  -9   4  24       33.90       60.03     34.87 o
  -9   4  25      134.80      107.72     81.52 o
  -9   4  26      108.88       55.05    127.54 o
  -9   5   1     3143.00     3038.33     40.14 o
  -9   5   2      228.79      216.57     11.32 o
  -9   5   3       30.15       29.94      7.69 o
  -9   5   4        0.31        3.28      3.84 o
  -9   5   5       42.16       41.34      8.14 o
  -9   5   6        6.45        7.24      6.51 o
  -9   5   7      360.73      338.64     19.52 o
  -9   5   8      161.77      167.59     14.76 o
  -9   5   9     1294.71     1258.46     35.36 o
  -9   5  10      355.10      346.42     25.32 o
  -9   5  11        6.34       31.01     13.86 o
  -9   5  12      696.69      696.24     42.27 o
  -9   5  13      108.06      111.07     12.73 o
  -9   5  14      550.70      537.83     22.80 o
  -9   5  15       75.42       91.93     28.38 o
  -9   5  16        3.01       -1.68     10.84 o
  -9   5  17      251.60      231.65     24.53 o
  -9   5  18      227.25      243.75     26.42 o
  -9   5  19      194.60      188.90     29.38 o
  -9   5  20        0.41      -14.76     19.11 o
  -9   5  21      221.13      231.59     35.41 o
  -9   5  22      223.58      198.99     45.04 o
  -9   5  23      377.91      449.54     65.46 o
  -9   5  24       18.90       36.30     36.70 o
  -9   5  25        6.94       41.77     36.22 o
  -9   5  26       28.48      -33.30     31.65 o
  -9   6   1       53.49       67.11      8.15 o
  -9   6   2        5.86       12.29      7.93 o
  -9   6   3     1281.17     1294.33     36.92 o
  -9   6   4     1120.10     1142.44     42.11 o
  -9   6   5      239.35      252.11     11.85 o
  -9   6   6      702.26      702.80     34.89 o
  -9   6   7      291.47      330.83     25.44 o
  -9   6   8     1069.24      994.85     47.37 o
  -9   6   9     1111.47     1095.16     51.03 o
  -9   6  10      261.80      242.59     23.99 o
  -9   6  11        0.05       12.02     14.24 o
  -9   6  12     1073.05     1041.11     46.82 o
  -9   6  13      762.21      734.06     41.23 o
  -9   6  14     1810.71     1775.26     55.39 o
  -9   6  15       32.34       48.84     15.84 o
  -9   6  16       50.81       50.20     20.82 o
  -9   6  17       75.03       62.79     22.68 o
  -9   6  18       53.21       54.41     25.23 o
  -9   6  19       70.17       66.97     24.20 o
  -9   6  20       49.35       54.61     22.48 o
  -9   6  21      432.78      430.39     47.55 o
  -9   6  22      493.15      424.19     80.49 o
  -9   6  23       16.31       -8.69     28.00 o
  -9   6  24        1.21       67.56     72.53 o
  -9   6  25      634.77      620.25     80.66 o
  -9   7   1      552.76      546.62     24.79 o
  -9   7   2      725.61      658.75     30.73 o
  -9   7   3      415.78      408.16     23.25 o
  -9   7   4      180.17      159.49     19.13 o
  -9   7   5        0.98       -1.76      5.70 o
  -9   7   6       81.97       91.00     16.15 o
  -9   7   7     2712.48     2718.50     72.65 o
  -9   7   8      184.53      155.66     22.93 o
  -9   7   9     1334.04     1346.85     59.14 o
  -9   7  10     2113.21     1984.50     90.50 o
  -9   7  11      689.08      656.24     44.01 o
  -9   7  12      417.17      399.29     32.95 o
  -9   7  13      225.72      256.40     29.30 o
  -9   7  14      304.27      279.22     28.13 o
  -9   7  15       78.17      110.72     21.37 o
  -9   7  16      125.06      150.82     22.98 o
  -9   7  17       50.54       49.90     16.94 o
  -9   7  18      253.05      278.91     30.41 o
  -9   7  19      210.81      208.66     29.85 o
  -9   7  20      255.29      321.66     34.95 o
  -9   7  21        5.90       36.49     21.74 o
  -9   7  22        5.60       -2.85     49.60 o
  -9   7  23        9.79       37.78     44.74 o
  -9   7  24      320.76      256.12     54.12 o
  -9   8   1      379.38      427.45     27.91 o
  -9   8   2      199.37      196.05     20.08 o
  -9   8   3      364.73      374.23     25.84 o
  -9   8   4      491.73      511.51     37.47 o
  -9   8   5        0.24       10.36     14.47 o
  -9   8   6        5.39       13.46     13.93 o
  -9   8   7      482.68      486.23     33.27 o
  -9   8   8       39.70       46.56     15.46 o
  -9   8   9      757.10      818.62     50.68 o
  -9   8  10       13.83       17.68     15.86 o
  -9   8  11      261.44      266.27     30.28 o
  -9   8  12       30.61       30.41     19.49 o
  -9   8  13       54.11       68.51     25.09 o
  -9   8  14        4.52       23.63     17.30 o
  -9   8  15        0.15       18.15     19.04 o
  -9   8  16        1.82       -3.74     23.84 o
  -9   8  17       56.14       46.00     18.25 o
  -9   8  18      253.78      238.88     28.83 o
  -9   8  19       67.86       60.03     21.44 o
  -9   8  20      136.61      129.18     43.65 o
  -9   8  21      102.01       67.76     46.59 o
  -9   8  22      117.78       95.70     29.16 o
  -9   8  23      113.31      123.56     32.59 o
  -9   9   1       13.96       -7.05     11.53 o
  -9   9   2     1048.10     1011.99     44.77 o
  -9   9   3       49.91       36.39     13.96 o
  -9   9   4      844.70      845.71     41.96 o
  -9   9   5        0.04       28.98     17.93 o
  -9   9   6        6.06        6.79     16.43 o
  -9   9   7      864.39      859.02     46.50 o
  -9   9   8      334.63      343.83     31.71 o
  -9   9   9      116.44      120.20     21.59 o
  -9   9  10        1.73        5.76     17.00 o
  -9   9  11      527.27      586.55     46.08 o
  -9   9  12      120.80      105.03     27.16 o
  -9   9  13      466.02      452.15     42.93 o
  -9   9  14        6.33       17.03     21.80 o
  -9   9  15      186.96      202.77     30.27 o
  -9   9  16      119.45      146.36     25.71 o
  -9   9  17        0.90       15.84     20.13 o
  -9   9  18       24.08       42.26     30.28 o
  -9   9  19        1.36       33.80     20.18 o
  -9   9  20        0.29       11.42     22.84 o
  -9   9  21        0.03        5.98     24.21 o
  -9  10   1       68.16       75.39     16.10 o
  -9  10   2      101.60       93.17     17.43 o
  -9  10   3      461.71      455.45     33.14 o
  -9  10   4      276.33      306.53     29.61 o
  -9  10   5       93.60      137.00     25.52 o
  -9  10   6      112.95       88.86     20.15 o
  -9  10   7      258.26      269.16     36.39 o
  -9  10   8      112.52       91.55     20.73 o
  -9  10   9       15.96        0.12     18.50 o
  -9  10  10      156.68      158.87     28.15 o
  -9  10  11        6.17        6.09     17.59 o
  -9  10  12        0.04        6.75     21.24 o
  -9  10  13     1049.57     1010.07     63.33 o
  -9  10  14       13.26       46.09     21.47 o
  -9  10  15       65.01       96.11     28.50 o
  -9  10  16       32.31       64.19     23.53 o
  -9  10  17        9.19       24.44     20.07 o
  -9  10  18       83.14       88.93     32.54 o
  -9  10  19      184.11      232.89     33.99 o
  -9  10  20       35.09       45.63     25.34 o
  -9  11   1      727.59      634.01     49.34 o
  -9  11   2       53.84      112.08     24.12 o
  -9  11   3       20.66       14.35     27.16 o
  -9  11   4      321.10      393.90     33.55 o
  -9  11   5      517.16      491.76     44.64 o
  -9  11   6      280.52      307.74     43.56 o
  -9  11   7       85.01      102.62     25.02 o
  -9  11   8        2.55       -6.69     17.71 o
  -9  11   9       44.65       19.01     19.43 o
  -9  11  10      114.53      140.27     29.95 o
  -9  11  11       46.31       28.86     20.89 o
  -9  11  12      180.64      146.79     44.63 o
  -9  11  13      460.28      359.15     41.52 o
  -9  11  14      170.14      202.72     36.79 o
  -9  11  15      136.01      165.22     41.14 o
  -9  11  16      127.39      147.77     33.12 o
  -9  11  17       74.37      105.55     35.00 o
  -9  11  18        0.95       42.24     26.30 o
  -9  12   1       28.51       52.96     23.93 o
  -9  12   2       31.90       53.95     24.17 o
  -9  12   3        8.45       -7.43     19.57 o
  -9  12   4       97.12      141.19     33.70 o
  -9  12   5        5.11       13.43     19.18 o
  -9  12   6      143.75      133.16     27.88 o
  -9  12   7      133.35      121.82     29.50 o
  -9  12   8       10.14       95.98     28.29 o
  -9  12   9        4.23       68.13     25.80 o
  -9  12  10      412.14      330.75     66.36 o
  -9  12  11       14.94        3.52     26.79 o
  -9  12  12      203.22      192.34     34.41 o
  -9  12  13      172.76      228.99     35.03 o
  -9  12  14      169.61      162.97     38.10 o
  -9  12  15        1.74       16.92     24.43 o
  -9  13   1     1081.10     1071.54     70.46 o
  -9  13   2      103.21      158.18     33.57 o
  -9  13   3      556.79      551.84     68.39 o
  -9  13   4       24.24       25.10     20.40 o
  -9  13   5       76.72       10.86     24.00 o
  -9  13   6      131.30      149.73     32.41 o
  -9  13   7      740.65      744.59     59.67 o
  -9  13   8      149.44      191.34     34.40 o
  -9  13   9      149.07      203.66     40.51 o
  -9  13  10      221.97      274.67     47.56 o
  -9  13  11        0.39       30.12     26.51 o
  -9  13  12       33.71       79.24     26.02 o
  -9  14   1       64.34       78.77     23.56 o
  -9  14   2      421.88      435.69     48.03 o
  -9  14   3       75.67       88.56     29.11 o
  -9  14   4       27.52       61.40     29.60 o
  -9  14   5      105.03      139.11     34.14 o
  -9  14   6       44.60       39.04     24.00 o
  -8   0   2     8105.93     8455.24     92.37 o
  -8   0   4     3347.04     3401.46     57.44 o
  -8   0   6     1243.14     1204.54     33.55 o
  -8   0   8      644.12      675.71     30.05 o
  -8   0  10      151.03      192.18     28.02 o
  -8   0  12    11931.10    11727.20    228.80 o
  -8   0  14      627.73      659.73     49.26 o
  -8   0  16     3979.83     3903.38    124.16 o
  -8   0  18     2359.43     2141.16     99.85 o
  -8   0  20     3114.21     2999.53    155.70 o
  -8   0  22       14.01        9.19     22.75 o
  -8   0  24       19.30       43.59     31.76 o
  -8   0  26        0.06       -5.90     26.76 o
  -8   1   1       18.45       25.56      2.76 o
  -8   1   2     2169.57     2234.11     20.69 o
  -8   1   3     5079.47     5017.84     37.60 o
  -8   1   4     4369.22     4477.71     56.96 o
  -8   1   5      473.21      460.64     17.81 o
  -8   1   6      168.37      166.58      6.96 o
  -8   1   7     1710.07     1718.27     43.36 o
  -8   1   8     1166.75     1111.64     25.05 o
  -8   1   9    16343.00    16544.40    167.39 o
  -8   1  10     1921.96     1902.82     45.03 o
  -8   1  11     3878.83     3910.73     95.93 o
  -8   1  12      669.97      620.50     29.55 o
  -8   1  13      735.70      746.55     33.57 o
  -8   1  14      819.38      742.95     35.20 o
  -8   1  15      377.80      417.73     27.69 o
  -8   1  16       69.25       72.11     15.17 o
  -8   1  17      391.49      408.59     29.45 o
  -8   1  18      295.57      320.92     27.42 o
  -8   1  19        2.01        8.09     13.37 o
  -8   1  20      532.06      497.95     33.04 o
  -8   1  21      347.21      390.34     30.97 o
  -8   1  22       12.99        2.03     14.29 o
  -8   1  23        0.04        5.63     15.33 o
  -8   1  24       65.52       58.80     17.48 o
  -8   1  25       97.82       88.89     21.26 o
  -8   1  26       11.14       56.45     27.53 o
  -8   1  27       17.76       39.07     30.04 o
  -8   2   1     2075.17     2120.23     20.67 o
  -8   2   2     5545.35     5634.42     34.51 o
  -8   2   3      107.57       93.31      5.81 o
  -8   2   4    12616.10    12906.70     86.43 o
  -8   2   5      318.93      325.76     14.29 o
  -8   2   6     2830.29     2979.18     45.57 o
  -8   2   7     1269.05     1298.43     24.41 o
  -8   2   8    31968.00    32404.90    153.56 o
  -8   2   9     6339.23     6530.96     76.74 o
  -8   2  10      126.01      103.11     12.80 o
  -8   2  11     2110.29     2061.09     49.77 o
  -8   2  12        9.08        5.43     10.41 o
  -8   2  13      991.99      936.24     37.78 o
  -8   2  14      299.05      292.20     23.13 o
  -8   2  15      523.35      519.25     31.40 o
  -8   2  16      668.52      694.20     37.55 o
  -8   2  17       85.76       99.95     18.40 o
  -8   2  18      475.60      498.12     34.32 o
  -8   2  19     1636.86     1519.55     51.99 o
  -8   2  20      782.54      739.99     37.81 o
  -8   2  21     1030.64      981.80     44.82 o
  -8   2  22      355.18      348.46     33.17 o
  -8   2  23      294.83      351.05     31.52 o
  -8   2  24        4.75       55.75     22.01 o
  -8   2  25        2.65      -12.45     26.58 o
  -8   2  26      105.22      100.70     55.01 o
  -8   2  27      214.06      244.99     48.65 o
  -8   3   1     4205.52     4207.66     42.30 o
  -8   3   2      414.47      411.00     10.23 o
  -8   3   3      426.50      474.24     10.94 o
  -8   3   4     2339.22     2349.81     29.64 o
  -8   3   5     3034.49     3123.99     59.43 o
  -8   3   6    28649.20    29247.80    308.40 o
  -8   3   7     3468.19     3536.59     68.63 o
  -8   3   8    23363.30    24327.20    138.35 o
  -8   3   9     4692.70     4953.58     51.21 o
  -8   3  10     6553.21     6548.96     67.10 o
  -8   3  11      930.03      971.12     28.39 o
  -8   3  12      395.23      418.96     25.94 o
  -8   3  13     1140.27     1101.72     34.17 o
  -8   3  14     2128.40     2124.39     49.69 o
  -8   3  15     1502.38     1461.81     43.55 o
  -8   3  16        0.35        8.04     10.73 o
  -8   3  17       11.96       25.76     13.31 o
  -8   3  18      673.94      664.29     33.42 o
  -8   3  19      596.22      585.64     33.19 o
  -8   3  20      214.31      237.17     23.28 o
  -8   3  21      392.97      435.87     30.69 o
  -8   3  22      163.56      219.50     33.64 o
  -8   3  23      347.93      399.44     57.69 o
  -8   3  24      238.16      243.09     88.13 o
  -8   3  25       18.27       90.57     50.00 o
  -8   3  26      308.06      336.23     63.04 o
  -8   3  27        0.04       37.85     38.29 o
  -8   4   1    17809.20    18024.30     77.14 o
  -8   4   2     8367.16     8429.89     65.07 o
  -8   4   3     1436.21     1401.92     23.46 o
  -8   4   4        0.64        2.01      5.07 o
  -8   4   5     6520.95     6603.17     76.78 o
  -8   4   6     4529.96     4577.54     59.82 o
  -8   4   7     2219.79     2269.43     40.50 o
  -8   4   8     2137.76     2177.76     61.68 o
  -8   4   9     3548.12     3764.35     80.02 o
  -8   4  10     2268.06     2302.06     73.59 o
  -8   4  11     7568.15     7658.10     74.20 o
  -8   4  12     1182.74     1242.56     33.60 o
  -8   4  13      397.77      406.14     21.06 o
  -8   4  14      610.51      575.29     26.20 o
  -8   4  15      204.88      194.38     20.81 o
  -8   4  16       34.65       37.49     10.60 o
  -8   4  17      491.66      487.82     27.88 o
  -8   4  18        7.92        4.52      9.78 o
  -8   4  19      136.79      165.07     22.80 o
  -8   4  20       31.42       26.04     13.83 o
  -8   4  21       58.77       55.71     17.56 o
  -8   4  22      522.02      576.02     71.12 o
  -8   4  23        9.81       15.41     29.04 o
  -8   4  24      121.90      138.87     44.22 o
  -8   4  25      269.66      351.10     60.06 o
  -8   4  26        1.86       51.48     35.08 o
  -8   5   1     3165.66     3107.29     42.48 o
  -8   5   2        6.93       17.48      6.77 o
  -8   5   3    10910.70    10805.60     95.12 o
  -8   5   4       18.68       14.86      6.87 o
  -8   5   5     2706.84     2781.82     49.76 o
  -8   5   6       37.18       39.03      8.21 o
  -8   5   7      705.88      690.24     27.95 o
  -8   5   8      594.60      588.54     25.82 o
  -8   5   9      212.80      248.18     21.47 o
  -8   5  10      342.54      292.69     26.59 o
  -8   5  11      261.61      233.59     25.58 o
  -8   5  12      126.70      100.22     12.29 o
  -8   5  13     1481.18     1461.39     36.75 o
  -8   5  14      142.80      171.55     14.96 o
  -8   5  15      464.96      440.25     23.88 o
  -8   5  16        0.17      -16.45     13.42 o
  -8   5  17      136.36      168.14     22.56 o
  -8   5  18      273.34      305.48     40.40 o
  -8   5  19      334.29      322.35     30.37 o
  -8   5  20      281.17      335.73     39.98 o
  -8   5  21      114.50       96.79     23.88 o
  -8   5  22      534.55      535.70     68.73 o
  -8   5  23       39.50       44.04    105.01 o
  -8   5  24       13.28        2.39     29.00 o
  -8   5  25      475.73      461.55     70.27 o
  -8   5  26       66.90       98.23     40.04 o
  -8   6   1      240.33      212.12     14.96 o
  -8   6   2     3725.47     3801.98     61.49 o
  -8   6   3       31.48       51.24     10.72 o
  -8   6   4     1552.96     1519.41     35.57 o
  -8   6   5    15811.00    15897.00    154.53 o
  -8   6   6     2780.50     2893.22     74.82 o
  -8   6   7     2728.10     2795.24     67.69 o
  -8   6   8       91.51       96.22     19.87 o
  -8   6   9      346.94      324.11     26.19 o
  -8   6  10     1155.79     1116.88     45.72 o
  -8   6  11     1750.28     1798.05     58.40 o
  -8   6  12      416.40      400.09     29.92 o
  -8   6  13       12.62       17.22     14.59 o
  -8   6  14      185.77      177.40     25.20 o
  -8   6  15      905.34      901.04     47.41 o
  -8   6  16        0.45       -0.32     13.05 o
  -8   6  17      128.74       83.63     18.95 o
  -8   6  18      111.35      131.75     29.31 o
  -8   6  19        1.78       17.37     20.82 o
  -8   6  20       54.08       94.35     26.08 o
  -8   6  21      231.36      262.02     49.72 o
  -8   6  22      611.80      622.22     73.57 o
  -8   6  23      358.48      276.72     52.67 o
  -8   6  24       91.70      143.66    103.73 o
  -8   6  25        5.61       30.64     55.01 o
  -8   7   1      320.63      286.04     20.84 o
  -8   7   2      408.94      428.56     26.42 o
  -8   7   3     1638.41     1592.14     44.39 o
  -8   7   4     2056.25     1934.90     40.80 o
  -8   7   5       59.10       60.68      9.43 o
  -8   7   6      772.83      751.26     24.40 o
  -8   7   7     1521.13     1552.12     54.09 o
  -8   7   8     3584.35     3583.10     92.68 o
  -8   7   9      418.68      387.82     34.24 o
  -8   7  10     7661.85     7531.42    123.07 o
  -8   7  11      323.91      394.69     32.00 o
  -8   7  12      536.02      496.13     34.44 o
  -8   7  13      837.05      875.84     45.86 o
  -8   7  14      799.86      831.44     46.13 o
  -8   7  15       47.94       32.68     15.28 o
  -8   7  16       20.43        4.62     16.49 o
  -8   7  17      147.50      183.81     25.64 o
  -8   7  18       86.34       81.26     31.60 o
  -8   7  19        1.18       30.69     19.01 o
  -8   7  20       76.53       81.80     37.12 o
  -8   7  21      154.41      166.36     34.36 o
  -8   7  22      158.39      175.64     72.76 o
  -8   7  23       23.55      -30.20     32.54 o
  -8   7  24       25.92       -3.48     52.70 o
  -8   8   1       15.46        9.58     16.54 o
  -8   8   2       79.18       71.37     22.19 o
  -8   8   3      103.94      122.34     21.04 o
  -8   8   4      716.54      701.94     43.00 o
  -8   8   5       59.25       45.47     13.09 o
  -8   8   6     1199.80     1244.66     51.53 o
  -8   8   7       59.94       85.19     16.35 o
  -8   8   8      377.36      337.39     29.34 o
  -8   8   9     1295.62     1325.91     76.16 o
  -8   8  10      774.19      791.16     51.36 o
  -8   8  11      253.42      272.55     32.63 o
  -8   8  12      216.17      201.63     25.49 o
  -8   8  13      989.28      958.22     50.02 o
  -8   8  14      351.77      329.64     31.99 o
  -8   8  15      672.59      589.75     42.82 o
  -8   8  16       42.56       27.95     26.72 o
  -8   8  17       23.09       30.13     19.74 o
  -8   8  18     1116.20     1135.01     59.47 o
  -8   8  19      463.60      505.23     57.61 o
  -8   8  20      401.34      404.88     45.80 o
  -8   8  21      220.79      229.46     37.32 o
  -8   8  22       55.75       96.46     33.14 o
  -8   8  23      411.59      472.53     52.00 o
  -8   9   1        3.91       21.27     14.10 o
  -8   9   2      600.76      614.52     35.41 o
  -8   9   3      328.47      262.95     23.84 o
  -8   9   4      663.74      639.03     36.50 o
  -8   9   5     1118.03     1053.61     43.40 o
  -8   9   6       63.65       64.02     18.77 o
  -8   9   7        8.43       23.51     20.44 o
  -8   9   8      561.77      584.26     39.50 o
  -8   9   9      808.74      759.81     49.88 o
  -8   9  10      495.76      477.38     40.46 o
  -8   9  11      932.27      970.79     65.59 o
  -8   9  12      238.97      220.81     30.75 o
  -8   9  13     1219.01     1198.81     73.06 o
  -8   9  14      505.56      540.72     41.95 o
  -8   9  15      168.10      189.93     27.79 o
  -8   9  16      549.59      531.94     48.53 o
  -8   9  17        9.05       15.99     16.60 o
  -8   9  18       94.62      122.99     23.12 o
  -8   9  19       28.64       23.29     26.79 o
  -8   9  20        5.28       32.52     20.92 o
  -8   9  21       20.17      -20.33     22.19 o
  -8  10   1      886.91      897.38     43.92 o
  -8  10   2       95.53       98.30     17.47 o
  -8  10   3      213.41      186.96     23.12 o
  -8  10   4      242.48      298.81     28.05 o
  -8  10   5       16.05       16.36     14.48 o
  -8  10   6       19.95       29.71     16.92 o
  -8  10   7      311.98      323.03     32.17 o
  -8  10   8      455.37      408.60     35.28 o
  -8  10   9        0.01        8.10     16.92 o
  -8  10  10      142.87      137.68     24.43 o
  -8  10  11        3.35       28.15     20.63 o
  -8  10  12      158.54      140.06     27.01 o
  -8  10  13      120.49      121.82     26.19 o
  -8  10  14      436.78      512.47     47.28 o
  -8  10  15        0.54       35.09     22.12 o
  -8  10  16      640.29      617.75     52.75 o
  -8  10  17       83.37       86.57     24.17 o
  -8  10  18      468.80      471.23     43.41 o
  -8  10  19      680.75      736.48     61.78 o
  -8  10  20      551.66      632.40     56.97 o
  -8  11   1     2556.46     2410.56     76.21 o
  -8  11   2       88.71      107.47     33.26 o
  -8  11   3        7.69        8.13     15.59 o
  -8  11   4       34.53       60.90     17.87 o
  -8  11   5       69.45       83.46     19.30 o
  -8  11   6      286.77      251.96     32.49 o
  -8  11   7     1137.84     1139.13     58.63 o
  -8  11   8      170.40      244.77     30.70 o
  -8  11   9       44.58       77.60     23.29 o
  -8  11  10      110.92      123.18     35.08 o
  -8  11  11      164.63      155.45     35.30 o
  -8  11  12       23.37       34.47     31.05 o
  -8  11  13       72.36       98.50     27.34 o
  -8  11  14      351.01      375.48     42.86 o
  -8  11  15      883.30      882.42     64.10 o
  -8  11  16       61.30       92.93     28.07 o
  -8  11  17        9.08      -10.16     20.02 o
  -8  11  18       54.71       47.53     24.27 o
  -8  12   1       68.45       37.00     20.28 o
  -8  12   2        5.39       15.44     20.04 o
  -8  12   3      437.52      457.04     44.89 o
  -8  12   4       35.35       87.04     25.46 o
  -8  12   5        0.04       40.89     23.86 o
  -8  12   6        0.90       64.54     22.68 o
  -8  12   7      134.62      213.42     34.13 o
  -8  12   8       33.77       41.07     21.55 o
  -8  12   9       49.06       30.10     20.68 o
  -8  12  10       94.65       58.53     22.31 o
  -8  12  11       60.60       71.55     23.97 o
  -8  12  12      229.25      255.45     38.03 o
  -8  12  13       86.61      140.69     31.12 o
  -8  12  14       93.91      105.23     39.90 o
  -8  12  15      567.55      535.48     53.13 o
  -8  13   1      200.95      227.82     39.62 o
  -8  13   2       37.11       56.60     24.53 o
  -8  13   3      170.30      276.25     38.56 o
  -8  13   4       60.38       43.64     25.27 o
  -8  13   5      837.67      789.53     65.46 o
  -8  13   6      121.74      161.57     36.26 o
  -8  13   7      138.68      208.88     36.89 o
  -8  13   8       52.38       57.74     28.47 o
  -8  13   9       54.35       54.72     37.24 o
  -8  13  10       44.08      101.20     30.38 o
  -8  13  11      206.51      174.91     33.37 o
  -8  13  12       25.80       77.48     30.80 o
  -8  14   1      225.00      263.37     34.52 o
  -8  14   2       95.29       60.45     24.31 o
  -8  14   3      223.07      194.75     30.46 o
  -8  14   4      772.38      747.89     52.77 o
  -8  14   5        0.31       -3.33     31.11 o
  -8  14   6      241.08      273.69     57.84 o
  -8  14   7      300.16      287.63     41.47 o
  -7   0   2        2.14        3.60      6.18 o
  -7   0   4       36.62       29.23      6.45 o
  -7   0   6       33.28       30.82      7.96 o
  -7   0   8      458.54      479.96     26.40 o
  -7   0  10     2098.24     1988.84     85.66 o
  -7   0  12       72.82       69.26     22.93 o
  -7   0  14     1376.51     1367.71     89.00 o
  -7   0  16     2700.06     2712.19    105.45 o
  -7   0  18     1988.80     1989.01     75.94 o
  -7   0  20      576.95      566.24     52.19 o
  -7   0  22      644.00      580.43     65.14 o
  -7   0  24        7.67       22.40     21.38 o
  -7   0  26       32.90       17.11     21.20 o
  -7   1   1     1050.09     1074.17     19.36 o
  -7   1   2      697.42      672.15     11.85 o
  -7   1   3      276.47      266.99      8.96 o
  -7   1   4      557.62      558.53     15.17 o
  -7   1   5      299.50      296.36     12.77 o
  -7   1   6     1902.64     1940.95     24.85 o
  -7   1   7       28.72       23.40      5.32 o
  -7   1   8        2.95       13.26      6.62 o
  -7   1   9     5542.22     5711.26     73.26 o
  -7   1  10      209.40      217.78     16.59 o
  -7   1  11       46.81       45.14     14.32 o
  -7   1  12       75.24       80.34     13.94 o
  -7   1  13     1067.43     1039.83     41.50 o
  -7   1  14       17.64       16.76     10.75 o
  -7   1  15        8.80       10.89     11.17 o
  -7   1  16       38.86       22.53     12.53 o
  -7   1  17       33.85       31.89     13.02 o
  -7   1  18       48.94       53.04     15.33 o
  -7   1  19       35.97       50.05     16.78 o
  -7   1  20        8.26       25.22     17.49 o
  -7   1  21      153.81      181.16     38.48 o
  -7   1  22      169.07      179.62     21.84 o
  -7   1  23        1.72       30.40     16.25 o
  -7   1  24      343.93      321.77     32.22 o
  -7   1  25       13.17       24.78     16.60 o
  -7   1  26       96.11       90.16     23.60 o
  -7   1  27      195.82      258.96     40.07 o
  -7   2   1      744.69      744.61     11.62 o
  -7   2   2      760.46      797.31     12.42 o
  -7   2   3       30.40       32.53      4.11 o
  -7   2   4     3594.36     3692.49     50.94 o
  -7   2   5     1744.63     1700.95     47.43 o
  -7   2   6      183.69      193.69     15.56 o
  -7   2   7       63.57       66.14      9.51 o
  -7   2   8     2726.92     2722.33     47.48 o
  -7   2   9      462.84      473.56     22.38 o
  -7   2  10      255.27      263.20     17.79 o
  -7   2  11     2795.16     2710.75     58.25 o
  -7   2  12      124.70      117.64     14.84 o
  -7   2  13      195.42      209.55     19.65 o
  -7   2  14       73.34       99.12     15.40 o
  -7   2  15     1663.60     1610.44     53.20 o
  -7   2  16     1729.73     1653.74     56.45 o
  -7   2  17       35.37       47.69     15.00 o
  -7   2  18       44.33       40.54     13.97 o
  -7   2  19     1264.76     1187.95     46.74 o
  -7   2  20      270.70      281.69     24.65 o
  -7   2  21       90.48      135.03     18.51 o
  -7   2  22      180.30      159.92     25.10 o
  -7   2  23      109.28       78.10     20.66 o
  -7   2  24        2.91       33.97     21.45 o
  -7   2  25       36.00       97.11     25.57 o
  -7   2  26      163.33      142.25     33.06 o
  -7   2  27      159.67      160.51     39.13 o
  -7   3   1      171.76      170.69      6.45 o
  -7   3   2      259.93      248.95      8.39 o
  -7   3   3      844.71      825.72     14.01 o
  -7   3   4       46.83       47.83      5.78 o
  -7   3   5        0.47       11.10      5.01 o
  -7   3   6      746.04      774.95     31.99 o
  -7   3   7     1108.03     1099.30     43.95 o
  -7   3   8       81.78       76.31      9.12 o
  -7   3   9      836.55      867.88     25.18 o
  -7   3  10      130.27      147.10     12.10 o
  -7   3  11     1475.41     1470.17     36.28 o
  -7   3  12      282.25      266.75     16.96 o
  -7   3  13      419.62      450.17     26.58 o
  -7   3  14      123.93      127.40     13.45 o
  -7   3  15     1247.75     1204.19     40.49 o
  -7   3  16      896.30      856.18     35.36 o
  -7   3  17       16.12       12.84     10.03 o
  -7   3  18        6.04       13.91     12.66 o
  -7   3  19       76.65       74.68     14.53 o
  -7   3  20        2.50       28.10     12.92 o
  -7   3  21      715.10      677.86     49.02 o
  -7   3  22       17.92       57.09     28.43 o
  -7   3  23      230.66      227.12     36.17 o
  -7   3  24      257.94      343.56     56.43 o
  -7   3  25        0.97       38.77     42.67 o
  -7   3  26      801.25      876.95     75.93 o
  -7   3  27      128.38      124.27     37.13 o
  -7   4   1      398.45      407.68     12.49 o
  -7   4   2     2233.01     2205.09     28.22 o
  -7   4   3      580.03      563.06     17.87 o
  -7   4   4      160.52      159.71     10.89 o
  -7   4   5      533.85      563.31     20.74 o
  -7   4   6     4037.79     4007.74     57.96 o
  -7   4   7       98.03       85.26     13.43 o
  -7   4   8      522.01      540.10     30.71 o
  -7   4   9       96.32       85.41     18.94 o
  -7   4  10     1154.72     1185.68     37.26 o
  -7   4  11      877.59      818.20     34.37 o
  -7   4  12       62.22       65.63     10.45 o
  -7   4  13       22.36       27.53      8.69 o
  -7   4  14      616.53      622.36     28.16 o
  -7   4  15     1383.00     1314.65     41.94 o
  -7   4  16      368.90      367.90     24.23 o
  -7   4  17      622.02      633.51     32.33 o
  -7   4  18      107.19      108.07     16.71 o
  -7   4  19      153.19      138.83     18.25 o
  -7   4  20      185.17      148.50     23.65 o
  -7   4  21       16.66       21.03     38.50 o
  -7   4  22        0.22       59.02     23.64 o
  -7   4  23      549.25      600.29     73.67 o
  -7   4  24        6.74       85.13     43.11 o
  -7   4  25       56.17      123.37     43.49 o
  -7   4  26       96.58       87.69     44.90 o
  -7   5   1     3896.76     3731.22     51.07 o
  -7   5   2      277.84      261.24     13.18 o
  -7   5   3      332.84      315.94     17.82 o
  -7   5   4        1.10        6.44      6.92 o
  -7   5   5      187.00      187.21     17.14 o
  -7   5   6      888.05      904.26     29.63 o
  -7   5   7      392.24      403.63     20.52 o
  -7   5   8       52.80       58.73     13.37 o
  -7   5   9        0.77       -2.78     10.72 o
  -7   5  10     1642.73     1625.43     57.57 o
  -7   5  11      526.38      512.94     27.99 o
  -7   5  12       91.50       94.17     12.27 o
  -7   5  13     1690.33     1704.75     49.09 o
  -7   5  14       48.79       43.91     11.69 o
  -7   5  15      281.38      261.46     19.80 o
  -7   5  16       15.40       35.35     12.51 o
  -7   5  17       81.57       65.04     16.75 o
  -7   5  18      403.11      442.59     35.02 o
  -7   5  19       38.99       45.56     16.17 o
  -7   5  20      409.67      379.96     33.19 o
  -7   5  21       73.30       61.55     29.04 o
  -7   5  22      642.12      651.84     74.89 o
  -7   5  23      124.10      135.39     44.66 o
  -7   5  24        7.58       59.48     36.44 o
  -7   5  25      412.06      439.53     68.39 o
  -7   5  26      274.97      249.66     77.70 o
  -7   6   1       97.37       85.42     10.93 o
  -7   6   2      221.09      214.00     16.17 o
  -7   6   3     2296.56     2335.40     54.67 o
  -7   6   4      324.37      313.62     15.74 o
  -7   6   5      168.65      179.68     13.75 o
  -7   6   6     1559.85     1548.97     30.96 o
  -7   6   7      390.50      352.86     25.86 o
  -7   6   8      820.70      818.32     37.95 o
  -7   6   9      245.95      261.52     24.47 o
  -7   6  10      522.54      500.26     31.44 o
  -7   6  11        1.01        7.03     12.91 o
  -7   6  12      614.91      561.28     33.65 o
  -7   6  13        9.94       -0.06     14.63 o
  -7   6  14      282.77      282.58     34.47 o
  -7   6  15     1332.19     1294.51     69.53 o
  -7   6  16      298.07      349.38     31.68 o
  -7   6  17      122.72      173.76     25.23 o
  -7   6  18      414.89      465.93     36.77 o
  -7   6  19        2.93        8.47     20.01 o
  -7   6  20     1198.05     1211.34     73.12 o
  -7   6  21       67.00      147.79     39.23 o
  -7   6  22       94.07       31.14     31.90 o
  -7   6  23       17.41       15.33     78.58 o
  -7   6  24      727.38      731.52     86.19 o
  -7   6  25        1.66       56.62     42.04 o
  -7   7   1      239.47      225.37     18.81 o
  -7   7   2     1348.61     1340.50     43.68 o
  -7   7   3      951.97      954.19     43.13 o
  -7   7   4       91.48       92.48     10.15 o
  -7   7   5     3908.87     3671.39     55.38 o
  -7   7   6      201.61      222.12     16.06 o
  -7   7   7       96.59       86.25      9.63 o
  -7   7   8      629.99      612.25     35.16 o
  -7   7   9      225.83      252.03     26.04 o
  -7   7  10     1495.59     1455.03     55.41 o
  -7   7  11     1619.88     1596.85     58.59 o
  -7   7  12      404.62      421.23     31.79 o
  -7   7  13      449.78      455.80     34.94 o
  -7   7  14      110.83      125.80     21.63 o
  -7   7  15      180.45      208.34     25.61 o
  -7   7  16       38.12       48.18     16.86 o
  -7   7  17      416.87      330.39     31.29 o
  -7   7  18      151.99      115.83     24.21 o
  -7   7  19      538.96      506.68     44.56 o
  -7   7  20       38.16       46.06     29.33 o
  -7   7  21       18.31      -23.88     29.29 o
  -7   7  22      296.09      322.63     61.24 o
  -7   7  23       21.32       11.88     30.86 o
  -7   7  24      252.03      235.32    125.39 o
  -7   8   1      170.67      191.78     19.90 o
  -7   8   2        3.15        9.53     11.56 o
  -7   8   3      564.91      560.59     31.72 o
  -7   8   4      109.39      122.39     17.11 o
  -7   8   5        4.92       28.50     12.22 o
  -7   8   6     2310.53     2386.46     69.97 o
  -7   8   7      187.55      183.75     22.44 o
  -7   8   8       21.98       33.56     15.11 o
  -7   8   9      700.28      733.29     46.17 o
  -7   8  10      363.23      455.02     38.21 o
  -7   8  11      926.99      925.93     47.45 o
  -7   8  12      164.50      171.14     22.26 o
  -7   8  13       72.57       69.95     25.50 o
  -7   8  14      557.49      603.18     41.53 o
  -7   8  15     1591.15     1590.16     66.43 o
  -7   8  16      671.53      726.69     46.38 o
  -7   8  17      168.72      162.03     28.78 o
  -7   8  18      297.88      268.82     32.02 o
  -7   8  19      261.36      247.15     30.27 o
  -7   8  20       23.77       65.26     26.80 o
  -7   8  21      134.35      141.71     36.63 o
  -7   8  22       51.62       58.45     23.77 o
  -7   8  23       18.63       65.78     30.80 o
  -7   9   1      465.12      525.06     33.85 o
  -7   9   2      359.32      374.13     29.33 o
  -7   9   3        0.04        3.26     11.82 o
  -7   9   4        6.17       22.74     16.41 o
  -7   9   5        0.47       28.94     13.46 o
  -7   9   6     1010.96     1058.32     49.70 o
  -7   9   7        2.66       20.79     15.52 o
  -7   9   8      749.81      751.91     43.86 o
  -7   9   9      409.93      436.81     40.14 o
  -7   9  10      531.44      525.20     43.54 o
  -7   9  11      585.62      597.94     52.19 o
  -7   9  12       64.53       74.33     21.25 o
  -7   9  13       53.93       65.65     20.02 o
  -7   9  14      413.80      404.78     36.50 o
  -7   9  15      347.73      398.76     36.99 o
  -7   9  16       18.21       17.38     17.52 o
  -7   9  17       44.87       39.22     19.56 o
  -7   9  18        6.42       16.45     21.29 o
  -7   9  19        0.40      -34.36     24.51 o
  -7   9  20       60.78       79.44     31.83 o
  -7   9  21        3.86       -8.45     22.17 o
  -7  10   1        3.30       21.61     15.79 o
  -7  10   2      782.27      791.98     42.38 o
  -7  10   3     1240.84     1251.56     53.96 o
  -7  10   4       94.77      129.58     20.72 o
  -7  10   5      212.97      250.03     25.79 o
  -7  10   6      179.18      237.57     24.86 o
  -7  10   7      815.64      766.73     46.37 o
  -7  10   8        0.12       61.48     20.26 o
  -7  10   9      203.50      250.41     30.35 o
  -7  10  10        8.13       21.43     19.05 o
  -7  10  11       21.67        3.14     22.49 o
  -7  10  12      164.97      199.44     30.71 o
  -7  10  13       76.13      142.47     29.29 o
  -7  10  14       65.58       66.67     30.81 o
  -7  10  15        0.10        3.84     17.81 o
  -7  10  16       20.55       41.77     20.41 o
  -7  10  17       92.64       71.70     31.95 o
  -7  10  18      104.18       77.18     30.34 o
  -7  10  19       16.13       50.33     24.36 o
  -7  10  20        1.17       28.86     53.11 o
  -7  11   1      746.36      709.45     43.19 o
  -7  11   2       32.95       54.39     21.09 o
  -7  11   3      297.16      277.37     28.51 o
  -7  11   4        0.50       12.29     14.78 o
  -7  11   5        4.66      -10.74     15.66 o
  -7  11   6       34.12       65.73     22.68 o
  -7  11   7       18.37       17.64     17.02 o
  -7  11   8      126.91      151.10     27.51 o
  -7  11   9       38.40       49.69     20.41 o
  -7  11  10      291.60      304.47     41.38 o
  -7  11  11       20.37      -25.51     25.79 o
  -7  11  12      383.74      352.67     40.45 o
  -7  11  13       40.70       46.65     25.33 o
  -7  11  14       52.09      122.81     31.06 o
  -7  11  15      100.42      148.34     30.25 o
  -7  11  16      171.00      149.36     30.08 o
  -7  11  17      135.48      196.08     34.52 o
  -7  11  18      127.14      147.14     38.80 o
  -7  12   1       58.68       66.94     29.93 o
  -7  12   2       11.85       15.06     30.68 o
  -7  12   3      300.27      317.61     32.64 o
  -7  12   4      175.82      206.81     27.07 o
  -7  12   5      270.43      356.20     34.08 o
  -7  12   6      683.95      823.76     59.49 o
  -7  12   7       27.65       72.00     26.97 o
  -7  12   8       51.30       50.12     42.75 o
  -7  12   9       11.57       27.88     25.76 o
  -7  12  10       77.81       90.76     40.68 o
  -7  12  11      496.01      506.35     52.21 o
  -7  12  12       31.85       61.88     25.24 o
  -7  12  13       88.40      143.34     30.90 o
  -7  12  14        1.74        4.46     22.61 o
  -7  12  15        2.61       63.72     27.00 o
  -7  13   1      388.16      449.89     46.85 o
  -7  13   2       12.33       69.15     25.53 o
  -7  13   3        0.00       -5.02     24.80 o
  -7  13   4       28.86       35.18     23.12 o
  -7  13   5       98.20       88.81     24.44 o
  -7  13   6        2.23       27.06     22.09 o
  -7  13   7      301.21      339.46     41.59 o
  -7  13   8        1.28       25.26     24.49 o
  -7  13   9       42.55       75.16     28.73 o
  -7  13  10       24.69       30.33     24.79 o
  -7  13  11       13.91       12.81     21.98 o
  -7  13  12       61.38       41.28     22.76 o
  -7  14   1      274.40      320.33     42.88 o
  -7  14   2      127.82      178.32     35.52 o
  -7  14   3       11.59       83.29     25.62 o
  -7  14   4       30.05       50.17     24.87 o
  -7  14   5       50.84       98.33     30.78 o
  -7  14   6      166.85      202.60     36.19 o
  -7  14   7        4.60       51.51     27.30 o
  -6   0   2    15095.80    15174.70     92.99 o
  -6   0   4     1498.74     1629.45     35.11 o
  -6   0   6    11959.90    12212.50    109.07 o
  -6   0   8      206.37      176.64     17.41 o
  -6   0  10      307.87      278.16     34.39 o
  -6   0  12        9.90       43.63     20.22 o
  -6   0  14     7159.50     7101.13    204.12 o
  -6   0  16      464.12      481.62     56.52 o
  -6   0  18     1642.48     1563.00     67.26 o
  -6   0  20       92.91       85.65     20.35 o
  -6   0  22      264.78      220.22     48.48 o
  -6   0  24     1071.01      907.59     66.19 o
  -6   0  26      123.23      105.35     32.06 o
  -6   1   1     1910.63     1980.16     14.97 o
  -6   1   2    20707.20    21313.60     59.84 o
  -6   1   3     9885.69    10258.00     48.11 o
  -6   1   4      668.50      687.73     17.00 o
  -6   1   5    12728.90    13139.90     73.95 o
  -6   1   6     6765.28     6915.26     57.32 o
  -6   1   7        7.61       10.92      6.29 o
  -6   1   8     4026.28     4128.86     59.00 o
  -6   1   9     4432.99     4501.71     65.78 o
  -6   1  10      206.46      230.83     18.72 o
  -6   1  11     6934.25     7013.58     92.05 o
  -6   1  12     5950.44     5891.64    106.86 o
  -6   1  13      888.87      909.12     37.20 o
  -6   1  14     3882.01     3839.10     77.73 o
  -6   1  15     2595.61     2606.74     66.68 o
  -6   1  16      381.00      359.39     26.78 o
  -6   1  17       32.60       48.43     14.98 o
  -6   1  18       70.43       51.74     15.80 o
  -6   1  19      591.01      563.66     36.06 o
  -6   1  20      681.46      630.77     36.63 o
  -6   1  21      179.38      214.68     22.05 o
  -6   1  22       21.13       39.39     16.06 o
  -6   1  23      202.58      239.65     28.67 o
  -6   1  24      685.69      666.43     44.89 o
  -6   1  25        8.51       37.89     28.71 o
  -6   1  26        0.96        6.93     28.21 o
  -6   1  27      179.03      252.71     32.53 o
  -6   2   1     1356.50     1434.39     15.44 o
  -6   2   2    11332.60    11455.90     40.42 o
  -6   2   3    33624.30    34357.30    117.89 o
  -6   2   4    15715.30    16092.70    159.65 o
  -6   2   5    15395.60    16046.90    146.43 o
  -6   2   6     2547.18     2549.87     38.62 o
  -6   2   7       58.54       69.78      8.97 o
  -6   2   8      169.53      165.87     18.43 o
  -6   2   9      528.91      532.33     23.77 o
  -6   2  10      571.88      610.15     26.95 o
  -6   2  11        0.07       24.07     10.43 o
  -6   2  12     6506.83     6620.68     94.86 o
  -6   2  13        0.01       14.67     10.36 o
  -6   2  14      491.09      491.33     29.12 o
  -6   2  15     3476.59     3482.39     78.05 o
  -6   2  16     4426.96     4358.85     79.08 o
  -6   2  17      939.74      909.43     38.38 o
  -6   2  18      217.86      205.90     20.48 o
  -6   2  19     4282.65     4240.45     86.38 o
  -6   2  20       47.00       62.20     16.04 o
  -6   2  21        5.68        2.25     18.45 o
  -6   2  22      512.76      514.55     40.21 o
  -6   2  23       56.15       28.45     23.86 o
  -6   2  24      632.34      570.76     41.04 o
  -6   2  25      308.84      318.93     38.86 o
  -6   2  26      181.72      200.16     41.55 o
  -6   2  27      190.22      266.67     44.74 o
  -6   3   1      904.44      895.80     14.70 o
  -6   3   2      381.77      420.33     11.87 o
  -6   3   3      753.15      778.42     14.46 o
  -6   3   4    25023.80    25823.70    141.89 o
  -6   3   5    30889.90    31669.80    158.35 o
  -6   3   6      188.40      199.19     17.55 o
  -6   3   7     4921.11     4955.74     90.54 o
  -6   3   8     1023.16     1061.55     28.24 o
  -6   3   9      758.87      736.41     26.55 o
  -6   3  10        2.31       -2.58      5.42 o
  -6   3  11      163.55      164.84     13.17 o
  -6   3  12       29.23       42.25      9.76 o
  -6   3  13       77.85       67.00     10.94 o
  -6   3  14      171.45      154.72     16.27 o
  -6   3  15      499.54      518.68     27.10 o
  -6   3  16      105.47      120.45     15.75 o
  -6   3  17     1241.21     1248.29     44.51 o
  -6   3  18        0.13       -2.25     12.20 o
  -6   3  19      600.87      611.81     34.38 o
  -6   3  20     1652.95     1537.78     54.36 o
  -6   3  21      318.56      328.05     32.93 o
  -6   3  22      367.00      351.18     34.08 o
  -6   3  23      219.85      218.71     35.82 o
  -6   3  24       23.58       29.96     20.66 o
  -6   3  25      277.37      332.52     59.69 o
  -6   3  26       22.59       35.63     31.18 o
  -6   4   1        4.81        8.93      4.48 o
  -6   4   2     1791.12     1899.95     26.79 o
  -6   4   3     2433.28     2533.32     34.08 o
  -6   4   4     8490.06     8683.17     70.42 o
  -6   4   5     1501.31     1525.15     33.50 o
  -6   4   6    15633.80    15896.50    133.04 o
  -6   4   7      185.16      174.12     16.44 o
  -6   4   8       26.52       22.24      5.31 o
  -6   4   9      128.50      159.35     23.79 o
  -6   4  10        7.45       17.05      8.85 o
  -6   4  11     1374.79     1347.21     40.98 o
  -6   4  12     1735.47     1731.36     49.29 o
  -6   4  13      230.29      240.62     17.89 o
  -6   4  14     5817.32     5867.74     85.48 o
  -6   4  15      246.11      225.24     19.43 o
  -6   4  16     1956.01     1834.41     52.47 o
  -6   4  17     2743.46     2608.58     65.10 o
  -6   4  18     2783.69     2767.67     68.47 o
  -6   4  19     1918.30     1834.52     57.96 o
  -6   4  20      812.47      815.80     48.40 o
  -6   4  21      131.18       94.36     23.94 o
  -6   4  22      213.01      223.71     40.87 o
  -6   4  23        0.28       63.40     38.09 o
  -6   4  24        0.04       46.04     30.44 o
  -6   4  25       34.77       53.71     71.25 o
  -6   4  26       72.49       75.32     36.82 o
  -6   5   1     3673.14     3599.40     46.90 o
  -6   5   2     6772.73     6802.34     75.21 o
  -6   5   3      510.17      485.86     21.36 o
  -6   5   4      151.84      148.73     10.04 o
  -6   5   5     1435.62     1468.45     45.28 o
  -6   5   6        0.47        6.04      9.89 o
  -6   5   7     8345.59     8069.04    104.85 o
  -6   5   8      813.61      823.00     35.31 o
  -6   5   9     3316.21     3596.80     73.69 o
  -6   5  10      480.22      513.91     24.48 o
  -6   5  11      183.94      239.04     18.33 o
  -6   5  12     3081.33     3137.84     65.19 o
  -6   5  13     4783.62     4852.45     85.97 o
  -6   5  14     3017.61     3101.76     72.39 o
  -6   5  15      364.63      363.17     23.70 o
  -6   5  16     1424.19     1304.00     44.61 o
  -6   5  17       50.28       38.52     13.29 o
  -6   5  18       50.16       50.37     17.32 o
  -6   5  19        6.92       -4.05     15.50 o
  -6   5  20      154.31      125.25     41.40 o
  -6   5  21       15.19       91.06     28.78 o
  -6   5  22       83.23      104.87     34.62 o
  -6   5  23       29.14       92.10     39.51 o
  -6   5  24       91.46      112.91     44.95 o
  -6   5  25       21.81       64.19     39.65 o
  -6   6   1      828.53      787.03     35.57 o
  -6   6   2     3666.18     3657.92     61.40 o
  -6   6   3     5485.80     5233.51     74.37 o
  -6   6   4     2411.62     2425.43     42.22 o
  -6   6   5       43.11       48.48      8.55 o
  -6   6   6       64.80       67.51      9.13 o
  -6   6   7     1148.40     1100.82     27.11 o
  -6   6   8     5473.39     5479.18     94.76 o
  -6   6   9     9424.89     9271.11    124.94 o
  -6   6  10       84.75       93.74     17.49 o
  -6   6  11        2.73        5.85     13.50 o
  -6   6  12      995.55      947.14     31.37 o
  -6   6  13      518.29      500.61     33.78 o
  -6   6  14     1024.71     1015.33     60.56 o
  -6   6  15       81.63       66.64     21.17 o
  -6   6  16      615.99      636.42     41.78 o
  -6   6  17     1947.40     1818.61     68.51 o
  -6   6  18       16.77       33.79     17.04 o
  -6   6  19      207.79      171.08     35.60 o
  -6   6  20      372.03      342.32     54.58 o
  -6   6  21        7.36       27.47     88.93 o
  -6   6  22      139.69      163.46     99.59 o
  -6   6  23      123.27      111.35     43.21 o
  -6   6  24       84.88      128.48     47.20 o
  -6   6  25       22.47       84.66     43.46 o
  -6   7   1      550.59      582.14     29.04 o
  -6   7   2     2387.62     2348.27     57.75 o
  -6   7   3     5534.33     5468.99     82.14 o
  -6   7   4       14.21       12.27      8.44 o
  -6   7   5      214.52      210.19     14.88 o
  -6   7   6     9539.24     8900.38    144.39 o
  -6   7   7        0.89       -4.92      5.83 o
  -6   7   8     1079.12     1071.93     30.03 o
  -6   7   9     1935.25     1902.13     61.71 o
  -6   7  10      154.08      164.83     21.89 o
  -6   7  11     4281.73     4208.67     93.34 o
  -6   7  12       38.67       52.25     17.24 o
  -6   7  13      527.73      568.25     37.45 o
  -6   7  14        1.22       -0.36     15.73 o
  -6   7  15        2.58       24.31     16.81 o
  -6   7  16     1284.09     1340.32     59.40 o
  -6   7  17        3.10       24.62     14.11 o
  -6   7  18       41.09       38.61     20.74 o
  -6   7  19       12.27       28.52     31.94 o
  -6   7  20      369.41      370.09     49.85 o
  -6   7  21        7.54       -1.80     24.74 o
  -6   7  22        2.61       30.75     25.25 o
  -6   7  23       44.63       10.83     29.42 o
  -6   7  24       13.27       37.28     32.02 o
  -6   8   1     1691.88     1686.02     52.89 o
  -6   8   2     6949.65     6790.12    106.11 o
  -6   8   3     3067.17     3026.60     82.90 o
  -6   8   4        3.43       49.32     14.30 o
  -6   8   5      515.06      534.15     30.37 o
  -6   8   6     4721.96     4648.01     84.72 o
  -6   8   7     3086.74     3107.51     79.68 o
  -6   8   8      418.84      372.25     29.41 o
  -6   8   9      264.35      220.78     27.74 o
  -6   8  10     3203.50     3006.01     82.09 o
  -6   8  11       39.31       71.47     24.88 o
  -6   8  12     2325.60     2259.81     74.03 o
  -6   8  13     3901.61     3670.46     95.53 o
  -6   8  14      200.42      171.09     24.25 o
  -6   8  15      183.76      168.25     26.59 o
  -6   8  16        9.22       24.01     17.96 o
  -6   8  17      156.62      188.10     27.87 o
  -6   8  18        1.37       -0.27     16.74 o
  -6   8  19        0.96       39.34     23.75 o
  -6   8  20       50.59       58.31     22.05 o
  -6   8  21       39.57       11.82     23.47 o
  -6   8  22       45.45       31.35     25.52 o
  -6   8  23      667.79      727.40     62.36 o
  -6   9   1     8945.22     8789.90    128.47 o
  -6   9   2      958.34      871.07     41.97 o
  -6   9   3      835.64      838.40     40.79 o
  -6   9   4        1.13       -4.26     12.42 o
  -6   9   5     3010.51     3015.01     72.05 o
  -6   9   6      448.19      476.88     31.11 o
  -6   9   7      391.30      319.35     28.75 o
  -6   9   8      342.17      346.02     31.05 o
  -6   9   9     1440.24     1321.81     64.96 o
  -6   9  10      113.60      155.65     27.72 o
  -6   9  11      159.83      138.51     28.11 o
  -6   9  12      288.08      295.30     34.78 o
  -6   9  13      132.96      127.73     22.75 o
  -6   9  14       43.83       56.42     19.32 o
  -6   9  15       24.89       90.88     21.51 o
  -6   9  16      211.45      218.50     28.93 o
  -6   9  17      219.92      216.71     28.45 o
  -6   9  18        6.33       38.47     19.91 o
  -6   9  19      313.17      338.66     53.13 o
  -6   9  20      312.07      397.28     47.41 o
  -6   9  21       28.74        8.98     28.20 o
  -6  10   1      205.03      214.77     24.28 o
  -6  10   2       72.43       77.01     17.29 o
  -6  10   3     3629.78     3668.05     90.05 o
  -6  10   4      373.63      423.43     32.51 o
  -6  10   5     1823.29     1788.54     87.65 o
  -6  10   6      130.80      139.19     21.04 o
  -6  10   7       54.48       58.18     18.98 o
  -6  10   8      548.81      532.01     40.54 o
  -6  10   9        7.14       27.79     18.04 o
  -6  10  10       72.39       84.18     21.16 o
  -6  10  11      615.63      529.15     44.56 o
  -6  10  12      502.15      511.12     45.37 o
  -6  10  13     1033.49      898.36     59.80 o
  -6  10  14      239.85      269.91     33.23 o
  -6  10  15      649.05      574.69     44.43 o
  -6  10  16      104.34      122.65     26.03 o
  -6  10  17      144.83      159.52     28.86 o
  -6  10  18      177.63      228.84     36.65 o
  -6  10  19        3.55        6.57     27.69 o
  -6  10  20       83.92      109.78     34.45 o
  -6  11   1      188.06      210.87     27.40 o
  -6  11   2      175.26      171.46     23.98 o
  -6  11   3      448.15      460.79     35.83 o
  -6  11   4     1553.34     1510.00     62.14 o
  -6  11   5        3.53       48.98     16.86 o
  -6  11   6       88.12       78.23     18.24 o
  -6  11   7      242.32      234.28     28.43 o
  -6  11   8       19.07       -3.20     18.27 o
  -6  11   9      610.92      656.83     46.14 o
  -6  11  10      968.39      953.41     62.69 o
  -6  11  11       19.11       53.23     30.57 o
  -6  11  12      113.83      117.09     26.49 o
  -6  11  13        0.13       40.58     26.29 o
  -6  11  14      593.78      620.46     53.42 o
  -6  11  15     1002.01     1062.49     68.95 o
  -6  11  16      172.47      127.16     28.77 o
  -6  11  17       50.79       76.44     48.29 o
  -6  11  18      170.69      211.07     37.04 o
  -6  12   1        1.69        5.19     20.80 o
  -6  12   2       12.61       -6.54     17.37 o
  -6  12   3       92.93       82.41     22.27 o
  -6  12   4      265.31      294.69     30.99 o
  -6  12   5       13.19       25.57     18.69 o
  -6  12   6      238.57      231.51     29.22 o
  -6  12   7        9.40       37.83     22.86 o
  -6  12   8        2.67       25.92     22.07 o
  -6  12   9       11.52       -4.09     17.08 o
  -6  12  10      110.44      126.24     27.23 o
  -6  12  11        0.99       48.13     33.53 o
  -6  12  12      287.90      294.16     39.16 o
  -6  12  13      272.68      331.16     41.23 o
  -6  12  14       10.44       35.13     26.84 o
  -6  12  15       39.07       34.15     27.51 o
  -6  12  16      671.65      541.12     78.99 o
  -6  13   1        0.55       79.77     23.81 o
  -6  13   2      660.81      715.70     49.61 o
  -6  13   3      137.78      161.03     28.19 o
  -6  13   4       25.41       10.90     19.59 o
  -6  13   5      617.27      604.00     44.40 o
  -6  13   6       78.47       82.92     23.69 o
  -6  13   7       23.62       43.64     22.13 o
  -6  13   8        1.67       42.11     22.59 o
  -6  13   9       36.13       44.19     29.72 o
  -6  13  10       25.02      -14.00     57.40 o
  -6  13  11       26.29       49.70     24.66 o
  -6  13  12        4.41       28.96     21.22 o
  -6  14   1        0.32       50.37     27.69 o
  -6  14   2      156.34      197.65     35.19 o
  -6  14   3        0.02        3.64     22.15 o
  -6  14   4      303.94      347.70     43.90 o
  -6  14   5       47.61       49.97     22.43 o
  -6  14   6      345.48      387.13     45.71 o
  -6  14   7      172.93      208.53     37.07 o
  -6  14   8       17.57       82.63     27.76 o
  -5   0   2      126.55      139.13     13.45 o
  -5   0   4        1.48       10.03      5.29 o
  -5   0   6     1745.93     1716.20     41.77 o
  -5   0   8      895.63      926.63     37.71 o
  -5   0  10        0.39       17.04     15.13 o
  -5   0  12       77.36      105.09     28.50 o
  -5   0  14       29.04       14.17     22.13 o
  -5   0  16     1126.57     1035.22     67.82 o
  -5   0  18      616.33      629.15     43.76 o
  -5   0  20      668.08      549.23     57.21 o
  -5   0  22     1398.40     1411.70     97.93 o
  -5   0  24      188.05      184.57     33.03 o
  -5   0  26      299.11      328.91     45.34 o
  -5   1   1     1136.09     1209.21     11.31 o
  -5   1   2      422.22      453.16      8.45 o
  -5   1   3       24.37       28.36      3.89 o
  -5   1   4       24.06       29.56      6.01 o
  -5   1   5        4.57        7.85      5.53 o
  -5   1   6      104.81       96.20      8.47 o
  -5   1   7      823.12      854.69     25.69 o
  -5   1   8      361.27      384.77     19.43 o
  -5   1   9      321.90      305.11     18.68 o
  -5   1  10      536.21      572.35     26.40 o
  -5   1  11      892.79      908.94     33.99 o
  -5   1  12       12.13       18.39     12.57 o
  -5   1  13       49.26       48.28     13.54 o
  -5   1  14        3.94       21.06     13.01 o
  -5   1  15       28.15       35.21     13.91 o
  -5   1  16        6.56       11.39     10.47 o
  -5   1  17      300.77      335.68     27.15 o
  -5   1  18      435.95      464.97     33.20 o
  -5   1  19      103.17      117.90     20.82 o
  -5   1  20     1458.38     1425.91     48.96 o
  -5   1  21       45.16       51.79     18.14 o
  -5   1  22       30.90       12.30     15.67 o
  -5   1  23        4.78       16.98     16.86 o
  -5   1  24      249.00      305.99     32.42 o
  -5   1  25      158.99      132.54     21.20 o
  -5   1  26        0.09       32.45     17.21 o
  -5   1  27     1150.43     1180.70     64.38 o
  -5   2   1      532.56      519.34      8.91 o
  -5   2   2      116.25      119.19      4.35 o
  -5   2   3      418.23      410.90     11.43 o
  -5   2   4     1841.06     1876.17     31.77 o
  -5   2   5     2865.02     2813.80     57.35 o
  -5   2   6       33.06       32.49     11.26 o
  -5   2   7      695.23      681.48     24.39 o
  -5   2   8      144.08      165.90     14.23 o
  -5   2   9      592.61      587.67     29.00 o
  -5   2  10      506.70      485.25     24.11 o
  -5   2  11      341.93      353.82     22.27 o
  -5   2  12      180.21      187.89     23.40 o
  -5   2  13      658.28      686.33     35.05 o
  -5   2  14       96.65       95.20     13.99 o
  -5   2  15      817.32      737.17     33.76 o
  -5   2  16      103.54      115.15     16.38 o
  -5   2  17      721.41      703.15     34.82 o
  -5   2  18      107.83      117.83     18.29 o
  -5   2  19     2078.16     2065.63     61.07 o
  -5   2  20       13.70       21.92     13.43 o
  -5   2  21       35.68       72.09     20.73 o
  -5   2  22       43.92       20.54     16.85 o
  -5   2  23      262.14      296.51     30.22 o
  -5   2  24      294.65      308.17     32.57 o
  -5   2  25      649.50      561.58     50.03 o
  -5   2  26      180.26      141.66     32.68 o
  -5   2  27      362.59      385.36     45.83 o
  -5   3   1     1583.70     1598.61     25.37 o
  -5   3   2     1217.77     1195.56     18.31 o
  -5   3   3        1.10        4.22      4.48 o
  -5   3   4      122.52      158.94     26.38 o
  -5   3   5     1812.11     1910.83     45.83 o
  -5   3   6     1949.14     2040.88     68.65 o
  -5   3   7     1122.16     1078.39     34.56 o
  -5   3   8       77.71       71.91     12.65 o
  -5   3   9        0.28        5.40      9.54 o
  -5   3  10        5.38        7.75      6.93 o
  -5   3  11      200.22      224.93     16.19 o
  -5   3  12      173.84      165.41     14.78 o
  -5   3  13        0.11       -1.58      7.89 o
  -5   3  14      602.26      538.62     26.52 o
  -5   3  15       26.16       27.59     14.42 o
  -5   3  16       88.28       55.03     12.66 o
  -5   3  17        3.22      -10.10     11.01 o
  -5   3  18     1285.81     1186.47     45.52 o
  -5   3  19        3.31       11.68     12.29 o
  -5   3  20      405.20      464.08     41.19 o
  -5   3  21       98.49      119.56     23.66 o
  -5   3  22       75.56      104.19     23.13 o
  -5   3  23       77.07      116.48     28.95 o
  -5   3  24      263.83      341.51     46.45 o
  -5   3  25       35.58       60.73     30.27 o
  -5   3  26      104.31      121.47     50.67 o
  -5   4   1     2680.88     2664.86     32.28 o
  -5   4   2     9035.65     9021.83     63.22 o
  -5   4   3        3.04       32.34      8.46 o
  -5   4   4     2889.35     2920.20     34.81 o
  -5   4   5     4023.44     3959.79     58.96 o
  -5   4   6     5217.03     5371.90     77.18 o
  -5   4   7      147.29      152.05     13.36 o
  -5   4   8     1261.71     1279.42     33.05 o
  -5   4   9      251.18      247.90     21.26 o
  -5   4  10     2018.11     2078.06     49.42 o
  -5   4  11       25.83       46.20     11.69 o
  -5   4  12       42.74       45.85     12.16 o
  -5   4  13      660.46      697.05     29.95 o
  -5   4  14       93.69       98.48     15.18 o
  -5   4  15      642.92      614.54     30.36 o
  -5   4  16      268.51      281.05     22.55 o
  -5   4  17      781.14      779.03     36.74 o
  -5   4  18      844.26      817.24     38.62 o
  -5   4  19     1041.11     1049.42     44.89 o
  -5   4  20       16.27       23.85     16.49 o
  -5   4  21      274.88      293.27     39.23 o
  -5   4  22      361.76      414.89     45.77 o
  -5   4  23      226.10      233.81     38.70 o
  -5   4  24        9.52       46.68     33.55 o
  -5   4  25      478.46      509.62     71.57 o
  -5   4  26      295.23      307.77     61.22 o
  -5   5   1      589.81      532.82     19.83 o
  -5   5   2       58.93       60.64     10.86 o
  -5   5   3      240.22      234.57     12.97 o
  -5   5   4      360.23      349.52     14.95 o
  -5   5   5      573.72      527.64     19.88 o
  -5   5   6      529.09      529.08     18.37 o
  -5   5   7     3715.17     3611.60     59.27 o
  -5   5   8      175.64      212.83     20.45 o
  -5   5   9      200.16      199.18     13.99 o
  -5   5  10        4.67       10.28     12.75 o
  -5   5  11     2335.44     2313.54     55.84 o
  -5   5  12      667.19      645.10     32.22 o
  -5   5  13      470.36      483.54     30.27 o
  -5   5  14     2371.48     2382.17     65.24 o
  -5   5  15     1295.08     1264.28     43.58 o
  -5   5  16      128.41       87.13     19.00 o
  -5   5  17     1280.91     1270.26     46.69 o
  -5   5  18       53.30       38.14     15.84 o
  -5   5  19      556.12      525.91     38.79 o
  -5   5  20      170.62      166.75     31.64 o
  -5   5  21      426.63      445.15     47.44 o
  -5   5  22        4.14        1.33     35.49 o
  -5   5  23      176.06      142.16     47.57 o
  -5   5  24      309.32      308.57     81.44 o
  -5   5  25       92.76      139.38     47.23 o
  -5   6   1      783.50      759.92     31.32 o
  -5   6   2      117.94       99.65     12.61 o
  -5   6   3     2262.12     2289.99     41.80 o
  -5   6   4       20.46       59.68     12.83 o
  -5   6   5      634.50      612.01     22.29 o
  -5   6   6       65.79       55.63      8.50 o
  -5   6   7     2268.41     2249.21     41.89 o
  -5   6   8     2707.66     2623.30     61.24 o
  -5   6   9     2093.24     2030.09     59.19 o
  -5   6  10        0.70        1.35     19.40 o
  -5   6  11       84.50       53.30     10.14 o
  -5   6  12      271.55      264.03     22.43 o
  -5   6  13      755.45      722.91     37.41 o
  -5   6  14      307.59      265.86     23.02 o
  -5   6  15      400.50      366.44     37.96 o
  -5   6  16      251.22      294.87     36.07 o
  -5   6  17     1011.62      963.63     50.64 o
  -5   6  18      345.55      364.84     40.29 o
  -5   6  19        0.15       45.79     30.47 o
  -5   6  20        1.95        4.23     19.95 o
  -5   6  21        2.50       22.12     26.20 o
  -5   6  22      687.59      593.60     95.61 o
  -5   6  23        0.08      -28.02     30.84 o
  -5   6  24        0.65       50.16     37.52 o
  -5   6  25      350.47      402.10    107.24 o
  -5   7   1      676.56      647.87     31.17 o
  -5   7   2       70.92       41.09     11.95 o
  -5   7   3     2123.12     2201.12     53.03 o
  -5   7   4      400.35      450.30     25.81 o
  -5   7   5      344.93      355.36     19.16 o
  -5   7   6     1888.15     1916.09     42.77 o
  -5   7   7     1170.26     1162.77     35.13 o
  -5   7   8      946.68      962.14     42.91 o
  -5   7   9      597.87      583.77     36.35 o
  -5   7  10     4226.30     4010.85     89.38 o
  -5   7  11     2924.97     2881.60     77.47 o
  -5   7  12      955.12      980.45     47.77 o
  -5   7  13      606.30      665.94     40.64 o
  -5   7  14      661.10      658.38     40.85 o
  -5   7  15      499.50      507.71     37.26 o
  -5   7  16      412.04      432.64     35.81 o
  -5   7  17        5.40       16.23     17.25 o
  -5   7  18      426.96      398.16     33.42 o
  -5   7  19      209.02      257.39     42.80 o
  -5   7  20      215.10      229.53     41.93 o
  -5   7  21       58.22       30.13     32.94 o
  -5   7  22      194.29      193.18     38.51 o
  -5   7  23        0.05       77.19     40.16 o
  -5   7  24      473.67      563.97     91.23 o
  -5   8   1     2649.50     2580.44     65.93 o
  -5   8   2     1326.14     1357.33     48.57 o
  -5   8   3       46.57       67.37     15.22 o
  -5   8   4      605.03      533.75     29.63 o
  -5   8   5     4888.24     4724.25     84.57 o
  -5   8   6     2256.88     2232.00     59.38 o
  -5   8   7        6.84        0.18     13.58 o
  -5   8   8      912.76      907.50     44.25 o
  -5   8   9       65.93       45.99     16.69 o
  -5   8  10        9.62       22.04     15.49 o
  -5   8  11      289.00      276.14     28.37 o
  -5   8  12      510.56      528.25     37.57 o
  -5   8  13      228.10      282.32     30.30 o
  -5   8  14     1397.26     1316.30     58.93 o
  -5   8  15      283.30      347.96     34.56 o
  -5   8  16       31.61       27.12     15.78 o
  -5   8  17       12.73       30.63     18.27 o
  -5   8  18        0.08       15.36     19.78 o
  -5   8  19        1.67       27.88     23.06 o
  -5   8  20       20.82       22.64     25.90 o
  -5   8  21       25.20       10.92     20.46 o
  -5   8  22        8.69        9.57     28.41 o
  -5   8  23       77.60      122.03     32.92 o
  -5   9   1     1149.63     1216.17     60.63 o
  -5   9   2       88.93      109.12     18.13 o
  -5   9   3       56.55       64.10     14.73 o
  -5   9   4      176.72      165.53     19.19 o
  -5   9   5      693.63      659.66     35.47 o
  -5   9   6      533.61      534.01     33.22 o
  -5   9   7      212.77      182.96     25.09 o
  -5   9   8      705.58      756.65     42.90 o
  -5   9   9     1260.39     1271.95     56.21 o
  -5   9  10     1869.14     1833.72     76.16 o
  -5   9  11        2.35       18.89     15.96 o
  -5   9  12       39.82       37.82     36.99 o
  -5   9  13      265.52      264.11     30.69 o
  -5   9  14      197.82      173.63     25.63 o
  -5   9  15      228.79      276.31     31.55 o
  -5   9  16       19.15       39.89     19.72 o
  -5   9  17      249.85      266.53     30.40 o
  -5   9  18       92.01      134.52     28.01 o
  -5   9  19       64.62       84.16     28.93 o
  -5   9  20      107.85      160.03     33.99 o
  -5   9  21       10.73       41.29     25.33 o
  -5  10   1      206.07      228.15     26.06 o
  -5  10   2      490.83      394.86     31.69 o
  -5  10   3     1044.66     1038.45     48.45 o
  -5  10   4      329.99      234.63     25.72 o
  -5  10   5      243.28      263.64     27.63 o
  -5  10   6        0.05        2.89     14.19 o
  -5  10   7      112.83      115.69     20.74 o
  -5  10   8       37.74       30.23     16.92 o
  -5  10   9       23.76       20.38     16.47 o
  -5  10  10      159.22      124.41     26.71 o
  -5  10  11      543.55      477.55     43.11 o
  -5  10  12      247.60      185.72     40.29 o
  -5  10  13      547.22      641.68     46.83 o
  -5  10  14      225.26      197.71     28.18 o
  -5  10  15       87.75      108.19     24.64 o
  -5  10  16       82.23      109.40     22.79 o
  -5  10  17        4.70       23.00     34.58 o
  -5  10  18       34.70       45.49     20.35 o
  -5  10  19      171.96      148.15     30.98 o
  -5  10  20        4.06       34.94     46.93 o
  -5  11   1       36.74       42.74     16.42 o
  -5  11   2      336.23      326.94     30.08 o
  -5  11   3       45.20       49.87     25.92 o
  -5  11   4       76.03       71.61     19.63 o
  -5  11   5       11.26       12.45     16.49 o
  -5  11   6       21.10       34.69     17.41 o
  -5  11   7      154.07      159.16     24.65 o
  -5  11   8      168.09      227.89     28.04 o
  -5  11   9        0.34        8.70     16.63 o
  -5  11  10        0.24       45.11     22.47 o
  -5  11  11        0.54       46.68     21.81 o
  -5  11  12      179.59      167.85     28.63 o
  -5  11  13      201.54      229.24     48.54 o
  -5  11  14       61.06       90.71     32.08 o
  -5  11  15      347.07      396.34     43.34 o
  -5  11  16       12.10       14.37     23.01 o
  -5  11  17      208.27      238.48     38.46 o
  -5  11  18      444.08      473.22     50.37 o
  -5  12   1        2.66       16.98     16.72 o
  -5  12   2       37.71       39.57     18.30 o
  -5  12   3        0.11        8.26     17.02 o
  -5  12   4      164.61      177.55     27.22 o
  -5  12   5        3.13       13.68     15.54 o
  -5  12   6        1.01       22.84     18.70 o
  -5  12   7       21.88       24.87     22.06 o
  -5  12   8        9.79       24.57     19.79 o
  -5  12   9      387.74      445.43     40.91 o
  -5  12  10       98.41      128.88     28.15 o
  -5  12  11      191.07      186.08     37.10 o
  -5  12  12      175.42      184.14     32.35 o
  -5  12  13      264.02      270.65     38.72 o
  -5  12  14       89.73      143.69     34.19 o
  -5  12  15      144.68      172.68     35.29 o
  -5  13   1       49.94       82.47     26.68 o
  -5  13   2       94.97       73.41     22.67 o
  -5  13   3      143.20      123.76     29.21 o
  -5  13   4       22.63       67.02     20.61 o
  -5  13   5      137.34      150.82     27.07 o
  -5  13   6      281.83      287.81     33.39 o
  -5  13   7       24.74       10.40     20.20 o
  -5  13   8       11.68       32.19     25.92 o
  -5  13   9      203.66      293.72     37.99 o
  -5  13  10        7.15       47.70     31.55 o
  -5  13  11       24.64       28.01     24.86 o
  -5  13  12      121.36      110.09     29.97 o
  -5  14   1       30.42       76.89     33.66 o
  -5  14   2      523.76      503.24     59.19 o
  -5  14   3      184.62      236.79     39.61 o
  -5  14   4        1.00       41.29     23.76 o
  -5  14   5       10.37       33.55     21.22 o
  -5  14   6       15.39       26.67     24.93 o
  -5  14   7      181.79      140.86     30.94 o
  -5  14   8        0.88       39.14     24.95 o
  -4   0   4    60757.10    54554.70   4135.63 o
  -4   0   6     2336.33     2254.24     49.87 o
  -4   0   8      592.16      533.23     41.72 o
  -4   0  10     3612.40     3540.93    121.33 o
  -4   0  12     9628.30     9788.16    226.25 o
  -4   0  14     4874.36     4503.75    171.16 o
  -4   0  16     3780.01     3630.60    128.97 o
  -4   0  18       99.22       89.12     19.20 o
  -4   0  20      422.49      411.70     36.67 o
  -4   0  22      148.51      203.69     32.19 o
  -4   0  24      437.26      421.31     53.48 o
  -4   0  26       78.65       80.44     32.96 o
  -4   1   1    26718.70    27587.40    195.15 o
  -4   1   2    30920.00    32001.60    198.95 o
  -4   1   3     8818.35     9273.07     78.00 o
  -4   1   4    14881.10    15651.40     83.99 o
  -4   1   5     5169.52     5254.11     44.06 o
  -4   1   6      492.34      529.69     19.60 o
  -4   1   7     4329.95     4291.65     56.97 o
  -4   1   8     7658.75     7940.59     82.40 o
  -4   1   9    11958.30    11939.80    107.52 o
  -4   1  10     5861.82     5905.08     90.12 o
  -4   1  11      116.58      142.28     15.15 o
  -4   1  12     3222.12     3264.48     65.60 o
  -4   1  13      535.90      565.28     29.86 o
  -4   1  14     2700.73     2632.97     64.73 o
  -4   1  15      712.25      727.97     42.77 o
  -4   1  16      270.70      261.73     25.49 o
  -4   1  17      741.82      757.09     39.59 o
  -4   1  18     2639.30     2640.10     74.04 o
  -4   1  19      190.68      243.68     22.81 o
  -4   1  20     3652.31     3486.99     87.97 o
  -4   1  21      104.08      142.82     22.25 o
  -4   1  22        1.81       24.99     18.36 o
  -4   1  23       24.17       52.79     19.99 o
  -4   1  24      141.39      150.09     24.02 o
  -4   1  25      446.00      442.42     38.44 o
  -4   1  26        8.10       42.97     19.66 o
  -4   1  27      640.91      690.57     50.41 o
  -4   2   1    27592.60    28793.80    105.15 o
  -4   2   2    22099.80    22862.70     85.04 o
  -4   2   3     4442.15     4438.39     34.06 o
  -4   2   4     2026.16     2133.25     30.45 o
  -4   2   5     5973.29     6488.64     87.45 o
  -4   2   6     3650.96     3563.56     77.43 o
  -4   2   7     9386.23     9749.56     86.02 o
  -4   2   8    20532.40    20694.60    145.20 o
  -4   2   9    15835.70    16031.20    152.21 o
  -4   2  10     1875.80     1923.24     47.75 o
  -4   2  11       71.33       95.45     21.88 o
  -4   2  12     6052.65     5991.09     96.77 o
  -4   2  13      214.60      182.44     15.46 o
  -4   2  14     2124.65     2147.23     52.30 o
  -4   2  15     8717.37     8523.89    107.10 o
  -4   2  16     2238.81     2227.23     57.72 o
  -4   2  17    12558.50    12232.50    161.78 o
  -4   2  18     1270.61     1324.27     48.15 o
  -4   2  19     2885.77     2877.93     71.58 o
  -4   2  20       91.35       91.81     21.00 o
  -4   2  21      253.99      292.79     45.18 o
  -4   2  22      253.88      301.64     32.83 o
  -4   2  23       36.78       60.69     19.38 o
  -4   2  24       37.70       74.85     26.62 o
  -4   2  25      440.55      466.64     39.97 o
  -4   2  26        0.81       47.18     25.04 o
  -4   2  27       16.72       10.73     20.52 o
  -4   3   1     4804.62     4744.08     36.86 o
  -4   3   2        0.60        8.21      4.40 o
  -4   3   3     1966.49     2057.35     23.26 o
  -4   3   4    56179.20    57600.00    204.51 o
  -4   3   5     7440.14     7680.21    107.94 o
  -4   3   6     5295.70     5319.31     57.81 o
  -4   3   7     4908.91     4960.08     62.44 o
  -4   3   8     5343.32     5433.20     70.72 o
  -4   3   9      306.56      349.55     25.99 o
  -4   3  10     2238.59     2294.24     63.50 o
  -4   3  11     1160.25     1123.57     33.84 o
  -4   3  12     1239.04     1314.16     39.70 o
  -4   3  13       36.73       53.32     10.78 o
  -4   3  14        0.69       30.18     10.74 o
  -4   3  15      104.75      119.92     17.08 o
  -4   3  16        0.92      -13.47     10.35 o
  -4   3  17      215.79      235.09     21.55 o
  -4   3  18      188.71      191.18     20.17 o
  -4   3  19      692.00      638.30     34.41 o
  -4   3  20        2.86       -4.34     18.80 o
  -4   3  21       83.30      117.51     24.41 o
  -4   3  22     2064.81     1998.96     78.73 o
  -4   3  23      152.16      144.48     27.79 o
  -4   3  24      778.85      827.69     65.98 o
  -4   3  25      150.46      266.39     38.25 o
  -4   3  26        1.71       46.20     45.52 o
  -4   4   1      178.66      192.50      9.73 o
  -4   4   2      419.96      453.94     15.13 o
  -4   4   3    20589.40    20584.70    131.43 o
  -4   4   4     9960.88    10552.10     67.49 o
  -4   4   5    20135.70    21067.80    102.04 o
  -4   4   6    13278.40    13220.30     72.74 o
  -4   4   7    29494.90    29511.20    292.61 o
  -4   4   8      306.85      340.51     19.36 o
  -4   4   9        6.43       11.53      8.02 o
  -4   4  10     5949.38     5903.90     85.58 o
  -4   4  11     8103.18     7842.52    110.93 o
  -4   4  12     2135.55     2173.73     56.96 o
  -4   4  13       16.72        9.46     10.66 o
  -4   4  14     1110.01     1128.85     39.46 o
  -4   4  15     3488.80     3420.57     73.26 o
  -4   4  16     3767.46     3634.91     74.71 o
  -4   4  17      196.77      209.87     21.11 o
  -4   4  18     3146.78     3086.21     73.37 o
  -4   4  19       56.28      103.16     17.76 o
  -4   4  20      368.35      331.28     32.03 o
  -4   4  21      167.42      147.86     23.96 o
  -4   4  22      487.25      496.16     53.70 o
  -4   4  23      122.05      143.51     34.92 o
  -4   4  24       55.38      114.23     32.89 o
  -4   4  25      122.50      159.85     48.27 o
  -4   4  26      353.69      280.36     60.62 o
  -4   5   1      684.42      745.57     25.74 o
  -4   5   2     4896.95     4968.81     64.89 o
  -4   5   3      221.34      204.07     11.72 o
  -4   5   4    13071.40    13708.70     92.32 o
  -4   5   5    12542.60    12593.10     84.92 o
  -4   5   6      521.23      522.65     19.56 o
  -4   5   7     8339.41     8321.69     91.42 o
  -4   5   8     5845.24     5827.45     69.50 o
  -4   5   9      349.07      347.23     18.51 o
  -4   5  10     3727.93     3562.05     68.73 o
  -4   5  11       39.52       55.59     12.31 o
  -4   5  12      928.46      916.43     38.66 o
  -4   5  13      149.46      156.87     18.00 o
  -4   5  14     4735.81     4635.06     92.08 o
  -4   5  15       37.83       39.87     14.66 o
  -4   5  16      441.69      423.04     27.69 o
  -4   5  17      616.48      625.61     33.76 o
  -4   5  18       12.02       13.75     12.77 o
  -4   5  19       78.10      103.58     27.19 o
  -4   5  20      417.91      354.53     41.34 o
  -4   5  21        1.88        9.05     19.01 o
  -4   5  22       51.31       34.76     26.11 o
  -4   5  23       88.78      205.73     49.08 o
  -4   5  24       12.97       -3.20     29.92 o
  -4   5  25     1071.42     1119.33    108.14 o
  -4   6   1      635.13      635.66     28.39 o
  -4   6   2      141.21      123.70     14.01 o
  -4   6   3    10747.70    10638.30     90.75 o
  -4   6   4    29316.10    29423.70    150.93 o
  -4   6   5     6419.75     6218.46     93.69 o
  -4   6   6      101.90      120.91     10.53 o
  -4   6   7     6439.94     6338.60     72.78 o
  -4   6   8     5391.37     5334.67     97.45 o
  -4   6   9      570.98      596.31     25.76 o
  -4   6  10      625.23      681.66     27.61 o
  -4   6  11      657.70      658.77     34.83 o
  -4   6  12     2336.42     2220.48     73.40 o
  -4   6  13      462.10      501.54     28.75 o
  -4   6  14      146.01      127.84     17.62 o
  -4   6  15      195.77      239.29     25.05 o
  -4   6  16      113.45      133.50     29.61 o
  -4   6  17       18.61       22.85     18.27 o
  -4   6  18       27.18        7.53     13.79 o
  -4   6  19      213.22      221.29     40.41 o
  -4   6  20        6.45      -36.30     23.83 o
  -4   6  21       11.37       16.28     23.44 o
  -4   6  22       47.24       36.84     36.65 o
  -4   6  23       11.38       15.59     32.50 o
  -4   6  24       15.80      153.32     49.85 o
  -4   7   1     2875.82     2884.81     63.97 o
  -4   7   2       32.70       32.25     10.80 o
  -4   7   3    13272.60    13328.90    128.14 o
  -4   7   4    10876.50    10824.30    116.79 o
  -4   7   5     5493.24     5555.87     85.18 o
  -4   7   6     1148.33     1228.15     41.38 o
  -4   7   7     1834.63     1769.97     42.24 o
  -4   7   8     7162.47     6897.00    101.89 o
  -4   7   9       57.39       77.86     18.82 o
  -4   7  10       26.57       65.90     20.23 o
  -4   7  11     2998.58     3097.15     80.17 o
  -4   7  12      776.76      738.31     39.95 o
  -4   7  13     5895.80     5485.80    129.81 o
  -4   7  14      446.89      488.01     36.12 o
  -4   7  15     3424.90     3293.95     88.91 o
  -4   7  16      123.38      185.66     27.27 o
  -4   7  17      265.76      201.71     36.30 o
  -4   7  18      656.58      694.81     42.92 o
  -4   7  19      232.35      190.10     29.52 o
  -4   7  20      538.21      582.90     71.23 o
  -4   7  21      677.46      710.89     79.19 o
  -4   7  22      334.00      330.05     48.88 o
  -4   7  23       54.98       98.24     44.88 o
  -4   7  24      258.60      232.07     55.98 o
  -4   8   1       17.01       46.08     14.95 o
  -4   8   2      221.87      233.30     22.39 o
  -4   8   3     3127.00     3051.08     66.59 o
  -4   8   4     2051.77     1971.84     60.60 o
  -4   8   5      323.49      340.58     25.23 o
  -4   8   6     1725.85     1761.67     52.98 o
  -4   8   7      142.27      176.75     20.22 o
  -4   8   8       40.41       57.39     13.77 o
  -4   8   9     3172.69     2977.75     79.67 o
  -4   8  10      139.50      103.55     20.98 o
  -4   8  11      502.49      488.28     35.24 o
  -4   8  12      503.56      501.72     37.60 o
  -4   8  13       47.81       70.71     19.44 o
  -4   8  14      480.39      469.54     36.90 o
  -4   8  15     1306.50     1409.02     62.39 o
  -4   8  16      240.08      218.44     27.18 o
  -4   8  17      120.17      147.78     25.39 o
  -4   8  18        0.72       19.61     30.59 o
  -4   8  19       70.30      114.13     27.74 o
  -4   8  20        9.64      -33.59     22.71 o
  -4   8  21       10.54       21.46     20.98 o
  -4   8  22       20.29       38.03     22.48 o
  -4   9   1    11091.70    11005.10    144.10 o
  -4   9   2     5662.93     5348.08    100.92 o
  -4   9   3      297.23      317.13     26.12 o
  -4   9   4      363.80      366.25     26.56 o
  -4   9   5      338.22      334.03     27.02 o
  -4   9   6      313.34      328.19     25.63 o
  -4   9   7      288.80      234.65     22.93 o
  -4   9   8      116.06       76.03     17.19 o
  -4   9   9     1454.46     1457.20     59.64 o
  -4   9  10     2584.44     2397.87     77.65 o
  -4   9  11      265.14      259.22     29.13 o
  -4   9  12        0.66        3.59     15.55 o
  -4   9  13       46.20       57.81     19.93 o
  -4   9  14       54.21       38.39     19.13 o
  -4   9  15       87.59       86.50     21.72 o
  -4   9  16      751.66      728.71     51.48 o
  -4   9  17      184.82      136.08     24.28 o
  -4   9  18      421.32      396.64     44.35 o
  -4   9  19      115.05      114.45     25.75 o
  -4   9  20       37.15       66.20     27.04 o
  -4   9  21      126.65      107.00     27.89 o
  -4  10   1     2032.63     1972.46     65.98 o
  -4  10   2      365.37      361.81     31.03 o
  -4  10   3     1970.25     1854.30     64.68 o
  -4  10   4      501.59      494.06     35.73 o
  -4  10   5      817.04      906.13     46.94 o
  -4  10   6        2.62       13.70     14.54 o
  -4  10   7      158.91      127.19     19.71 o
  -4  10   8      334.32      352.15     35.51 o
  -4  10   9       27.67       29.05     16.98 o
  -4  10  10       63.00       59.35     20.78 o
  -4  10  11     1829.69     1815.64     97.35 o
  -4  10  12      570.13      591.03     42.75 o
  -4  10  13       10.44       75.84     20.96 o
  -4  10  14       19.37       28.64     17.74 o
  -4  10  15       35.33       53.84     19.04 o
  -4  10  16      382.79      392.56     38.20 o
  -4  10  17      562.22      630.72     56.86 o
  -4  10  18       26.14       28.46     33.35 o
  -4  10  19       85.52      139.97     50.74 o
  -4  10  20      364.15      422.12     48.27 o
  -4  11   1      393.02      373.75     32.00 o
  -4  11   2       44.75       40.58     16.70 o
  -4  11   3       10.12       40.96     16.77 o
  -4  11   4      171.56      159.78     23.02 o
  -4  11   5       27.78        5.43     16.85 o
  -4  11   6       10.79       10.51     15.83 o
  -4  11   7       51.61       42.81     14.64 o
  -4  11   8        0.06       26.21     17.22 o
  -4  11   9      170.21      106.99     21.37 o
  -4  11  10       36.39       50.69     21.57 o
  -4  11  11        0.00       20.15     21.67 o
  -4  11  12       56.18       41.32     19.93 o
  -4  11  13      202.49      236.23     34.54 o
  -4  11  14      139.84      135.99     27.21 o
  -4  11  15       19.39       43.95     19.92 o
  -4  11  16      230.93      342.68     36.75 o
  -4  11  17       90.88       78.32     27.81 o
  -4  11  18        8.36       44.31     23.83 o
  -4  12   1      444.58      524.12     36.06 o
  -4  12   2      184.72      193.05     23.89 o
  -4  12   3      173.02      175.22     31.26 o
  -4  12   4       54.62       69.71     16.82 o
  -4  12   5     1566.57     1446.83     57.42 o
  -4  12   6      118.62      102.18     18.40 o
  -4  12   7        0.11        6.06     17.94 o
  -4  12   8        3.31       -2.16     27.44 o
  -4  12   9       85.77       77.08     21.96 o
  -4  12  10      117.00      131.41     26.13 o
  -4  12  11       61.93      116.83     29.73 o
  -4  12  12       17.54       57.70     41.11 o
  -4  12  13       76.99       92.69     30.79 o
  -4  12  14        0.62       -0.88     18.33 o
  -4  12  15        3.13       36.40     23.98 o
  -4  13   1      260.52      294.07     33.00 o
  -4  13   2      963.90      967.60     67.83 o
  -4  13   3      145.69      147.45     24.63 o
  -4  13   4      540.91      549.19     42.57 o
  -4  13   5      278.43      340.06     36.73 o
  -4  13   6      750.91      770.55     50.77 o
  -4  13   7      335.15      399.04     48.36 o
  -4  13   8      388.33      542.33     51.23 o
  -4  13   9      748.83      817.04     61.26 o
  -4  13  10      205.15      235.69     48.52 o
  -4  13  11      213.54      207.90     48.05 o
  -4  13  12      332.10      393.63     47.17 o
  -4  14   1      150.12      202.19     39.90 o
  -4  14   2      339.44      277.28     45.71 o
  -4  14   3        0.35       -1.05     28.42 o
  -4  14   4       17.25        6.92     24.02 o
  -4  14   5       22.36        4.92     23.63 o
  -4  14   6      942.87     1065.27     71.49 o
  -4  14   7       37.06       90.58     25.31 o
  -4  14   8       39.87       17.79     20.82 o
  -3   0   4      484.83      492.21     18.80 o
  -3   0   6     1265.09     1253.08     39.28 o
  -3   0   8     3463.27     3410.21    107.63 o
  -3   0  10      316.72      342.01     43.63 o
  -3   0  12     5086.36     5352.72    171.48 o
  -3   0  14      927.09      947.45     75.23 o
  -3   0  16      457.63      481.69     60.66 o
  -3   0  18      332.38      341.34     31.84 o
  -3   0  20        2.11        8.30     24.59 o
  -3   0  22      183.32      188.00     42.66 o
  -3   0  24      389.39      368.32     45.41 o
  -3   0  26      454.32      478.65     54.64 o
  -3   1   2      301.76      314.78     23.56 o
  -3   1   3        4.85       32.27      7.28 o
  -3   1   4      118.04      156.68     11.59 o
  -3   1   5      451.21      505.52     38.78 o
  -3   1   6     1784.15     1755.18     34.77 o
  -3   1   7      854.64      893.23     26.90 o
  -3   1   8      316.80      329.30     18.22 o
  -3   1   9     1100.57     1118.91     34.18 o
  -3   1  10     1206.22     1252.27     37.41 o
  -3   1  11       96.75      101.13     14.10 o
  -3   1  12       94.05      114.55     14.51 o
  -3   1  13     4156.67     4089.60     77.67 o
  -3   1  14     1590.24     1626.78     51.04 o
  -3   1  15       14.69       42.40     12.64 o
  -3   1  16      586.20      610.22     34.17 o
  -3   1  17        5.62       11.08     10.80 o
  -3   1  18       13.35       26.98     13.51 o
  -3   1  19     1121.37     1134.00     42.24 o
  -3   1  20       15.04       -5.68     19.53 o
  -3   1  21      141.81      184.19     26.14 o
  -3   1  22      241.83      239.44     28.30 o
  -3   1  23      324.92      309.24     38.70 o
  -3   1  24      285.39      345.08     31.62 o
  -3   1  25      720.54      689.22     44.08 o
  -3   1  26      413.38      449.47     37.88 o
  -3   1  27      255.37      304.21     31.31 o
  -3   2   1      691.80      682.56     10.45 o
  -3   2   2       75.74       83.65      4.62 o
  -3   2   3      155.42      157.69      7.25 o
  -3   2   4        5.60       21.42      6.63 o
  -3   2   5      691.01      672.40     17.92 o
  -3   2   6        4.51        7.03      5.13 o
  -3   2   7       33.99       26.03      7.21 o
  -3   2   8      433.26      410.76     24.18 o
  -3   2   9     3079.42     3063.94     49.35 o
  -3   2  10        2.97        0.80      8.50 o
  -3   2  11       31.58       39.57      8.80 o
  -3   2  12      622.09      644.98     27.07 o
  -3   2  13      979.91      958.11     33.64 o
  -3   2  14       28.12       21.38      9.73 o
  -3   2  15      288.90      292.54     21.77 o
  -3   2  16       87.60       81.09     14.18 o
  -3   2  17     1984.30     1961.30     56.12 o
  -3   2  18       36.75       38.70     14.98 o
  -3   2  19        0.04       10.46     12.17 o
  -3   2  20      196.81      177.89     25.82 o
  -3   2  21      335.26      360.49     35.59 o
  -3   2  22        0.04       33.52     19.11 o
  -3   2  23       17.05       -7.73     20.35 o
  -3   2  24      355.04      323.73     32.87 o
  -3   2  25        7.85       32.62     17.57 o
  -3   2  26        0.62       -4.11     19.71 o
  -3   3   1     1232.71     1225.36     17.44 o
  -3   3   2        0.30       -1.21      4.20 o
  -3   3   3      319.44      332.25     10.33 o
  -3   3   4     1117.57     1136.74     25.76 o
  -3   3   5      350.34      362.93     12.77 o
  -3   3   6     1131.39     1161.85     29.82 o
  -3   3   7      880.61      920.35     28.71 o
  -3   3   8      171.40      185.25     16.87 o
  -3   3   9       63.31       64.39     10.80 o
  -3   3  10      146.43      161.51     16.55 o
  -3   3  11      184.46      204.43     17.98 o
  -3   3  12      294.72      284.43     23.13 o
  -3   3  13       10.17       10.22      9.49 o
  -3   3  14      111.01      122.00     15.36 o
  -3   3  15      134.63      143.38     16.45 o
  -3   3  16       15.95       17.67     11.82 o
  -3   3  17      113.88      126.61     16.37 o
  -3   3  18        0.17      -11.60     10.67 o
  -3   3  19       45.94       71.39     18.80 o
  -3   3  20        4.55       20.47     15.98 o
  -3   3  21      205.39      204.91     30.47 o
  -3   3  22     1567.35     1427.91     67.96 o
  -3   3  23       88.28      130.45     36.91 o
  -3   3  24      710.19      690.73     62.07 o
  -3   3  25      225.78      316.40     64.56 o
  -3   3  26       46.90       81.59     35.26 o
  -3   4   1      228.46      217.91     12.04 o
  -3   4   2     6216.87     6147.77     58.70 o
  -3   4   3      687.22      673.02     16.76 o
  -3   4   4       59.66       73.63      7.77 o
  -3   4   5      166.72      193.67     11.81 o
  -3   4   6     2435.65     2441.97     34.51 o
  -3   4   7       59.88       52.53     13.44 o
  -3   4   8      102.26      104.23     16.43 o
  -3   4   9      135.61      129.86     17.24 o
  -3   4  10      204.79      215.36     18.69 o
  -3   4  11     1822.39     1845.22     51.57 o
  -3   4  12       74.13       83.98     15.32 o
  -3   4  13      614.39      574.81     35.44 o
  -3   4  14      209.87      202.50     22.21 o
  -3   4  15     1364.37     1341.15     45.08 o
  -3   4  16      461.93      453.26     28.19 o
  -3   4  17      349.81      319.42     25.38 o
  -3   4  18       18.59       30.74     13.27 o
  -3   4  19       95.35       92.43     21.51 o
  -3   4  20       29.05       44.79     15.63 o
  -3   4  21       21.91        5.85     18.66 o
  -3   4  22      301.26      332.82     43.92 o
  -3   4  23      618.38      612.11     58.03 o
  -3   4  24      438.43      462.01     53.32 o
  -3   4  25      182.28      165.53     37.80 o
  -3   4  26      300.89      259.75     56.89 o
  -3   5   1      191.76      223.13     16.33 o
  -3   5   2      340.18      323.39     15.17 o
  -3   5   3        9.31        4.92      5.78 o
  -3   5   4     1205.38     1221.91     27.39 o
  -3   5   5      551.39      558.76     19.27 o
  -3   5   6       45.86       53.30      8.37 o
  -3   5   7       67.81       80.09     10.93 o
  -3   5   8      248.32      275.43     14.85 o
  -3   5   9      607.45      616.35     27.22 o
  -3   5  10      297.95      302.26     28.24 o
  -3   5  11      366.38      419.64     26.46 o
  -3   5  12       20.89       34.55     11.87 o
  -3   5  13      231.18      246.33     22.22 o
  -3   5  14        0.94        4.70     11.02 o
  -3   5  15       10.37        9.55     14.94 o
  -3   5  16       58.74       53.67     16.80 o
  -3   5  17      136.19      136.04     17.84 o
  -3   5  18       22.66       39.03     12.59 o
  -3   5  19      130.38      139.35     23.18 o
  -3   5  20      509.14      466.04     47.64 o
  -3   5  21      304.39      358.44     45.24 o
  -3   5  22       45.57       74.60     26.56 o
  -3   5  23      135.92      192.40     35.73 o
  -3   5  24        4.98       62.03     43.56 o
  -3   5  25     1484.99     1388.00    117.82 o
  -3   6   1      179.33      168.32     16.42 o
  -3   6   2     3915.87     3896.93     63.83 o
  -3   6   3     3494.07     3584.04     78.34 o
  -3   6   4     2749.10     2735.99     50.87 o
  -3   6   5     1029.98     1041.36     30.62 o
  -3   6   6        4.10       13.06      6.71 o
  -3   6   7      757.38      779.13     27.34 o
  -3   6   8     1446.96     1388.02     58.66 o
  -3   6   9       92.65      120.25     14.18 o
  -3   6  10        4.95       12.40      8.72 o
  -3   6  11       37.31       28.52     10.83 o
  -3   6  12     1267.19     1204.47     43.31 o
  -3   6  13      104.93       94.10     14.86 o
  -3   6  14      543.95      536.71     33.89 o
  -3   6  15       59.03       59.53     17.82 o
  -3   6  16      814.65      796.14     57.54 o
  -3   6  17      541.93      532.02     38.57 o
  -3   6  18        6.09        6.46     24.72 o
  -3   6  19       19.69       36.83     20.34 o
  -3   6  20     1106.56     1068.53     71.01 o
  -3   6  21      145.95      182.83     38.59 o
  -3   6  22        9.69       27.25     26.24 o
  -3   6  23        5.31       66.01     52.70 o
  -3   6  24      648.96      666.76     83.40 o
  -3   7   1       23.95        7.85     10.17 o
  -3   7   2      218.83      220.82     19.79 o
  -3   7   3      168.90      190.06     18.28 o
  -3   7   4      901.71      882.82     34.32 o
  -3   7   5     1190.34     1174.25     39.70 o
  -3   7   6     1804.39     1813.80     46.67 o
  -3   7   7       31.55       39.53     12.34 o
  -3   7   8     1289.42     1307.06     45.75 o
  -3   7   9       32.54       34.60     14.40 o
  -3   7  10     2250.88     2231.42     66.20 o
  -3   7  11      344.43      331.14     28.25 o
  -3   7  12     2579.15     2464.18     58.69 o
  -3   7  13        6.49       17.62     12.90 o
  -3   7  14        0.08       10.39     15.62 o
  -3   7  15      341.63      413.09     33.78 o
  -3   7  16      227.55      241.70     30.02 o
  -3   7  17        7.60       61.64     22.45 o
  -3   7  18      184.75      153.18     27.63 o
  -3   7  19      107.27      103.48     39.11 o
  -3   7  20        3.41       17.80     29.69 o
  -3   7  21       75.81      120.69     37.89 o
  -3   7  22      361.30      337.81     51.08 o
  -3   7  23        3.45      -24.73     27.74 o
  -3   8   1     5743.03     5612.21     96.32 o
  -3   8   2      315.32      345.26     26.51 o
  -3   8   3      852.94      808.76     35.38 o
  -3   8   4      357.77      325.44     23.90 o
  -3   8   5     3323.06     3133.35     68.76 o
  -3   8   6      319.15      328.11     24.63 o
  -3   8   7      631.50      596.08     29.86 o
  -3   8   8      149.35      132.06     17.66 o
  -3   8   9       80.26      109.62     21.08 o
  -3   8  10       77.18      113.75     20.51 o
  -3   8  11      250.44      271.98     28.23 o
  -3   8  12      116.04      171.78     24.95 o
  -3   8  13       96.53      115.05     22.67 o
  -3   8  14      405.45      440.63     35.49 o
  -3   8  15      553.95      520.38     38.72 o
  -3   8  16      616.74      648.84     43.04 o
  -3   8  17       28.86      101.90     23.72 o
  -3   8  18       84.61      149.12     30.21 o
  -3   8  19       45.86       38.95     21.97 o
  -3   8  20        0.07       59.94     23.54 o
  -3   8  21        7.39       -2.01     21.01 o
  -3   8  22       36.12       10.07     31.76 o
  -3   9   1      734.71      805.04     41.73 o
  -3   9   2     2422.94     2326.84     67.58 o
  -3   9   3     1115.98     1115.34     47.67 o
  -3   9   4      206.75      212.90     21.28 o
  -3   9   5      212.77      202.47     27.63 o
  -3   9   6       80.42       76.11     14.83 o
  -3   9   7      201.91      192.77     20.75 o
  -3   9   8       88.44       85.10     18.23 o
  -3   9   9      637.56      648.34     37.71 o
  -3   9  10        0.19       32.17     17.11 o
  -3   9  11     1183.24     1138.43     54.58 o
  -3   9  12      130.11      151.25     24.37 o
  -3   9  13       26.50       49.02     19.60 o
  -3   9  14       11.45       56.70     20.94 o
  -3   9  15        2.06        1.58     17.87 o
  -3   9  16       40.06       96.28     22.95 o
  -3   9  17       88.40      118.80     28.32 o
  -3   9  18      272.03      299.69     46.79 o
  -3   9  19       42.78       54.48     27.13 o
  -3   9  20      237.26      326.11     43.62 o
  -3   9  21       22.29       34.42     30.91 o
  -3  10   1      257.16      371.68     31.30 o
  -3  10   2      628.82      585.60     37.61 o
  -3  10   3      384.65      410.43     32.58 o
  -3  10   4      888.69      793.39     43.13 o
  -3  10   5        0.04       11.76     14.25 o
  -3  10   6      223.11      204.91     22.51 o
  -3  10   7      319.94      336.61     28.59 o
  -3  10   8      160.87      159.67     24.63 o
  -3  10   9       21.12       39.86     16.84 o
  -3  10  10       67.84       61.40     24.80 o
  -3  10  11       24.32       55.16     42.47 o
  -3  10  12      114.98      168.85     31.61 o
  -3  10  13      538.90      506.83     40.64 o
  -3  10  14       72.62       70.03     19.70 o
  -3  10  15        0.25       34.84     18.94 o
  -3  10  16      578.31      611.55     45.81 o
  -3  10  17       59.44       66.91     25.51 o
  -3  10  18        5.99       10.78     39.02 o
  -3  10  19       33.21       68.05     28.69 o
  -3  10  20      305.15      367.01     55.66 o
  -3  11   1        2.71       15.61     18.04 o
  -3  11   2      197.18      174.68     21.49 o
  -3  11   3       13.92        6.53     12.62 o
  -3  11   4       21.95       49.59     14.98 o
  -3  11   5       81.63       81.13     17.28 o
  -3  11   6       18.72       32.80     15.28 o
  -3  11   7        0.50       12.02     14.33 o
  -3  11   8      263.60      329.62     33.15 o
  -3  11   9       75.98       89.69     20.70 o
  -3  11  10      213.04      176.20     31.57 o
  -3  11  11       94.10       70.11     26.64 o
  -3  11  12        0.01       -3.57     17.09 o
  -3  11  13        2.32       34.64     22.73 o
  -3  11  14       76.07       61.26     24.64 o
  -3  11  15        2.36        6.88     17.56 o
  -3  11  16       94.11      110.86     29.00 o
  -3  11  17        0.33       46.55     27.85 o
  -3  11  18       13.39       59.84     28.72 o
  -3  12   1       42.17       90.48     21.40 o
  -3  12   2       34.57        5.29     17.29 o
  -3  12   3      139.20       92.70     20.48 o
  -3  12   4       79.10       88.41     25.89 o
  -3  12   5      331.63      389.56     41.55 o
  -3  12   6      134.59      143.94     24.00 o
  -3  12   7       27.97       52.42     17.88 o
  -3  12   8        2.42        2.10     21.33 o
  -3  12   9        2.97       43.98     19.42 o
  -3  12  10       38.29       42.60     20.55 o
  -3  12  11      478.38      467.89     46.42 o
  -3  12  12      596.69      579.53     50.63 o
  -3  12  13        7.82       43.68     24.77 o
  -3  12  14       53.40       33.12     23.49 o
  -3  12  15       22.44       26.06     27.53 o
  -3  13   1       40.36       70.05     22.71 o
  -3  13   2       80.55       94.71     22.62 o
  -3  13   3       13.89       13.62     19.05 o
  -3  13   4      148.94      177.63     27.99 o
  -3  13   5       33.63       50.50     20.28 o
  -3  13   6      125.14      121.81     23.16 o
  -3  13   7      866.50      905.64     55.32 o
  -3  13   8        0.09       44.52     22.88 o
  -3  13   9       64.74       40.30     20.32 o
  -3  13  10       99.72      132.56     31.15 o
  -3  13  11        0.14       21.08     20.11 o
  -3  13  12       62.57       88.12     28.80 o
  -3  14   1      276.58      275.40     43.22 o
  -3  14   2       28.36       29.18     29.63 o
  -3  14   3      684.04      735.02     57.06 o
  -3  14   4       16.44        9.60     28.34 o
  -3  14   5       32.29       92.99     24.83 o
  -3  14   6      172.76      221.20     33.84 o
  -3  14   7       27.98       27.33     19.50 o
  -3  14   8       96.65      159.09     31.10 o
  -2   0   4       89.20      109.93     14.73 o
  -2   0   6      467.89      440.13     24.59 o
  -2   0   8      144.78      200.78     30.09 o
  -2   0  10    39878.90    39263.30    426.56 o
  -2   0  12     3459.20     3390.31    139.80 o
  -2   0  14       15.93       56.92     24.80 o
  -2   0  16      483.18      495.61     35.41 o
  -2   0  18       30.38       65.83     17.75 o
  -2   0  20      768.19      737.22     55.26 o
  -2   0  22       19.57       51.46     31.01 o
  -2   0  24       48.36       77.48     30.69 o
  -2   0  26      806.00      708.86     66.71 o
  -2   1   3    54201.10    54697.60    582.46 o
  -2   1   4    81753.80    80993.60    858.10 o
  -2   1   5    82811.10    80681.90   5200.42 o
  -2   1   6    42862.80    43531.70    242.62 o
  -2   1   7      455.96      386.04     18.21 o
  -2   1   8      679.90      728.89     26.06 o
  -2   1   9    36588.20    37410.30    266.61 o
  -2   1  10     4411.50     4490.85     69.98 o
  -2   1  11      120.35      111.14     15.57 o
  -2   1  12      198.80      218.73     18.79 o
  -2   1  13     6451.73     6265.21    140.28 o
  -2   1  14     1368.47     1414.99     47.24 o
  -2   1  15     1724.18     1733.99     53.76 o
  -2   1  16      891.33      890.25     36.81 o
  -2   1  17      301.03      318.36     23.68 o
  -2   1  18        2.90       13.33     11.41 o
  -2   1  19       23.19       61.51     17.80 o
  -2   1  20       10.50       25.02     15.06 o
  -2   1  21       74.98       88.56     20.41 o
  -2   1  22       36.77       46.25     17.83 o
  -2   1  23      276.79      330.51     30.43 o
  -2   1  24       91.05      119.68     22.52 o
  -2   1  25     1343.22     1329.55     61.56 o
  -2   1  26      441.59      476.17     38.57 o
  -2   2   1    25143.30    25793.80     58.06 o
  -2   2   2    17637.70    18382.10     74.72 o
  -2   2   3    13503.70    13976.00     62.37 o
  -2   2   4    36423.90    36896.10    193.75 o
  -2   2   5    12286.10    12828.50     81.09 o
  -2   2   6     5159.53     5382.55     54.80 o
  -2   2   7     3322.18     3384.71     46.27 o
  -2   2   8     3071.83     3312.58     61.50 o
  -2   2   9     4287.92     4399.46     67.09 o
  -2   2  10       40.47       65.71      9.12 o
  -2   2  11       21.85       23.67      8.22 o
  -2   2  12      842.35      853.52     30.79 o
  -2   2  13      756.56      699.07     29.48 o
  -2   2  14     1864.50     1863.17     48.73 o
  -2   2  15      271.73      276.00     21.61 o
  -2   2  16     2200.27     2074.29     68.92 o
  -2   2  17      618.36      634.11     32.27 o
  -2   2  18        0.80       10.55     13.69 o
  -2   2  19      152.00      118.01     21.87 o
  -2   2  20       79.01       92.68     20.14 o
  -2   2  21      112.92      104.01     24.44 o
  -2   2  22      272.52      285.70     32.31 o
  -2   2  23      130.89      114.47     22.05 o
  -2   2  24       91.93       68.36     24.75 o
  -2   2  25       10.58       23.02     18.38 o
  -2   2  26       13.13       53.53     34.35 o
  -2   3   1     4677.81     4916.74     39.13 o
  -2   3   2      320.89      343.94      9.84 o
  -2   3   3     4588.34     4777.56     38.47 o
  -2   3   4      898.36      823.98     15.91 o
  -2   3   5     6447.45     6511.04     75.28 o
  -2   3   6      388.78      449.68     16.54 o
  -2   3   7      483.25      571.90     23.73 o
  -2   3   8     3157.86     3428.21     59.03 o
  -2   3   9       67.93       65.13     10.85 o
  -2   3  10     2229.42     2180.88     52.23 o
  -2   3  11     3099.23     3049.43     63.83 o
  -2   3  12     4353.26     4276.94     78.17 o
  -2   3  13    10106.50     9934.32    110.32 o
  -2   3  14        1.94        5.74     10.52 o
  -2   3  15     1987.23     1879.19     51.68 o
  -2   3  16      921.39      952.63     38.63 o
  -2   3  17      455.60      444.03     27.65 o
  -2   3  18       25.95       16.97     15.42 o
  -2   3  19      109.19      119.54     20.63 o
  -2   3  20       87.30      120.33     22.15 o
  -2   3  21      278.82      260.64     38.49 o
  -2   3  22      701.74      680.46     48.18 o
  -2   3  23     1875.21     1819.06     79.45 o
  -2   3  24      701.09      787.94     55.34 o
  -2   3  25      116.97      159.15     29.91 o
  -2   3  26      276.61      300.34     40.36 o
  -2   4   1    10007.00    10392.20     83.16 o
  -2   4   2      170.25      170.12     10.57 o
  -2   4   3     2132.81     2145.29     43.53 o
  -2   4   4     2849.26     2881.84     37.54 o
  -2   4   5       42.18       42.95      5.97 o
  -2   4   6      644.01      651.14     19.33 o
  -2   4   7     7524.32     7707.84     83.30 o
  -2   4   8    10796.90    11007.10    112.17 o
  -2   4   9      870.33      881.34     40.15 o
  -2   4  10     1538.86     1645.44     47.08 o
  -2   4  11      883.00      881.91     36.27 o
  -2   4  12     1500.73     1495.15     48.43 o
  -2   4  13       26.35       35.33     14.89 o
  -2   4  14      981.99      927.01     49.36 o
  -2   4  15     1284.87     1221.27     43.46 o
  -2   4  16      534.53      531.64     30.01 o
  -2   4  17     1064.43     1016.87     41.92 o
  -2   4  18      136.44      209.22     27.21 o
  -2   4  19     2757.82     2618.71     84.27 o
  -2   4  20        5.52       79.03     23.78 o
  -2   4  21       16.57       26.99     18.41 o
  -2   4  22      740.47      785.90     52.19 o
  -2   4  23        1.06       37.28     27.03 o
  -2   4  24        0.01       46.38     28.17 o
  -2   4  25       85.26      126.07     33.28 o
  -2   4  26      165.96      173.71     47.35 o
  -2   5   1    24830.60    25268.20    135.72 o
  -2   5   2       98.30      104.84      9.96 o
  -2   5   3      148.54      170.99     11.04 o
  -2   5   4     2418.63     2590.70     39.92 o
  -2   5   5     1158.23     1154.61     31.12 o
  -2   5   6        8.29       19.80      7.10 o
  -2   5   7     7162.12     7107.35     69.12 o
  -2   5   8     1978.96     2066.38     44.46 o
  -2   5   9     2254.39     2110.90     50.28 o
  -2   5  10      529.58      493.98     27.90 o
  -2   5  11       79.84       85.22     15.28 o
  -2   5  12     1716.11     1676.31     53.35 o
  -2   5  13     1700.53     1712.20     56.02 o
  -2   5  14     1484.96     1463.96     53.21 o
  -2   5  15       11.36       23.85     11.77 o
  -2   5  16     1390.24     1457.55     50.41 o
  -2   5  17        0.98        6.30     12.12 o
  -2   5  18      348.63      279.12     29.10 o
  -2   5  19      367.74      409.54     39.18 o
  -2   5  20       14.43       44.60     27.46 o
  -2   5  21      247.16      323.52     43.39 o
  -2   5  22     1539.89     1537.26     87.96 o
  -2   5  23      355.82      371.48     66.76 o
  -2   5  24      103.44      129.16     34.54 o
  -2   5  25        8.54       80.32     56.28 o
  -2   6   1     2880.12     2941.61     59.52 o
  -2   6   2      437.86      491.35     23.68 o
  -2   6   3     5850.65     6041.02     94.38 o
  -2   6   4     1137.31     1184.41     34.06 o
  -2   6   5      753.98      806.77     28.73 o
  -2   6   6     2400.66     2501.16     50.52 o
  -2   6   7      741.18      738.37     31.43 o
  -2   6   8     3155.60     3171.60     58.52 o
  -2   6   9     7245.30     7046.55     89.06 o
  -2   6  10      291.52      282.94     20.09 o
  -2   6  11      574.67      586.22     30.44 o
  -2   6  12     1083.00     1035.50     40.12 o
  -2   6  13      198.38      207.96     22.48 o
  -2   6  14     1508.55     1435.06     56.95 o
  -2   6  15     1127.26     1045.14     48.02 o
  -2   6  16     1924.13     1973.57     66.84 o
  -2   6  17      576.53      580.21     37.95 o
  -2   6  18      275.60      229.23     66.40 o
  -2   6  19      601.37      597.52     65.05 o
  -2   6  20        1.44       -7.35     28.33 o
  -2   6  21      551.85      469.04     50.78 o
  -2   6  22       32.06       15.38     22.75 o
  -2   6  23      295.99      265.52     56.45 o
  -2   6  24      211.78      281.74     59.50 o
  -2   7   1     2030.70     2046.29     54.22 o
  -2   7   2      287.84      283.82     19.67 o
  -2   7   3     1166.88     1205.95     39.35 o
  -2   7   4      251.44      268.10     22.61 o
  -2   7   5     4479.79     4395.60     70.58 o
  -2   7   6      453.83      484.74     25.26 o
  -2   7   7      317.73      335.63     22.49 o
  -2   7   8      554.97      569.43     31.88 o
  -2   7   9      726.30      677.17     37.19 o
  -2   7  10      808.52      835.34     33.88 o
  -2   7  11      416.39      413.12     24.99 o
  -2   7  12       18.43       14.68     11.21 o
  -2   7  13      336.42      285.12     22.04 o
  -2   7  14      872.83      769.01     35.48 o
  -2   7  15      495.52      463.48     38.12 o
  -2   7  16       47.24       61.19     19.05 o
  -2   7  17      858.91      860.90     52.67 o
  -2   7  18        8.09       23.93     22.20 o
  -2   7  19       95.42       57.94     37.68 o
  -2   7  20       39.43       21.89     17.68 o
  -2   7  21        0.70       31.61     29.00 o
  -2   7  22       79.92       16.31     28.09 o
  -2   7  23       39.48       91.26     31.83 o
  -2   8   1      624.66      626.20     34.84 o
  -2   8   2      915.69     1004.50     43.20 o
  -2   8   3     2391.77     2406.42     59.12 o
  -2   8   4       53.47       42.45     13.04 o
  -2   8   5     1014.81      937.46     38.35 o
  -2   8   6     1139.16     1175.90     40.22 o
  -2   8   7      487.92      472.52     27.21 o
  -2   8   8      271.62      277.97     24.61 o
  -2   8   9     1715.24     1651.23     59.53 o
  -2   8  10     1315.87     1201.26     52.22 o
  -2   8  11     7462.39     7147.60    126.17 o
  -2   8  12     1516.95     1509.72     59.95 o
  -2   8  13       68.31       47.11     17.40 o
  -2   8  14      243.89      258.39     28.03 o
  -2   8  15      705.39      673.95     42.92 o
  -2   8  16      873.69      887.03     49.67 o
  -2   8  17      155.83      229.15     33.78 o
  -2   8  18       25.01       14.23     20.15 o
  -2   8  19      231.80      265.07     39.69 o
  -2   8  20       60.64      117.67     29.43 o
  -2   8  21       50.80       40.26     23.05 o
  -2   8  22       42.08       53.15     28.41 o
  -2   9   1      508.98      520.49     33.15 o
  -2   9   2        4.44       13.03     13.68 o
  -2   9   3      363.91      367.96     28.42 o
  -2   9   4      672.21      644.95     33.90 o
  -2   9   5      103.59      128.62     17.94 o
  -2   9   6      224.81      197.18     22.62 o
  -2   9   7      328.31      366.54     27.55 o
  -2   9   8     1454.37     1434.18     48.36 o
  -2   9   9      791.09      791.52     40.06 o
  -2   9  10        5.49       43.52     23.63 o
  -2   9  11     1179.07     1259.67     56.94 o
  -2   9  12     1919.54     1713.65     67.09 o
  -2   9  13       18.83       24.45     18.24 o
  -2   9  14      545.32      605.38     47.88 o
  -2   9  15       12.48       65.14     20.41 o
  -2   9  16      153.30      223.29     27.99 o
  -2   9  17      252.42      305.68     40.90 o
  -2   9  18      107.67      123.53     28.43 o
  -2   9  19      791.13      749.82     59.85 o
  -2   9  20      298.95      297.83     41.23 o
  -2   9  21       96.84      144.76     32.87 o
  -2  10   1     3409.37     3190.48     83.47 o
  -2  10   2      996.88     1028.24     47.89 o
  -2  10   3      844.78      855.42     44.19 o
  -2  10   4      242.48      283.70     28.62 o
  -2  10   5      100.02       50.78     15.74 o
  -2  10   6      308.44      300.16     26.49 o
[truncated: 336,583 more chars]
