# Supplementary material for: Boron-Catalyzed, Diastereo- and Enantioselective Allylation of Ketones with Allenes
Source: ACS Catal. 2022 Aug 22;12(17):10887–93. doi: 10.1021/acscatal.2c03158 (PMC9442582; doi:10.1021/acscatal.2c03158)
Supplement: Supplementary file 3 — cs2c03158_si_003.zip [file cs2c03158_si_003.zip]

Archive with 7 entries (7 files):
- SE22004.res
- SE22004.docx
- SE22004.cif
- SE22004.fcf
- SE22004.png
- SE22004_telp50.png
- SE22004_cifreport.pdf
