# Supplementary material for: Boron-Catalyzed, Diastereo- and Enantioselective Allylation of Ketones with Allenes
Source: ACS Catal. 2022 Aug 22;12(17):10887–93. doi: 10.1021/acscatal.2c03158 (PMC9442582; doi:10.1021/acscatal.2c03158)
Supplement: Supplementary file 3 — cs2c03158_si_003.zip [file cs2c03158_si_003.zip › SE22004.res]

TITL se22004_a.res in P2(1)/c
REM Old TITL SE22004_refinalized in P2(1)/c
REM SHELXT solution in P2(1)/c: R1 0.093, Rweak 0.035, Alpha 0.021
REM <I/s> 1.270 for 125 systematic absences, Orientation as input
REM Formula found by SHELXT: C22 Fe
CELL 0.71073 9.7712 18.1209 10.2807 90 102.609 90
ZERR 4 0.0001 0.0002 0.0001 0 0.001 0
LATT 1
SYMM -X,0.5+Y,0.5-Z
SFAC C H Fe O
UNIT 84 112 4 4

L.S. 32
PLAN  4
SIZE 0.14 0.27 0.37
TEMP -153.15(11)
CONF
BOND 
list 4
fmap 2 53
MORE -1
BOND $H
ACTA 
WGHT 0.011775 0.206522
FVAR 0.442815
REM <olex2.extras>
REM <HklSrc "%.\\SE22004.hkl">
REM </olex2.extras>

Fe1   3     0.11490  0.34635  0.25655  11.00000  0.01296  0.00963  0.01183 =
 -0.00039  0.00188 -0.00053 
O1    4     0.08123  0.52601  0.12147  11.00000  0.01938  0.01758  0.01624 =
 0.00445 -0.00334 -0.00438 
H1    2     0.03591  0.48344  0.10128  11.00000  0.08082  0.02448  0.04599 =
 0.00313 -0.01047 -0.03067 
C1    1     0.20863  0.44843  0.29441  11.00000  0.01193  0.01097  0.01308 =
 -0.00050  0.00158 -0.00031 
C2    1     0.21833  0.40786  0.41555  11.00000  0.01681  0.01327  0.01303 =
 0.00042 -0.00030  0.00103 
H2    2     0.17556  0.42373  0.50055  11.00000  0.05541  0.04262  0.01377 =
 -0.01030  0.02115  0.00936 
C3    1     0.29159  0.34074  0.40585  11.00000  0.01836  0.01390  0.02276 =
 0.00171 -0.00256  0.00304 
H3    2     0.31384  0.29850  0.48321  11.00000  0.05941  0.02941  0.04052 =
 0.02871 -0.01449  0.00751 
C4    1     0.32726  0.33906  0.27893  11.00000  0.01624  0.01473  0.03152 =
 -0.00453  0.00599  0.00280 
H4    2     0.38006  0.29512  0.23864  11.00000  0.04803  0.03907  0.08848 =
 -0.01050  0.02871  0.02845 
C5    1     0.27558  0.40502  0.20997  11.00000  0.01745  0.01524  0.02024 =
 -0.00284  0.00779 -0.00220 
H5    2     0.28502  0.42060  0.11176  11.00000  0.06807  0.04159  0.02509 =
 0.00071  0.02472 -0.00868 
C6    1    -0.09812  0.35658  0.18263  11.00000  0.01618  0.01897  0.02642 =
 -0.00386 -0.00096 -0.00044 
H6    2    -0.15730  0.40693  0.17303  11.00000  0.03816  0.02085  0.08231 =
 -0.00698  0.00082  0.01901 
C7    1    -0.07013  0.30841  0.29505  11.00000  0.01944  0.02728  0.02153 =
 -0.00307  0.00687 -0.00685 
H7    2    -0.10308  0.31758  0.38784  11.00000  0.04933  0.09209  0.03066 =
 -0.00614  0.02784 -0.00822 
C8    1     0.01272  0.24900  0.26489  11.00000  0.02430  0.01549  0.02173 =
 0.00258  0.00210 -0.00613 
H8    2     0.05321  0.20370  0.33042  11.00000  0.05464  0.03456  0.04722 =
 0.02391 -0.00111  0.00316 
C9    1     0.03609  0.26033  0.13465  11.00000  0.02386  0.01480  0.01920 =
 -0.00424  0.00278 -0.00294 
H9    2     0.09752  0.22551  0.08416  11.00000  0.05275  0.04017  0.04766 =
 -0.02247  0.01997  0.00946 
C10   1    -0.03217  0.32698  0.08374  11.00000  0.02362  0.01856  0.01523 =
 -0.00028 -0.00147 -0.00381 
H10   2    -0.03296  0.35131 -0.01243  11.00000  0.07172  0.04956  0.01959 =
 0.02022  0.00063 -0.00181 
C11   1     0.03166  0.53988  0.33977  11.00000  0.01439  0.01472  0.02585 =
 0.00028  0.00548  0.00164 
H11a  2     0.07523  0.54265  0.44593  11.00000  0.04071  0.05461  0.02724 =
 -0.00822  0.00170 -0.00610 
H11b  2    -0.04869  0.49824  0.32188  11.00000  0.02923  0.04047  0.07326 =
 -0.00698  0.01598 -0.01504 
H11c  2    -0.01944  0.59213  0.30820  11.00000  0.04658  0.02375  0.07329 =
 0.01103  0.02124  0.01825 
C12   1     0.14421  0.52365  0.26119  11.00000  0.01228  0.01123  0.01353 =
 0.00097  0.00042 -0.00066 
C13   1     0.25423  0.58713  0.28418  11.00000  0.01305  0.01053  0.01553 =
 0.00047 -0.00009  0.00015 
H13   2     0.19301  0.63671  0.24365  11.00000  0.03351  0.01885  0.04702 =
 0.00733  0.00372  0.00978 
C14   1     0.31225  0.60092  0.43005  11.00000  0.01593  0.01950  0.01703 =
 -0.00431  0.00125 -0.00056 
H14   2     0.35720  0.55387  0.49012  11.00000  0.05939  0.02791  0.04267 =
 0.00838 -0.00463  0.01321 
C15   1     0.31598  0.66667  0.48807  11.00000  0.02046  0.02967  0.03165 =
 -0.01714  0.00294 -0.00116 
H15a  2     0.27296  0.71521  0.43247  11.00000  0.06395  0.03070  0.07845 =
 -0.00445 -0.00688  0.02156 
H15b  2     0.36300  0.67421  0.59279  11.00000  0.04831  0.09053  0.02855 =
 -0.02933 -0.00116 -0.00263 
C16   1     0.37282  0.57849  0.20633  11.00000  0.01524  0.01431  0.01527 =
 -0.00093  0.00169 -0.00414 
H16   2     0.33101  0.54491  0.11689  11.00000  0.04441  0.04187  0.02027 =
 -0.00902  0.00625 -0.01579 
C17   1     0.41182  0.65418  0.15866  11.00000  0.02801  0.01893  0.02487 =
 0.00155  0.00573 -0.00967 
H17a  2     0.31830  0.68153  0.10014  11.00000  0.05888  0.04907  0.04404 =
 0.02405 -0.00469  0.00321 
H17b  2     0.44715  0.68953  0.24567  11.00000  0.06252  0.02708  0.04025 =
 -0.01124  0.01688 -0.01479 
C18   1     0.52686  0.64885  0.07969  11.00000  0.03912  0.03687  0.02822 =
 -0.00448  0.01422 -0.02313 
H18a  2     0.55012  0.70470  0.04755  11.00000  0.08944  0.05677  0.06152 =
 0.00290  0.03040 -0.03880 
H18b  2     0.48786  0.61764 -0.01222  11.00000  0.06258  0.06833  0.03193 =
 -0.01129  0.00764 -0.01361 
C19   1     0.65721  0.61040  0.16001  11.00000  0.02504  0.05504  0.03244 =
 -0.01778  0.01465 -0.02006 
H19a  2     0.73898  0.60551  0.10417  11.00000  0.05069  0.11653  0.07022 =
 -0.04095  0.04713 -0.03525 
H19b  2     0.70080  0.64305  0.24809  11.00000  0.06479  0.06199  0.04800 =
 -0.02880  0.00172 -0.02568 
C20   1     0.61927  0.53451  0.20599  11.00000  0.01715  0.04163  0.03336 =
 -0.01706  0.00640 -0.00301 
H20a  2     0.71260  0.50678  0.26579  11.00000  0.02145  0.07725  0.06694 =
 -0.00300 -0.00193  0.00783 
H20b  2     0.58436  0.49997  0.11855  11.00000  0.05226  0.06526  0.05276 =
 -0.03457  0.01139 -0.01023 
C21   1     0.50530  0.54050  0.28593  11.00000  0.01350  0.02162  0.02260 =
 -0.00423  0.00133 -0.00088 
H21a  2     0.48085  0.48559  0.32065  11.00000  0.03942  0.02565  0.05867 =
 0.00989  0.00717  0.00132 
H21b  2     0.54773  0.57244  0.37518  11.00000  0.03008  0.05083  0.02841 =
 -0.01612 -0.00356 -0.01097 
HKLF 4

END
Q1 1 -0.025 0.277778 0.275 11 0.05 0.26
Q2 1 0.625 0.638889 0.1 11 0.05 0.22
Q3 1 0.1 0.583333 0.075 11 0.05 0.22
Q4 1 0.025 0.291667 0.1 11 0.05 0.22

  REM The information below was added by Olex2.
  REM
  REM R1 = 0.0232 for 5715 Fo > 4sig(Fo) and 0.0280 for all 6290 data
  REM 460 parameters refined using 0 restraints
  REM Highest difference peak 0.2621, deepest hole -0.2935
  REM Mean Shift 0.0001, Max Shift 0.0007.

  REM +++ Tabular Listing of Refinement Information +++
  REM R1_all = 0.0280
  REM R1_gt = 0.0232
  REM wR_ref = 0.0404
  REM GOOF = 1.0799
  REM Shift_max = 0.0007
  REM Shift_mean = 0.0001
  REM Reflections_all = 6290
  REM Reflections_gt = 5715
  REM Parameters = 460
  REM Hole = -0.2935
  REM Peak = 0.2621
  REM Flack = n/a

  
