# Supplementary material for: Boron-Catalyzed, Diastereo- and Enantioselective Allylation of Ketones with Allenes
Source: ACS Catal. 2022 Aug 22;12(17):10887–93. doi: 10.1021/acscatal.2c03158 (PMC9442582; doi:10.1021/acscatal.2c03158)
Supplement: Supplementary file 3 — cs2c03158_si_003.zip [file cs2c03158_si_003.zip › SE22004.cif]

data_SE22004
_audit_creation_date               2022-01-26
_audit_creation_method
;
Olex2 1.5-beta
(compiled 2021.12.09 svn.r5202d8cf for OlexSys, GUI svn.r6439)
;
loop_
  _audit_author_name
  _audit_author_email
  _audit_author_address
 'Nicholson, K.' ''
;
The University of Edinburgh
School of Chemistry
Joseph Black Building David Brewster Road
Edinburgh
EH9 3FJ
;
 'Nichol, G.S.' g.s.nichol@ed.ac.uk
;
The University of Edinburgh
School of Chemistry
Joseph Black Building David Brewster Road
Edinburgh
EH9 3FJ
;

_audit_contact_author_address
;
The University of Edinburgh
School of Chemistry
Joseph Black Building David Brewster Road
Edinburgh
EH9 3FJ
;
_audit_contact_author_email        g.s.nichol@ed.ac.uk
_audit_contact_author_name         'Nichol, G.S.'
_audit_contact_author_phone        '+44 131 658 4806'
_publ_contact_author_id_orcid      0000-0002-1597-3679
_publ_section_references
;
Bourhis, L.J., Dolomanov, O.V., Gildea, R.J., Howard, J.A.K., Puschmann, H.
 (2015). Acta Cryst. A71, 59-75.

Dolomanov, O.V., Bourhis, L.J., Gildea, R.J, Howard, J.A.K. & Puschmann, H.
 (2009), J. Appl. Cryst. 42, 339-341.

Kleemiss, F., Dolomanov, O.V., Bodensteiner, M., Peyerimhoff, N., Midgley, M.,
Bourhis, L.J., Genoni, A., Malaspina, L.A., Jayatilaka, D., Spencer, J.L.,
White, F., Grundkoetter-Stock, B, Steinhauer, S., Lentz, D., Puschmann, H.,
Grabowsky, S. (2021), Chem. Sci., 12, 1675-1692.
;
_chemical_formula_moiety           'C21 H28 Fe O'
_chemical_formula_sum              'C21 H28 Fe O'
_chemical_formula_weight           352.301
_chemical_oxdiff_formula           C23H34Fe
_chemical_oxdiff_usercomment       '@ 120 K KN07-113'
loop_
  _atom_type_symbol
  _atom_type_scat_dispersion_real
  _atom_type_scat_dispersion_imag
  _atom_type_scat_source
  _atom_type_scat_dispersion_source
 C 0.00347 0.00161 'NoSpherA2: Chem.Sci. 2021, DOI:10.1039/D0SC05526C'
 'Henke, Gullikson and Davis, At. Data and Nucl. Data Tables, 1993, 54, 2'
 Fe 0.35822 0.84933 'NoSpherA2: Chem.Sci. 2021, DOI:10.1039/D0SC05526C'
 'Henke, Gullikson and Davis, At. Data and Nucl. Data Tables, 1993, 54, 2'
 H 0.00000 0.00000 'NoSpherA2: Chem.Sci. 2021, DOI:10.1039/D0SC05526C'
 'Henke, Gullikson and Davis, At. Data and Nucl. Data Tables, 1993, 54, 2'
 O 0.01158 0.00611 'NoSpherA2: Chem.Sci. 2021, DOI:10.1039/D0SC05526C'
 'Henke, Gullikson and Davis, At. Data and Nucl. Data Tables, 1993, 54, 2'

_space_group_crystal_system        'monoclinic'
_space_group_IT_number             14
_space_group_name_H-M_alt          'P 1 21/c 1'
_space_group_name_Hall             '-P 2ybc'
loop_
  _space_group_symop_id
  _space_group_symop_operation_xyz
 1 x,y,z
 2 -x,y+1/2,-z+1/2
 3 -x,-y,-z
 4 x,-y-1/2,z-1/2

_symmetry_Int_Tables_number        14
_cell_length_a                     9.7712(1)
_cell_length_b                     18.1209(2)
_cell_length_c                     10.2807(1)
_cell_angle_alpha                  90
_cell_angle_beta                   102.609(1)
_cell_angle_gamma                  90
_cell_volume                       1776.43(3)
_cell_formula_units_Z              4
_cell_measurement_reflns_used      24383
_cell_measurement_temperature      120.00(11)
_cell_measurement_theta_max        32.6950
_cell_measurement_theta_min        3.9600
_exptl_absorpt_coefficient_mu      0.851
_exptl_absorpt_correction_T_max    1.00000
_exptl_absorpt_correction_T_min    0.88949
_exptl_absorpt_correction_type     multi-scan
_exptl_absorpt_process_details
;
CrysAlisPro 1.171.41.99a (Rigaku Oxford Diffraction, 2021)
Empirical absorption correction using spherical harmonics,
implemented in SCALE3 ABSPACK scaling algorithm.
;
_exptl_crystal_colour              'translucent dark orange'
_exptl_crystal_density_diffrn      1.317
_exptl_crystal_description         block
_exptl_crystal_F_000               753.822
loop_
  _exptl_crystal_face_index_h
  _exptl_crystal_face_index_k
  _exptl_crystal_face_index_l
  _exptl_crystal_face_perp_dist
 0 1 0 0.1234
 1 0 1 0.1704
 1 2 1 0.1866
 -1 0 -1 0.1987
 -1 1 -1 0.2035
 0 -1 0 0.1218
 1 0 -1 0.0361
 -1 0 1 0.1131
 1 -1 -1 0.0592
 -1 1 1 0.0855
 -1 0 -2 0.1857
 1 0 2 0.1774
 -1 -2 1 0.1368
 -1 2 -2 0.1913

_exptl_crystal_recrystallization_method 
 'The material was recrystallised from a mixture of petroleum ether and dichloromethane  by slow evaporation'
_exptl_crystal_size_max            0.37
_exptl_crystal_size_mid            0.27
_exptl_crystal_size_min            0.14
loop_
  _exptl_oxdiff_crystal_face_indexfrac_h
  _exptl_oxdiff_crystal_face_indexfrac_k
  _exptl_oxdiff_crystal_face_indexfrac_l
  _exptl_oxdiff_crystal_face_x
  _exptl_oxdiff_crystal_face_y
  _exptl_oxdiff_crystal_face_z
 0.0000 1.0000 -0.0000 0.0200 0.0328 0.0074
 1.0000 -0.0000 1.0000 0.0073 0.0207 -0.1111
 1.0000 2.0000 1.0000 0.0472 0.0864 -0.0963
 -1.0000 0.0000 -1.0000 -0.0073 -0.0207 0.1111
 -1.0000 1.0000 -1.0000 0.0127 0.0121 0.1185
 -0.0000 -1.0000 0.0000 -0.0200 -0.0328 -0.0074
 1.0000 -0.0000 -1.0000 -0.0774 0.0474 -0.0010
 -1.0000 0.0000 1.0000 0.0774 -0.0474 0.0010
 1.0000 -1.0000 -1.0000 -0.0974 0.0145 -0.0084
 -1.0000 1.0000 1.0000 0.0974 -0.0145 0.0084
 -1.0000 0.0000 -2.0000 -0.0496 -0.0074 0.1662
 1.0000 -0.0000 2.0000 0.0496 0.0074 -0.1662
 -1.0000 -2.0000 1.0000 0.0375 -0.1130 -0.0139
 -1.0000 2.0000 -2.0000 -0.0097 0.0582 0.1810

_diffrn_reflns_av_R_equivalents    0.0358
_diffrn_reflns_av_unetI/netI       0.0231
_diffrn_reflns_Laue_measured_fraction_full  0.9978
_diffrn_reflns_Laue_measured_fraction_max  0.9540
_diffrn_reflns_limit_h_max         14
_diffrn_reflns_limit_h_min         -14
_diffrn_reflns_limit_k_max         27
_diffrn_reflns_limit_k_min         -27
_diffrn_reflns_limit_l_max         15
_diffrn_reflns_limit_l_min         -14
_diffrn_reflns_number              56276
_diffrn_reflns_point_group_measured_fraction_full  0.9978
_diffrn_reflns_point_group_measured_fraction_max  0.9540
_diffrn_reflns_theta_full          25.2417
_diffrn_reflns_theta_max           32.81
_diffrn_reflns_theta_min           3.44
_diffrn_ambient_environment        N~2~
_diffrn_ambient_temperature        120.00(11)
_diffrn_detector                   'CCD plate'
_diffrn_detector_area_resol_mean   8.0521
_diffrn_detector_type              Eos
_diffrn_measured_fraction_theta_full  0.9978
_diffrn_measured_fraction_theta_max  0.9540
_diffrn_measurement_details
;
List of Runs (angles in degrees, time in seconds):

  # Type    Start    End  Width  t~exp~   \w     \q     \k     \f   Frames
--------------------------------------------------------------------------
  1  \w    -70.00  10.00   1.00    5.00    --  -24.07 112.00 -75.00   80
  2  \w    -10.00  72.00   1.00    5.00    --   25.94-112.00-167.00   82
  3  \w    -96.00 -39.00   1.00    5.00    --  -24.07-178.00 150.00   57
  4  \w    -43.00  45.00   1.00    5.00    --  -24.07  38.00-150.00   88
  5  \w    -20.00  65.00   1.00    5.00    --   25.94 -99.00 -30.00   85
  6  \w    -20.00  65.00   1.00    5.00    --   25.94 -99.00   0.00   85
  7  \w    -20.00  65.00   1.00    5.00    --   25.94 -99.00-120.00   85
  8  \w    -20.00  65.00   1.00    5.00    --   25.94 -99.00  60.00   85
  9  \w      9.00  93.00   1.00    5.00    --   25.94  57.00 120.00   84
 10  \w      7.00  95.00   1.00    5.00    --   25.94  38.00-120.00   88
 11  \w    -43.00  45.00   1.00    5.00    --   25.94 -38.00  30.00   88
 12  \w      9.00  93.00   1.00    5.00    --   25.94  57.00  60.00   84
 13  \w      9.00  93.00   1.00    5.00    --   25.94  57.00-120.00   84
 14  \w      9.00  36.00   1.00    5.00    --   25.94  57.00-180.00   27
 15  \w      9.00  93.00   1.00    5.00    --   25.94  57.00 -30.00   84
;
_diffrn_measurement_device         'four-circle diffractometer'
_diffrn_measurement_device_type    'Rigaku Oxford Diffraction XCalibur'
_diffrn_measurement_method         '\w scans'
_diffrn_orient_matrix_type        
 'CrysAlisPro convention (1999,Acta A55,543-557)'
_diffrn_orient_matrix_UB_11        -0.0350925000
_diffrn_orient_matrix_UB_12        0.0199747000
_diffrn_orient_matrix_UB_13        0.0423472000
_diffrn_orient_matrix_UB_21        0.0340433000
_diffrn_orient_matrix_UB_22        0.0328235000
_diffrn_orient_matrix_UB_23        -0.0133076000
_diffrn_orient_matrix_UB_31        -0.0560455000
_diffrn_orient_matrix_UB_32        0.0074219000
_diffrn_orient_matrix_UB_33        -0.0550530000
_diffrn_radiation_monochromator    graphite
_diffrn_radiation_probe            x-ray
_diffrn_radiation_type             'Mo K\a'
_diffrn_radiation_wavelength       0.71073
_diffrn_source                     'fine-focus sealed X-ray tube'
_diffrn_source_current             40.0
_diffrn_source_type                'Enhance (Mo) X-ray Source'
_diffrn_source_voltage             50.0
_reflns_Friedel_coverage           0.0
_reflns_limit_h_max                14
_reflns_limit_h_min                -14
_reflns_limit_k_max                27
_reflns_limit_k_min                0
_reflns_limit_l_max                15
_reflns_limit_l_min                0
_reflns_number_gt                  5715
_reflns_number_total               6290
_reflns_threshold_expression       I>=2u(I)
_computing_cell_refinement         'CrysAlisPro 1.171.41.99a (Rigaku OD, 2021)'
_computing_data_collection         'CrysAlisPro 1.171.41.99a (Rigaku OD, 2021)'
_computing_data_reduction          'CrysAlisPro 1.171.41.99a (Rigaku OD, 2021)'
_computing_molecular_graphics      'Olex2 1.5-beta (Dolomanov et al., 2009)'
_computing_publication_material    'Olex2 1.5-beta (Dolomanov et al., 2009)'
_computing_structure_refinement   
 'olex2.refine 1.5-beta (Bourhis et al., 2015)'
_computing_structure_solution      'SHELXT 2018/2 (Sheldrick, 2018)'
_refine_diff_density_max           0.2621
_refine_diff_density_min           -0.2935
_refine_diff_density_rms           0.0646
_refine_ls_d_res_high              0.6558
_refine_ls_d_res_low               5.9192
_refine_ls_goodness_of_fit_ref     1.0799
_refine_ls_hydrogen_treatment      refall
_refine_ls_matrix_type             full
_refine_ls_number_constraints      0
_refine_ls_number_parameters       460
_refine_ls_number_reflns           6290
_refine_ls_number_restraints       0
_refine_ls_R_factor_all            0.0280
_refine_ls_R_factor_gt             0.0232
_refine_ls_restrained_S_all        1.0799
_refine_ls_shift/su_max            0.0007
_refine_ls_shift/su_mean           0.0001
_refine_ls_structure_factor_coef   Fsqd
_refine_ls_weighting_details      
 'w=1/[\s^2^(Fo^2^)+(0.0118P)^2^+0.2065P] where P=(Fo^2^+2Fc^2^)/3'
_refine_ls_weighting_scheme        calc
_refine_ls_wR_factor_gt            0.0389
_refine_ls_wR_factor_ref           0.0404
_refine_special_details
;
H atoms were identified from a difference map and freely refined.

The NoSpherA2 routine of Olex2 was used for final refinement and details are given elsewhere.

#===============================================================================
#>>> The Following Improvement and Query ALERTS were generated - (Acta-Mode) <<<
#===============================================================================
     Format: alert-number_ALERT_alert-type_alert-level text

351_ALERT_3_C Long   C-H (X0.96,N1.08A)  C13      - H13      .       1.11 Ang.
417_ALERT_2_C Short Inter D-H..H-D       H1       ..H1       .       2.13 Ang.
                                                  -x,1-y,-z  =      3_565 Check
906_ALERT_3_C Large K Value in the Analysis of Variance ......      2.199 Check
910_ALERT_3_C Missing # of FCF Reflection(s) Below Theta(Min).          7 Note

Not serious

#===============================================================================
;
_olex2_refinement_description
;
;
_atom_sites_solution_primary       dual
loop_
  _atom_site_label
  _atom_site_type_symbol
  _atom_site_fract_x
  _atom_site_fract_y
  _atom_site_fract_z
  _atom_site_U_iso_or_equiv
  _atom_site_adp_type
  _atom_site_occupancy
  _atom_site_refinement_flags_posn
 Fe1 Fe 0.114902(10) 0.346354(5) 0.256546(10) 0.01160(3) Uani 1.000000 .
 O1 O 0.08123(5) 0.52601(3) 0.12147(5) 0.01884(11) Uani 1.000000 .
 H1 H 0.0359(14) 0.4834(6) 0.1013(12) 0.054(4) Uani 1.000000 .
 C1 C 0.20863(7) 0.44843(3) 0.29441(7) 0.01217(12) Uani 1.000000 .
 C2 C 0.21833(7) 0.40786(4) 0.41555(7) 0.01491(13) Uani 1.000000 .
 H2 H 0.1756(11) 0.4237(5) 0.5006(9) 0.035(3) Uani 1.000000 .
 C3 C 0.29159(8) 0.34074(4) 0.40585(8) 0.01942(14) Uani 1.000000 .
 H3 H 0.3138(11) 0.2985(5) 0.4832(10) 0.047(3) Uani 1.000000 .
 C4 C 0.32726(8) 0.33906(4) 0.27893(8) 0.02071(15) Uani 1.000000 .
 H4 H 0.3801(11) 0.2951(6) 0.2386(12) 0.056(4) Uani 1.000000 .
 C5 C 0.27558(7) 0.40502(4) 0.20997(8) 0.01708(13) Uani 1.000000 .
 H5 H 0.2850(11) 0.4206(6) 0.1118(10) 0.043(3) Uani 1.000000 .
 C6 C -0.09812(8) 0.35658(4) 0.18263(8) 0.02138(15) Uani 1.000000 .
 H6 H -0.1573(11) 0.4069(5) 0.1730(12) 0.049(3) Uani 1.000000 .
 C7 C -0.07013(8) 0.30841(4) 0.29505(8) 0.02238(15) Uani 1.000000 .
 H7 H -0.1031(11) 0.3176(7) 0.3878(10) 0.054(3) Uani 1.000000 .
 C8 C 0.01272(8) 0.24900(4) 0.26489(8) 0.02095(15) Uani 1.000000 .
 H8 H 0.0532(11) 0.2037(6) 0.3304(11) 0.047(3) Uani 1.000000 .
 C9 C 0.03609(8) 0.26033(4) 0.13465(8) 0.01958(14) Uani 1.000000 .
 H9 H 0.0975(11) 0.2255(6) 0.0842(10) 0.045(3) Uani 1.000000 .
 C10 C -0.03217(8) 0.32698(4) 0.08374(8) 0.02001(15) Uani 1.000000 .
 H10 H -0.0330(12) 0.3513(6) -0.0124(10) 0.048(3) Uani 1.000000 .
 C11 C 0.03166(8) 0.53988(4) 0.33977(8) 0.01816(14) Uani 1.000000 .
 H11a H 0.0752(11) 0.5426(6) 0.4459(10) 0.042(3) Uani 1.000000 .
 H11b H -0.0487(10) 0.4982(6) 0.3219(11) 0.047(3) Uani 1.000000 .
 H11c H -0.0194(11) 0.5921(6) 0.3082(11) 0.047(3) Uani 1.000000 .
 C12 C 0.14421(7) 0.52365(4) 0.26119(7) 0.01271(12) Uani 1.000000 .
 C13 C 0.25423(7) 0.58713(4) 0.28418(7) 0.01353(12) Uani 1.000000 .
 H13 H 0.1930(10) 0.6367(5) 0.2437(10) 0.034(3) Uani 1.000000 .
 C14 C 0.31225(7) 0.60092(4) 0.43005(7) 0.01784(14) Uani 1.000000 .
 H14 H 0.3572(11) 0.5539(5) 0.4901(10) 0.046(3) Uani 1.000000 .
 C15 C 0.31598(9) 0.66667(5) 0.48807(10) 0.02768(18) Uani 1.000000 .
 H15a H 0.2730(12) 0.7152(6) 0.4325(12) 0.061(4) Uani 1.000000 .
 H15b H 0.3630(12) 0.6742(7) 0.5928(11) 0.057(4) Uani 1.000000 .
 C16 C 0.37282(7) 0.57849(4) 0.20633(7) 0.01519(13) Uani 1.000000 .
 H16 H 0.3310(10) 0.5449(5) 0.1169(9) 0.036(3) Uani 1.000000 .
 C17 C 0.41182(9) 0.65418(4) 0.15866(9) 0.02394(16) Uani 1.000000 .
 H17a H 0.3183(12) 0.6815(6) 0.1001(11) 0.053(3) Uani 1.000000 .
 H17b H 0.4471(11) 0.6895(6) 0.2457(10) 0.042(3) Uani 1.000000 .
 C18 C 0.52686(10) 0.64885(6) 0.07969(9) 0.0337(2) Uani 1.000000 .
 H18a H 0.5501(13) 0.7047(7) 0.0476(12) 0.067(4) Uani 1.000000 .
 H18b H 0.4879(12) 0.6176(7) -0.0122(11) 0.055(3) Uani 1.000000 .
 C19 C 0.65721(10) 0.61040(6) 0.16001(10) 0.0362(2) Uani 1.000000 .
 H19a H 0.7390(12) 0.6055(8) 0.1042(12) 0.074(4) Uani 1.000000 .
 H19b H 0.7008(13) 0.6430(7) 0.2481(12) 0.060(4) Uani 1.000000 .
 C20 C 0.61927(9) 0.53451(5) 0.20599(10) 0.03058(19) Uani 1.000000 .
 H20a H 0.7126(11) 0.5068(7) 0.2658(12) 0.057(4) Uani 1.000000 .
 H20b H 0.5844(11) 0.5000(7) 0.1186(11) 0.057(3) Uani 1.000000 .
 C21 C 0.50530(7) 0.54050(4) 0.28593(8) 0.01964(14) Uani 1.000000 .
 H21a H 0.4809(10) 0.4856(6) 0.3206(11) 0.042(3) Uani 1.000000 .
 H21b H 0.5477(10) 0.5724(6) 0.3752(9) 0.038(3) Uani 1.000000 .

loop_
  _atom_site_aniso_label
  _atom_site_aniso_U_11
  _atom_site_aniso_U_22
  _atom_site_aniso_U_33
  _atom_site_aniso_U_12
  _atom_site_aniso_U_13
  _atom_site_aniso_U_23
 Fe1 0.01296(5) 0.00963(4) 0.01183(5) -0.00053(3) 0.00188(3) -0.00039(3)
 O1 0.0194(3) 0.0176(3) 0.0162(2) -0.0044(2) -0.0033(2) 0.0044(2)
 H1 0.081(10) 0.024(7) 0.046(8) -0.031(7) -0.010(7) 0.003(6)
 C1 0.0119(3) 0.0110(3) 0.0131(3) -0.0003(2) 0.0016(2) -0.0005(2)
 C2 0.0168(3) 0.0133(3) 0.0130(3) 0.0010(2) -0.0003(2) 0.0004(2)
 H2 0.055(7) 0.043(7) 0.014(5) 0.009(5) 0.021(5) -0.010(5)
 C3 0.0184(3) 0.0139(3) 0.0228(4) 0.0030(3) -0.0026(3) 0.0017(3)
 H3 0.059(8) 0.029(6) 0.041(7) 0.008(5) -0.014(6) 0.029(5)
 C4 0.0162(3) 0.0147(3) 0.0315(4) 0.0028(2) 0.0060(3) -0.0045(3)
 H4 0.048(7) 0.039(7) 0.088(10) 0.028(6) 0.029(7) -0.011(6)
 C5 0.0174(3) 0.0152(3) 0.0202(4) -0.0022(2) 0.0078(3) -0.0028(3)
 H5 0.068(8) 0.042(7) 0.025(6) -0.009(6) 0.025(6) 0.001(5)
 C6 0.0162(3) 0.0190(4) 0.0264(4) -0.0004(3) -0.0010(3) -0.0039(3)
 H6 0.038(7) 0.021(6) 0.082(9) 0.019(5) 0.001(6) -0.007(6)
 C7 0.0194(3) 0.0273(4) 0.0215(4) -0.0069(3) 0.0069(3) -0.0031(3)
 H7 0.049(8) 0.092(10) 0.031(7) -0.008(7) 0.028(6) -0.006(6)
 C8 0.0243(4) 0.0155(3) 0.0217(4) -0.0061(3) 0.0021(3) 0.0026(3)
 H8 0.055(7) 0.035(7) 0.047(7) 0.003(6) -0.001(6) 0.024(6)
 C9 0.0239(4) 0.0148(3) 0.0192(3) -0.0029(3) 0.0028(3) -0.0042(3)
 H9 0.053(7) 0.040(7) 0.048(7) 0.009(6) 0.020(6) -0.022(6)
 C10 0.0236(4) 0.0186(3) 0.0152(3) -0.0038(3) -0.0015(3) -0.0003(3)
 H10 0.072(9) 0.050(8) 0.020(6) -0.002(6) 0.001(6) 0.020(5)
 C11 0.0144(3) 0.0147(3) 0.0259(4) 0.0016(3) 0.0055(3) 0.0003(3)
 H11a 0.041(7) 0.055(8) 0.027(7) -0.006(6) 0.002(5) -0.008(6)
 H11b 0.029(6) 0.040(7) 0.073(9) -0.015(5) 0.016(6) -0.007(6)
 H11c 0.047(7) 0.024(6) 0.073(9) 0.018(5) 0.021(6) 0.011(6)
 C12 0.0123(3) 0.0112(3) 0.0135(3) -0.0007(2) 0.0004(2) 0.0010(2)
 C13 0.0131(3) 0.0105(3) 0.0155(3) 0.0002(2) -0.0001(2) 0.0005(2)
 H13 0.034(6) 0.019(5) 0.047(7) 0.010(5) 0.004(5) 0.007(5)
 C14 0.0159(3) 0.0195(3) 0.0170(3) -0.0006(3) 0.0012(3) -0.0043(3)
 H14 0.059(8) 0.028(6) 0.043(7) 0.013(5) -0.005(6) 0.008(5)
 C15 0.0205(4) 0.0297(5) 0.0316(5) -0.0012(3) 0.0029(3) -0.0171(4)
 H15a 0.064(9) 0.031(7) 0.078(10) 0.022(6) -0.007(7) -0.004(7)
 H15b 0.048(8) 0.091(10) 0.029(7) -0.003(7) -0.001(6) -0.029(7)
 C16 0.0152(3) 0.0143(3) 0.0153(3) -0.0041(2) 0.0017(2) -0.0009(2)
 H16 0.044(6) 0.042(7) 0.020(6) -0.016(5) 0.006(5) -0.009(5)
 C17 0.0280(4) 0.0189(4) 0.0249(4) -0.0097(3) 0.0057(3) 0.0015(3)
 H17a 0.059(8) 0.049(8) 0.044(7) 0.003(6) -0.005(6) 0.024(6)
 H17b 0.063(8) 0.027(6) 0.040(7) -0.015(6) 0.017(6) -0.011(5)
 C18 0.0391(5) 0.0369(5) 0.0282(5) -0.0231(4) 0.0142(4) -0.0045(4)
 H18a 0.089(10) 0.057(9) 0.062(9) -0.039(8) 0.030(8) 0.003(7)
 H18b 0.063(8) 0.068(9) 0.032(7) -0.014(7) 0.008(6) -0.011(7)
 C19 0.0250(4) 0.0550(6) 0.0324(5) -0.0201(4) 0.0147(4) -0.0178(4)
 H19a 0.051(8) 0.117(12) 0.070(9) -0.035(8) 0.047(7) -0.041(8)
 H19b 0.065(9) 0.062(9) 0.048(8) -0.026(7) 0.002(7) -0.029(7)
 C20 0.0171(4) 0.0416(5) 0.0334(5) -0.0030(3) 0.0064(3) -0.0171(4)
 H20a 0.021(6) 0.077(9) 0.067(9) 0.008(6) -0.002(6) -0.003(7)
 H20b 0.052(8) 0.065(9) 0.053(8) -0.010(6) 0.011(6) -0.035(7)
 C21 0.0135(3) 0.0216(4) 0.0226(4) -0.0009(3) 0.0013(3) -0.0042(3)
 H21a 0.039(7) 0.026(6) 0.059(8) 0.001(5) 0.007(6) 0.010(6)
 H21b 0.030(6) 0.051(7) 0.028(6) -0.011(5) -0.004(5) -0.016(5)

loop_
  _geom_bond_atom_site_label_1
  _geom_bond_atom_site_label_2
  _geom_bond_distance
  _geom_bond_site_symmetry_2
  _geom_bond_publ_flag
 Fe1 C1 2.0630(6) . ?
 Fe1 C2 2.0529(7) . ?
 Fe1 C3 2.0470(7) . ?
 Fe1 C4 2.0414(7) . ?
 Fe1 C5 2.0377(7) . ?
 Fe1 C6 2.0625(7) . ?
 Fe1 C7 2.0520(8) . ?
 Fe1 C8 2.0381(7) . ?
 Fe1 C9 2.0426(7) . ?
 Fe1 C10 2.0567(7) . ?
 O1 H1 0.891(11) . ?
 O1 C12 1.4346(8) . ?
 C1 C2 1.4314(9) . ?
 C1 C5 1.4312(10) . ?
 C1 C12 1.5089(9) . ?
 C2 H2 1.086(8) . ?
 C2 C3 1.4259(10) . ?
 C3 H3 1.091(9) . ?
 C3 C4 1.4225(11) . ?
 C4 H4 1.079(9) . ?
 C4 C5 1.4248(10) . ?
 C5 H5 1.072(9) . ?
 C6 H6 1.073(9) . ?
 C6 C7 1.4263(11) . ?
 C6 C10 1.4221(11) . ?
 C7 H7 1.084(10) . ?
 C7 C8 1.4213(11) . ?
 C8 H8 1.081(9) . ?
 C8 C9 1.4215(11) . ?
 C9 H9 1.079(9) . ?
 C9 C10 1.4230(10) . ?
 C10 H10 1.081(9) . ?
 C11 H11a 1.083(10) . ?
 C11 H11b 1.075(10) . ?
 C11 H11c 1.086(10) . ?
 C11 C12 1.5286(10) . ?
 C12 C13 1.5569(9) . ?
 C13 H13 1.109(9) . ?
 C13 C14 1.5038(10) . ?
 C13 C16 1.5533(10) . ?
 C14 H14 1.088(9) . ?
 C14 C15 1.3293(11) . ?
 C15 H15a 1.083(11) . ?
 C15 H15b 1.083(10) . ?
 C16 H16 1.104(9) . ?
 C16 C17 1.5324(10) . ?
 C16 C21 1.5352(10) . ?
 C17 H17a 1.097(11) . ?
 C17 H17b 1.093(10) . ?
 C17 C18 1.5266(13) . ?
 C18 H18a 1.104(11) . ?
 C18 H18b 1.096(11) . ?
 C18 C19 1.5266(15) . ?
 C19 H19a 1.084(11) . ?
 C19 H19b 1.088(10) . ?
 C19 C20 1.5259(14) . ?
 C20 H20a 1.103(11) . ?
 C20 H20b 1.087(10) . ?
 C20 C21 1.5254(11) . ?
 C21 H21a 1.101(10) . ?
 C21 H21b 1.088(9) . ?

loop_
  _geom_angle_atom_site_label_1
  _geom_angle_atom_site_label_2
  _geom_angle_atom_site_label_3
  _geom_angle
  _geom_angle_site_symmetry_1
  _geom_angle_site_symmetry_3
  _geom_angle_publ_flag
 C2 Fe1 C1 40.70(3) . . ?
 C3 Fe1 C1 68.66(3) . . ?
 C3 Fe1 C2 40.70(3) . . ?
 C4 Fe1 C1 68.80(3) . . ?
 C4 Fe1 C2 68.52(3) . . ?
 C4 Fe1 C3 40.72(3) . . ?
 C5 Fe1 C1 40.85(3) . . ?
 C5 Fe1 C2 68.49(3) . . ?
 C5 Fe1 C3 68.60(3) . . ?
 C5 Fe1 C4 40.89(3) . . ?
 C6 Fe1 C1 111.08(3) . . ?
 C6 Fe1 C2 121.77(3) . . ?
 C6 Fe1 C3 154.02(3) . . ?
 C6 Fe1 C4 165.14(3) . . ?
 C6 Fe1 C5 129.34(3) . . ?
 C7 Fe1 C1 129.61(3) . . ?
 C7 Fe1 C2 109.25(3) . . ?
 C7 Fe1 C3 118.24(3) . . ?
 C7 Fe1 C4 150.84(3) . . ?
 C7 Fe1 C5 167.58(3) . . ?
 C7 Fe1 C6 40.56(3) . . ?
 C8 Fe1 C1 165.82(3) . . ?
 C8 Fe1 C2 126.65(3) . . ?
 C8 Fe1 C3 105.43(3) . . ?
 C8 Fe1 C4 115.75(3) . . ?
 C8 Fe1 C5 150.59(3) . . ?
 C8 Fe1 C6 68.22(3) . . ?
 C8 Fe1 C7 40.67(3) . . ?
 C9 Fe1 C1 153.18(3) . . ?
 C9 Fe1 C2 163.14(3) . . ?
 C9 Fe1 C3 124.43(3) . . ?
 C9 Fe1 C4 104.92(3) . . ?
 C9 Fe1 C5 117.42(3) . . ?
 C9 Fe1 C6 68.13(3) . . ?
 C9 Fe1 C7 68.44(3) . . ?
 C9 Fe1 C8 40.77(3) . . ?
 C10 Fe1 C1 120.92(3) . . ?
 C10 Fe1 C2 155.53(3) . . ?
 C10 Fe1 C3 162.77(3) . . ?
 C10 Fe1 C4 125.99(3) . . ?
 C10 Fe1 C5 108.36(3) . . ?
 C10 Fe1 C6 40.39(3) . . ?
 C10 Fe1 C7 68.31(3) . . ?
 C10 Fe1 C8 68.42(3) . . ?
 C10 Fe1 C9 40.62(3) . . ?
 C12 O1 H1 106.9(8) . . ?
 C2 C1 Fe1 69.27(4) . . ?
 C5 C1 Fe1 68.63(4) . . ?
 C5 C1 C2 107.05(6) . . ?
 C12 C1 Fe1 128.40(4) . . ?
 C12 C1 C2 127.30(6) . . ?
 C12 C1 C5 125.63(6) . . ?
 C1 C2 Fe1 70.03(4) . . ?
 H2 C2 Fe1 125.1(5) . . ?
 H2 C2 C1 126.9(5) . . ?
 C3 C2 Fe1 69.43(4) . . ?
 C3 C2 C1 108.43(6) . . ?
 C3 C2 H2 124.7(5) . . ?
 C2 C3 Fe1 69.87(4) . . ?
 H3 C3 Fe1 125.6(5) . . ?
 H3 C3 C2 124.8(6) . . ?
 C4 C3 Fe1 69.43(4) . . ?
 C4 C3 C2 108.04(6) . . ?
 C4 C3 H3 127.2(6) . . ?
 C3 C4 Fe1 69.85(4) . . ?
 H4 C4 Fe1 124.3(6) . . ?
 H4 C4 C3 127.0(6) . . ?
 C5 C4 Fe1 69.42(4) . . ?
 C5 C4 C3 107.90(6) . . ?
 C5 C4 H4 125.1(6) . . ?
 C1 C5 Fe1 70.52(4) . . ?
 C4 C5 Fe1 69.70(4) . . ?
 C4 C5 C1 108.57(7) . . ?
 H5 C5 Fe1 126.0(6) . . ?
 H5 C5 C1 124.9(6) . . ?
 H5 C5 C4 126.6(6) . . ?
 H6 C6 Fe1 126.2(6) . . ?
 C7 C6 Fe1 69.32(4) . . ?
 C7 C6 H6 126.8(7) . . ?
 C10 C6 Fe1 69.58(4) . . ?
 C10 C6 H6 125.0(7) . . ?
 C10 C6 C7 108.17(7) . . ?
 C6 C7 Fe1 70.11(4) . . ?
 H7 C7 Fe1 124.2(6) . . ?
 H7 C7 C6 125.3(7) . . ?
 C8 C7 Fe1 69.14(4) . . ?
 C8 C7 C6 107.72(7) . . ?
 C8 C7 H7 126.9(7) . . ?
 C7 C8 Fe1 70.19(4) . . ?
 H8 C8 Fe1 124.6(6) . . ?
 H8 C8 C7 126.0(6) . . ?
 C9 C8 Fe1 69.78(4) . . ?
 C9 C8 C7 108.20(7) . . ?
 C9 C8 H8 125.8(6) . . ?
 C8 C9 Fe1 69.45(4) . . ?
 H9 C9 Fe1 124.5(6) . . ?
 H9 C9 C8 126.1(6) . . ?
 C10 C9 Fe1 70.22(4) . . ?
 C10 C9 C8 108.07(7) . . ?
 C10 C9 H9 125.8(6) . . ?
 C6 C10 Fe1 70.02(4) . . ?
 C9 C10 Fe1 69.16(4) . . ?
 C9 C10 C6 107.84(7) . . ?
 H10 C10 Fe1 125.8(6) . . ?
 H10 C10 C6 125.9(6) . . ?
 H10 C10 C9 126.3(6) . . ?
 H11b C11 H11a 108.5(8) . . ?
 H11c C11 H11a 108.3(8) . . ?
 H11c C11 H11b 106.8(8) . . ?
 C12 C11 H11a 111.8(6) . . ?
 C12 C11 H11b 110.9(6) . . ?
 C12 C11 H11c 110.3(6) . . ?
 C1 C12 O1 108.67(5) . . ?
 C11 C12 O1 108.82(5) . . ?
 C11 C12 C1 111.53(6) . . ?
 C13 C12 O1 105.13(5) . . ?
 C13 C12 C1 113.14(5) . . ?
 C13 C12 C11 109.28(6) . . ?
 H13 C13 C12 104.1(5) . . ?
 C14 C13 C12 111.82(6) . . ?
 C14 C13 H13 107.2(5) . . ?
 C16 C13 C12 114.54(5) . . ?
 C16 C13 H13 106.9(5) . . ?
 C16 C13 C14 111.67(6) . . ?
 H14 C14 C13 117.0(5) . . ?
 C15 C14 C13 124.33(8) . . ?
 C15 C14 H14 118.7(5) . . ?
 H15a C15 C14 121.4(6) . . ?
 H15b C15 C14 121.6(7) . . ?
 H15b C15 H15a 117.0(9) . . ?
 H16 C16 C13 107.6(5) . . ?
 C17 C16 C13 109.88(6) . . ?
 C17 C16 H16 107.4(5) . . ?
 C21 C16 C13 114.05(6) . . ?
 C21 C16 H16 108.2(5) . . ?
 C21 C16 C17 109.41(6) . . ?
 H17a C17 C16 110.1(6) . . ?
 H17b C17 C16 108.6(5) . . ?
 H17b C17 H17a 105.1(8) . . ?
 C18 C17 C16 112.14(7) . . ?
 C18 C17 H17a 111.0(6) . . ?
 C18 C17 H17b 109.6(6) . . ?
 H18a C18 C17 109.0(7) . . ?
 H18b C18 C17 109.5(6) . . ?
 H18b C18 H18a 105.7(9) . . ?
 C19 C18 C17 111.44(8) . . ?
 C19 C18 H18a 112.2(7) . . ?
 C19 C18 H18b 108.8(7) . . ?
 H19a C19 C18 112.0(8) . . ?
 H19b C19 C18 109.3(7) . . ?
 H19b C19 H19a 106.6(9) . . ?
 C20 C19 C18 110.40(7) . . ?
 C20 C19 H19a 110.3(8) . . ?
 C20 C19 H19b 108.0(7) . . ?
 H20a C20 C19 110.8(6) . . ?
 H20b C20 C19 108.4(7) . . ?
 H20b C20 H20a 105.7(9) . . ?
 C21 C20 C19 110.99(7) . . ?
 C21 C20 H20a 110.1(6) . . ?
 C21 C20 H20b 110.6(6) . . ?
 C20 C21 C16 111.99(7) . . ?
 H21a C21 C16 111.1(5) . . ?
 H21a C21 C20 110.2(6) . . ?
 H21b C21 C16 109.4(5) . . ?
 H21b C21 C20 107.7(5) . . ?
 H21b C21 H21a 106.1(8) . . ?

loop_
  _geom_torsion_atom_site_label_1
  _geom_torsion_atom_site_label_2
  _geom_torsion_atom_site_label_3
  _geom_torsion_atom_site_label_4
  _geom_torsion
  _geom_torsion_site_symmetry_1
  _geom_torsion_site_symmetry_2
  _geom_torsion_site_symmetry_3
  _geom_torsion_site_symmetry_4
  _geom_torsion_publ_flag
 Fe1 C1 C2 C3 58.99(4) . . . . ?
 Fe1 C1 C5 C4 -59.53(4) . . . . ?
 Fe1 C1 C12 O1 -53.96(6) . . . . ?
 Fe1 C1 C12 C11 66.00(6) . . . . ?
 Fe1 C1 C12 C13 -170.33(6) . . . . ?
 Fe1 C2 C1 C5 -58.42(4) . . . . ?
 Fe1 C2 C1 C12 123.13(4) . . . . ?
 Fe1 C2 C3 C4 59.14(5) . . . . ?
 Fe1 C3 C2 C1 -59.36(4) . . . . ?
 Fe1 C3 C4 C5 59.20(4) . . . . ?
 Fe1 C4 C3 C2 -59.42(4) . . . . ?
 Fe1 C4 C5 C1 60.04(4) . . . . ?
 Fe1 C5 C1 C2 58.83(4) . . . . ?
 Fe1 C5 C1 C12 -122.69(4) . . . . ?
 Fe1 C5 C4 C3 -59.47(5) . . . . ?
 Fe1 C6 C7 C8 -59.13(5) . . . . ?
 Fe1 C6 C10 C9 59.02(5) . . . . ?
 Fe1 C7 C6 C10 58.92(5) . . . . ?
 Fe1 C7 C8 C9 -59.66(5) . . . . ?
 Fe1 C8 C7 C6 59.74(5) . . . . ?
 Fe1 C8 C9 C10 -59.83(5) . . . . ?
 Fe1 C9 C8 C7 59.92(5) . . . . ?
 Fe1 C9 C10 C6 -59.57(5) . . . . ?
 Fe1 C10 C6 C7 -58.76(5) . . . . ?
 Fe1 C10 C9 C8 59.35(5) . . . . ?
 O1 C12 C1 C2 -146.03(5) . . . . ?
 O1 C12 C1 C5 35.80(7) . . . . ?
 O1 C12 C13 C14 169.96(5) . . . . ?
 O1 C12 C13 C16 -61.71(6) . . . . ?
 C1 C2 C3 C4 -0.22(6) . . . . ?
 C1 C5 C4 C3 0.57(6) . . . . ?
 C1 C12 C13 C14 -71.60(6) . . . . ?
 C1 C12 C13 C16 56.73(6) . . . . ?
 C2 C3 C4 C5 -0.22(6) . . . . ?
 C6 C7 C8 C9 0.08(7) . . . . ?
 C6 C10 C9 C8 -0.22(7) . . . . ?
 C7 C8 C9 C10 0.09(7) . . . . ?
 C11 C12 C13 C14 53.31(6) . . . . ?
 C11 C12 C13 C16 -178.37(5) . . . . ?
 C12 C13 C14 C15 -127.91(7) . . . . ?
 C12 C13 C16 C17 143.00(6) . . . . ?
 C12 C13 C16 C21 -93.74(6) . . . . ?
 C13 C16 C17 C18 -179.23(6) . . . . ?
 C13 C16 C21 C20 -179.06(6) . . . . ?
 C16 C17 C18 C19 -55.93(8) . . . . ?
 C16 C21 C20 C19 57.14(7) . . . . ?
 C17 C18 C19 C20 55.67(8) . . . . ?
 C18 C19 C20 C21 -56.20(8) . . . . ?

loop_
  _diffrn_refln_index_h
  _diffrn_refln_index_k
  _diffrn_refln_index_l
  _diffrn_refln_intensity_net
  _diffrn_refln_intensity_u
 0 0 2 8244.03 29.22
 0 0 2 9999 34.27
 0 0 3 0.68 0.5
 0 0 -3 0.14 0.5
 0 0 3 1.08 0.63
 0 0 -3 0.36 0.46
 0 0 3 0.75 0.6
 0 0 3 0.93 0.6
 0 0 -3 0.75 0.55
 0 0 -3 0.41 0.41
 0 0 3 1.45 0.71
 0 0 3 0.63 0.43
 0 0 -3 2.44 0.63
 0 0 3 -0.21 0.43
 0 0 4 1320.7 15.14
 0 0 -4 1309.73 15.34
 0 0 -4 1274.12 16.51
 0 0 4 1316.25 16.86
 0 0 -4 1273.67 13.8
 0 0 4 1301.66 13.53
 0 0 -4 1319.34 15.78
 0 0 -4 1295.87 17.58
 0 0 -5 0.08 0.76
 0 0 5 -0.76 0.67
 0 0 5 0.42 0.51
 0 0 -5 -0.43 0.75
 0 0 -5 -0.36 1.02
 0 0 -6 1538.16 22.41
 0 0 6 1493.12 22.51
 0 0 6 1526.97 17.99
 0 0 -6 1531.35 21.4
 0 0 -6 1496.11 23.77
 0 0 -7 -0.96 0.86
 0 0 7 -0.4 0.97
 0 0 7 -0.13 0.62
 0 0 -7 -0.3 0.7
 0 0 -7 0.86 1.07
 0 0 -8 288.62 11.56
 0 0 8 286.43 11.64
 0 0 8 284.2 9.04
 0 0 -8 273.75 10.64
 0 0 -8 293.87 12.5
 0 0 -9 -0.67 1.61
 0 0 9 0.96 1.55
 0 0 9 0.66 0.94
 0 0 -9 -0.91 1.02
 0 0 -9 0.09 1.46
 0 0 -10 22.82 4
 0 0 10 20.96 3.66
 0 0 10 21.25 3.74
 0 0 10 27.57 3.24
 0 0 -10 15.2 3.4
 0 0 -10 28.38 4.04
 0 0 -11 2.95 2.2
 0 0 -11 -0.95 1.38
 0 0 11 -0.32 1.54
 0 0 11 -0.49 1.29
 0 0 -11 -0.72 1.4
 0 0 12 104.25 9.21
 0 0 -12 100.74 8.28
 0 0 -12 92.71 8.67
 0 0 -12 87.98 9.11
 0 0 -13 1.34 2.61
 0 0 -13 -1.45 2.34
 0 0 13 2.54 2.03
 0 0 -14 3.57 2.37
 0 0 14 4 2.89
 0 0 -14 3.44 2.48
 0 -1 -2 284.49 5.49
 0 1 -2 266.19 5.32
 0 -1 -2 271.9 5.09
 0 1 2 278.27 5.07
 0 -1 2 277.38 5.4
 0 -1 -2 255.05 5.44
 0 1 2 277.88 5.43
 0 1 -2 270.93 3.27
 0 1 -2 288.09 5.12
 0 -1 2 281.85 3.22
 0 -1 2 279.49 5.13
 0 -1 -2 268.06 5.59
 0 1 2 299.33 5.73
 0 -1 2 282.88 5.62
 0 1 -2 286.21 5.69
 0 1 2 264.1 5.32
 0 1 2 268.65 3.94
 0 -1 2 261.22 4.87
 0 -1 -2 264.71 3.92
 0 1 2 279.22 3.9
 0 -1 2 273.06 5.78
 0 1 -2 281.52 5.09
 0 1 -2 281.63 5.73
 0 -1 2 280.13 4.66
 0 1 -2 260.81 4.57
 0 1 2 278.64 5.42
 0 -1 -2 264.14 5.32
 0 1 -3 159.97 5
 0 -1 3 165.48 5.08
 0 1 3 157.39 4.58
 0 -1 -3 151.62 4.91
 0 -1 3 151.14 4.57
 0 -1 -3 150.39 4.57
 0 1 3 138.76 4.79
 0 -1 3 163.43 4.75
 0 -1 3 162.02 2.54
 0 1 -3 155.42 2.59
 0 1 -3 156.17 5.21
 0 -1 -3 161.18 5.34
 0 1 3 163.61 5.06
 0 1 3 148.7 3.79
 0 1 3 149.77 3.67
 0 1 -3 154.99 5.25
 0 -1 3 149.36 4.38
 0 -1 -3 152.94 3.81
 0 1 -3 149.22 4.5
 0 -1 -3 153.31 4.9
 0 1 3 161.78 4.85
 0 -1 3 140.87 4.37
 0 1 -3 160.68 4.49
 0 1 -4 138.39 5.44
 0 -1 -4 130.18 4.92
 0 -1 4 130.86 4.89
 0 -1 -4 134.26 5.33
 0 1 4 140.33 4.95
 0 -1 4 130.03 5.44
 0 1 4 142.67 5.58
 0 -1 4 140.01 2.34
 0 1 -4 136.21 5.81
 0 -1 -4 141.05 5.83
 0 1 -4 146.52 5.03
 0 -1 -4 138.95 5.34
 0 -1 -4 127.88 4.18
 0 -1 4 132.53 4.62
 0 1 4 137.92 4.12
 0 1 4 137.24 4.31
 0 -1 -5 205.02 6.85
 0 -1 -5 206.54 7.48
 0 1 -5 197.58 7.3
 0 1 5 201.01 7.45
 0 -1 5 194.24 7.45
 0 -1 5 195.51 6.26
 0 1 5 201.3 5.68
 0 1 -5 197.64 6.62
 0 -1 -5 204.2 7.27
 0 1 -5 205.94 7.92
 0 -1 -5 197.5 7.81
 0 -1 -6 67.22 4.69
 0 -1 -6 79.42 4.72
 0 1 -6 75.5 4.98
 0 -1 6 72.31 5.01
 0 1 6 72.44 4.98
 0 1 6 70.13 3.72
 0 -1 6 77.48 4.26
 0 -1 -6 70.64 4.82
 0 1 -6 64.25 4.25
 0 -1 -6 72.61 5.28
 0 1 -6 73.16 5.24
 0 1 -7 237.63 9.65
 0 -1 -7 233.58 9.58
 0 -1 -7 248.01 10.59
 0 1 -7 245.36 10.49
 0 -1 7 259.95 10.22
 0 1 7 245.47 9.93
 0 -1 7 251.7 8.28
 0 1 7 232.92 7.39
 0 -1 -7 233.76 9.36
 0 1 -7 236.65 8.84
 0 -1 -8 148.49 8.27
 0 1 -8 154.18 8.47
 0 -1 -8 139.08 8.62
 0 1 -8 152.16 9.05
 0 -1 8 154.12 8.59
 0 1 8 157.83 8.56
 0 1 8 143.81 8.35
 0 1 8 156.09 6.49
 0 -1 8 154.76 6.95
 0 1 -8 147.59 7.52
 0 -1 -8 134.42 7.64
 0 1 -9 43.63 4.87
 0 -1 -9 33.89 4.27
 0 -1 9 41.04 4.97
 0 1 9 36.86 3.4
 0 -1 9 45.31 4.04
 0 1 9 42.2 4.97
 0 -1 -9 36.81 4.34
 0 1 -9 46.09 4.66
 0 -1 -9 32.04 4.57
 0 1 -9 34.04 4.76
 0 -1 -10 26.59 4.21
 0 1 -10 29.75 4.27
 0 -1 10 25.52 4.03
 0 1 10 30.63 3.3
 0 1 10 24.32 3.93
 0 -1 10 35.81 3.82
 0 -1 -10 29.03 4.12
 0 1 -10 26.77 3.7
 0 -1 -10 34.69 5.21
 0 1 -10 31.71 4.95
 0 -1 -11 21.5 3.93
 0 1 -11 31.31 4.86
 0 -1 11 31.25 4.92
 0 1 11 22.32 4.23
 0 -1 11 27.97 4.69
 0 -1 11 30.7 3.76
 0 -1 -11 31.49 5.41
 0 1 -11 23.36 4.57
 0 1 -11 31.31 4.56
 0 -1 -11 33.21 4.77
 0 1 -12 23.86 5.05
 0 -1 -12 30.78 5.69
 0 -1 -12 33.07 4.98
 0 1 -12 32.94 4.66
 0 1 12 30.29 5.17
 0 -1 12 28.92 4.91
 0 1 -12 32.36 5.03
 0 -1 -12 32.03 5.28
 0 1 13 94.35 9.28
 0 -1 13 80.87 8.48
 0 1 -13 86.14 9.57
 0 -1 -13 88.97 9.68
 0 1 -13 82.57 8.59
 0 -1 -13 88.78 8.85
 0 -1 -13 88.88 8.33
 0 -1 -14 39.11 6.28
 0 1 -14 44.2 6.75
 0 1 14 42.13 6.59
 0 -1 14 35.24 5.95
 0 -1 -14 51.63 7.89
 0 1 -14 38.11 6.66
 0 -2 2 185.09 4.8
 0 -2 -2 188.13 4.52
 0 2 -2 190.55 4.8
 0 -2 -2 200.38 4.79
 0 2 2 202.41 4.71
 0 2 -2 195.32 4.7
 0 -2 2 188.59 4.57
 0 -2 2 189.8 3.01
 0 2 -2 188.88 4.49
 0 2 -2 183.88 3.55
 0 2 2 195.13 3
 0 -2 2 188.09 3.54
 0 -2 -2 193.13 2.97
 0 2 2 187.16 4.73
 0 -2 -2 187.47 4.69
 0 2 2 188.07 4.86
 0 -2 2 148.84 4.44
 0 -2 -2 194.21 4.97
 0 -2 2 192.43 4.96
 0 -2 2 183.65 4.57
 0 -2 -2 184.82 3.09
 0 2 -2 183.07 4.8
 0 2 -2 184.63 4.66
 0 -2 -2 194.21 4.96
 0 -2 2 193.3 3.7
 0 2 -2 182.91 3.58
 0 -2 -3 1359.38 14.28
 0 -2 -3 1376.39 15.2
 0 2 -3 1414.16 15.32
 0 2 3 1419.62 14.16
 0 -2 -3 1415.57 15.83
 0 2 -3 1422.62 15.69
 0 -2 3 1435.03 11.16
 0 2 -3 1353.08 14.26
 0 -2 3 1368.56 9.92
 0 2 3 1417.3 7.47
 0 -2 -3 1403.5 7.4
 0 2 -3 1384.55 10.16
 0 2 3 1416.38 10.44
 0 2 3 1350.53 15.59
 0 2 -3 1420.84 15.96
 0 2 3 1387.92 10.43
 0 -2 -3 1363.19 10.62
 0 -2 3 1389.51 14.27
 0 -2 -3 1371.9 15.41
 0 2 -3 1333.73 12.56
 0 -2 3 1397.16 12.56
 0 -2 -4 124.09 5.23
 0 2 -4 125.77 5.23
 0 -2 -4 123.57 4.94
 0 -2 -4 122.62 5.43
 0 2 -4 122.75 5.49
 0 -2 4 120.16 4
 0 2 -4 127.6 3.14
 0 -2 4 123.37 2.99
 0 2 -4 118.02 4.74
 0 2 4 125.47 3.82
 0 2 4 124.78 5.5
 0 -2 -4 117 3.78
 0 2 -4 127.21 5.5
 0 -2 4 119.98 4.71
 0 2 4 129.24 3.75
 0 -2 4 125.58 4.46
 0 2 -4 125.68 4.46
 0 -2 -4 129.94 5.4
 0 2 -5 1015.85 16.63
 0 -2 -5 1047.43 15.77
 0 -2 -5 1051.86 16.99
 0 -2 -5 1026.54 17.63
 0 2 -5 1061.33 18.09
 0 -2 5 1050.93 17.48
 0 -2 5 1037.48 8.51
 0 2 5 1028.26 12.65
 0 2 5 1059.55 17.58
 0 -2 5 1038.23 15.06
 0 2 5 1015.94 12.23
 0 -2 -5 1050.63 16.93
 0 2 -5 1018.33 14.53
 0 2 -6 125.12 6.41
 0 -2 -6 119.66 5.83
 0 -2 -6 113.29 6.17
 0 2 -6 118.43 6.65
 0 -2 -6 115.31 6.66
 0 -2 6 120.58 6.49
 0 2 6 118.58 6.53
 0 -2 6 115.8 5.54
 0 2 6 119.69 4.6
 0 -2 -6 108.53 6.08
 0 2 -6 118 5.55
 0 -2 -7 726.91 17.05
 0 -2 -7 698.66 15.31
 0 2 -7 716.5 16.86
 0 -2 -7 735.01 18.2
 0 2 -7 724.35 18.15
 0 -2 7 747.86 17.68
 0 2 7 729.54 17.39
 0 2 7 758.09 12.65
 0 -2 7 728.6 14.64
 0 -2 -7 730.58 16.79
 0 2 -7 715.75 15
 0 -2 -8 77.45 5.54
 0 2 -8 80.67 6.26
 0 -2 -8 78.5 6.06
 0 2 -8 78.25 6.49
 0 -2 -8 73.95 6.34
 0 -2 8 78.36 6.23
 0 2 8 79.11 6.32
 0 2 8 82.08 4.56
 0 -2 8 79.51 5.2
 0 2 -8 79.04 5.41
 0 -2 -8 79.61 6.1
 0 -2 -9 63.47 5.93
 0 2 -9 67.58 6.04
 0 2 -9 71.34 6.87
 0 -2 -9 49.98 5.77
 0 -2 9 71.66 6.37
 0 2 9 56.74 5.67
 0 2 9 66.25 4.35
 0 -2 9 60.6 4.83
 0 2 -9 65.73 5.34
 0 -2 -9 58.97 5.58
 0 -2 -10 76 6.96
 0 2 -10 78.27 6.98
 0 -2 -10 72.6 7.43
 0 2 -10 75.76 7.39
 0 -2 10 67.42 6.54
 0 2 10 73.81 7
 0 2 10 69.33 4.69
 0 -2 10 73.88 5.59
 0 -2 -10 88.2 7.24
 0 2 -10 70.39 5.87
 0 -2 -11 61.78 6.85
 0 2 -11 72.38 7.25
 0 2 -11 57.81 6.99
 0 -2 -11 52.39 6.86
 0 -2 11 64.89 6.99
 0 2 11 63.57 6.85
 0 -2 11 68.2 5.64
 0 2 -11 70.9 6.21
 0 -2 -11 55.64 6.07
 0 -2 12 84.36 8.37
 0 -2 -12 79.14 8.79
 0 2 -12 71.98 8.43
 0 -2 -12 73.35 7.41
 0 -2 -12 75.9 7.85
 0 2 -12 63.96 7.02
 0 2 12 82.75 8.21
 0 -2 12 77.18 7.76
 0 -2 -13 110.28 10.9
 0 2 -13 134.06 11.9
 0 2 13 122.78 10.59
 0 -2 13 130.37 10.69
 0 -2 -13 116.65 9.75
 0 2 -13 123.87 10.5
 0 -2 -13 121.73 10.35
 0 2 14 20.11 4.61
 0 2 -14 17 5.27
 0 -2 -14 18.5 5.02
 0 -2 14 16.65 4.25
 0 -2 -14 15.33 3.93
 0 2 -14 17.24 4.11
 0 2 14 14.56 4.21
 0 -3 0 1.88 0.54
 0 -3 0 1.99 0.46
 0 3 1 1.28 0.3
 0 3 -1 0.61 0.32
 0 -3 -1 0.67 0.22
 0 -3 1 0.67 0.29
 0 -3 1 0.67 0.36
 0 -3 -1 0.11 0.38
 0 3 -1 0.13 0.44
 0 3 1 0.42 0.39
 0 3 1 0.24 0.29
 0 -3 -1 1.44 0.53
 0 -3 1 0.78 0.45
 0 3 -1 0.39 0.35
 0 -3 -1 0.48 0.36
 0 -3 1 0.83 0.42
 0 3 1 0.7 0.43
 0 -3 1 0.28 0.36
 0 -3 1 0.28 0.36
 0 -3 1 0.33 0.37
 0 3 -1 1.23 0.45
 0 -3 2 206.39 4.79
 0 -3 -2 202.58 4.84
 0 3 2 202.34 4.8
 0 3 -2 200.82 4.82
 0 -3 2 215.09 5.46
 0 -3 2 180.84 3.86
 0 3 2 204.59 5.54
 0 -3 -2 216.45 4
 0 -3 2 207.47 4.48
 0 3 -2 200.32 4.43
 0 3 2 207.15 3.96
 0 -3 -2 193.7 5.18
 0 -3 -2 209.43 5.46
 0 3 2 209.34 5.51
 0 -3 2 207.05 5.17
 0 3 -2 208.2 5.08
 0 -3 2 199.61 5.24
 0 3 -2 198.49 5.31
 0 -3 2 205.99 5.36
 0 3 -2 210.49 5.35
 0 -3 2 214.55 5.5
 0 3 -3 164.15 5.49
 0 -3 -3 159.33 5.22
 0 -3 -3 166.91 5.47
 0 3 -3 157.41 5.29
 0 -3 3 167.4 3.48
 0 -3 3 164.2 4.07
 0 3 -3 166.34 4.16
 0 3 3 163.61 5.8
 0 -3 -3 166.05 3.38
 0 3 -3 167.99 5.25
 0 3 3 169.25 3.43
 0 3 3 165.04 3.18
 0 -3 -3 166.85 5.47
 0 3 3 160.06 5.58
 0 -3 3 169.36 5.46
 0 -3 -3 165.23 3.57
 0 3 -3 161.58 5.57
 0 -3 3 161.21 4.26
 0 3 -3 163.71 4.16
 0 -3 -3 170.45 5.76
 0 -3 -4 51.24 3.3
 0 3 -4 53.59 3.53
 0 -3 -4 48.51 3.42
 0 3 -4 48.97 3.5
 0 -3 -4 50.51 3.54
 0 -3 4 51.84 2.42
 0 3 -4 55.1 2.44
 0 3 -4 58.27 3.45
 0 3 4 52.17 1.79
 0 -3 -4 52.62 1.78
 0 -3 4 51.31 2.3
 0 3 4 55.9 2.36
 0 3 4 57.34 3.86
 0 3 -4 54.34 3.71
 0 3 4 55.32 2.4
 0 -3 -4 53.42 2.4
 0 -3 4 52.16 3.34
 0 3 -4 46.67 2.66
 0 -3 -4 49.72 3.61
 0 -3 4 51.9 2.8
 0 3 -5 3.26 1.27
 0 -3 -5 2.39 1.07
 0 3 -5 1.27 0.59
 0 -3 -5 2.04 1.03
 0 3 -5 1.24 0.85
 0 3 -5 2.97 0.59
 0 -3 5 3.22 0.66
 0 3 5 2.5 0.67
 0 3 5 3.21 0.78
 0 3 5 0.71 0.82
 0 -3 5 2.71 0.87
 0 3 -5 6.22 1.61
 0 -3 -5 2.35 0.66
 0 3 -5 4.09 1.38
 0 -3 -5 1.53 0.93
 0 -3 -5 3.37 1.07
 0 -3 -6 186.86 7.45
 0 -3 -6 208.37 8.51
 0 3 -6 206.08 8.42
 0 -3 6 188.5 8.38
 0 -3 6 199.83 4.46
 0 3 6 200.03 8.56
 0 -3 6 192.15 7.33
 0 3 6 196.57 5.69
 0 3 -6 189.43 6.8
 0 -3 -6 183.15 8.14
 0 3 -6 214.58 8.99
 0 -3 -6 182.22 8.31
 0 3 -7 27.35 3.39
 0 -3 -7 32.28 3.3
 0 -3 -7 30.71 3.65
 0 -3 7 31.88 3.67
 0 3 7 27.2 3.53
 0 3 7 31.57 2.56
 0 -3 7 29.23 3.16
 0 3 -7 28.98 2.99
 0 -3 -7 30.56 3.67
 0 3 -7 36.4 4.16
 0 -3 -7 27.89 3.74
 0 3 -8 0.25 1.47
 0 -3 -8 1.38 1.38
 0 -3 -8 0.98 0.98
 0 -3 -8 1.28 1.2
 0 3 -8 -0.4 1.11
 0 -3 8 2.08 1.1
 0 3 8 2.95 1.84
 0 3 8 1.65 0.87
 0 -3 8 2.6 1.33
 0 -3 -8 1.48 1.5
 0 3 -8 0.73 0.94
 0 3 -9 284.76 12.32
 0 -3 -9 271.67 10.98
 0 -3 -9 298.32 12.78
 0 -3 -9 251.87 12.57
 0 3 -9 267.94 12.91
 0 -3 9 282.77 12.74
 0 3 9 277.8 12.57
 0 3 9 282.88 8.58
 0 -3 9 292.62 10.86
 0 -3 -9 273.11 12.2
 0 3 -9 277.67 10.64
 0 -3 -10 -1.51 1.95
 0 3 -10 0.88 1.28
 0 3 -10 2.94 1.84
 0 -3 -10 4.72 2.63
 0 -3 10 -0.22 1.58
 0 3 10 0.82 0.73
 0 -3 10 2.03 1.65
 0 3 10 0.14 2.02
 0 3 -10 0.12 0.85
 0 -3 -10 -0.39 1.36
 0 -3 -11 52.08 6.29
 0 3 -11 63.67 6.86
 0 -3 -11 49.54 6.53
 0 3 -11 46.51 6.26
 0 -3 11 48.68 6.13
 0 3 11 53.77 6.46
 0 -3 11 47.51 5
 0 3 -11 55.05 5.39
 0 -3 -11 55.8 6.29
 0 -3 -12 14.33 3.69
 0 3 -12 9.08 2.99
 0 -3 12 11.3 4
 0 -3 -12 12.19 3.96
 0 3 -12 4.9 2.4
 0 3 12 7.15 3.28
 0 -3 12 7.45 2.48
 0 -3 -12 11.16 3.16
 0 -3 -13 1.87 1.96
 0 3 -13 4.95 3.14
 0 -3 13 5.53 2.89
 0 3 13 0.26 1.96
 0 -3 -13 2.28 2.69
 0 3 -13 1.54 2
 0 3 13 2.4 2.78
 0 -3 13 -0.8 1.59
 0 -3 -13 -0.1 1.89
 0 3 14 -1.21 1.72
 0 3 -14 -1.55 2.21
 0 -3 -14 2.95 2.64
 0 3 14 3.81 2.84
 0 -3 14 3 2.49
 0 -3 -14 -2.16 2.27
 0 3 -14 -2.26 2.54
 0 -4 0 2735.46 17.71
 0 4 0 2774.93 17.97
 0 -4 0 2892.44 18.24
 0 -4 0 2867.29 18.01
 0 4 0 2847.12 18.26
 0 4 0 2801.58 17.62
 0 4 0 2781.35 17.26
 0 -4 0 2750.29 17.44
 0 -4 0 2904.49 13.55
 0 -4 1 5293.01 24.74
 0 4 -1 5359.05 25.36
 0 -4 -1 5364.71 26.57
 0 4 1 5403.99 26.57
 0 -4 -1 5214.78 23.81
 0 -4 1 5565.68 24.77
 0 -4 1 5360.79 25.14
 0 -4 -1 5520.51 26.9
 0 -4 1 5459.19 26.9
 0 4 -1 5596.21 26.75
 0 4 1 5487.6 26.89
 0 -4 1 5260.05 24.77
 0 4 1 5297.12 17.03
 0 4 -1 5420.2 17.32
 0 -4 2 124.27 3.73
 0 4 2 128.85 3.76
 0 -4 -2 128.25 3.88
 0 4 -2 131.22 3.88
 0 -4 2 124.49 3.18
 0 4 -2 126.04 4.03
 0 4 2 124.39 4.6
 0 -4 -2 130.71 3.69
 0 4 2 129.28 3.72
 0 -4 2 125.19 3.95
 0 4 2 118.56 4.49
 0 4 -2 123.95 4.29
 0 -4 2 126.99 4.48
 0 4 -2 123.12 4.4
 0 -4 2 123.46 4.52
 0 -4 2 127.12 4.56
 0 -4 -3 1081.69 14.34
 0 4 -3 1087.75 14.76
 0 4 -3 1105.1 13.97
 0 -4 -3 1100.5 14
 0 -4 3 1112.47 7.96
 0 4 -3 1125.46 14.1
 0 -4 -3 1120.33 10.49
 0 -4 3 1098.77 11.9
 0 4 -3 1102.84 12.12
 0 4 3 1101.82 15.61
 0 4 3 1120.03 10.58
 0 -4 -3 1096.81 14.59
 0 4 3 1084.52 15.07
 0 4 -3 1099.57 14.96
 0 -4 3 1129.04 14.85
 0 -4 -3 1065.5 9.44
 0 -4 -3 1134.96 15.62
 0 4 -3 1105.4 10.9
 0 -4 3 1118.38 11.11
 0 -4 -4 502.84 10.75
 0 4 -4 503.88 11.11
 0 4 -4 529.01 11.24
 0 -4 -4 522.81 11.33
 0 -4 4 528.78 7.16
 0 4 -4 518.41 8.54
 0 -4 -4 506.68 6.84
 0 4 -4 511.52 10.68
 0 4 4 534.08 12.13
 0 4 4 511.17 6.92
 0 -4 4 512.64 8.34
 0 -4 -4 533.93 11.33
 0 4 4 535.61 6.39
 0 4 4 517.06 11.64
 0 -4 -4 518.24 7.37
 0 -4 4 522.84 11.05
 0 4 -4 522.57 11.59
 0 -4 4 533.21 8.71
 0 -4 -4 520.24 11.76
 0 4 -4 516.23 8.49
 0 -4 -5 413.64 11.04
 0 4 -5 409.09 10.96
 0 -4 -5 408.66 10.52
 0 -4 -5 401.62 11.17
 0 4 -5 411.34 11.21
 0 -4 5 418.64 7.57
 0 4 5 416.73 5.77
 0 4 -5 402.28 7.64
 0 -4 5 406.97 7.48
 0 4 -5 408.67 10.45
 0 4 5 400.75 6.96
 0 4 5 406.37 11.35
 0 -4 -5 388.26 7.16
 0 -4 5 423.28 10.57
 0 4 -5 426.76 11.51
 0 -4 -5 416.87 11.44
 0 4 -5 417.07 8.73
 0 4 -6 346.22 11.42
 0 -4 -6 349.54 11.59
 0 -4 -6 344.26 11.3
 0 4 -6 336.03 8.75
 0 4 -6 342.5 10.26
 0 -4 6 347.75 6.86
 0 4 -6 328.43 6.99
 0 4 6 335.85 7.27
 0 4 6 354.77 11.56
 0 4 -6 342.08 11.36
 0 -4 6 344.92 10.26
 0 -4 -6 337.22 10.97
 0 -4 -6 337.74 10.36
 0 4 -6 333.55 10.81
 0 4 -7 365.57 12.22
 0 -4 -7 354.29 11.36
 0 -4 -7 390.21 12.74
 0 -4 7 357 12.6
 0 -4 7 367.41 6.84
 0 4 7 375.87 13.02
 0 -4 7 375.37 11.35
 0 4 -7 372.75 10.14
 0 -4 -7 385.35 12.98
 0 -4 -7 370.57 13.01
 0 4 -7 348.77 12.53
 0 -4 -8 1.38 1.09
 0 4 -8 0.34 1.01
 0 -4 -8 2.54 1.09
 0 4 -8 1.65 1.35
 0 -4 -8 1.97 1.22
 0 -4 8 4.11 1.94
 0 4 8 1.67 1.58
 0 -4 8 2.83 1.29
 0 -4 -8 7.02 2.26
 0 4 -8 3.26 1.4
 0 -4 -9 58.9 5.21
 0 -4 -9 62.42 5.98
 0 4 -9 59.54 5.83
 0 -4 -9 61.66 6.19
 0 4 -9 58.13 6.06
 0 -4 9 56.91 5.86
 0 4 9 60.01 6.02
 0 -4 9 60.43 5.18
 0 4 -9 64.46 4.99
 0 -4 -9 53.93 5.76
 0 -4 -10 41.56 5.15
 0 4 -10 36.89 5.04
 0 -4 10 36.21 5.01
 0 4 -10 32.43 4.98
 0 -4 -10 30.81 4.78
 0 4 10 38.01 5.27
 0 -4 10 42.48 4.51
 0 4 -10 38.31 4.14
 0 -4 -10 30.69 4.49
 0 -4 -11 41.38 5.56
 0 4 -11 31.25 4.87
 0 -4 11 40.77 5.72
 0 4 11 30.82 5.05
 0 4 -11 30.79 5.44
 0 -4 -11 34 5.51
 0 4 11 28.05 4.8
 0 -4 11 33.22 4.24
 0 -4 -11 26.9 4.65
 0 -4 -12 207.95 12.94
 0 4 -12 219.31 13.27
 0 -4 12 207.5 13.16
 0 4 12 200.19 13.74
 0 -4 -12 222.2 14.55
 0 4 -12 204.29 13.74
 0 4 12 235.23 14.08
 0 -4 12 222.49 11.21
 0 -4 -12 221.84 13.31
 0 4 -13 8.18 2.98
 0 -4 -13 6.37 2.37
 0 -4 13 11.36 4.04
 0 4 13 7.92 3.23
 0 -4 -13 1.9 2.34
 0 4 -13 9.6 3.52
 0 4 13 9.96 3.51
 0 -4 13 8.49 3.43
 0 -4 -13 15.71 4.12
 0 4 -14 9.72 3.41
 0 -4 -14 3.58 2.73
 0 -4 -14 8.14 3.85
 0 4 -14 7.07 3.7
 0 -4 14 7.09 3.64
 0 4 14 7.82 3.49
 0 4 14 7.04 2.85
 0 -4 14 7.86 3.01
 0 -4 -14 7.4 2.88
 0 5 0 0.66 0.54
 0 -5 0 1.27 0.61
 0 -5 0 2.51 0.76
 0 -5 0 0.4 0.32
 0 5 0 2.04 0.84
 0 5 0 1.56 0.66
 0 -5 0 0.52 0.51
 0 -5 0 1.56 0.66
 0 5 0 1.6 0.71
 0 5 0 0.38 0.34
 0 5 1 52.49 1.87
 0 -5 -1 55.95 1.8
 0 -5 1 55.51 1.82
 0 5 -1 56.5 1.74
 0 5 1 51.82 2.7
 0 -5 1 51.89 2.83
 0 -5 -1 53.99 2.8
 0 5 1 51.2 2.87
 0 -5 1 53.2 2.75
 0 5 -1 57.81 2.85
 0 5 1 57.12 3.04
 0 5 -1 53.89 2.89
 0 -5 1 55.79 2.82
 0 5 -1 54.67 2.82
 0 -5 1 58.36 2.74
 0 -5 1 58.1 2.89
 0 -5 -2 336.63 6.76
 0 -5 2 359.07 7.47
 0 5 2 345.36 6.91
 0 5 2 348.94 8.14
 0 5 2 344.69 8.02
 0 5 -2 351.53 7.81
 0 5 -2 353.7 7.88
 0 -5 2 338.36 8.08
 0 -5 2 341.44 6.14
 0 5 2 353.97 6.55
 0 5 -2 359.86 6.41
 0 -5 -2 350.37 6.44
 0 5 2 364.27 6.31
 0 -5 -3 136.51 4.96
 0 5 -3 140.8 4.99
 0 -5 3 135.08 2.26
 0 -5 -3 133.09 4.15
 0 5 3 137.87 5.73
 0 -5 3 134.77 4.64
 0 5 3 140.36 4.33
 0 -5 -3 139.76 5.49
 0 5 3 140.69 5.7
 0 5 -3 137.28 5.23
 0 -5 3 135.08 5.48
 0 5 -3 131.72 5.41
 0 -5 -3 137.68 5.71
 0 -5 3 145.04 4.08
 0 -5 -4 17.98 2.18
 0 -5 -4 16.5 2.2
 0 5 -4 19.02 2.35
 0 -5 -4 16.64 2.09
 0 5 -4 17.13 2.02
 0 -5 4 17.5 1.17
 0 5 4 17.82 1.5
 0 -5 -4 18.41 1.53
 0 5 4 21.46 2.65
 0 -5 4 17.07 1.72
 0 5 4 8.24 0.89
 0 5 -4 18.39 2.21
 0 5 4 17.07 2.3
 0 -5 -4 19.23 1.46
 0 5 -4 19.22 2.44
 0 -5 4 16.15 2.22
 0 -5 -4 16.93 2.31
 0 -5 4 18.24 1.69
 0 -5 -5 706.7 14.35
 0 5 -5 717.1 14.9
 0 -5 -5 673.12 14.44
 0 5 -5 694.13 14.63
 0 -5 5 659.43 8.97
 0 5 -5 691.98 13.79
 0 -5 5 693.27 10.74
 0 5 5 705.44 8.91
 0 -5 -5 690.24 8.77
 0 5 5 683.63 15.6
 0 5 5 707.63 7.85
 0 -5 -5 695.49 14.7
 0 5 5 688.23 15.15
 0 -5 -5 670.88 9.21
 0 -5 5 693.96 14.35
 0 5 -5 683.39 14.89
 0 -5 -5 706.63 15.58
 0 5 -5 678.84 10.97
 0 5 -6 0.08 0.91
 0 -5 -6 -1.11 0.85
 0 -5 -6 1.94 1.03
 0 5 -6 1 0.7
 0 -5 6 0.64 0.66
 0 5 -6 0.41 1.08
 0 5 6 0.96 1.08
 0 5 6 0.93 0.43
 0 5 6 0.59 0.92
 0 -5 6 1.64 1.39
 0 5 -6 1.55 1.15
 0 -5 -6 1.46 1
 0 5 -6 1.31 0.87
 0 -5 -6 0.92 1.02
 0 -5 -7 1.06 1.51
 0 5 -7 -0.63 1.27
 0 -5 -7 0.82 1.41
 0 5 -7 -0.11 0.54
 0 5 -7 0.23 1.05
 0 5 7 -0.18 1.23
 0 -5 7 0.31 0.5
 0 5 7 0.25 0.36
 0 5 7 -0.12 1.01
 0 -5 7 -0.24 0.93
 0 5 -7 1.69 1.65
 0 -5 -7 0.94 1.35
 0 5 -7 1.59 1.42
 0 -5 -7 1.19 1.28
 0 -5 -8 17.03 2.79
 0 -5 -8 25.55 3.63
 0 5 -8 21.43 3.5
 0 -5 8 16.37 3.22
 0 -5 8 17.12 1.64
 0 5 8 15.79 3.25
 0 5 -8 14.43 3.02
 0 -5 -8 15.51 3.15
 0 5 8 16.94 3.32
 0 -5 8 17.08 2.8
 0 -5 -8 16.73 3.21
 0 5 -8 18.54 2.57
 0 -5 -9 6.31 2.24
 0 5 -9 3.08 1.85
 0 -5 -9 3.4 1.75
 0 -5 9 -0.13 1.85
 0 5 9 3.79 2.08
 0 -5 -9 0.78 1.71
 0 5 -9 -0.09 1.29
 0 5 9 4.32 1.65
 0 -5 9 1.65 1.18
 0 -5 -9 3.23 2.01
 0 5 -9 4.57 1.55
 0 -5 -10 33.63 4.77
 0 5 -10 41.29 5.23
 0 -5 -10 32.35 4.2
 0 -5 10 30.96 4.67
 0 5 10 32.25 5.09
 0 -5 -10 35.21 5.2
 0 5 -10 31.33 4.96
 0 5 10 29.41 4.59
 0 -5 10 31.43 4.14
 0 -5 -10 27.74 4.46
 0 5 -10 37.04 3.99
 0 -5 -11 1.21 1.77
 0 5 -11 -1.76 1.74
 0 -5 11 10.52 3.36
 0 5 11 10.14 3.41
 0 -5 -11 8.5 3.02
 0 5 -11 3.9 2.34
 0 5 11 0.6 1.44
 0 -5 11 6.3 2.47
 0 -5 -11 2.69 1.22
 0 -5 -12 154.48 11.29
 0 5 -12 142.66 10.71
 0 -5 12 149.62 11.4
 0 5 12 151.56 11.96
 0 -5 -12 158.68 12.31
 0 5 -12 127.53 11.05
 0 5 12 143.93 11.2
 0 -5 12 147.13 9.42
 0 -5 -12 138.69 10.76
 0 5 -13 -0.47 1.74
 0 -5 -13 2.3 2.59
 0 5 13 0.07 1.72
 0 -5 13 1.37 2
 0 5 13 5.97 3.32
 0 -5 -13 2.82 2.69
 0 5 -13 3.79 2.98
 0 -5 -13 -0.5 1.58
 0 -5 -14 73.18 9.46
 0 5 -14 79.52 9.8
 0 -5 14 99.53 10.32
 0 -5 14 76.53 8.77
 0 5 14 102.07 10.34
 0 5 14 90.07 10.27
 0 -5 -14 91.4 9.69
 0 5 -14 89.32 9.47
 0 -5 -14 97.52 9.87
 0 -6 0 1960.65 18.43
 0 6 0 2019.86 18.66
 0 6 0 2031.4 18.93
 0 6 0 2014.94 18.15
 0 -6 0 2029.58 13.93
 0 6 0 2002.24 13.62
 0 6 1 1226.7 8.39
 0 -6 1 1278.04 8.5
 0 6 -1 1288.8 8.16
 0 -6 -1 1275.83 8.48
 0 6 1 1231.14 14.89
 0 6 -1 1209.61 14.34
 0 -6 1 1235.41 14.87
 0 -6 -1 1248.81 14.54
 0 -6 -1 1259.77 8.05
 0 6 1 1247 15.33
 0 6 -1 1246.76 15.29
 0 6 -1 1264.04 14.68
 0 6 1 1260.38 8.15
 0 -6 1 1280.06 13.52
 0 6 2 338.83 8.47
 0 -6 -2 347.7 7.53
 0 -6 2 338.36 7.91
 0 6 2 349.35 3.89
 0 6 2 330.77 8.49
 0 6 -2 357.08 8.5
 0 6 -2 338.19 8.21
 0 -6 2 346.1 8.7
 0 6 2 349.58 6.49
 0 -6 -2 320.79 6.29
 0 -6 2 345.88 6.49
 0 6 -2 350.07 6.31
 0 -6 3 505.78 7.91
 0 -6 3 491.95 9.76
 0 6 3 498.56 11.32
 0 -6 -3 483.66 8.82
 0 6 3 486.56 11.22
 0 6 -3 483.89 10.48
 0 6 -3 485.2 10.93
 0 -6 3 485.45 10.98
 0 -6 -3 479.67 9.37
 0 6 -3 492.22 9.33
 0 -6 -4 464.02 11.31
 0 6 -4 435.56 10.24
 0 -6 -4 438.32 10.45
 0 -6 4 456.9 4.9
 0 6 -4 459.14 10.86
 0 -6 -4 431.21 8.16
 0 6 4 440.44 11.73
 0 -6 4 431.51 9.19
 0 -6 -4 468.1 11.42
 0 6 4 441.57 11.47
 0 -6 4 456.68 11.41
 0 6 -4 433.51 11.12
 0 -6 -4 436.48 7.03
 0 -6 -4 440.03 11.79
 0 -6 4 458.49 8.26
 0 -6 -5 159.19 7.07
 0 6 -5 167.2 7.42
 0 -6 -5 172.96 7.36
 0 6 -5 150.93 6.82
 0 -6 5 158.72 3.86
 0 -6 5 155.98 5.59
 0 6 5 149.58 7.5
 0 6 -5 160.03 6.96
 0 -6 -5 158.54 4.82
 0 6 5 152.88 4.74
 0 -6 -5 156.38 7.18
 0 6 5 154.17 7.36
 0 6 -5 161.84 7.42
 0 -6 5 157.67 7.18
 0 -6 -5 157.4 4.52
 0 -6 -5 167.38 7.88
 0 6 -6 466.29 13.27
 0 -6 -6 486.05 13.26
 0 -6 -6 489.91 13.73
 0 6 -6 461.08 13.15
 0 -6 -6 467.95 13.53
 0 -6 6 451.55 7.96
 0 -6 -6 483.43 7.95
 0 6 6 471.22 14.36
 0 -6 6 475.96 9.79
 0 6 6 473.92 7.91
 0 6 -6 493.48 12.89
 0 6 6 483.75 6.52
 0 6 6 480.89 14.03
 0 -6 6 484.17 13.17
 0 6 -6 488.82 14.03
 0 -6 -6 463.61 13.93
 0 6 -6 484.39 10.1
 0 -6 -7 174.73 8.98
 0 6 -7 168.37 8.85
 0 -6 -7 154.26 8.68
 0 6 -7 171.03 6.58
 0 6 -7 181.9 8.5
 0 -6 7 180.76 6.05
 0 6 7 166.61 9.29
 0 6 7 174.35 4.74
 0 6 7 175.92 9.24
 0 -6 7 178.92 8.53
 0 6 -7 172.19 8.93
 0 6 -7 172.11 8.72
 0 -6 -7 170.67 8.34
 0 -6 -7 179.78 8.86
 0 -6 -8 395.8 14.74
 0 6 -8 402.23 10.83
 0 6 -8 440.3 13.88
 0 6 8 377.12 14.8
 0 -6 8 401.49 8.9
 0 6 -8 398.47 14.62
 0 -6 -8 388.74 14.6
 0 6 8 415.2 15.02
 0 -6 8 407.47 13.41
 0 6 -8 406.67 14.73
 0 -6 -8 387.34 13.21
 0 -6 -8 430.51 14.81
 0 6 -8 406.16 14.28
 0 6 -9 104.28 7.85
 0 -6 -9 107.19 8.03
 0 -6 -9 110.94 7.52
 0 -6 9 98.84 7.89
 0 6 9 100.76 8.19
 0 6 -9 111.08 8.34
 0 -6 -9 96.66 7.95
 0 6 9 98.65 7.8
 0 -6 9 105.56 7.21
 0 6 -9 101.23 5.88
 0 -6 -9 89.15 7.48
 0 -6 -10 122.95 9.07
 0 -6 -10 134.05 8.67
 0 6 -10 119.4 8.77
 0 -6 10 130.66 9.52
 0 6 10 118.15 9.49
 0 6 -10 124.65 9.4
 0 -6 -10 113.65 9.17
 0 6 10 113.7 8.9
 0 -6 10 128.18 8.28
 0 -6 -10 121.37 9.29
 0 6 -11 14.36 3.28
 0 -6 -11 14.25 3.72
 0 -6 -11 12.26 2.71
 0 -6 11 10.68 3.2
 0 6 11 10.9 3.31
 0 6 -11 9.84 3.13
 0 -6 -11 4.02 2.19
 0 6 11 14.1 3.76
 0 -6 11 9.92 2.66
 0 -6 -11 11.42 3.43
 0 6 -12 213.52 13.17
 0 -6 -12 192.72 12.61
 0 -6 12 224.44 13.97
 0 6 12 255 15.57
 0 6 -12 221.14 14.28
 0 -6 -12 219.94 14.48
 0 6 12 211.28 13.47
 0 -6 12 226.2 12.03
 0 -6 -12 208.86 13.44
 0 -6 -13 43.86 6.46
 0 6 -13 43.56 6.42
 0 -6 13 34 5.9
 0 6 13 36.25 6.67
 0 -6 -13 25.27 5.56
 0 6 -13 39.47 6.5
 0 6 13 39.37 6.52
 0 -6 13 37.73 5.26
 0 -6 -13 31.7 5.67
 0 6 -14 136.99 11.74
 0 -6 -14 120.38 11.11
 0 6 -14 131.8 12.49
 0 -6 -14 126.85 12.39
 0 -6 14 138.58 12.28
 0 6 14 141.13 12.84
 0 6 14 149.77 12.58
 0 -6 14 120.21 10.82
 0 -6 -14 130.91 11.66
 0 -7 0 1.84 0.93
 0 -7 0 1.09 0.48
 0 7 0 0.71 0.81
 0 7 0 1.31 0.89
 0 7 0 2.3 1.04
 0 7 0 0.48 0.45
 0 -7 -1 221.3 3.45
 0 7 1 228.39 3.46
 0 -7 1 222.6 3.41
 0 7 -1 216.03 6.57
 0 7 1 215.39 6.7
 0 -7 -1 220.11 6.64
 0 -7 1 229.81 6.97
 0 -7 -1 220.29 3.78
 0 7 1 224.74 6.89
 0 7 -1 217.36 6.61
 0 7 -1 215.67 6.87
 0 7 1 224.27 6.94
 0 7 -1 213.59 6.55
 0 7 1 222.97 3.8
 0 7 -1 223.52 3.25
 0 7 -2 372.21 6.49
 0 7 2 379.82 6.7
 0 -7 -2 352.33 6.59
 0 -7 2 354.62 6.55
 0 -7 2 368.99 8.93
 0 -7 -2 360.06 8.43
 0 7 2 367.32 9.43
 0 7 -2 368.86 4.36
 0 7 -2 370.5 9.19
 0 7 2 375.06 9.56
 0 -7 2 364.65 9.44
 0 7 -2 352.57 8.94
 0 7 2 367.07 4.01
 0 -7 3 17.14 1.6
 0 7 3 19.09 2.38
 0 -7 -3 19.27 1.97
 0 -7 3 15.87 1.93
 0 7 -3 18.89 2.29
 0 7 3 21.37 2.5
 0 7 -3 19.28 2.32
 0 -7 3 20.28 2.49
 0 7 -3 18.82 1.89
 0 -7 -3 19.47 1.97
 0 -7 -4 88.5 5.53
 0 -7 4 89.84 3.8
 0 7 -4 92.38 5.16
 0 7 4 85.59 5.38
 0 -7 -4 91.43 4.18
 0 -7 4 102.66 4.81
 0 -7 -4 94.31 5.37
 0 7 4 97.87 5.67
 0 -7 4 88.27 5.3
 0 7 -4 96.68 5.48
 0 7 -4 84.85 4.54
 0 -7 -4 92.64 4.88
 0 -7 -5 56.89 4.39
 0 7 -5 61.43 4.41
 0 -7 -5 56.41 4.28
 0 -7 5 53.16 1.85
 0 -7 5 58.47 3.73
 0 7 -5 48.21 3.99
 0 7 5 54.75 4.72
 0 -7 -5 48.11 2.98
 0 -7 -5 57 4.52
 0 7 5 51.93 4.46
 0 -7 5 54.48 4.42
 0 -7 -5 49.46 2.62
 0 7 -5 57.34 4.54
 0 -7 -5 49.36 4.49
 0 -7 -6 11.42 2.36
 0 -7 -6 10.18 2.33
 0 7 -6 9.93 1.98
 0 -7 -6 10.51 2.02
 0 -7 6 8.8 1
 0 -7 -6 12.67 1.52
 0 7 6 9.06 2.26
 0 -7 6 11.67 1.77
 0 7 6 13.74 2.53
 0 7 -6 6.98 1.78
 0 7 -6 9.44 2.1
 0 -7 6 11.27 2.15
 0 -7 -6 7.71 2.05
 0 7 -7 10.22 2.35
 0 -7 -7 10.86 2.53
 0 -7 -7 9.76 2.46
 0 -7 7 10.29 1.62
 0 7 7 17.63 3.22
 0 7 7 10.88 0.9
 0 7 -7 10.55 2.48
 0 7 7 12.12 2.67
 0 7 -7 14.67 2.64
 0 -7 7 14.13 2.61
 0 -7 -7 12.76 2.39
 0 7 -7 13.38 2.58
 0 -7 -7 14.85 2.73
 0 7 -8 90.48 5.13
 0 -7 -8 74.91 6.73
 0 7 -8 79.36 6.1
 0 7 8 83.59 7.13
 0 -7 8 83.62 4.45
 0 7 -8 77.92 6.52
 0 -7 -8 77.44 6.5
 0 7 8 85.21 6.99
 0 -7 8 99.41 6.99
 0 7 -8 84.55 6.85
 0 -7 -8 85.33 6.41
 0 -7 -8 82.67 6.66
 0 7 -8 86.89 6.85
 0 -7 -9 102 7.84
 0 -7 -9 105.41 7.43
 0 7 -9 90.18 7.29
 0 -7 9 82.02 7.31
 0 7 9 90.6 7.94
 0 7 -9 93.36 7.65
 0 -7 -9 98.54 7.98
 0 7 9 107.57 8.25
 0 -7 9 106.44 7.52
 0 -7 -9 101.15 8.16
 0 7 -9 90.1 5.44
 0 7 -10 75.95 7.12
 0 -7 -10 66.47 6.85
 0 -7 -10 72.8 6.49
 0 -7 10 60.28 6.64
 0 7 10 66.91 7.38
 0 -7 -10 56.66 6.54
 0 7 -10 54.19 6.39
 0 7 10 75.5 7.38
 0 -7 10 54.34 5.67
 0 -7 -10 60.35 6.77
 0 7 -11 58.62 6.7
 0 -7 -11 54.55 6.62
 0 -7 -11 59.74 6.15
 0 -7 11 52.14 6.67
 0 7 11 57.35 7.06
 0 7 -11 50.95 6.57
 0 -7 -11 56.8 6.96
 0 7 11 62.77 7.19
 0 -7 11 60.35 6.26
 0 -7 -11 60.37 7.06
 0 7 -12 6.41 3.2
 0 -7 -12 10.31 3.49
 0 -7 12 7.32 3.12
 0 7 12 8.1 3.29
 0 -7 -12 3.61 2.1
 0 7 -12 5.04 3.15
 0 7 12 5.52 2.78
 0 -7 12 3.49 2.16
 0 -7 -12 1.32 1.65
 0 -7 -13 12.19 3.71
 0 -7 13 19.53 4.74
 0 7 13 10.63 3.8
 0 7 13 19.04 4.75
 0 -7 -13 7.77 3.19
 0 -7 13 15.06 3.25
 0 7 -13 14.66 4.53
 0 -7 -13 12.23 3.65
 0 7 -14 45.27 7.41
 0 -7 -14 42.06 7.24
 0 -7 14 38.49 6.69
 0 7 14 51.24 7.63
 0 -7 -14 45.16 7.07
 0 -7 -14 39.84 6.72
 0 -8 0 11.29 1.85
 0 -8 0 10.58 1.2
 0 8 0 14.29 1.99
 0 8 0 8.27 1.47
 0 8 0 10.48 1.64
 0 8 0 11.43 1.7
 0 8 -1 417.06 9.72
 0 8 1 416.23 10
 0 -8 -1 429.74 10
 0 -8 1 427.64 10.14
 0 -8 -1 430.07 5.8
 0 8 1 423.64 10.24
 0 8 1 425.17 10.1
 0 8 -1 432.58 9.93
 0 8 -1 421.64 10.34
 0 8 1 434.22 5.76
 0 8 -1 422.42 9.76
 0 -8 -1 427.27 4.48
 0 8 2 12.15 0.77
 0 8 -2 12.29 1.86
 0 8 2 15.08 2.15
 0 -8 -2 12.73 1.83
 0 -8 2 9.54 1.67
 0 8 -2 14.05 2.02
 0 8 2 9.7 1.75
 0 -8 2 12.7 1.9
 0 -8 2 11.24 1.17
 0 8 2 12.24 1.24
 0 8 -2 10.12 1.09
 0 -8 -2 12.71 1.24
 0 -8 -3 1004.4 15.11
 0 -8 3 1006.25 15.95
 0 8 3 1063.04 17.95
 0 -8 -3 1075.94 7.47
 0 8 3 1053.12 7.6
 0 8 -3 1038.37 17.15
 0 8 3 1015.63 17.67
 0 8 -3 1022.48 17.18
 0 -8 3 1008.09 17.71
 0 -8 -3 1049.97 13.8
 0 8 -3 1053.66 13.49
 0 -8 -4 20.15 2.94
 0 -8 4 20.08 1.93
 0 8 4 23.68 2.98
 0 -8 4 17.27 2.15
 0 -8 -4 19.39 2.12
 0 8 -4 19.49 2.58
 0 8 4 20.77 2.89
 0 -8 4 22.95 2.87
 0 8 -4 21 2.85
 0 8 -4 21.02 2.31
 0 -8 -4 19.65 2.28
 0 -8 -5 893.28 16.86
 0 8 -5 915.32 16.78
 0 -8 -5 971.25 20.07
 0 -8 -5 922 13.89
 0 8 5 911.42 19.27
 0 8 -5 920.7 17.68
 0 -8 5 899.85 15.4
 0 -8 -5 898.69 18.24
 0 8 5 916.85 19.14
 0 8 -5 904.73 18.43
 0 -8 5 916.15 18.59
 0 -8 -5 891.68 18.16
 0 -8 -6 14.67 2.6
 0 -8 -6 19.48 2.97
 0 -8 6 16.83 1.07
 0 -8 6 16.01 2.1
 0 -8 -6 17.44 1.92
 0 8 6 13.92 2.76
 0 8 -6 16.25 2.67
 0 -8 -6 19.19 2.98
 0 8 -6 17.08 2.86
 0 8 6 13.18 2.45
 0 -8 6 14.7 2.7
 0 8 -6 17.79 2.97
 0 -8 -6 15.48 2.71
 0 -8 -7 243.23 11.49
 0 -8 7 259.8 8.47
 0 8 7 258.79 11.77
 0 8 -7 265.1 10.69
 0 8 -7 243.88 10.64
 0 -8 -7 242.9 10.73
 0 8 7 267.68 11.68
 0 8 -7 259.82 11.33
 0 -8 7 271.45 11.18
 0 -8 -7 256.25 11.13
 0 -8 -7 245.74 10.67
 0 -8 -8 87.91 7.39
 0 8 8 83.53 7.24
 0 -8 8 98.31 5.2
 0 8 -8 96.09 6.85
 0 -8 -8 91.33 7.24
 0 8 -8 96.73 7.2
 0 8 8 90.65 7.32
 0 -8 8 86 6.7
 0 8 -8 93.22 7.27
 0 -8 -8 93.77 6.9
 0 -8 -8 98.93 7.35
 0 -8 -9 56.91 6.39
 0 8 9 58.42 6.44
 0 8 -9 62.24 5.87
 0 8 -9 59.82 6.17
 0 -8 -9 65.44 6.63
 0 8 9 57.21 6.28
 0 -8 9 53.96 5.65
 0 8 -9 60.27 6.38
 0 -8 -9 62.28 6.27
 0 -8 -9 57.46 5.65
 0 -8 -10 112.56 8.29
 0 -8 -10 123.66 9.23
 0 -8 10 115.34 9.34
 0 8 10 115.6 9.5
 0 -8 -10 109.04 9.04
 0 8 -10 108 8.87
 0 8 10 118.58 9.38
 0 -8 10 118.49 8.52
 0 -8 -10 128.28 9.95
 0 -8 -11 133.6 9.28
 0 -8 -11 139.05 10.41
 0 -8 11 129.08 10.48
 0 8 11 140.84 11.2
 0 8 -11 134.96 10.65
 0 -8 -11 124.02 10.3
 0 8 11 124.53 10.16
 0 -8 11 127.94 9.23
 0 -8 -11 125.35 10.31
 0 -8 -12 38.32 5.89
 0 -8 12 26.77 5.17
 0 8 12 40.18 6.55
 0 -8 -12 25.01 4.97
 0 8 -12 33.68 5.83
 0 8 12 29.78 5.67
 0 -8 12 32.16 5
 0 -8 -12 27.48 5.21
 0 -8 -13 63.75 7.98
 0 -8 13 79.88 9.05
 0 8 13 65.24 8.53
 0 8 13 71.6 8.46
 0 -8 13 64.71 7.18
 0 -8 -13 69.88 8.63
 0 8 -13 64.9 8.22
 0 -8 -13 76.42 8.96
 0 -8 -14 14.01 4.2
 0 -8 -14 21.04 4.97
 0 8 -14 15.07 4.43
 0 -8 -14 14.06 4.24
 0 -9 0 -0.66 0.68
 0 -9 0 -0.5 0.47
 0 9 0 0.05 0.88
 0 9 0 1.9 1.25
 0 9 0 1.96 1.16
 0 9 0 0.48 0.99
 0 9 1 24.34 2.61
 0 -9 1 25.25 2.72
 0 -9 -1 31.09 2.98
 0 -9 -1 27.92 1.63
 0 9 1 31.95 3.02
 0 9 1 28.47 2.89
 0 9 -1 28.67 2.92
 0 9 -1 29.74 2.89
 0 9 -1 27.45 2.67
 0 9 -1 27.38 2.74
 0 9 1 29.43 1.64
 0 -9 -2 46.08 2.32
 0 -9 2 37.94 2.11
 0 9 -2 42.9 2.13
 0 9 2 44.5 2.26
 0 -9 2 41.45 3.48
 0 -9 -2 44.59 3.47
 0 9 2 45.19 3.69
 0 9 -2 41.2 3.53
 0 9 2 41.62 3.59
 0 9 -2 43.38 3.5
 0 -9 2 38.73 3.53
 0 9 2 44.38 1.5
 0 -9 -3 108.68 5.31
 0 9 3 114.64 6.23
 0 -9 3 105.83 5.45
 0 9 3 113.96 6.19
 0 9 -3 105.46 5.77
 0 -9 3 106.67 6.05
 0 9 -3 107.75 5.79
 0 9 -3 106.97 4.3
 0 -9 -3 107.35 4.51
 0 -9 -4 21.58 2.95
 0 -9 -4 15.91 2.13
 0 -9 4 19.01 2.47
 0 9 4 17.16 2.78
 0 9 4 17.7 1.21
 0 9 4 16.35 2.54
 0 9 -4 19.78 2.72
 0 9 -4 21.54 2.88
 0 -9 4 17.2 2.77
 0 9 -4 18.05 2.09
 0 -9 -4 18.05 2.21
 0 -9 -5 258.62 9.09
 0 9 -5 255.55 8.88
 0 -9 -5 258.14 10.68
 0 -9 -5 251.47 7.89
 0 -9 5 265.06 8.86
 0 9 5 268.28 10.76
 0 9 -5 264.88 9.96
 0 -9 -5 260.89 10.22
 0 9 5 253.05 10.32
 0 9 -5 251.85 10.05
 0 -9 5 245.98 10.05
 0 -9 -5 248.41 10.04
 0 -9 -6 1.1 1.09
 0 -9 -6 2.06 1.1
 0 -9 6 1.93 1.05
 0 9 6 0.98 1.58
 0 -9 -6 1.19 0.9
 0 9 -6 0.55 0.91
 0 9 -6 1.89 1.52
 0 9 6 0 1.21
 0 9 -6 4.07 1.62
 0 -9 6 1.83 1.67
 0 -9 -6 2.6 1.36
 0 -9 -6 2.51 1.48
 0 -9 -7 0.28 1.73
 0 9 7 4.55 2.2
 0 -9 7 0.14 0.71
 0 -9 -7 0.59 0.71
 0 -9 -7 0.44 1.2
 0 9 -7 1.34 1.34
 0 9 -7 -0.61 1.59
 0 9 7 -0.03 1.22
 0 -9 7 -1.25 1.86
 0 9 -7 1.07 1.59
 0 -9 -7 1.77 1.21
 0 -9 -7 1 1.13
 0 -9 -8 63.69 6.5
 0 9 8 76.16 7.03
 0 9 -8 80.76 6.56
 0 -9 8 82.64 5.11
 0 9 -8 74.63 6.37
 0 -9 -8 88.5 7.01
 0 9 8 77 6.83
 0 -9 8 76.1 6.48
 0 9 -8 68.72 6.45
 0 -9 -8 84.82 6.83
 0 -9 -8 73.7 6.47
 0 -9 -9 141.43 10.19
 0 9 9 147.61 10.34
 0 9 -9 150.16 9.19
 0 -9 -9 129.15 9.14
 0 9 -9 133.16 9.18
 0 9 9 155.96 10.34
 0 -9 9 150.89 9.47
 0 9 -9 135.56 9.55
 0 -9 -9 139.67 9.04
 0 -9 -9 156.96 10
 0 -9 -10 50.21 6.16
 0 -9 -10 71.08 6.78
 0 -9 10 67.62 7.42
 0 9 10 51.61 6.73
 0 -9 -10 56.81 6.57
 0 9 -10 61.55 6.79
 0 9 10 51.44 6.47
 0 -9 10 62.32 6.38
 0 -9 -10 52.31 6.68
 0 -9 -11 58.39 6.9
 0 -9 -11 55.33 6.2
 0 -9 11 72.64 7.87
 0 9 11 59.25 7.5
 0 -9 -11 55.43 7.11
 0 9 -11 63.17 7.25
 0 9 11 69.17 7.71
 0 -9 11 72.96 7.16
 0 -9 -11 57.8 7.35
 0 -9 -12 24.12 4.77
 0 -9 12 24.35 5.33
 0 9 12 23.05 5.18
 0 -9 -12 30.08 5.74
 0 9 -12 24.66 5.09
 0 9 12 32.33 5.71
 0 -9 12 26.43 4.68
 0 -9 -12 22.32 4.7
 0 -9 -13 5.8 2.98
 0 9 -13 6.16 3.46
 0 -9 -13 6.57 3.45
 0 -9 13 2.6 1.89
 0 9 13 8.05 3.52
 0 9 13 10.44 3.83
 0 -9 13 7.73 2.93
 0 -9 -13 5.88 3.39
 0 -9 -14 21.31 5.46
 0 -10 0 2150.95 25.36
 0 10 0 2124.09 25.41
 0 10 0 2187.82 25.12
 0 10 0 2087.67 24.19
 0 10 0 2116.9 24.43
 0 -10 -1 683.26 14.24
 0 -10 1 685.89 14.36
 0 -10 -1 662.6 8.44
 0 10 -1 674.97 14.4
 0 10 1 675.84 14.43
 0 10 -1 676.4 13.97
 0 10 1 670.54 14.31
 0 10 1 681.36 14.19
 0 10 -1 658.95 13.6
 0 10 -1 668.86 13.92
 0 10 2 1231.45 19.91
 0 -10 -2 1197.75 18.79
 0 -10 2 1223.76 19.55
 0 -10 -2 1185.23 11.29
 0 -10 2 1212.17 11.26
 0 10 2 1174.76 11.27
 0 10 2 1201.24 19.47
 0 10 2 1207.2 19.96
 0 10 -2 1229.57 19.93
 0 -10 2 1194.23 19.95
 0 10 -2 1230.41 19.36
 0 10 -2 1227.7 10.9
 0 -10 -3 0.01 0.42
 0 10 -3 -0.16 0.49
 0 10 -3 1.66 0.3
 0 -10 -3 0.38 0.92
 0 10 3 0.54 0.86
 0 -10 3 0.03 0.73
 0 10 3 0.47 0.93
 0 10 -3 0.77 1.17
 0 -10 3 1.56 1.13
 0 10 -3 1.49 1.15
 0 -10 -4 511.56 14.97
 0 10 4 525.36 14.45
 0 -10 4 533.13 13.06
 0 -10 -4 513.09 12.17
 0 10 4 543.79 5.43
 0 10 -4 514.49 13.79
 0 10 4 517.76 14.49
 0 10 -4 528.34 14.02
 0 -10 4 529.74 14.63
 0 -10 -4 508.94 11.31
 0 10 -4 511.86 11.05
 0 -10 -5 70.83 4.78
 0 10 -5 67.35 4.55
 0 -10 -5 69.98 5.92
 0 10 5 65.01 2.52
 0 10 -5 68.43 5.41
 0 10 5 71.56 5.71
 0 -10 5 67.01 4.72
 0 -10 -5 69.37 4.41
 0 -10 -5 68.07 5.39
 0 10 5 71.25 2.68
 0 10 5 66.9 5.49
 0 10 -5 65.18 5.31
 0 -10 5 71.96 5.74
 0 -10 -5 61.4 5.23
 0 10 -6 247.87 9.74
 0 -10 -6 253.2 9.93
 0 -10 -6 256.31 11.79
 0 -10 -6 258.07 8.37
 0 10 -6 248.65 10.42
 0 10 6 241.67 11.24
 0 -10 6 247.86 9.18
 0 -10 -6 250.31 10.92
 0 10 6 273.24 11.77
 0 -10 6 239.52 10.79
 0 10 -6 253.41 10.99
 0 -10 -6 261.67 11.25
 0 10 -7 170.87 8.84
 0 -10 -7 170.17 9.03
 0 -10 -7 166.5 9.97
 0 10 7 171.77 10.06
 0 10 -7 180.03 9.32
 0 -10 -7 185.79 7.01
 0 -10 7 173.62 7.77
 0 -10 -7 177.29 9.64
 0 10 7 165.91 9.79
 0 -10 7 164.4 9.33
 0 10 -7 174.01 9.6
 0 -10 -7 175.58 9.66
 0 -10 -8 409.55 16.57
 0 10 -8 434.04 15.09
 0 -10 8 449.44 12.48
 0 10 8 453.29 17.3
 0 10 -8 400.25 14.7
 0 -10 -8 417.88 15.24
 0 10 8 435.48 16.62
 0 10 -8 421.32 15.85
 0 -10 8 446.84 15.96
 0 -10 -8 431.52 15.62
 0 -10 -8 419.49 15.73
 0 -10 -9 0.01 1.74
 0 -10 9 2.3 1.04
 0 10 9 2.64 1.88
 0 10 -9 1.24 1.89
 0 10 -9 0.02 1.28
 0 -10 -9 -0.9 1.54
 0 10 9 1.44 2.1
 0 -10 9 1.17 1.97
 0 10 -9 -0.08 1.27
 0 -10 -9 2.87 1.84
 0 -10 -9 2.51 2.04
 0 -10 -10 178.69 12.28
 0 10 10 179.27 12.24
 0 10 -10 182.76 10.92
 0 10 -10 176.82 11.37
 0 -10 -10 177.64 11.5
 0 10 10 180.74 11.86
 0 10 -10 197.07 12.15
 0 -10 10 166.57 10.62
 0 -10 -10 155.88 10.15
 0 -10 -10 166.06 11.09
 0 -10 -11 21.7 4.43
 0 -10 11 24.49 4.62
 0 10 11 17.18 4.54
 0 -10 -11 24.64 4.92
 0 10 -11 18.53 3.86
 0 10 11 23.61 4.59
 0 -10 11 17.99 3.68
 0 -10 -11 18.68 4.28
 0 -10 -12 111.59 10.11
 0 -10 12 114.4 10.79
 0 10 12 121.73 11.3
 0 10 -12 111.1 10.22
 0 -10 -12 116.29 10.62
 0 10 12 131.17 11.18
 0 -10 12 122.35 9.83
 0 -10 -12 104.74 10.45
 0 -10 -13 10 3.69
 0 -10 -13 11.63 3.42
 0 10 -13 7.54 3.48
 0 -10 13 5.77 2.63
 0 10 13 13.29 3.86
 0 10 13 12.34 3.94
 0 -10 13 14.26 3.84
 0 -10 -13 16.28 4.34
 0 -11 0 7.68 2.2
 0 11 0 8.93 2.24
 0 11 0 5.68 1.93
 0 11 0 4.86 1.78
 0 11 0 4.97 1.91
 0 11 1 67.85 4.8
 0 11 -1 69.23 4.78
 0 -11 1 68.22 4.81
 0 -11 -1 62.46 4.65
 0 -11 -1 64.33 2.79
 0 11 1 63.59 4.73
 0 11 1 66.62 4.83
 0 11 -1 68.02 4.96
 0 11 -1 69.07 4.86
 0 -11 1 64.52 4.69
 0 11 -1 67.98 4.7
 0 11 -2 7.09 1.96
 0 -11 -2 4.71 1.71
 0 -11 2 1.46 1.03
 0 11 2 3.62 1.46
 0 11 2 1.99 1.22
 0 11 -2 4.93 1.68
 0 11 2 4.13 1.48
 0 -11 2 5.42 1.86
 0 11 2 3.09 0.61
 0 -11 -2 3.41 0.65
 0 11 -2 2.91 0.56
 0 -11 2 2.2 0.54
 0 11 -3 5.05 1.08
 0 -11 -3 5.41 1.1
 0 11 3 4.67 0.98
 0 -11 3 4.98 1
 0 11 -3 6.02 0.62
 0 -11 3 2.48 1.2
 0 -11 -3 5.76 1.55
 0 11 3 9.52 2.09
 0 -11 -3 5.59 0.84
 0 11 3 7.33 2.05
 0 11 -3 7.03 1.97
 0 -11 3 5.57 1.83
 0 11 -3 6.97 1.93
 0 -11 -4 26.07 3.55
 0 -11 -4 21.93 2.75
 0 11 4 20.04 3.04
 0 -11 4 20.41 2.75
 0 11 4 23.77 3.31
 0 11 -4 15.27 2.74
 0 -11 4 23.73 3.38
 0 11 -4 20.89 2.95
 0 11 -4 25.85 2.49
 0 -11 -4 22.46 2.41
 0 11 5 35.88 1.54
 0 -11 -5 41.78 4.74
 0 -11 -5 45.48 3.78
 0 11 5 39.13 4.5
 0 -11 5 38.49 3.76
 0 11 5 35.34 1.54
 0 -11 -5 38.55 4.29
 0 11 5 39.58 4.54
 0 11 -5 36.38 4.03
 0 11 -5 38.28 4.23
 0 -11 5 33.86 4.13
 0 11 -5 36.99 3.41
 0 -11 -5 34.43 3.37
 0 -11 -6 188.76 8.64
 0 11 -6 184.65 8.38
 0 -11 -6 190.58 10.55
 0 11 6 187.95 10.09
 0 -11 6 195.99 8.6
 0 11 -6 194.52 9.59
 0 -11 -6 185.77 7.58
 0 11 6 204.14 4.97
 0 -11 -6 217.09 10.38
 0 11 6 204.48 10.46
 0 -11 6 203.32 10.31
 0 11 -6 186.11 9.64
 0 -11 -6 203.45 10.26
 0 -11 -7 14.22 2.79
 0 11 -7 11.29 2.42
 0 -11 -7 9.34 2.83
 0 -11 -7 9.99 1.87
 0 -11 7 8.31 2.12
 0 11 7 8.44 2.71
 0 11 7 10.74 2.7
 0 11 -7 7.9 2.41
 0 -11 7 14.28 3.14
 0 11 -7 9.4 2.52
 0 -11 -7 13.04 2.74
 0 -11 -7 8.29 2.42
 0 11 -8 154.21 9.1
 0 -11 -8 152.82 9.26
 0 -11 -8 134.39 9.81
 0 11 -8 149.86 9.21
 0 11 8 150.49 10.17
 0 -11 8 158.76 7.86
 0 -11 -8 165.65 10.17
 0 11 8 145.32 9.79
 0 11 -8 173.64 10.41
 0 -11 8 149.26 9.55
 0 -11 -8 157.09 9.72
 0 -11 -9 7.51 2.99
 0 11 9 7.68 2.83
 0 -11 9 12.28 2.36
 0 11 -9 15.91 3.58
 0 11 -9 9.21 2.82
 0 -11 -9 10.38 2.66
 0 11 9 11.93 3.28
 0 11 -9 15.97 3.82
 0 -11 9 10.68 2.93
 0 -11 -9 6.54 2.41
 0 -11 -9 8.14 3.06
 0 -11 -10 17.3 4.67
 0 11 10 10.85 3.11
 0 11 -10 16.58 3.81
 0 -11 -10 10.58 2.91
 0 11 -10 17.01 3.91
 0 11 10 11.56 3.46
 0 -11 10 12.07 3.37
 0 11 -10 16.31 3.98
 0 -11 -10 19.99 4.37
 0 -11 -10 17.91 3.61
 0 -11 -11 6.73 2.8
 0 -11 11 8.03 3.62
 0 11 11 5.31 2.73
 0 -11 -11 7.02 2.69
 0 11 -11 7.52 2.9
 0 11 11 6.98 3.09
 0 -11 11 10.84 3.24
 0 -11 -11 0.19 2.25
 0 -11 -12 75.5 8.36
 0 -11 12 81.43 9.27
 0 11 12 90.42 9.72
 0 11 -12 72.68 8.34
 0 -11 -12 72.71 8.46
 0 11 12 76.06 8.96
 0 -11 12 83.44 8.42
 0 -11 -12 74.16 9
 0 -11 -13 5.85 2.82
 0 -11 -13 0.55 1.51
 0 11 -13 4.21 2.52
 0 -11 13 5.92 3.45
 0 11 13 -0.03 2.2
 0 11 13 -1.02 2.43
 0 -11 13 5.33 2.88
 0 -11 -13 3.8 2.6
 0 -11 14 71.62 8.21
 0 -12 0 1018.29 19.27
 0 12 0 938.21 18.77
 0 12 0 975.56 18.7
 0 12 0 990.98 18.59
 0 12 0 984.28 18.53
 0 12 1 956.54 18.54
 0 12 -1 961.71 18.18
 0 -12 -1 975.88 18.92
 0 -12 1 973.88 19.06
 0 -12 -1 956.42 11.12
 0 12 -1 966.15 18.53
 0 12 1 973.18 19.2
 0 12 1 970.33 19.12
 0 12 -1 967.34 19.19
 0 -12 1 956.32 18.78
 0 12 -1 970.4 18.47
 0 12 2 135.06 3.07
 0 -12 2 129.88 2.95
 0 12 2 142.7 7.46
 0 -12 -2 130.45 6.89
 0 -12 2 141.1 7.3
 0 12 2 125.21 7.04
 0 12 -2 128.15 7.12
 0 12 2 130.87 7.13
 0 -12 2 129.64 7.21
 0 12 -2 134.92 7.02
 0 -12 -2 134.04 3.24
 0 -12 -3 429.43 8.53
 0 -12 3 423.61 8.35
 0 12 3 413.65 8.39
 0 12 3 450.11 13.75
 0 12 -3 460.53 5.65
 0 -12 -3 461.37 12.85
 0 -12 3 444.72 13.06
 0 -12 -3 447.92 7.59
 0 12 -3 440.24 13.51
 0 12 3 448.29 13.77
 0 12 3 432.32 13.16
 0 12 -3 458.15 13.42
 0 -12 3 449.02 13.89
 0 12 -3 438.48 8.25
 0 -12 -4 215.75 7.21
 0 12 -4 220.48 7.04
 0 -12 -4 214.29 8.75
 0 -12 4 209.75 9.16
 0 12 4 217.11 10.01
 0 12 -4 218.25 9.76
 0 12 4 218.23 10.04
 0 12 -4 227.95 9.89
 0 -12 4 228.84 10.33
 0 -12 -4 210.61 10.11
 0 -12 -5 230.41 11.24
 0 -12 5 229.79 9.64
 0 -12 -5 230.07 9
 0 12 5 232.87 10.93
 0 12 -5 248.41 10.7
 0 12 5 224.2 10.66
 0 -12 5 238.34 10.95
 0 12 -5 217.64 10.18
 0 12 -5 241.3 8.48
 0 -12 -5 229.63 8.53
 0 12 -6 345.65 11.39
 0 -12 -6 333.04 11.52
 0 -12 -6 364.8 14.8
 0 12 6 376.21 14.55
 0 12 -6 366.39 13.48
 0 -12 6 357.41 12.23
 0 -12 -6 368.74 11.31
 0 -12 -6 379.83 14.25
 0 12 6 365.35 14.34
 0 12 -6 334.5 13.32
 0 -12 6 359.44 14.01
 0 -12 -6 345.37 13.81
 0 -12 -7 272.16 11.38
 0 12 -7 261.96 10.91
 0 -12 -7 248.68 13.07
 0 -12 7 277.12 10.78
 0 -12 -7 277.65 9.58
 0 12 -7 268.79 12.11
 0 12 7 264.5 12.96
 0 -12 -7 274.48 12.78
 0 12 7 259.49 12.74
 0 -12 7 254.09 12.38
 0 12 -7 263.29 12.27
 0 -12 -7 266.97 12.63
 0 -12 -8 84.92 6.86
 0 12 -8 83.29 6.68
 0 -12 -8 82.04 7.97
 0 12 8 86.15 7.99
 0 12 -8 100.29 7.79
 0 -12 8 82.32 5.91
 0 -12 -8 104.9 8.25
 0 12 8 92.75 8.04
 0 12 -8 89.02 7.73
 0 -12 8 91.1 7.81
 0 -12 -8 84.81 7.35
 0 -12 -9 248.89 14.41
 0 -12 9 273.07 10.75
 0 12 9 239.82 13.74
 0 12 -9 268.09 13.15
 0 12 -9 251.18 12.53
 0 -12 -9 244.01 12.68
 0 12 9 248.74 13.73
 0 -12 9 260.72 13.52
 0 12 -9 242.06 13.26
 0 -12 -9 269.53 13.95
 0 -12 -9 262.7 13.37
 0 -12 -10 11.1 3.66
 0 12 -10 10.69 3.09
 0 12 10 16.19 3.93
 0 12 -10 18.22 3.89
 0 -12 -10 9.25 2.79
 0 12 10 14.41 3.75
 0 12 -10 15.69 3.63
 0 -12 10 8.28 2.81
 0 -12 -10 9.45 2.83
 0 -12 -10 15.12 3.87
 0 -12 -11 59.47 7.3
 0 -12 11 62.02 7.76
 0 12 11 61.16 7.88
 0 12 -11 62.15 7.12
 0 -12 -11 56.26 7
 0 12 11 63.61 7.71
 0 -12 11 59.55 7.12
 0 -12 -11 70.87 8.63
 0 -12 -12 65.51 8.04
 0 -12 12 59.26 7.92
 0 12 12 66.63 8.49
 0 12 12 78.11 9.05
 0 -12 12 61.67 7.4
 0 -12 -12 62.45 8.26
 0 -12 -12 61.37 7.73
 0 12 -12 72.6 8.31
 0 -12 -13 42.07 7.3
 0 -12 -13 33.82 6.21
 0 12 -13 43.76 7.08
 0 -12 13 32.24 5.71
 0 -12 -13 36.86 6.3
 0 -13 0 3.22 1.84
 0 13 0 3.8 1.77
 0 13 0 7.15 2.32
 0 13 0 9.02 2.29
 0 13 0 5.29 1.83
 0 13 -1 3.04 1.82
 0 13 1 2.5 1.7
 0 -13 1 7.16 2.07
 0 -13 -1 4.65 1.83
 0 -13 -1 1.66 0.71
 0 -13 1 5.77 2.04
 0 13 -1 5.07 1.9
 0 13 1 0.87 1.6
 0 13 -1 6.42 2.21
 0 13 -1 3.38 1.88
 0 13 1 4 2.08
 0 -13 2 0.52 1
 0 -13 -2 -0.04 0.97
 0 13 2 1.78 1.72
 0 13 -2 0.46 1.19
 0 13 2 -0.22 1.16
 0 13 2 0.75 0.9
 0 -13 2 -0.23 1.33
 0 13 -2 0.49 0.99
 0 -13 -3 30.05 2.17
 0 13 -3 32.19 2.1
 0 13 3 29.52 2.11
 0 -13 3 30.9 2.14
 0 13 -3 32.31 1.66
 0 13 -3 34.12 1.71
 0 -13 3 31.22 3.68
 0 13 3 34.78 4.05
 0 -13 -3 29.7 3.57
 0 13 3 33.36 3.91
 0 13 -3 29.17 3.64
 0 13 3 37.07 4.23
 0 -13 3 37.25 4.36
 0 13 -3 32.13 3.87
 0 -13 -4 0.07 1.32
 0 -13 4 0.08 1.13
 0 13 4 -0.59 1.1
 0 -13 -4 -0.2 0.99
 0 -13 -4 0.07 0.26
 0 13 -4 -0.71 1.31
 0 13 4 1.64 1.64
 0 13 -4 0.33 1.29
 0 -13 4 -0.44 1.39
 0 -13 -4 0.35 0.59
 0 13 -4 0.59 0.76
 0 13 5 7.77 2.29
 0 -13 -5 5.49 1.62
 0 -13 5 4.09 1.5
 0 -13 -5 5.73 1.5
 0 13 -5 4.9 1.33
 0 13 -5 7.82 2.34
 0 13 5 2.68 1.57
 0 13 -5 4.13 1.92
 0 -13 5 4.81 1.78
 0 -13 -5 2.29 1.47
 0 -13 -6 42.72 5.3
 0 13 6 47.23 5.44
 0 -13 6 33.91 3.96
 0 -13 -6 39.71 3.92
 0 13 -6 39.96 3.89
 0 -13 -6 35.69 3.78
 0 13 6 40.48 4.93
 0 13 -6 36.78 4.75
 0 13 -6 40.73 4.77
 0 -13 6 43.4 5.28
 0 -13 -6 39.09 5.04
 0 -13 -6 43.38 5.04
 0 -13 -7 1.68 2.01
 0 -13 7 5.73 1.91
 0 13 7 3.88 2.21
 0 -13 -7 6.54 1.71
 0 -13 -7 6.17 1.81
 0 13 -7 5.76 1.77
 0 13 -7 3.79 1.64
 0 13 7 5.75 2.04
 0 13 -7 5.52 2.44
 0 -13 7 7.9 2.76
 0 -13 -7 7.49 2.58
 0 -13 -7 6.49 2.16
 0 -13 -8 2.68 2.09
 0 13 8 -2.5 2.18
 0 -13 8 2.11 1.7
 0 13 -8 4.25 1.99
 0 -13 -8 -0.39 1.26
 0 13 -8 2.78 1.89
 0 13 8 5.07 2.14
 0 13 -8 1.56 1.53
 0 -13 8 4.1 2.24
 0 -13 -8 1.92 1.64
 0 -13 -8 4.49 1.91
 0 -13 -9 73.34 8.19
 0 -13 9 82.84 6.31
 0 13 9 95.72 8.79
 0 13 -9 96.67 8.15
 0 13 -9 75.1 6.85
 0 -13 -9 87.95 7.72
 0 13 9 79.47 8.11
 0 -13 9 78.73 7.66
 0 13 -9 82.58 7.87
 0 -13 -9 75.66 7.61
 0 -13 -9 88.13 8.12
 0 -13 -10 0.85 1.62
 0 13 -10 2.37 1.97
 0 13 10 -1.23 1.61
 0 13 -10 5.92 2.46
 0 -13 -10 2.77 2.31
 0 13 10 0.92 1.99
 0 13 -10 2.29 1.83
 0 -13 10 0.92 1.73
 0 -13 -10 2.59 1.96
 0 -13 -10 3.48 2.01
 0 -13 -11 15.69 4.41
 0 13 -11 15.86 3.83
 0 13 11 12.19 3.78
 0 13 -11 18.48 4.08
 0 -13 -11 19.14 4.46
 0 13 11 19.81 4.81
 0 -13 11 22.6 4.71
 0 -13 -11 19.29 4.58
 0 -13 -12 8.44 3.39
 0 -13 12 5.72 2.98
 0 13 12 4.31 3.01
 0 13 -12 6.55 2.72
 0 -13 -12 4.52 2.46
 0 -13 12 5.91 2.96
 0 -13 -12 3.99 2.5
 0 13 12 3.71 2.46
 0 -13 13 24.21 5.03
 0 -13 -13 16.48 4.34
 0 -14 0 17.85 3.13
 0 14 0 21.92 3.23
 0 14 0 16.18 2.73
 0 14 0 17.62 2.94
 0 -14 0 16.81 2.7
 0 14 0 13.65 2.36
 0 -14 1 210.28 9.68
 0 -14 -1 212.71 9.63
 0 14 1 205.73 9.37
 0 14 -1 205.81 9.21
 0 14 1 211.27 9.78
 0 14 1 213.91 9.77
 0 14 -1 209.8 9.75
 0 -14 1 201.04 9.33
 0 14 -1 197.92 9.13
 0 14 1 213.35 9.59
 0 14 2 56.49 5.2
 0 14 -2 71.77 5.84
 0 14 2 64.51 5.55
 0 14 2 67.49 5.5
 0 -14 2 62.82 5.48
 0 14 -2 66.92 5.41
 0 -14 -2 67.88 5.43
 0 -14 2 59.4 5.25
 0 -14 -3 75.86 5.82
 0 -14 3 79.66 6.05
 0 14 -3 78.95 2.78
 0 14 3 80.32 6.32
 0 14 3 77.22 6.15
 0 14 -3 85.64 6.44
 0 14 3 75.08 6.17
 0 -14 3 80.43 6.4
 0 14 -3 86.02 6.37
 0 -14 -3 84.36 3.34
 0 14 -3 86.08 3.07
 0 -14 -4 134.11 5.57
 0 14 -4 125.52 5.08
 0 14 4 132.31 8.35
 0 -14 4 134.6 7.92
 0 -14 -4 137.16 7.74
 0 14 4 141.71 8.74
 0 14 -4 122.21 7.9
 0 14 4 136.31 8.15
 0 -14 4 141.83 8.71
 0 14 -4 129.82 8.05
 0 -14 -4 131.51 8.59
 0 14 5 191.82 10.4
 0 -14 -5 172.73 8.62
 0 -14 5 174.74 9.16
 0 -14 -5 167.12 10.12
 0 14 5 165.2 9.93
 0 14 -5 180.49 9.69
 0 14 -5 161.49 9.39
 0 -14 5 170.79 9.92
 0 14 -5 169.05 6.86
 0 -14 -5 167.59 7.18
 0 -14 -6 30.08 3.51
 0 14 -6 33.05 3.49
 0 -14 -6 38.2 5.13
 0 -14 6 32.91 4.15
 0 14 6 34.55 4.77
 0 -14 -6 31.91 3.84
 0 14 -6 27.64 4.38
 0 14 6 26.64 4.37
 0 14 -6 28.62 4.18
 0 -14 6 32.13 4.67
 0 -14 -6 30.2 4.42
 0 -14 -6 25 3.94
 0 -14 -7 212.75 10.01
 0 14 -7 227.17 10.06
 0 -14 -7 231.51 13.23
 0 -14 7 241.36 11.05
 0 -14 -7 238.27 9.96
 0 14 7 234.11 12.74
 0 14 -7 248.5 12.34
 0 -14 -7 253.4 12.81
 0 14 7 244.88 12.94
 0 -14 7 247.94 12.95
 0 14 -7 232.2 12.1
 0 -14 -7 227.41 12.42
 0 -14 -8 29.24 5.53
 0 -14 8 28.29 3.88
 0 14 8 28.55 4.76
 0 -14 -8 29.51 4.21
 0 14 -8 21.14 3.45
 0 14 -8 33.86 4.85
 0 14 8 21.29 4.27
 0 14 -8 21.21 4.13
 0 -14 8 24.69 4.02
 0 -14 -8 26.64 4.54
 0 -14 -8 25.65 4.43
 0 -14 -9 71.84 8.22
 0 14 -9 75.68 7.43
 0 14 9 70.44 7.88
 0 -14 9 68.52 5.98
 0 14 -9 75.62 6.77
 0 -14 -9 64.31 6.53
 0 14 9 76.3 8.01
 0 -14 9 68.68 7.33
 0 14 -9 70.07 7.46
 0 -14 -9 76.47 7.61
 0 -14 -9 84.79 8.26
 0 -14 -10 23.27 5.21
 0 14 -10 37.47 5.57
 0 14 10 25.95 5.04
 0 -14 -10 23.05 4.52
 0 14 -10 17.85 3.62
 0 14 10 24.91 5.07
 0 -14 10 23.72 4.71
 0 14 -10 27.35 4.84
 0 -14 -10 25.89 4.85
 0 -14 -10 24.05 4.61
 0 -14 -11 106.94 11.1
 0 14 11 93.83 9.85
 0 14 -11 106.12 9.4
 0 -14 -11 99.38 9.17
 0 14 11 98.12 10.01
 0 -14 11 114.19 10.14
 0 14 -11 115.96 10.39
 0 -14 -11 118.87 10.66
 0 -14 -12 26.11 5.27
 0 -14 12 17.49 4.62
 0 14 12 29.25 5.92
 0 -14 -12 8.96 2.9
 0 14 12 31.78 6.01
 0 -14 12 29.69 5.67
 0 -14 -12 34.63 6.62
 0 -15 0 -0.72 1.23
 0 15 0 2.23 1.9
 0 15 0 2.32 1.98
 0 15 0 1.76 1.69
 0 -15 0 0.97 1.74
 0 15 0 2.37 1.91
 0 -15 -1 12.8 2.75
 0 -15 1 9.71 2.52
 0 15 -1 7.64 2.26
 0 15 1 16.6 2.92
 0 15 -1 15.74 3.01
 0 15 1 14.78 2.94
 0 15 1 11.9 2.67
 0 -15 1 14.43 2.91
 0 15 -1 12.1 2.74
 0 15 1 12.82 2.65
 0 15 -2 80.23 6.43
 0 15 2 83.71 6.54
 0 15 2 81.74 6.55
 0 15 2 86.22 6.52
 0 15 -2 68.09 5.69
 0 -15 2 87.16 6.63
 0 -15 2 80.11 6.31
 0 -15 -2 76.33 6.13
 0 15 -3 13.22 2.97
 0 15 3 9.01 2.43
 0 15 3 15.79 3
 0 15 -3 12.11 2.66
 0 -15 3 8.85 2.36
 0 -15 3 12.04 2.73
 0 -15 -3 14.07 2.87
 0 15 3 9.05 2.28
 0 -15 -4 43.32 3.05
 0 15 4 52.63 5.55
 0 -15 4 47.2 5.03
 0 -15 -4 43.93 4.67
 0 15 -4 44.57 5.15
 0 15 4 53.63 5.26
 0 15 4 49.11 5.34
 0 -15 4 50.97 5.41
 0 15 -4 44.33 5.01
 0 -15 -4 53.22 5.72
 0 -15 5 10.5 2.79
 0 -15 -5 11.44 2.52
 0 15 5 11.18 2.85
 0 -15 -5 10.08 1.79
 0 15 -5 9.23 2.62
 0 15 5 14.09 3.35
 0 15 -5 8.93 2.33
 0 -15 5 12.38 2.83
 0 -15 -5 7.49 2.32
 0 -15 -6 19.26 3.82
 0 -15 -6 23.64 3.43
 0 -15 6 16.55 3.25
 0 15 6 17.91 3.85
 0 -15 -6 20.22 2.97
 0 15 6 20.96 4.18
 0 15 -6 18.62 3.38
 0 -15 6 16.76 3.78
 0 15 -6 18.76 3.6
 0 -15 -6 20.13 3.77
 0 -15 -6 14.55 3.1
 0 -15 -7 42.24 6.25
 0 15 7 48.55 6.08
 0 -15 7 46.61 5.14
 0 -15 -7 44.48 4.63
 0 -15 -7 41.27 4.52
 0 15 -7 52.15 5.89
 0 15 7 39.9 5.3
 0 15 -7 40.42 5.42
 0 -15 7 42.06 5.63
 0 -15 -7 39.49 5.47
 0 -15 -7 46.71 5.92
 0 -15 -8 5.47 2.63
 0 -15 8 8.03 2.34
 0 15 8 11.27 3.44
 0 -15 -8 8.61 2.25
 0 15 -8 14.94 3.59
 0 15 8 5.24 2.48
 0 -15 8 8.61 3.03
 0 15 -8 6.92 2.46
 0 -15 -8 10.58 2.98
 0 -15 -8 8 2.8
 0 -15 -9 2.27 2.36
 0 15 9 5.05 2.26
 0 -15 9 0.79 1.08
 0 -15 -9 2.21 1.79
 0 15 9 2.66 2.82
 0 15 -9 0.04 1.67
 0 15 -9 0.55 1.81
 0 -15 9 1.74 1.94
 0 -15 -9 0.68 1.56
 0 -15 -9 0.05 1.42
 0 15 10 3.87 2.84
 0 15 -10 1.69 2.19
 0 -15 -10 -2.1 2.91
 0 15 10 -3.8 2.8
 0 -15 10 -2.01 2.67
 0 15 -10 1.14 1.96
 0 -15 -10 2.07 1.7
 0 -15 -10 1.22 1.73
 0 15 11 0.41 2.51
 0 15 -11 -0.04 1.76
 0 -15 -11 -0.75 2.57
 0 15 11 3.18 2.08
 0 -15 11 -1.53 2.07
 0 15 -11 -1.05 1.84
 0 -15 -11 3.46 2.65
 0 -15 12 14.28 4.35
 0 -15 -12 16.59 4.36
 0 16 0 1571.47 27.69
 0 16 0 1593.23 28.44
 0 16 0 1509.25 28.23
 0 -16 0 1573.45 28.58
 0 -16 0 1561.88 26.99
 0 16 0 1540.66 27.54
 0 16 -1 -1.87 1.4
 0 16 1 1.63 1.53
 0 16 1 3.66 2.04
 0 16 -1 2.21 1.86
 0 16 1 0.55 1.46
 0 -16 1 2.17 1.86
 0 -16 -1 3.26 1.95
 0 -16 1 0.43 1.02
 0 -16 -1 3.33 1.96
 0 16 -1 -1.11 1.22
 0 16 1 1.12 1.52
 0 16 2 424.98 15.16
 0 16 2 417.47 15.05
 0 16 -2 425.44 15.27
 0 -16 -2 424.84 14.8
 0 -16 2 430.54 15.17
 0 -16 2 442.53 15.31
 0 16 -2 422.91 14.63
 0 16 2 432.78 15.01
 0 16 3 16.39 3.08
 0 16 3 19.47 3.63
 0 16 -3 17.51 3.42
 0 16 3 15.58 3.07
 0 -16 3 11.91 2.75
 0 -16 -3 17.85 3.19
 0 -16 3 18.49 3.53
 0 16 -3 16.33 3.08
 0 16 4 213.47 11.15
 0 -16 -4 189.37 9.89
 0 -16 4 195.97 10.37
 0 -16 4 194.02 10.88
 0 16 -4 200.32 10.63
 0 -16 -4 199.71 11.39
 0 16 -4 198.2 10.64
 0 16 4 187.16 10.73
 0 16 4 199.3 10.6
 0 -16 -5 1.31 1.2
 0 16 5 1.33 1.4
 0 -16 5 1.09 1.57
 0 16 5 2.29 2.23
 0 16 5 -0.52 1.38
 0 16 -5 0.67 1.39
 0 -16 5 1.11 1.87
 0 16 -5 1.19 1.74
 0 -16 -5 3.44 2.12
 0 -16 -6 336.94 15.65
 0 16 6 358.52 15.77
 0 -16 -6 339.66 13.21
 0 -16 6 349.73 14.23
 0 16 -6 369.37 15.31
 0 -16 -6 328.41 15
 0 16 6 364.56 16.09
 0 -16 6 353.31 15.75
 0 16 -6 326.64 14.6
 0 -16 -6 352.79 16.47
 0 -16 -7 26.18 5.03
 0 16 7 20.56 4.06
 0 -16 -7 20 3.27
 0 -16 7 17.84 3.46
 0 16 7 18.55 3.76
 0 16 -7 15.27 3.3
 0 16 -7 19.17 3.85
 0 -16 7 15.58 3.61
 0 -16 -7 18.95 4.02
 0 -16 -7 25.22 4.54
 0 -16 -8 100.44 9.09
 0 16 8 101.94 9.26
 0 -16 8 94.28 7.53
 0 16 -8 106.5 8.93
 0 -16 -8 108.24 9.3
 0 16 8 104.11 9.32
 0 16 -8 95.36 8.56
 0 -16 8 111.09 9.46
 0 -16 -8 107.33 10
 0 -16 9 15.7 3.05
 0 16 9 18.75 4.7
 0 -16 -9 16.54 4.73
 0 16 -9 21.5 4.4
 0 16 9 14.49 3.72
 0 -16 9 15.86 4.08
 0 16 -9 15.86 3.93
 0 -16 -9 11.83 3.18
 0 -16 -9 14.6 3.81
 0 16 10 42.92 6.77
 0 -16 -10 41.98 6.93
 0 16 10 33.54 5.81
 0 16 -10 32.65 5.48
 0 -16 10 41.5 6.38
 0 16 -10 37.25 5.95
 0 -16 -10 46.44 6.57
 0 -16 -10 49.53 6.93
 0 16 -11 36.19 5.85
 0 16 11 27.58 5.53
 0 -16 -11 31.87 6.41
 0 16 11 40.76 6.9
 0 16 -11 34.85 5.92
 0 -16 11 44.49 6.91
 0 -16 -11 31.8 5.91
 0 -17 0 16.03 3.51
 0 17 0 18.65 3.63
 0 17 0 22.15 4.08
 0 17 0 15.97 3.62
 0 -17 0 16.18 3.46
 0 17 0 18.2 3.57
 0 -17 -1 -0.6 1.37
 0 -17 1 1.43 1.64
 0 17 -1 1.88 1.92
 0 17 1 2.45 1.87
 0 17 1 1.66 1.61
 0 17 -1 2.78 2.32
 0 17 1 3.32 1.9
 0 -17 -1 0.09 1.31
 0 -17 1 0.05 1.4
 0 17 -1 2.07 1.22
 0 17 1 1.09 1.83
 0 -17 -2 0.41 1.24
 0 -17 2 4.17 1.87
 0 17 2 3.57 1.98
 0 17 2 2.73 1.9
 0 17 -2 6.81 2.82
 0 17 2 8.28 2.65
 0 -17 -2 5.53 2.21
 0 -17 2 3.85 2.26
 0 17 -2 5.04 2.5
 0 -17 3 1.08 1.87
 0 -17 -3 1.32 1.82
 0 17 3 0.85 1.25
 0 17 3 -0.44 1.25
 0 17 -3 1.81 1.86
 0 17 3 3.46 2.11
 0 -17 3 -1.05 1.35
 0 17 -3 1.74 1.82
 0 -17 -3 2.43 1.77
 0 17 -4 6.33 2.85
 0 17 4 4.11 2.11
 0 17 4 0.17 1.37
 0 -17 -4 2.95 2.28
 0 -17 4 2.69 1.94
 0 17 -4 4.38 2.01
 0 -17 -4 2.04 1.85
 0 17 4 2.14 1.63
 0 -17 4 2.82 1.08
 0 17 -5 7.61 2.35
 0 17 5 5.84 2.18
 0 17 5 10.96 2.94
 0 -17 -5 9.12 2.81
 0 -17 5 9.99 2.98
 0 17 -5 10.52 3.02
 0 -17 -5 8.78 2.47
 0 17 5 10.79 3.09
 0 -17 5 12.29 2.88
 0 17 6 6.67 2.42
 0 -17 -6 2.76 1.67
 0 -17 6 1.8 1.74
 0 -17 -6 5.55 3.29
 0 17 -6 6.93 2.6
 0 17 6 1.76 1.74
 0 17 6 6.01 2.79
 0 -17 6 4.08 2.58
 0 17 -6 3.59 2.32
 0 -17 -6 5.76 2.86
 0 -17 -6 7.12 2.96
 0 -17 -7 20.49 3.46
 0 17 7 16.11 3.96
 0 -17 7 15.6 3.29
 0 -17 -7 16.12 3.91
 0 17 7 15.09 3.96
 0 17 -7 20.78 4.22
 0 17 -7 16.9 3.74
 0 -17 7 11.95 3.65
 0 -17 -7 21.81 4.33
 0 -17 -7 17.52 4.31
 0 17 8 1.37 2
 0 -17 8 -1.2 1.43
 0 -17 -8 -2 2.27
 0 17 -8 -2.06 1.38
 0 17 8 1.64 1.85
 0 17 -8 2.32 1.69
 0 -17 8 -0.86 1.67
 0 -17 -8 1.3 1.92
 0 -17 -8 3.94 2.46
 0 -17 9 6.9 2.13
 0 17 9 11.36 3.76
 0 -17 -9 3.6 2.76
 0 17 9 9.66 3.4
 0 17 -9 7.49 2.73
 0 17 -9 8.67 2.96
 0 -17 9 12.49 3.53
 0 -17 -9 7.6 2.92
 0 -17 -9 10.76 3.37
 0 17 10 -1.14 2.3
 0 -17 -10 2.5 2.89
 0 17 -10 4.51 2.91
 0 17 10 -3.58 2.39
 0 -17 -10 1.4 1.83
 0 -17 -10 1.15 1.87
 0 17 -10 2.18 2.49
 0 -17 10 5.94 3.39
 0 -17 -11 19.24 4.84
 0 17 -11 7.09 2.93
 0 -17 11 18.66 4.61
 0 17 -11 23.08 4.99
 0 -18 0 59.44 6.2
 0 18 0 57.62 5.81
 0 18 0 55.8 5.91
 0 18 0 56.92 5.97
 0 -18 0 59.51 5.77
 0 18 0 51.93 5.45
 0 -18 -1 248.95 12.3
 0 -18 1 240.8 12.19
 0 18 1 242.34 11.82
 0 18 -1 252.88 11.97
 0 18 -1 223.86 11.75
 0 18 1 238.14 12.14
 0 18 1 227.67 11.8
 0 18 -1 240.48 11.81
 0 -18 1 251.21 11.96
 0 -18 -1 236.8 11.04
 0 18 1 265.32 12.38
 0 -18 2 73.49 6.79
 0 -18 -2 81.8 7.14
 0 18 2 76.6 6.78
 0 18 -2 84.68 7.38
 0 18 2 75.9 6.94
 0 18 2 75.76 7.07
 0 -18 -2 80.31 6.33
 0 -18 2 78.99 6.88
 0 18 -2 88.65 7.32
 0 18 2 87.47 7.26
 0 -18 3 407.47 16.05
 0 -18 -3 429.45 16.02
 0 18 3 418.81 16.25
 0 18 -3 429.34 16.58
 0 18 3 393.02 15.91
 0 18 3 420.21 16.6
 0 -18 3 416.28 16.51
 0 -18 -3 423.05 13.78
 0 18 -3 403.27 15.62
 0 -18 -3 432.93 16.83
 0 18 -4 5.47 2.55
 0 18 4 3.05 2.16
 0 18 4 4.52 2.43
 0 -18 -4 2 1.61
 0 18 -4 0.37 1.24
 0 -18 4 0.45 2.1
 0 -18 -4 1.35 1.3
 0 -18 -4 5 2.23
 0 -18 4 3.4 2.05
 0 18 4 -1.23 1.6
 0 -18 -5 379.3 15.16
 0 -18 5 370.09 15.53
 0 18 5 392.63 16.66
 0 18 5 357.72 16.24
 0 18 5 386.03 16.28
 0 18 -5 372.2 16.12
 0 -18 5 394.13 16.99
 0 18 -5 364.27 15.72
 0 -18 -5 363.31 16.9
 0 -18 -6 3.28 2.13
 0 18 6 0.66 1.58
 0 -18 -6 0.18 1.18
 0 -18 6 -0.49 1.78
 0 18 -6 0.2 1.58
 0 18 6 2.32 1.85
 0 18 6 -1.09 1.37
 0 18 -6 1.26 1.61
 0 -18 6 1.77 1.72
 0 -18 -6 3.35 2.39
 0 -18 -7 231.61 14.14
 0 18 7 243.3 14.29
 0 18 -7 242.53 13.68
 0 -18 7 239.13 12.78
 0 -18 -7 227.79 11.58
 0 -18 -7 238.94 13.89
 0 18 7 217.93 13.49
 0 18 7 242.81 13.47
 0 -18 7 239.41 14.12
 0 18 -7 205.49 12.68
 0 -18 -7 217.67 14.32
 0 -18 -8 -0.07 1.91
 0 -18 8 -0.9 1.58
 0 18 8 3.57 2.6
 0 18 -8 -1.7 2.27
 0 18 8 2 2.38
 0 18 -8 2.35 2.17
 0 -18 8 -1.2 2.35
 0 -18 -8 1.58 2.2
 0 -18 -8 0.71 2.36
 0 -18 -9 91.72 9.37
 0 18 9 78.86 8.92
 0 18 -9 88.65 8.84
 0 -18 -9 81.35 8.72
 0 18 9 78.48 8.86
 0 18 -9 77.17 8.33
 0 -18 9 76.17 8.63
 0 -18 -9 62.55 8.32
 0 18 10 -3.58 2.57
 0 -18 -10 4.08 2.8
 0 18 -10 3.52 2.52
 0 18 10 0.58 2.42
 0 -18 10 1.97 2.47
 0 18 -10 -0.54 1.99
 0 -18 -10 1.6 2.41
 0 -18 -10 4.36 2.37
 0 18 -11 16.29 4.25
 0 -19 0 1.64 1.48
 0 19 0 2.42 1.73
 0 19 0 -1.3 1.78
 0 19 0 4.68 2.04
 0 -19 0 -0.14 1.19
 0 19 0 0.09 1.26
 0 -19 -1 50.18 6.02
 0 -19 1 50.74 5.92
 0 19 1 59.06 6.19
 0 19 -1 51.66 6.13
 0 19 1 59.08 6.36
 0 19 1 53.62 6.08
 0 -19 1 62.14 6.26
 0 19 -1 56.07 6.11
 0 -19 -1 54.19 5.6
 0 19 1 54.14 5.89
 0 -19 2 1.98 2.04
 0 -19 -2 0.49 1.89
 0 19 2 2.11 1.9
 0 19 2 0.7 1.83
 0 19 2 1.02 2.25
 0 19 -2 3 2.3
 0 -19 2 2.53 2.24
 0 -19 -2 0.23 1
 0 19 2 2.47 2.18
 0 19 -2 4.69 2.36
 0 -19 -3 21.76 4.13
 0 -19 3 21.61 3.98
 0 19 3 25.27 4.41
 0 19 3 22.91 4.45
 0 19 -3 27.16 4.5
 0 19 3 26.86 4.45
 0 -19 3 25.21 4.48
 0 -19 -3 22.8 3.63
 0 -19 -3 22.6 4.14
 0 19 -3 22.7 3.99
 0 -19 4 45.68 5.67
 0 -19 -4 56.51 6.03
 0 19 4 55.32 6.39
 0 19 4 66.08 6.95
 0 19 -4 62.71 6.92
 0 19 4 43.05 5.75
 0 -19 4 54.49 6.4
 0 19 -4 59.08 6.4
 0 -19 -4 62.84 6.96
 0 19 5 -1.32 1.94
 0 19 5 1.03 2.16
 0 19 -5 -0.7 2.12
 0 -19 5 3.48 2.42
 0 -19 -5 0.32 2.03
 0 19 5 0.68 1.54
 0 -19 5 1.29 2.38
 0 19 -5 1.47 2.11
 0 -19 -5 -0.82 1.79
 0 -19 -6 1.2 2.51
 0 19 -6 1.24 2.24
 0 19 6 0.9 1.77
 0 19 6 -3.65 2.77
 0 -19 6 4.76 2.26
 0 19 6 -2.46 1.46
 0 -19 -6 0.25 1.8
 0 -19 6 -0.12 1.43
 0 19 -6 -1.13 2.07
 0 -19 -6 -1.11 1.77
 0 -19 -7 30.18 5.97
 0 19 7 18.38 4.23
 0 19 -7 21.06 4.52
 0 19 7 33.74 5.28
 0 -19 7 27.48 4.62
 0 19 7 29.02 5.19
 0 -19 -7 27.48 4.32
 0 -19 7 14.39 4.06
 0 19 -7 29.19 5.05
 0 -19 -7 32.6 5.62
 0 -19 -7 24.44 4.94
 0 -19 -8 6.23 2.47
 0 -19 8 14.08 3.36
 0 19 8 9.28 3.35
 0 19 8 13.03 3.23
 0 19 -8 16.15 3.82
 0 19 8 10.67 3.23
 0 19 -8 14.41 3.75
 0 -19 8 8.82 2.83
 0 -19 -8 10.11 3.52
 0 -19 -8 18.92 4.22
 0 -19 -9 66.29 8.89
 0 19 -9 71.45 8.21
 0 19 9 75.99 8.92
 0 -19 -9 78.33 8.79
 0 19 9 68.19 7.98
 0 19 9 73.59 8.74
 0 -19 -9 69.07 8.49
 0 -19 9 77.37 8.82
 0 19 -9 85.42 9.03
 0 19 -10 0.03 2.02
 0 19 -10 -0.8 2.06
 0 -19 -10 5.52 3.21
 0 20 0 404.71 16.26
 0 20 0 412.59 16.97
 0 -20 0 386.02 16.43
 0 -20 0 398.22 15.66
 0 20 0 398.92 16.21
 0 20 1 99.06 8.22
 0 20 -1 107.4 8.85
 0 20 1 107.99 8.77
 0 20 1 117.65 9.21
 0 -20 -1 113.06 8.92
 0 -20 1 113.67 9.1
 0 -20 -1 121.25 8.44
 0 -20 1 101.45 8.22
 0 20 -1 104.83 8.32
 0 20 1 94.98 7.99
 0 20 2 303.42 14.33
 0 20 2 266.56 13.78
 0 20 2 276.11 14.12
 0 20 -2 289.49 14.45
 0 -20 2 290.72 14.38
 0 -20 -2 276.36 13.91
 0 20 -2 265.5 13.33
 0 -20 -2 280.13 12.45
 0 -20 2 282.13 14.04
 0 -20 -2 272.56 13.76
 0 20 2 271.44 13.67
 0 20 3 116.65 9.26
 0 20 3 114.24 9.17
 0 20 3 117.28 9.47
 0 20 -3 112.39 9.26
 0 -20 -3 109.18 8.83
 0 -20 3 110.14 9
 0 -20 3 92.96 8.29
 0 -20 -3 113.35 7.66
 0 20 -3 112.06 8.82
 0 20 3 113.33 9.18
 0 -20 -3 107.03 9.07
 0 20 4 137.45 10.27
 0 20 4 134.23 10.39
 0 20 4 140.72 10.38
 0 20 -4 152.12 10.8
 0 -20 -4 164.7 10.79
 0 -20 4 151.28 10.61
 0 20 -4 141.6 10.18
 0 -20 4 133.74 10.36
 0 -20 -4 141.75 10.68
 0 20 5 84.56 8.29
 0 -20 -5 81.24 7.63
 0 -20 5 87.61 8.24
 0 20 5 82.73 8.2
 0 20 -5 88.06 8.22
 0 20 5 80.95 8.25
 0 -20 5 83.1 8.48
 0 20 -5 70.12 7.34
 0 -20 -5 75.32 8.41
 0 20 6 88.59 8.63
 0 -20 -6 95.64 8.24
 0 -20 6 87.8 8.37
 0 -20 -6 90.35 8.86
 0 20 -6 89.79 8.5
 0 20 6 78.78 8.1
 0 20 6 99.56 9.51
 0 20 -6 95.23 8.78
 0 -20 6 90.21 8.94
 0 -20 -6 98.38 9.81
 0 -20 7 36.87 5.45
 0 20 7 38.82 6.31
 0 -20 -7 34.85 6.48
 0 20 7 43.06 6.29
 0 20 7 37.33 6.18
 0 20 -7 47.92 6.61
 0 20 -7 39.96 5.99
 0 -20 7 43.59 6.49
 0 -20 -7 36.82 6.2
 0 -20 -7 50.99 6.88
 0 -20 8 9.82 3.03
 0 20 8 7.42 3.11
 0 -20 -8 9.17 3.64
 0 20 -8 16.72 4.39
 0 20 8 15.15 3.94
 0 20 8 15.07 4.19
 0 20 -8 15.99 4.01
 0 -20 8 11.6 3.58
 0 -20 -8 21.22 5.05
 0 -20 -8 12.66 3.59
 0 20 9 6.79 2.71
 0 -20 -9 9.53 4.03
 0 20 -9 10.66 3.79
 0 20 9 4.58 2.64
 0 20 9 5.96 2.84
 0 -20 -9 9.49 3.13
 0 -20 -9 13.81 4.17
 0 20 -9 6.3 2.51
 0 -20 9 10.21 3.81
 0 20 -10 35.07 6.08
 0 20 10 45.21 6.71
 0 -21 0 5.48 2.65
 0 21 0 5.14 2.89
 0 21 0 5.17 2.94
 0 -21 0 4.65 2.43
 0 21 0 4.09 2.25
 0 -21 1 5.77 2.66
 0 -21 -1 7.86 3.12
 0 21 1 7.7 3.15
 0 21 1 3.88 2.51
 0 21 1 2.63 2.06
 0 21 -1 4.92 2.52
 0 -21 1 7.76 2.93
 0 -21 -1 6.3 2.24
 0 21 -1 12.43 3.38
 0 21 1 5.73 2.4
 0 -21 -2 51 6.48
 0 -21 2 37.77 5.5
 0 21 2 56.5 6.71
 0 21 2 47.05 6.12
 0 21 2 46.14 6.07
 0 21 -2 46.52 6.26
 0 -21 -2 52.28 5.65
 0 -21 2 39.35 5.59
 0 -21 -2 51.9 6.27
 0 21 -2 45.4 5.91
 0 21 2 53.73 6.38
 0 -21 3 9.21 3.14
 0 -21 -3 9.84 3.69
 0 21 3 5.18 2.74
 0 21 3 6.53 3.06
 0 21 -3 3.29 2.75
 0 21 3 5.95 3.08
 0 -21 3 6.09 3.02
 0 21 3 2.89 1.91
 0 -21 -3 4.55 2.88
 0 21 -3 1.11 1.71
 0 -21 -4 31.23 4.98
 0 -21 4 27.96 4.76
 0 21 4 28.5 5.05
 0 21 4 45.64 6.36
 0 21 -4 37.25 5.83
 0 21 4 42.76 6.05
 0 -21 4 38.58 5.87
 0 21 -4 38.96 5.57
 0 -21 -4 32.48 5.53
 0 -21 -5 0.09 1.96
 0 -21 5 -0.32 2.13
 0 21 5 2.45 2.2
 0 21 -5 5.49 2.86
 0 21 5 7.35 3.38
 0 21 5 6.11 2.97
 0 21 -5 1.97 1.66
 0 -21 5 2.3 2.19
 0 -21 -5 4.02 2.5
 0 -21 6 41.39 6.05
 0 21 6 29.82 5.38
 0 -21 -6 25.19 4.62
 0 -21 -6 42.6 6.83
 0 21 -6 31.44 5.36
 0 21 6 50.67 7.13
 0 21 6 36.87 5.79
 0 -21 6 27.68 5.46
 0 21 -6 35.98 5.82
 0 -21 -6 37.34 5.83
 0 21 7 22.93 4.78
 0 -21 7 27.27 4.97
 0 -21 -7 25.37 5.35
 0 21 7 23.33 5
 0 21 -7 21.92 4.73
 0 21 7 28.87 5.29
 0 -21 7 17.87 4.7
 0 21 -7 25.71 4.84
 0 -21 -7 24.85 5.08
 0 -21 -7 18.88 4.26
 0 -21 8 25.29 4.84
 0 21 8 22.12 5.09
 0 -21 -8 16.88 4.79
 0 21 8 24.24 5.3
 0 21 8 16.54 4.27
 0 21 -8 21.94 5
 0 -21 -8 27.73 5.73
 0 -21 -8 33.67 6.11
 0 -21 8 22.76 5.31
 0 21 -8 20.83 4.82
 0 21 9 -2.23 2.51
 0 21 -9 -1.09 2.16
 0 -21 -9 -0.99 2.29
 0 22 0 108.12 9.31
 0 -22 0 110.06 9.53
 0 -22 0 103.41 8.42
 0 22 0 110.01 9.2
 0 22 0 114.07 9.33
 0 22 1 316.82 15.46
 0 22 -1 333.9 16.38
 0 22 1 297.89 15.7
 0 22 1 317.05 15.76
 0 -22 -1 329.05 16.24
 0 -22 1 334.18 16.56
 0 -22 1 344.45 15.89
 0 22 -1 302.74 15.09
 0 -22 -1 319.99 14.56
 0 -22 -1 322.98 15.23
 0 22 1 299.54 15.21
 0 22 2 88.12 8.31
 0 22 2 72.19 7.78
 0 22 -2 98.59 9.02
 0 22 2 89.75 8.59
 0 -22 2 95.11 8.87
 0 -22 -2 91.67 8.59
 0 22 -2 82.39 8.05
 0 -22 -2 85.27 7.3
 0 -22 2 89.82 8.42
 0 22 2 93.87 8.69
 0 -22 -2 83.94 8.11
 0 22 3 241.84 14.01
 0 22 -3 254.81 14.59
 0 22 3 227.26 13.9
 0 22 3 248.32 14.31
 0 -22 -3 248.18 14.12
 0 -22 3 255.88 14.59
 0 -22 3 246.56 14.22
 0 22 -3 227.71 13.31
 0 -22 -3 239.34 14.14
 0 22 3 224.84 13.44
 0 22 4 77.45 8.18
 0 22 4 73.92 8.03
 0 22 4 80.3 8.39
 0 22 -4 87.18 8.69
 0 -22 4 70.49 7.81
 0 -22 -4 69.55 7.53
 0 -22 4 84.08 8.57
 0 22 -4 90.91 8.57
 0 22 4 88.19 8.64
 0 -22 -4 79.35 8.57
 0 22 5 29.44 5.33
 0 -22 -5 24.61 4.5
 0 -22 5 28.43 4.95
 0 22 5 29.98 5.32
 0 22 5 35.61 6.06
 0 22 -5 27.86 5.01
 0 22 -5 20.71 4.04
 0 -22 5 27.51 5.16
 0 -22 -5 42 6.75
 0 -22 -6 95.48 10.2
 0 22 6 79.09 8.86
 0 -22 -6 91.47 8.62
 0 -22 6 92.08 8.94
 0 -22 -6 96.89 9.66
 0 22 6 89.31 9.38
 0 22 6 87.74 9.18
 0 22 -6 105.36 9.86
 0 22 -6 77.51 8.34
 0 -22 6 103.34 10.09
 0 -22 -6 99.29 10.46
 0 -22 7 13.94 3.56
 0 22 7 22.49 5.26
 0 -22 -7 21.36 5.5
 0 22 7 14.61 4.3
 0 22 7 12.16 3.92
 0 22 -7 14.96 4.01
 0 22 -7 10.54 3.3
 0 -22 7 17.42 4.55
 0 -22 -7 16.98 4.44
 0 -22 -7 21.68 5.07
 0 22 8 197.78 13.98
 0 -22 -8 204.31 15.2
 0 -22 8 208.66 13.67
 0 22 -8 199.09 13.93
 0 22 -9 31.99 5.94
 0 -22 -9 45.89 7.49
 0 -23 0 4.7 2.56
 0 23 0 1.26 2.03
 0 23 0 4.9 2.15
 0 -23 0 1.62 2.06
 0 -23 0 2.34 2.22
 0 23 0 -2.22 2.08
 0 -23 -1 15.04 4.06
 0 -23 1 18.58 4.11
 0 23 1 14.39 3.71
 0 23 -1 19.25 4.54
 0 23 1 23.64 4.9
 0 23 1 15.23 3.91
 0 -23 -1 18.72 4
 0 -23 1 24.72 4.67
 0 -23 -1 14.21 3.71
 0 23 1 19.53 4.39
 0 23 -1 17.83 3.91
 0 -23 -2 24.11 5.08
 0 -23 2 21.38 4.54
 0 23 2 19.26 4.12
 0 23 -2 18.02 4.14
 0 23 2 18.98 4.75
 0 23 2 15.78 4.12
 0 -23 2 15.51 4.11
 0 23 -2 14.52 3.51
 0 23 2 20.2 4.4
 0 -23 -2 14.77 3.91
 0 -23 -3 17.14 4.15
 0 -23 3 18.69 4.6
 0 23 3 16.41 4.36
 0 23 3 11.41 3.74
 0 23 -3 20.15 4.9
 0 23 3 24.59 5.24
 0 -23 3 11.87 3.56
 0 23 3 11.33 3.72
 0 -23 -3 16.55 3.94
 0 23 -3 18.33 4.32
 0 -23 4 13.03 3.95
 0 -23 -4 9.28 3.31
 0 23 4 5.64 2.52
 0 23 4 6.26 2.98
 0 23 4 12.35 4.12
 0 23 -4 3.62 2.6
 0 23 -4 10.12 3.29
 0 -23 4 10.92 3.6
 0 -23 -4 7.4 2.96
 0 23 4 7.85 2.94
 0 -23 5 2.08 1.46
 0 -23 -5 5.11 2.67
 0 23 5 2.06 2.16
 0 23 5 3.4 2.76
 0 23 5 0.38 2.09
 0 23 -5 -0.96 1.87
 0 23 -5 -0.5 1.74
 0 -23 5 4.13 3.1
 0 -23 -5 2.11 2.54
 0 -23 -6 4.32 2.46
 0 -23 -6 1.22 1.86
 0 -23 6 7.56 3.05
 0 -23 -6 3.98 1.95
 0 23 6 10.75 3.87
 0 23 -6 5.83 3.16
 0 23 6 7.99 3.7
 0 23 6 2.97 1.95
 0 -23 6 8.73 3.21
 0 23 -6 10.28 3.37
 0 -23 -6 9.6 4.04
 0 -23 -7 39.34 6.91
 0 -23 7 35.88 5.85
 0 23 7 37.07 6.39
 0 23 7 39.4 6.48
 0 23 -7 28.7 5.49
 0 -23 -7 49.3 7.8
 0 -23 -8 8.76 3.69
 0 23 -8 12.59 3.99
 0 -23 8 7.58 3.02
 0 24 0 -2.97 2.16
 0 -24 0 2.84 1.69
 0 24 0 3.95 2.4
 0 -24 0 0.18 1.39
 0 -24 0 2.31 2.44
 0 -24 1 25.45 4.91
 0 -24 -1 31.73 5.79
 0 24 1 34.66 5.53
 0 24 -1 29.07 5.34
 0 24 1 29.69 5.49
 0 -24 1 23.03 4.47
 0 -24 -1 28.39 4.85
 0 24 -1 27.87 5.09
 0 -24 -1 32.64 5.16
 0 24 1 26.5 4.86
 0 -24 2 2.88 2.53
 0 -24 -2 7.52 2.97
 0 24 2 4.26 2.6
 0 24 2 7.88 3.15
 0 24 2 2.08 1.95
 0 24 -2 4.41 2.79
 0 -24 2 9.08 3.66
 0 24 -2 3.27 2.54
 0 24 2 2.21 1.76
 0 -24 -2 5.91 2.76
 0 -24 3 87.77 9.22
 0 -24 -3 79.27 8.59
 0 24 3 77.31 8.42
 0 24 -3 78.64 8.74
 0 24 3 75.11 8.52
 0 24 3 77.95 8.76
 0 -24 3 80.8 8.66
 0 24 -3 82.6 8.61
 0 -24 -3 72.43 8.37
 0 24 3 85.73 9.12
 0 -24 -4 5.5 3.05
 0 -24 4 2.43 2.3
 0 24 4 4.74 2.73
 0 24 4 -2.01 2.69
 0 24 4 1.66 2.02
 0 24 -4 0.29 1.82
 0 -24 4 4.56 2.6
 0 24 -4 -0.69 2.57
 0 24 4 1.13 2.17
 0 -24 -4 0.73 1.84
 0 -24 -5 102.77 9.72
 0 -24 5 96.7 9.74
 0 24 5 106.01 10.25
 0 24 -5 96.14 9.62
 0 24 5 94.1 9.77
 0 24 5 102.69 10.25
 0 -24 5 114.85 10.85
 0 24 -5 91.51 9.28
 0 -24 -5 98.05 10.25
 0 24 5 106.74 10.35
 0 -24 -6 19.68 4.92
 0 24 6 23.39 5.16
 0 24 6 12.01 3.8
 0 -24 -6 20.08 4.34
 0 -24 6 17.39 4.31
 0 24 -6 17.43 4.18
 0 -24 -6 18.24 4.99
 0 24 -7 75.51 8.88
 0 25 0 -0.48 1.64
 0 -25 0 -0.32 1.47
 0 -25 0 2.78 2.26
 0 25 0 -0.47 1.94
 0 25 1 8.43 3.47
 0 25 1 3.17 2.61
 0 25 -1 0.61 2
 0 -25 -1 1.56 2.91
 0 -25 1 5.06 3.51
 0 -25 1 1.58 1.79
 0 -25 -1 9.8 3.32
 0 25 1 1.89 2.44
 0 25 -1 4.26 2.13
 0 25 2 16.34 4.22
 0 25 2 16.77 4.27
 0 25 2 14.54 4.13
 0 25 -2 16.95 4.52
 0 -25 -2 26.5 5.62
 0 -25 2 18.2 4.37
 0 -25 2 12.33 3.79
 0 -25 -2 12.39 3.6
 0 25 -2 13.14 3.73
 0 25 2 14.2 3.6
 0 25 3 9.12 4.17
 0 25 3 11.99 3.93
 0 25 3 11.97 4.04
 0 25 -3 7.98 3.29
 0 -25 3 5.09 2.98
 0 -25 -3 6.24 2.89
 0 -25 3 10.01 3.5
 0 -25 -3 4.59 2.82
 0 25 -3 9.74 3.41
 0 25 3 12.54 4.14
 0 25 4 10.61 3.5
 0 25 4 3.44 2.6
 0 25 4 5.94 3.15
 0 -25 4 6.03 2.94
 0 -25 -4 8.81 3.25
 0 -25 4 8.4 3.59
 0 25 -4 0.83 1.75
 0 25 4 5.45 2.48
 0 -25 -4 6.25 3.24
 0 25 5 13.47 4.35
 0 25 5 8.87 3.33
 0 -25 -5 11.82 3.88
 0 25 -5 6.73 3.17
 0 -25 -5 4.21 2.22
 0 25 5 12.17 3.95
 0 26 0 85.83 9.49
 0 -26 0 84.11 9.42
 0 -26 0 94.4 9.07
 0 26 0 67.88 8.03
 0 26 1 13.28 3.98
 0 26 -1 17.44 4.5
 0 26 1 15.78 4.39
 0 -26 -1 19.16 4.84
 0 -26 1 18.43 4.54
 0 26 -1 13.18 3.59
 0 26 1 9.63 3.31
 0 26 2 132.16 11.36
 0 26 2 121 11.28
 0 26 -2 114.8 10.55
 0 -26 2 136.02 11.34
 0 26 2 117.2 10.72
 0 -26 -2 120.18 10.78
 0 -26 -2 139.46 12.02
 0 26 3 17.54 4.67
 0 -26 -3 18.64 4.53
 0 26 -3 20.71 4.65
 0 -26 3 21.27 4.83
 0 26 3 11.69 3.57
 0 -26 -3 18.55 4.63
 0 26 -4 32.05 5.96
 0 26 4 44.3 6.76
 0 27 0 1.76 2.5
 0 -27 1 3.94 2.82
 0 27 1 1.42 1.98
 0 27 -1 1.88 2.17
 0 27 2 22.11 5.06
 0 -27 -3 0.08 2.24
 -1 0 14 402.53 19.95
 1 0 -14 391.51 21.15
 1 0 -14 378.99 19.43
 1 0 -13 -3.4 2.78
 -1 0 13 -1.16 2.01
 1 0 -13 1.28 2.28
 1 0 -12 219.29 14.11
 1 0 -12 226.49 11.84
 -1 0 12 223.02 13.46
 -1 0 12 239.04 10.66
 1 0 -12 229.02 13.53
 1 0 -11 1.28 1.82
 1 0 -11 0.62 1.17
 -1 0 11 0.21 1.49
 -1 0 11 1.44 1.31
 1 0 -11 2.59 2.12
 1 0 -10 229.21 12.06
 1 0 -10 198.25 11.76
 -1 0 10 215.36 11.64
 -1 0 10 215.27 9.19
 1 0 -10 217.96 10.3
 1 0 -9 0.26 1.47
 1 0 -9 -1.07 1.41
 -1 0 9 1.44 1.77
 -1 0 9 0.81 1.18
 1 0 -9 -0.5 0.89
 1 0 -8 1276.54 24.65
 1 0 -8 1217.12 24.97
 -1 0 8 1261.26 24.44
 -1 0 8 1287.52 19.99
 1 0 -8 1248.75 21.44
 1 0 -7 -1.12 1.15
 -1 0 7 -0.57 1.07
 -1 0 7 1.75 1.16
 1 0 -7 0.4 0.84
 1 0 -6 1770.15 24.55
 -1 0 6 1774.11 24.59
 -1 0 6 1782.13 20.44
 1 0 -6 1766.71 21.27
 1 0 -5 -0.36 0.9
 -1 0 5 0.03 0.32
 -1 0 5 0.39 0.87
 1 0 -5 0.94 0.86
 -1 0 5 -0.05 0.64
 1 0 -5 0.48 0.58
 1 0 -4 81.72 4.32
 1 0 -4 81.41 1.83
 1 0 -4 82.49 4.34
 -1 0 4 83.93 4.32
 -1 0 4 74.74 3.53
 1 0 -4 80.39 3.52
 1 0 -3 0.44 0.67
 -1 0 3 0.2 0.21
 1 0 -3 0.47 0.51
 1 0 -3 0.11 0.41
 -1 0 3 -0.28 0.48
 1 0 -3 1.18 0.49
 1 0 -3 1.4 0.54
 -1 0 3 1.51 0.87
 -1 0 3 0.25 0.37
 1 0 -2 4909.51 21.99
 -1 0 2 4892.95 23.7
 1 0 -2 4845.78 21.9
 1 0 -2 4624.26 23.02
 -1 0 2 4852.07 23.67
 1 0 2 83.66 3.53
 -1 0 -2 84.84 3.63
 -1 0 -2 88.24 3.63
 1 0 2 87.74 3.67
 1 0 2 93.12 3.37
 -1 0 -2 85.88 3.19
 -1 0 -2 92.45 3.58
 1 0 2 91.57 3.51
 1 0 2 84.16 2.45
 1 0 2 91.86 3.31
 -1 0 -2 86.93 3.15
 1 0 2 88.05 2.5
 1 0 2 86.02 3.53
 -1 0 -2 82.61 3.47
 -1 0 -2 86.28 2.78
 1 0 2 91.05 2.88
 -1 0 -2 84.74 3.59
 1 0 3 0.59 0.5
 -1 0 -3 0.7 0.7
 -1 0 -3 0.24 0.41
 1 0 3 0.2 0.67
 -1 0 -3 0.42 0.42
 1 0 3 -0.12 0.37
 1 0 3 0.28 0.36
 -1 0 -3 0.2 0.58
 1 0 3 0.25 0.27
 -1 0 -3 2.68 0.99
 -1 0 -3 0.8 0.7
 -1 0 -4 170.86 6.47
 -1 0 -4 167.19 5.8
 1 0 4 173.53 6.1
 -1 0 -4 167.76 6.72
 1 0 4 175.6 4.77
 -1 0 -4 176.56 6.4
 -1 0 -5 1.73 0.99
 -1 0 -5 0.01 0.82
 1 0 5 1.16 0.29
 1 0 5 -0.08 0.89
 1 0 5 -0.08 0.56
 -1 0 -5 0.33 0.98
 -1 0 -5 1.07 1.13
 -1 0 -6 3.5 1.14
 1 0 6 1.01 0.95
 1 0 6 3.52 1.15
 -1 0 -6 4.56 1.46
 -1 0 -6 4.99 1.9
 -1 0 -7 -1.18 1.17
 -1 0 -7 -0.77 1.42
 1 0 7 1.83 1.57
 1 0 7 0.34 0.59
 -1 0 -7 1.83 1.4
 -1 0 -8 91.61 6.43
 -1 0 -8 105.54 7.66
 1 0 8 113.73 7.33
 1 0 8 96.48 6.79
 1 0 8 97.85 5.17
 -1 0 -8 109.37 7.08
 -1 0 -9 -0.16 1.46
 -1 0 -9 3.51 2.13
 1 0 9 1.78 1.72
 1 0 9 0.63 0.83
 1 0 9 -0.41 1.32
 -1 0 -9 -0.42 1.1
 -1 0 -10 176.59 10.34
 -1 0 -10 154.17 10.92
 1 0 10 168.68 10.19
 1 0 10 157.21 9.93
 1 0 10 154.73 7.29
 -1 0 -10 146.17 9.3
 -1 0 -11 0.94 1.53
 -1 0 -11 1.98 1.37
 1 0 11 -0.44 1.94
 -1 0 -11 0.22 1.65
 -1 0 -12 9.94 3.58
 -1 0 -12 8.26 3.03
 1 0 12 10.17 3.12
 -1 0 -12 14.72 3.62
 1 0 13 -1.13 1.85
 -1 0 -13 3.17 2.53
 -1 0 -13 3.2 2.19
 1 0 14 -2.35 2.59
 -1 0 -14 -0.13 2.14
 -1 0 -14 0.45 1.48
 -1 1 14 12.8 4.19
 -1 -1 14 4.52 3.18
 1 1 -14 11.76 4.71
 1 -1 -14 13.55 4.17
 1 1 -14 9.35 3.36
 1 -1 -14 3.19 3.05
 -1 -1 13 25.71 5
 -1 1 13 25.79 5.29
 1 1 -13 29.58 5.43
 1 -1 -13 22.91 4.95
 1 1 -13 29.53 5.31
 1 -1 -13 22.17 4.83
 1 1 -12 9.09 3.32
 1 -1 -12 7.84 2.96
 1 -1 -12 6.06 2.3
 -1 1 12 11.32 3.47
 -1 -1 12 8.6 3.1
 -1 -1 12 9.24 2.45
 1 1 -12 9.37 3.26
 1 -1 -12 9.73 2.84
 1 -1 -11 1.8 1.39
 1 1 -11 0.44 1.35
 1 1 -11 1.9 2.14
 1 -1 -11 2.3 2.36
 -1 -1 11 5.4 2.04
 -1 1 11 2.24 1.88
 -1 1 11 3.21 1.59
 -1 -1 11 3.11 1.87
 1 1 -11 1.57 1.16
 1 -1 -11 4.7 2.27
 1 -1 -10 5.84 2.44
 1 1 -10 5.02 2.18
 1 1 -10 6.4 2.42
 1 -1 -10 6 2.13
 -1 -1 10 4.2 2.15
 -1 1 10 12.48 3.03
 -1 -1 10 1.73 1.29
 -1 1 10 8.27 1.99
 1 -1 -10 3.68 1.57
 1 1 -10 7.29 1.96
 1 1 -9 25.49 3.96
 1 -1 -9 25.61 3.79
 1 -1 -9 15.86 3.21
 1 1 -9 20.1 3.78
 -1 -1 9 27.71 4.17
 -1 1 9 27.14 3.05
 -1 1 9 27.52 4.21
 -1 -1 9 25.9 3.22
 1 1 -9 23.46 3.13
 1 -1 -9 24.22 3.41
 1 1 -8 27.47 3.77
 1 -1 -8 26.17 3.64
 1 -1 -8 27.81 3.86
 1 1 -8 25.92 3.68
 -1 -1 8 26.44 3.93
 -1 1 8 27.75 2.94
 -1 -1 8 25.26 2.85
 1 -1 -8 27.11 3.32
 1 1 -8 26.29 3.1
 1 1 -7 121.88 7.02
 1 -1 -7 113.2 6.84
 1 -1 -7 118.35 7.08
 1 1 -7 119.72 7.21
 -1 1 7 122.68 7.04
 -1 -1 7 126.82 7.28
 -1 1 7 120.7 5.59
 -1 -1 7 127.78 6.07
 1 -1 -7 126.7 6.51
 1 1 -7 118.9 5.91
 1 -1 -6 104.22 6.07
 1 1 -6 104.71 5.98
 -1 1 6 109.65 6.09
 -1 -1 6 107.53 6.26
 1 1 -6 106.47 6.22
 1 -1 -6 118.83 6.67
 -1 1 6 108.14 4.95
 -1 -1 6 127.83 5.68
 1 -1 -6 110.36 5.59
 1 1 -6 116.25 5.26
 -1 -1 5 155.16 5.04
 1 -1 -5 139.15 6.35
 -1 1 5 156.5 4.87
 1 1 -5 157.29 6.62
 1 -1 -5 147.41 4.89
 1 1 -5 156.65 2.92
 -1 1 5 151.75 6.54
 -1 -1 5 150.71 6.57
 1 -1 -5 149.14 6.59
 1 1 -5 150.98 6.62
 -1 1 5 147.66 5.27
 -1 -1 5 144.62 5.53
 1 -1 -5 155.44 5.91
 1 1 -5 153.02 5.34
 1 -1 -4 44.04 2.3
 1 -1 -4 40.27 3.07
 -1 1 4 46.23 2.27
 1 1 -4 41.16 3.12
 -1 -1 4 40.83 2.21
 1 1 -4 44.18 1.64
 -1 1 4 45.43 3.26
 -1 -1 4 45.38 3.3
 1 1 -4 42.46 3.13
 1 -1 -4 47.77 3.31
 -1 1 4 45.24 2.6
 1 -1 -4 43.9 2.77
 1 1 -4 41.38 2.48
 -1 -1 3 1.36 0.44
 1 -1 -3 1.32 0.71
 1 -1 -3 1.18 0.41
 1 1 -3 2.25 0.85
 -1 1 3 1.27 0.36
 1 1 -3 0.86 0.48
 -1 -1 3 1.62 0.51
 -1 -1 3 1.73 0.79
 -1 1 3 2.2 0.81
 1 1 -3 1.04 0.32
 1 -1 -3 0.95 0.55
 1 1 -3 1.95 0.85
 -1 1 3 1.88 0.57
 1 -1 -3 2.2 0.65
 -1 -1 3 0.74 0.42
 -1 -1 3 2.16 0.6
 1 1 -3 0.15 0.43
 1 1 -3 3.38 0.59
 1 -1 -2 3340.78 20.39
 -1 1 2 3394.22 19.43
 1 1 -2 3334.6 17.26
 1 -1 -2 3340.25 18.97
 -1 -1 2 3291.65 19.71
 1 1 -2 3336.44 18.78
 -1 -1 2 3389.94 19.17
 -1 1 2 3378.15 19.94
 -1 -1 2 3316.01 17.78
 1 1 -2 3410.08 19.21
 1 -1 -2 3312.6 17.58
 -1 -1 2 3266.14 18.49
 1 1 -2 3260.15 19.82
 -1 -1 2 3436.65 20.34
 1 -1 -2 3362.06 19.99
 -1 -1 -1 3114.59 17.27
 -1 -1 -1 2867.94 17.73
 -1 1 -1 3224.51 17.57
 -1 -1 -1 2903.17 17.24
 -1 1 -1 3148.66 17.91
 1 1 1 3120.83 17.45
 1 -1 1 3178.22 17.66
 -1 -1 -1 2966.72 15.67
 1 -1 1 3148.58 17.41
 1 1 1 3041.94 15.76
 1 -1 1 3091.62 17.13
 -1 1 -1 2994.35 16.84
 1 -1 1 3026.81 16.96
 -1 1 -1 2989.32 16.5
 1 -1 1 3222.64 17.73
 1 1 2 4.72 0.73
 1 1 2 4.93 0.94
 -1 -1 -2 6.13 0.83
 -1 -1 -2 6.15 1.14
 1 -1 2 5.06 0.78
 1 -1 2 6.17 1.09
 -1 1 -2 5.45 0.77
 -1 1 -2 6.17 1.04
 -1 1 -2 5.65 1.09
 1 1 2 5.44 1.03
 -1 -1 -2 5.23 1
 1 1 2 7.15 1.17
 -1 -1 -2 6.26 1.04
 1 -1 2 3.54 0.83
 1 -1 2 5.77 0.94
 1 1 2 5.94 0.87
 -1 -1 -2 3.74 0.71
 -1 1 -2 4.6 0.88
 -1 -1 -2 5.41 0.84
 1 -1 2 4.61 0.81
 1 1 2 5.6 0.87
 -1 1 -2 6.8 0.76
 1 -1 2 5.66 0.73
 1 -1 2 4.49 0.9
 1 1 2 6.46 1.04
 1 1 2 4.68 0.8
 1 1 2 4.95 0.48
 -1 1 -2 3.48 0.83
 -1 -1 -2 7.12 0.91
 1 1 2 3.54 0.79
 -1 1 -2 1.88 0.74
 1 -1 2 5.03 0.92
 1 1 2 4.7 0.75
 -1 1 -2 5.53 0.96
 1 -1 2 5.49 0.9
 -1 -1 -2 5.14 0.94
 1 -1 3 715.1 10.15
 -1 1 -3 710.34 10.12
 -1 -1 -3 707.24 11.94
 -1 -1 -3 705.89 10.23
 -1 -1 -3 702.2 12.01
 -1 1 -3 707.83 12.11
 1 1 3 716.54 10.56
 -1 1 -3 701.38 9.22
 1 -1 3 720.85 9.51
 1 -1 3 723.52 7.47
 1 1 3 727.41 10.2
 1 1 3 720.61 10.24
 -1 1 -3 723.98 10.9
 -1 -1 -3 728.66 9.83
 1 1 3 730.78 10.9
 1 -1 3 715.07 9.48
 1 1 3 727.5 7.24
 -1 1 -3 728.1 12.14
 -1 1 -3 722.76 11.19
 -1 -1 -3 706.64 11.74
 1 1 3 737.86 10.51
 -1 1 -4 332.17 8.19
 -1 -1 -4 328.64 9
 -1 -1 -4 320.94 8.07
 -1 1 -4 313.31 9.22
 -1 -1 -4 342.42 9.55
 1 1 4 322.02 8.24
 1 -1 4 326.94 8.56
 1 -1 4 327.25 5
 -1 -1 -4 331.65 7.49
 1 1 4 325.41 8.46
 -1 1 -4 324.19 9.27
 1 -1 4 318.72 7.13
 1 1 4 328.63 5.93
 -1 -1 -4 315.44 8.85
 -1 1 -4 323.91 8.43
 -1 1 -5 1484.16 19.31
 -1 -1 -5 1465.16 20.85
 -1 -1 -5 1459.99 19.45
 1 -1 5 1522.65 20.67
 1 1 5 1427.3 19.53
 1 -1 5 1480.63 10.06
 -1 -1 -5 1443.35 21.91
 -1 1 -5 1500.89 22.25
 1 1 5 1446.6 20.03
 1 -1 5 1469.83 16.67
 1 1 5 1441.42 14.29
 -1 1 -5 1452.79 19.89
 -1 -1 -5 1432.89 20.75
 -1 -1 -6 950.26 18.18
 -1 1 -6 967.48 17.38
 -1 -1 -6 962.14 17.45
 1 1 6 971.77 17.73
 1 -1 6 955.46 18.16
 1 -1 6 957.02 7.11
 1 1 6 910.65 17.56
 -1 -1 -6 923.35 18.04
 -1 1 -6 932.57 17.4
 1 1 6 941.52 12.73
 1 -1 6 951.76 14.57
 -1 -1 -6 904.56 19.05
 -1 1 -6 937.07 19.41
 -1 -1 -7 400.15 12.3
 -1 1 -7 415.44 12.52
 -1 -1 -7 403.12 13.85
 -1 1 -7 395 13.8
 1 1 7 423.37 12.93
 1 -1 7 408 12.86
 1 1 7 397.93 12.72
 1 1 7 399.23 9.17
 1 -1 7 411.52 10.33
 -1 -1 -7 391.35 12.8
 -1 1 -7 390.63 12.17
 -1 -1 -8 338.26 12.33
 -1 1 -8 313.5 11.79
 -1 -1 -8 309.56 13.21
 -1 1 -8 307.69 13.12
 1 1 8 332.31 12.36
 1 -1 8 316.68 12.29
 1 1 8 330.6 12.47
 1 -1 8 347.51 10.17
 1 1 8 324.17 8.98
 -1 1 -8 322.18 11.82
 -1 -1 -8 319.61 12.33
 -1 -1 -9 0.81 1.24
 -1 1 -9 3.17 1.81
 -1 -1 -9 1.13 1.37
 -1 1 -9 0.96 1.15
 1 -1 9 4.27 2.19
 1 1 9 5.15 1.55
 1 -1 9 2.18 1.45
 1 -1 9 1.1 1.36
 1 1 9 4.47 2.21
 -1 -1 -9 1.53 1.62
 -1 1 -9 5.37 2.09
 -1 -1 -10 280.31 12.97
 -1 1 -10 264.13 12.51
 -1 -1 -10 266.1 14.15
 -1 1 -10 251.45 13.7
 1 -1 10 262.4 12.75
 1 -1 10 240.41 12.19
 1 1 10 261.68 12.74
 1 -1 10 269.51 10.1
 1 1 10 255.74 9.02
 -1 1 -10 257.11 12.05
 -1 -1 -10 259.4 12.55
 -1 1 -11 15.94 3.47
 -1 -1 -11 15.26 3.78
 -1 -1 -11 18.09 4.09
 -1 1 -11 13.28 3.51
 1 -1 11 13.25 3.39
 1 -1 11 13.88 3.37
 1 1 11 10.06 2.93
 -1 1 -11 14.52 3.26
 -1 -1 -11 14.88 3.27
 1 -1 12 89.58 8.36
 1 1 12 81.97 8.17
 -1 -1 -12 63.56 7.08
 -1 1 -12 98.41 8.38
 -1 1 -12 83.86 8
 -1 -1 -12 104.2 8.91
 -1 1 -12 89.32 9.29
 -1 -1 -12 81.22 8.96
 -1 -1 -13 32.9 5.4
 -1 1 -13 34.83 6.28
 -1 -1 -13 34.68 6.13
 1 -1 13 32.22 5.39
 1 1 13 37.33 5.72
 -1 1 -13 30.22 5.19
 -1 -1 -13 31.75 5.29
 1 1 14 44.49 7.2
 1 1 14 45.64 6.77
 1 -1 14 45.19 6.72
 -1 -1 -14 46.74 6.72
 -1 1 -14 46.7 6.77
 -1 1 -14 41.46 7.2
 -1 -1 -14 33.44 6.35
 -1 -2 14 -1.76 2.18
 -1 2 14 1.82 2.83
 1 2 -14 -0.46 2.3
 1 -2 -14 -0.38 2.2
 1 2 -14 2.15 2.7
 1 -2 -14 2.41 2.77
 1 -2 -13 75.32 7.64
 -1 2 13 73.77 8.3
 -1 -2 13 69.27 7.97
 1 2 -13 82.28 8.71
 1 -2 -13 80.67 8.53
 1 -2 -13 64.08 8.4
 1 2 -13 56.94 7.82
 1 2 -12 2.85 2.07
 1 -2 -12 2.08 1.89
 1 2 -12 5.2 2.91
 1 -2 -12 2.14 1.58
 -1 -2 12 0.93 2.15
 -1 -2 12 4.05 1.89
 -1 2 12 4.16 2.33
 1 -2 -12 6.41 2.49
 1 2 -11 95.81 8.34
 1 -2 -11 99.91 8.55
 1 2 -11 104.73 9.15
 1 -2 -11 104.29 9.24
 -1 -2 11 94.65 8.31
 -1 2 11 100.66 8.6
 -1 -2 11 95.1 6.85
 -1 2 11 104.99 6.42
 1 -2 -11 99.92 7.86
 1 2 -11 106.9 7.27
 1 -2 -10 4.56 1.83
 1 2 -10 8.46 2.67
 1 2 -10 6.55 2.62
 1 -2 -10 9.9 3.07
 -1 -2 10 3.88 1.78
 -1 2 10 7.49 1.77
 -1 2 10 8.23 2.54
 -1 -2 10 10 2.24
 1 2 -10 8.49 2.19
 1 -2 -10 10.87 2.74
 1 -2 -9 84.49 6.93
 1 2 -9 80.39 6.71
 1 2 -9 91.9 7.57
 1 -2 -9 108.4 8.28
 -1 -2 9 88.27 7.03
 -1 2 9 80.33 6.85
 -1 -2 9 88.21 5.9
 -1 2 9 88.79 5.35
 1 2 -9 86.77 5.75
 1 -2 -9 76.8 6.07
 1 2 -8 1.38 1
 1 -2 -8 -0.71 1.31
 1 2 -8 -0.03 1.13
 1 -2 -8 2.3 1.79
 -1 -2 8 1.28 1.12
 -1 2 8 1.91 0.94
 -1 -2 8 0.63 1.18
 -1 2 8 0.43 1.45
 1 -2 -8 1.35 0.97
 1 2 -8 2.32 1.25
 1 2 -7 278.29 10.62
 1 -2 -7 277.43 10.71
 1 -2 -7 279.62 8.53
 -1 -2 7 276.31 10.74
 1 2 -7 266.93 10.76
 1 -2 -7 270.46 10.87
 -1 2 7 277.54 10.82
 -1 -2 7 279.81 9.27
 -1 2 7 270.81 8.15
 1 -2 -7 274.29 9.89
 1 2 -7 272.02 8.48
 1 2 -6 12.41 1.96
 1 -2 -6 14.22 1.81
 1 -2 -6 14.93 2.4
 1 2 -6 18.02 1.2
 -1 -2 6 17.12 2.54
 1 2 -6 16.35 2.48
 1 -2 -6 15.02 2.5
 -1 -2 6 21.3 2.49
 -1 2 6 18.22 1.99
 1 -2 -6 13.53 2.09
 1 2 -6 18.04 2.09
 1 -2 -5 291.25 7.25
 1 2 -5 312.69 9.54
 1 -2 -5 305.11 9.4
 -1 -2 5 305.22 7.37
 1 2 -5 307.65 5.12
 -1 -2 5 307.6 9.49
 1 -2 -5 308.12 9.46
 1 2 -5 306.48 9.41
 -1 2 5 307.09 7.34
 -1 -2 5 304.43 8.41
 1 2 -5 298.24 7.13
 1 -2 -5 286.72 8.43
 1 -2 -4 154.9 4.54
 1 -2 -4 152.96 6.01
 1 2 -4 152.74 6.01
 1 -2 -4 154.31 2.9
 1 2 -4 153.57 3.66
 1 2 -4 150.11 5.56
 -1 -2 4 150.07 4.79
 -1 -2 4 159.53 6.13
 1 -2 -4 154.91 5.96
 1 2 -4 153.99 5.84
 -1 2 4 153.55 4.81
 -1 -2 4 148.15 5.38
 1 -2 -4 152.78 5.48
 1 2 -4 150.73 4.21
 1 -2 -3 842.71 12.29
 1 2 -3 864.36 12.51
 1 -2 -3 831.7 9.11
 1 2 -3 878.14 11.95
 1 -2 -3 861.11 11.89
 -1 -2 3 832.04 9.92
 1 2 -3 883.15 9.88
 1 2 -3 878.22 11.81
 1 -2 -3 858.51 7.61
 1 2 -3 872.43 8.57
 -1 -2 3 864.31 11.6
 -1 -2 3 830.37 11.49
 1 2 -3 880.08 11.58
 -1 2 3 834.07 10
 1 -2 -3 854.12 10.21
 1 2 -3 894.73 7.8
 -1 2 2 750.5 9.54
 -1 -2 2 740.85 7.78
 1 2 -2 727.36 7.71
 -1 -2 2 751.01 7.85
 -1 -2 2 738.86 9.27
 1 2 -2 735.36 7.86
 1 2 -2 734.75 9.23
 1 -2 -2 758.17 7.5
 1 -2 -2 732.55 9.62
 -1 2 2 738.74 9.68
 -1 2 2 720.42 9.72
 -1 -2 2 735.57 8.4
 -1 -2 2 744.66 9.45
 1 -2 -2 735.33 8.39
 1 2 -2 741.38 9.51
 1 2 -2 732.91 8.35
 1 2 -2 734.96 9.8
 -1 -2 2 728.76 9.84
 -1 2 1 3857.37 18.18
 1 2 -1 4045.29 18.06
 -1 2 1 3949.88 17.6
 -1 -2 1 4049.55 17.84
 -1 -2 1 3996.38 12.92
 1 2 -1 3967.58 18.5
 1 2 -1 3906.99 18.63
 -1 -2 1 3994.06 18.98
 1 2 1 3662.25 20.8
 -1 -2 -1 3576.49 18.47
 -1 -2 -1 3684.76 19.2
 -1 2 -1 3669.35 19.03
 1 2 1 3821.68 19.27
 1 2 1 3873.12 19.27
 1 2 1 3514.31 16.49
 -1 -2 -1 3632.02 19.45
 1 2 1 3460.76 18.65
 1 -2 1 3890 20.62
 -1 2 -1 3476.91 19.45
 -1 -2 -1 3673.88 18.03
 -1 2 -1 3826.67 16.75
 -1 2 -1 3650.34 20.11
 1 -2 1 3842.99 20.54
 1 -2 1 3864.02 20.87
 1 -2 1 3509.62 18.51
 -1 2 -1 3838.58 20.83
 1 2 1 3872.64 20.61
 -1 -2 -2 1078.35 13.35
 1 -2 2 1093.39 10.94
 -1 2 -2 1104.43 10.83
 1 2 2 1080.91 13.05
 -1 2 -2 1076.71 12.57
 1 -2 2 1082.62 12.65
 1 2 2 1080.38 12.83
 -1 2 -2 1077.52 12.83
 -1 -2 -2 1117.04 13.08
 1 -2 2 1040.07 12.67
 1 2 2 1118.65 12.79
 -1 -2 -2 1043.49 12.44
 -1 -2 -2 1045.04 10.78
 -1 2 -2 1094.87 10.36
 1 2 2 1080.49 12.65
 1 -2 2 1067.03 10.04
 1 2 2 1051.93 8.96
 -1 -2 -2 1111.83 10.05
 1 2 2 1104.51 10.22
 -1 -2 -2 1084.94 10.82
 -1 2 -2 1080.04 12.48
 1 -2 2 1063.24 12.4
 -1 -2 -2 1092.47 11.75
 1 -2 2 1082.85 10.46
 1 2 2 1079.73 11.64
 1 -2 2 1146.78 13.49
 -1 2 -2 1109.68 13.15
 1 -2 2 1098.95 12.97
 -1 2 -2 1107.97 11.83
 -1 2 -2 1096.97 12.81
 1 -2 2 1099.74 12.12
 1 2 2 1120.27 10.13
 -1 -2 -2 1082.36 13.2
 1 2 2 1088.11 13.02
 -1 -2 -2 1104.58 9.75
 -1 -2 -3 72.92 3.89
 -1 2 -3 73.59 3.9
 1 2 3 73.23 3.18
 -1 -2 -3 70.93 3.89
 -1 2 -3 80.25 3.98
 -1 2 -3 68.71 3.43
 1 -2 3 68.98 2.62
 -1 2 -3 73.03 3.15
 1 2 3 74.36 2.3
 1 2 3 79.25 3.51
 1 2 3 75.63 3.19
 -1 -2 -3 75.2 3.01
 1 2 3 71.95 3.53
 1 -2 3 76.2 3.24
 -1 2 -3 79.29 4.14
 1 2 3 76.43 1.94
 1 -2 3 70.24 3.3
 -1 2 -3 80.6 3.53
 -1 -2 -3 70.59 3.32
 1 -2 3 71.65 3.36
 -1 -2 -3 72.12 3.91
 -1 2 -4 650.77 13.24
 -1 -2 -4 656.07 13.25
 -1 2 -4 625.94 11.65
 -1 -2 -4 646.4 12.99
 1 -2 4 668.77 8.04
 -1 2 -4 670.41 10.8
 1 2 4 676.83 6.52
 1 2 4 642.32 10.63
 -1 -2 -4 665.97 10.03
 1 2 4 656.96 12.23
 1 -2 4 644.12 10.87
 -1 -2 -4 643.65 7.73
 -1 2 -4 645.02 13.24
 1 2 4 687.33 7.55
 -1 -2 -4 646.42 12.84
 -1 -2 -4 675.51 11.89
 -1 2 -4 665.03 11.69
 -1 2 -5 696.59 13.49
 -1 -2 -5 743.85 14.17
 -1 -2 -5 711.6 14.7
 1 2 5 724.24 13.89
 1 2 5 726.37 5.9
 1 -2 5 720.77 8.23
 -1 2 -5 708.13 15.38
 -1 -2 -5 707.51 15.36
 1 2 5 713.22 14.33
 1 2 5 710.23 9.21
 -1 2 -5 743.34 15.61
 1 -2 5 715.87 12.48
 -1 -2 -5 687.13 9.39
 -1 -2 -5 732.24 15.15
 -1 2 -5 705.21 13.61
 -1 2 -6 188.05 7.7
 -1 -2 -6 196.08 7.97
 -1 -2 -6 195.71 8.34
 1 -2 6 198.94 8.48
 1 -2 6 192.31 4.09
 -1 2 -6 194.5 8.96
 -1 -2 -6 199.87 8.96
 1 2 6 205.91 8.49
 1 2 6 194.65 5.51
 1 -2 6 184.91 6.88
 -1 -2 -6 196.8 8.49
 -1 2 -6 190.57 7.68
 -1 -2 -7 34.11 3.89
 -1 2 -7 26.8 3.35
 -1 -2 -7 34.76 3.74
 1 -2 7 25.53 1.28
 1 -2 7 28.09 3.51
 1 2 7 27.13 2.32
 1 -2 7 30.84 3.01
 1 2 7 25 3.32
 -1 -2 -7 28.38 3.61
 -1 2 -7 27.25 3.21
 -1 -2 -7 25.77 3.62
 -1 2 -7 29.12 3.82
 -1 2 -8 5.5 1.79
 -1 -2 -8 2.94 1.68
 -1 -2 -8 2.83 1.5
 1 -2 8 8.83 2.42
 1 2 8 9.67 2.41
 1 2 8 4.13 1.14
 1 -2 8 1.98 1.23
 -1 -2 -8 2.18 1.22
 -1 2 -8 3.97 1.56
 -1 2 -8 4.49 2.12
 -1 -2 -8 1.76 1.18
 -1 2 -9 -0.65 1.13
 -1 -2 -9 0.8 1.47
 1 -2 9 -1.34 1.23
 1 2 9 2.06 0.93
 1 -2 9 0.51 1.18
 1 2 9 3.31 1.8
 -1 -2 -9 -1.06 1.3
 -1 2 -9 0.79 1.34
 -1 2 -9 3.04 1.89
 -1 -2 -9 2.84 2.07
 -1 2 -10 2.99 1.94
 -1 -2 -10 6.05 2.18
 -1 2 -10 6.65 2.69
 -1 -2 -10 4.22 2.7
 1 -2 10 3.81 2.52
 1 -2 10 4.14 1.59
 1 2 10 4.14 2.16
 -1 2 -10 4.91 2.01
 -1 -2 -10 4.38 2.4
 -1 -2 -11 110.5 8.74
 -1 2 -11 84.63 7.63
 -1 2 -11 91.5 8.96
 -1 -2 -11 81.99 8.62
 1 -2 11 86.22 7.89
 1 2 11 98.44 8.39
 1 -2 11 98.13 8.34
 1 -2 11 97.29 6.63
 -1 -2 -11 91.92 8.15
 -1 2 -11 95.08 7.68
 -1 2 -12 -0.24 1.48
 -1 -2 -12 1.19 1.49
 1 -2 12 3.1 2.27
 -1 -2 -12 2.38 2.02
 -1 2 -12 1.28 1.63
 1 -2 12 0.16 1.61
 1 2 12 1.38 1.94
 -1 -2 -12 1.57 2.17
 -1 2 -12 -0.33 1.39
 -1 -2 -13 20.88 4.54
 1 2 13 21.52 5.14
 -1 2 -13 13.62 4.08
 -1 -2 -13 10.41 3.73
 1 2 13 19.82 4.62
 1 -2 13 16.37 4.08
 -1 2 -13 15.17 3.66
 -1 -2 -13 17.54 4.1
 1 2 14 4.21 2.84
 -1 -2 -14 2.89 2.46
 -1 2 -14 3.16 2.13
 1 2 14 2.98 2.35
 1 -2 14 5.5 2.75
 -1 -2 -14 0.6 1.62
 -1 2 -14 2.19 1.96
 1 3 -14 13.22 4.83
 1 -3 -14 16.16 4.74
 1 -3 -14 17.42 4.19
 1 3 -14 9.42 3.32
 -1 -3 14 14.08 4.2
 -1 3 14 8.61 3.36
 -1 3 14 12.62 3.99
 1 3 -13 26.98 5.28
 1 -3 -13 31 5.7
 1 -3 -13 25.28 5.25
 1 3 -13 29.2 5.71
 -1 -3 13 22.82 4.79
 -1 3 13 24.46 5.03
 1 -3 -13 26.06 4.77
 1 -3 -12 4.77 2.58
 1 3 -12 6.13 2.67
 1 -3 -12 4.65 2.62
 1 3 -12 2.17 2.44
 -1 -3 12 2.23 1.81
 -1 -3 12 1.43 1.39
 -1 3 12 -1.06 2.17
 1 -3 -12 1.98 1.4
 1 3 -11 0.89 1.58
 1 -3 -11 1.05 1.57
 1 3 -11 3.92 2.39
 1 -3 -11 -1.16 1.86
 -1 -3 11 -0.57 1.7
 -1 -3 11 2.73 1.58
 -1 3 11 1.05 0.84
 -1 3 11 0.54 2.07
 1 -3 -11 3.54 2.21
 1 3 -10 29.84 4.53
 1 -3 -10 32.21 4.75
 1 -3 -10 31.93 4.81
 1 3 -10 29.44 4.74
 -1 -3 10 26.04 4.18
 -1 3 10 30.58 3.3
 -1 -3 10 26.88 3.61
 -1 3 10 31.19 4.77
 1 -3 -10 31.08 4.3
 1 3 -10 31.76 3.72
 1 3 -9 16.27 3.29
 1 -3 -9 13.22 2.89
 1 3 -9 19.67 3.8
 1 -3 -9 19.33 3.61
 -1 -3 9 14.22 3.03
 -1 3 9 21.23 2.66
 -1 -3 9 12.37 2.37
 -1 3 9 17.36 3.22
 1 3 -9 19.23 2.72
 1 -3 -9 16.52 3.14
 1 -3 -8 0.33 0.69
 1 3 -8 -0.16 1.24
 1 -3 -8 2.22 1.29
 -1 -3 8 2.09 1.39
 1 -3 -8 1.05 1.31
 1 3 -8 -0.61 1.57
 -1 3 8 0.37 1.01
 -1 -3 8 0.29 1.09
 -1 3 8 1.24 1.09
 1 3 -8 1.42 0.77
 1 -3 -8 0.55 1.14
 1 -3 -7 139.1 6.16
 1 3 -7 138.23 7.65
 1 -3 -7 144.15 7.83
 1 3 -7 146.35 7.98
 1 -3 -7 136.89 7.72
 -1 -3 7 142.87 7.84
 1 3 -7 148.94 3.97
 -1 3 7 147.51 8.08
 -1 -3 7 146.65 6.96
 -1 3 7 147.36 5.9
 1 -3 -7 158.09 7.75
 1 3 -7 140.48 5.94
 1 3 -6 144.61 7.19
 1 -3 -6 148.41 5.94
 1 -3 -6 155.82 7.5
 1 3 -6 151.2 7.37
 1 -3 -6 153.64 7.52
 -1 -3 6 149.4 7.41
 1 3 -6 148.03 4.11
 -1 3 6 146.04 4.67
 -1 3 6 152.92 7.48
 -1 -3 6 158.29 6.72
 -1 3 6 155.34 5.56
 1 3 -6 143.73 5.33
 1 -3 -6 150.26 7.04
 1 -3 -5 788.71 15.16
 1 3 -5 741.66 14.64
 -1 -3 5 817.61 10.43
 1 3 -5 787.64 10.67
 1 -3 -5 783.88 14.57
 1 -3 -5 797.5 6.98
 1 3 -5 769.39 9.45
 1 3 -5 793.42 14.28
 -1 3 5 777.05 9.32
 -1 3 5 779.27 15.45
 -1 3 5 800.12 11.7
 -1 -3 5 768.78 13.79
 1 -3 -5 769.63 15.23
 1 -3 -5 776.88 12.24
 1 3 -5 778.13 15.14
 1 3 -4 320.36 8.82
 1 -3 -4 318.64 7.06
 1 -3 -4 327.49 8.91
 1 -3 -4 320.53 8.5
 1 3 -4 326.82 8.53
 -1 -3 4 293.02 6.53
 1 3 -4 329.36 6.58
 1 -3 -4 322.96 5.01
 -1 -3 4 310.31 5.99
 1 3 -4 315.94 8.25
 1 3 -4 324.4 6.04
 -1 3 4 316.39 8.92
 1 3 -4 330.42 8.42
 -1 -3 4 315.89 8.2
 1 3 -4 317.46 5.58
 -1 -3 4 331.34 5.49
 1 3 -3 131.45 5.07
 1 -3 -3 134.45 4.69
 1 3 -3 139.35 4.8
 -1 -3 3 141.56 3.82
 1 3 -3 129.43 3.68
 1 -3 -3 133.45 3.43
 1 3 -3 130.24 3.81
 1 3 -3 140.56 4.87
 -1 -3 3 135.03 3.88
 1 -3 -3 133.68 5.02
 -1 3 3 131.47 5.09
 1 3 -3 128.63 4.49
 1 -3 -3 134.93 4.1
 -1 -3 3 129.97 4.79
 -1 -3 3 135.93 4.65
 -1 -3 3 147.04 2.67
 1 3 -3 136.91 2.63
 -1 -3 2 98.59 2.74
 -1 3 2 103.65 3.72
 1 3 -2 95.61 2.71
 -1 -3 2 96.34 3.26
 -1 3 2 97.22 3.63
 1 3 -2 98.15 3.23
 1 3 -2 99.1 3.6
 1 -3 -2 100.21 3.11
 1 -3 -2 94.45 3.68
 1 -3 -2 106.19 3.88
 -1 -3 2 100.85 3.69
 -1 3 2 95.08 3.74
 -1 -3 2 99.42 3.22
 -1 -3 2 92.89 3.6
 1 3 -2 94.16 3.67
 1 3 -2 98.35 3.23
 -1 -3 2 103.32 3.98
 1 3 -2 96.84 3.8
 -1 -3 1 696.56 8.66
 -1 3 1 668.4 8.11
 1 3 -1 674.09 7.06
 -1 3 1 690.25 7.64
 1 3 -1 675.18 8.46
 1 -3 -1 678.66 7.72
 -1 3 1 684.22 8.41
 1 -3 -1 704.83 8.51
 -1 -3 1 681.63 8.49
 1 -3 -1 701.87 6.34
 -1 3 1 687.73 7.42
 -1 3 1 681.25 6.18
 1 -3 -1 694.56 8.31
 -1 3 1 684.92 8.14
 1 3 -1 675.91 8.28
 -1 -3 1 688.83 8.41
 1 3 -1 707.51 6.56
 1 3 -1 674.98 8.43
 -1 -3 1 682.59 8.42
 -1 -3 1 670.74 6.44
 1 -3 0 109.45 2.52
 -1 -3 0 106.71 2.51
 -1 3 0 107.56 2.54
 1 3 0 110.71 2.48
 1 -3 0 111.01 2.61
 1 3 0 109.14 3.36
 -1 3 0 106.84 2.56
 -1 3 0 106.38 2.64
 1 -3 0 111.89 2.59
 -1 -3 0 104.83 3.33
 -1 3 0 109.6 3.45
 1 3 0 112.21 3.37
 -1 -3 0 110.39 3.37
 1 -3 0 109.65 3.42
 1 -3 0 108.17 3.14
 -1 3 0 106.53 3.07
 1 -3 0 104.95 3.21
 1 3 0 108 3.28
 -1 3 0 108.06 3.22
 -1 3 0 103.13 2.7
 1 3 0 110.2 3
 -1 -3 0 115.2 3.39
 -1 -3 0 106.67 2.98
 1 -3 0 111.2 2.82
 -1 -3 0 106.71 2.71
 1 3 0 112.22 2.8
 1 3 0 115 3.04
 -1 3 0 106.61 3.18
 -1 -3 0 110.72 3.04
 -1 3 0 105.67 3.41
 1 -3 1 728.08 8.36
 -1 -3 -1 691.05 8.41
 1 3 1 705.01 8.35
 1 3 1 712.36 8.26
 -1 3 -1 717.32 8.44
 1 -3 1 726.1 8.33
 1 -3 1 751.63 9.79
 1 3 1 722.24 9.5
 -1 3 -1 723.68 9.6
 -1 -3 -1 736.73 9.71
 1 3 1 722.06 8.34
 -1 3 -1 716.99 9.17
 1 3 1 717.88 9.42
 -1 -3 -1 721.44 9.58
 1 -3 1 709.59 8.94
 -1 -3 -1 724.57 8.46
 -1 -3 -1 705.49 7.55
 -1 3 -1 709.41 9.51
 1 -3 1 716.72 9.48
 1 -3 1 725.54 7.32
 -1 3 -1 711.32 8.56
 1 -3 1 734.44 8.68
 1 3 1 714.46 9.02
 -1 -3 -1 729.91 9.23
 1 -3 1 728.26 9.79
 -1 3 -1 733.54 9.84
 -1 -3 -1 705.16 8.3
 -1 3 -1 691.99 8.23
 -1 3 -2 32.98 2.27
 -1 -3 -2 28.21 2.09
 -1 3 -2 34.21 2.27
 1 -3 2 30.48 2.15
 1 3 2 27.71 2.06
 -1 -3 -2 31.02 2.21
 1 3 2 31.51 2.19
 1 -3 2 32.42 2.23
 -1 -3 -2 30.18 2.37
 1 3 2 29.48 1.51
 -1 3 -2 28.45 1.98
 -1 3 -2 30.01 2.29
 1 -3 2 33.07 2.08
 1 -3 2 28.96 1.86
 1 3 2 29.09 1.67
 1 3 2 26.94 2.15
 1 3 2 31.36 1.66
 -1 -3 -2 30.26 1.66
 -1 3 -2 30.28 1.95
 -1 -3 -2 26.61 2.03
 1 3 2 28 2.09
 1 -3 2 29.71 2.05
 -1 3 -2 31.97 2.37
 1 -3 2 29.94 2
 -1 -3 -2 31.83 2.39
 -1 -3 -3 733.35 12.34
 -1 3 -3 726.49 12.29
 -1 3 -3 771.04 12.77
 1 3 3 739.81 9.47
 -1 -3 -3 718.28 12.83
 1 -3 3 748.82 11.36
 -1 3 -3 752.39 11.04
 1 -3 3 732.51 9.44
 1 3 3 730.76 12.65
 -1 3 -3 752.73 10.69
 1 3 3 713 8.19
 -1 -3 -3 718.89 8.97
 -1 -3 -3 753.32 11.3
 1 3 3 733.39 9.09
 1 3 3 752.16 11.98
 -1 3 -3 723.67 12.67
 1 -3 3 747.39 11.74
 -1 3 -3 758.43 11.25
 -1 -3 -3 759.01 13.01
 -1 3 -4 170.42 6.73
 -1 -3 -4 182.52 7
 -1 3 -4 177.6 5.97
 -1 -3 -4 171.96 6.94
 -1 3 -4 172.37 5.78
 1 -3 4 173.32 4.61
 1 3 4 176.85 7.03
 1 3 4 177.9 3.86
 -1 -3 -4 173.88 4.86
 1 3 4 173 5.08
 1 3 4 163.38 6.27
 1 -3 4 164.51 5.93
 1 3 4 173.84 3.37
 -1 -3 -4 171.44 3.47
 -1 3 -4 166.86 6.78
 -1 3 -4 174.32 6.13
 -1 -3 -4 174.24 6.89
 -1 -3 -4 179.04 6.3
 -1 3 -5 541.82 11.51
 -1 -3 -5 492.24 12.97
 -1 3 -5 544.39 11.22
 1 -3 5 541.26 8.09
 1 3 5 532.83 6.11
 -1 3 -5 552.59 13.5
 -1 -3 -5 513.1 13.16
 1 3 5 533.99 12.62
 1 3 5 539.18 7.33
 -1 3 -5 539.95 13.44
 -1 -3 -5 497.1 7.39
 1 -3 5 535.99 11.47
 -1 -3 -5 523.29 12.81
 -1 -3 -5 530.06 12.06
 -1 3 -5 518.69 11.84
 -1 3 -6 20.98 2.55
 -1 -3 -6 24.78 3.19
 1 -3 6 25.12 1.76
 -1 -3 -6 23.28 3.19
 -1 3 -6 23.28 3.23
 1 3 6 20.79 2.76
 1 3 6 25.11 1.84
 1 -3 6 23.49 2.54
 -1 -3 -6 21.89 1.83
 -1 3 -6 22.13 3.02
 -1 3 -6 24.2 2.85
 -1 -3 -6 23.16 2.87
 -1 -3 -6 24.98 3.14
 -1 -3 -7 265.7 10.47
 -1 3 -7 254.25 9.98
 -1 -3 -7 282.53 10.57
 1 -3 7 261.15 10.7
 1 -3 7 257.18 5.26
 -1 3 -7 251.04 10.97
 -1 -3 -7 251.91 11.04
 1 3 7 256.63 10.51
 1 -3 7 276.98 9.36
 1 3 7 256.49 6.5
 -1 -3 -7 246.45 10.66
 -1 3 -7 271.29 9.72
 -1 -3 -8 4.57 1.92
 -1 3 -8 -0.07 1.18
 -1 -3 -8 3.07 1.65
 1 -3 8 2.12 1.45
 1 -3 8 2.94 0.55
 -1 3 -8 2.5 1.43
 -1 -3 -8 1.58 1.22
 1 3 8 3.65 0.99
 1 3 8 4.51 1.58
 1 -3 8 4.23 1.4
 -1 -3 -8 2.89 1.34
 -1 3 -8 2.94 1.59
 -1 -3 -9 242.72 11.41
 -1 -3 -9 269.24 11.88
 -1 3 -9 257.28 11.65
 -1 -3 -9 244.33 12.66
 -1 3 -9 239.1 12.51
 1 -3 9 277.18 12.6
 1 3 9 245.05 11.8
 1 3 9 249.74 7.53
 1 -3 9 260.09 10.14
 -1 3 -9 247.9 10.67
 -1 -3 -9 226.04 11.53
 -1 3 -10 6.57 2.17
 1 -3 10 2.57 1.63
 -1 3 -10 7.28 2.98
 -1 -3 -10 2.28 1.43
 1 -3 10 4.13 1.5
 1 3 10 5.82 2.65
 -1 -3 -10 2.82 1.85
 -1 3 -10 2.93 1.45
 -1 3 -11 183.66 11.19
 -1 -3 -11 209.81 12.11
 1 -3 11 221.71 12.78
 1 3 11 202.56 12.96
 -1 -3 -11 213.7 13.55
 -1 3 -11 192.99 12.81
 1 3 11 204.06 12.2
 1 -3 11 212.34 10.07
 -1 -3 -11 191.09 12
 -1 3 -11 202.98 10.91
 -1 -3 -12 12.95 3.67
 -1 3 -12 10.93 3.03
 1 -3 12 18.37 4.34
 1 3 12 12.42 4.17
 -1 3 -12 23.95 5.47
 -1 -3 -12 15.4 4.07
 1 3 12 16.86 3.98
 1 -3 12 11.75 2.87
 -1 -3 -12 18.11 3.99
 1 -3 13 63.28 7.68
 1 3 13 78.34 9.12
 -1 3 -13 58.5 8.04
 -1 -3 -13 58.14 8.02
 1 -3 13 71.25 7.99
 1 3 13 58.37 7.2
 -1 -3 -13 65.23 7.71
 -1 3 -13 71.6 7.8
 -1 -3 -13 66.48 7.62
 1 3 14 1.24 2.18
 -1 -3 -14 4.64 2.43
 -1 3 -14 -2.36 3.18
 1 3 14 0.17 1.5
 1 -3 14 2.76 2.09
 -1 -3 -14 1.93 2.13
 -1 3 -14 1.77 2.03
 -1 -4 14 95.2 9.93
 -1 4 14 88.03 10.2
 1 -4 -14 100.3 10.87
 1 4 -14 84.44 9.91
 -1 4 14 104.69 10.34
 -1 -4 14 82.05 9.01
 1 -4 -14 123.26 11.28
 1 4 -14 92.39 9.59
 1 4 -13 194.84 13.39
 1 -4 -13 183.28 13.1
 -1 -4 13 176.46 12.86
 -1 4 13 181 13.62
 -1 4 13 178.6 12.96
 -1 -4 13 171.16 10.45
 1 -4 -13 172.55 12
 1 -4 -13 182.31 13.75
 1 4 -13 170.39 13.19
 1 4 -12 51.87 6.63
 1 -4 -12 67.47 7.5
 1 4 -12 61.15 7.45
 1 -4 -12 65.55 7.83
 -1 -4 12 53.73 6.96
 -1 4 12 57.79 7.08
 -1 -4 12 67.35 6.32
 1 -4 -12 54.57 6.53
 1 4 -11 221.41 12.69
 1 -4 -11 230.9 12.98
 1 4 -11 206.33 12.78
 1 -4 -11 213.42 13.19
 -1 -4 11 248.97 13.77
 -1 4 11 224.67 12.95
 -1 -4 11 220.85 10.92
 1 -4 -11 224.61 12.36
 1 4 -10 10.07 2.78
 1 -4 -10 10.55 3.05
 1 4 -10 13.37 3.43
 1 -4 -10 5.72 2.51
 -1 -4 10 13.22 3.56
 -1 4 10 8.98 2.83
 -1 -4 10 11.04 2.56
 1 4 -10 9.63 2.08
 1 -4 -10 12.24 2.85
 1 -4 -9 152.67 9.34
 1 4 -9 166.72 9.68
 1 -4 -9 152.95 7.65
 1 -4 -9 148.43 9.62
 1 4 -9 152.68 9.63
 -1 -4 9 164.85 9.85
 -1 4 9 168.43 9.93
 -1 -4 9 157.5 8.36
 1 4 -9 152.99 7.05
 1 -4 -9 169.67 9.68
 1 -4 -8 65.97 5.74
 1 4 -8 64.82 5.7
 1 -4 -8 56.24 4.39
 -1 -4 8 53.18 5.28
 1 4 -8 59.92 5.73
 1 -4 -8 64.51 6.01
 -1 4 8 63.96 5.83
 -1 -4 8 60.47 4.96
 1 4 -8 60.79 4.09
 1 -4 -8 60.74 5.36
 1 4 -7 420.54 13.36
 1 -4 -7 420.63 11.08
 1 -4 -7 416.68 13.39
 1 4 -7 416.35 13.36
 1 -4 -7 411.69 13.52
 -1 -4 7 431.31 13.8
 1 4 -7 396.68 7.56
 -1 4 7 411.9 13.52
 -1 -4 7 413.51 12.05
 1 4 -7 410.46 9.51
 1 -4 -7 416.46 12.99
 1 4 -6 83.58 5.53
 1 -4 -6 84.7 5.54
 1 -4 -6 89.34 5.69
 1 4 -6 85.81 3.88
 1 -4 -6 87.12 2.44
 1 4 -6 90.39 5.38
 -1 4 6 83.58 3.25
 -1 4 6 72.75 5.33
 -1 -4 6 88.16 5.33
 1 -4 -6 80.44 5.46
 1 4 -6 79.74 5.5
 1 -4 -6 85.63 4.69
 1 -4 -5 125.9 6.11
 1 4 -5 116.78 5.81
 1 4 -5 114.27 3.8
 -1 -4 5 127.16 3.91
 1 -4 -5 127.77 6.24
 1 4 -5 113.99 5.58
 1 -4 -5 124.5 3.42
 -1 -4 5 123.42 4.23
 -1 4 5 117.81 3.31
 -1 4 5 123.22 6.35
 1 4 -5 123.3 5.9
 -1 -4 5 121.7 5.74
 1 4 -5 125.13 6.24
 1 -4 -5 135.96 6.46
 1 -4 -5 121.27 5.11
 1 -4 -4 409.02 8.55
 1 4 -4 408.51 10.25
 1 -4 -4 420.39 9.79
 1 4 -4 413.83 9.58
 -1 -4 4 413.44 7.24
 1 4 -4 416.89 7.09
 1 -4 -4 418.3 6.66
 -1 -4 4 406.26 7.64
 1 4 -4 389.23 9.44
 1 4 -4 418.37 7.68
 -1 4 4 409.27 4.55
 1 -4 -4 415.91 10.28
 -1 4 4 392.18 10.19
 -1 -4 4 394.04 9.57
 1 4 -4 412.87 9.55
 1 4 -4 408.07 5.74
 -1 -4 4 414.69 5.83
 1 4 -3 131.61 5.28
 1 -4 -3 134.42 4.76
 1 4 -3 134.13 4.7
 -1 -4 3 133.26 3.51
 1 4 -3 127.73 3.53
 -1 4 3 132.37 5.24
 1 4 -3 127.56 4.92
 -1 -4 3 130.39 4.21
 1 -4 -3 136.58 3.94
 1 4 -3 132.28 4.28
 1 -4 -3 128.88 5.13
 -1 4 3 128.32 5.25
 -1 -4 3 128.45 5.06
 1 4 -3 128.67 4.73
 1 -4 -3 138.23 4.16
 -1 -4 3 139.53 2.44
 1 -4 -2 1619.54 14.04
 1 4 -2 1627.01 14.83
 -1 4 2 1643.73 14.34
 -1 4 2 1592.11 15.61
 -1 -4 2 1626.84 14.91
 1 4 -2 1553.85 15.59
 -1 4 2 1643.44 16.23
 -1 -4 2 1632.67 14
 1 4 -2 1589.73 13.94
 -1 -4 2 1637.6 16.25
 1 4 -2 1678.51 11.35
 -1 -4 2 1546.68 11.31
 -1 4 1 993.8 10.48
 1 4 -1 1012.78 11.53
 -1 -4 1 1006.74 11.58
 -1 4 1 1003.62 11.32
 1 -4 -1 1004.83 11.28
 -1 4 1 1020.72 10.53
 -1 -4 1 1014.29 11.45
 1 -4 -1 1016.98 10.52
 1 4 -1 994.2 11.39
 1 -4 -1 1005.19 8.45
 -1 4 1 993.88 9.5
 1 -4 -1 1002.21 9.45
 -1 4 1 1023.15 8.25
 1 4 -1 993.65 11.21
 -1 4 1 984.72 10.96
 -1 -4 1 1003.01 11.38
 1 -4 -1 1038.1 11.21
 -1 -4 1 979.26 11.52
 1 4 -1 1004.57 9.28
 1 4 -1 970.59 11.24
 -1 -4 1 973.36 11.18
 -1 -4 1 1035.3 9.27
 1 4 0 458.18 5.19
 1 4 0 468.81 5.08
 -1 4 0 470.64 5.19
 -1 -4 0 457.82 5.17
 1 -4 0 461.5 5
 1 -4 0 457.12 6.37
 -1 4 0 453.74 6.26
 1 4 0 442.32 7.56
 -1 4 0 442.73 5.79
 -1 -4 0 443.16 7.68
 -1 4 0 449.51 7.78
 -1 -4 0 432.77 7.43
 1 -4 0 440.98 7.66
 1 4 0 461.67 7.63
 1 -4 0 450.39 7.05
 -1 4 0 438.16 6.78
 1 -4 0 445.25 6.88
 -1 4 0 391.77 7.47
 -1 4 0 460.31 6.7
 -1 -4 0 392.1 6.9
 1 -4 0 438.29 6.63
 1 4 0 444.21 6.99
 -1 -4 0 436.14 7.54
 1 4 0 449.3 7.53
 -1 -4 0 439.27 6.35
 1 4 0 443.89 6.46
 -1 4 0 445.96 7.82
 -1 4 0 440.54 6.91
 -1 -4 0 452.1 6.77
 -1 4 -1 833.35 9.01
 -1 -4 -1 818.24 8.92
 1 -4 1 826.27 9
 1 4 1 830.31 8.94
 1 -4 1 817.77 8.91
 -1 -4 -1 837.65 9.1
 1 4 1 810.53 9.01
 -1 4 -1 816.08 9.03
 1 4 1 847.8 11.25
 1 -4 1 841.97 9.12
 -1 -4 -1 818.07 10.17
 1 -4 1 826.1 10.64
 -1 4 -1 848.37 10.92
 -1 -4 -1 820.43 11.23
 1 4 1 838.44 10.09
 1 -4 1 845.43 10.98
 1 -4 1 825.66 9.1
 1 4 1 839.06 10.8
 -1 -4 -1 817.85 10.83
 -1 4 -1 842.12 10.56
 1 -4 1 762.47 10.56
 -1 4 -1 792.87 11.1
 -1 -4 -1 857.87 7.04
 1 -4 1 861.36 11.08
 1 -4 1 835.42 11.39
 -1 -4 -1 857.17 11.2
 -1 4 -1 832.46 10.93
 -1 4 -2 51.49 2.8
 -1 4 -2 50.9 2.84
 -1 -4 -2 55.76 2.99
 1 -4 2 52.3 2.77
 1 4 2 57.05 2.92
 1 -4 2 50.59 2.8
 -1 -4 -2 50.94 2.79
 1 4 2 50.91 2.77
 1 4 2 55.91 1.75
 -1 4 -2 54.81 3.21
 1 -4 2 52.76 2.73
 -1 -4 -2 53.7 3.31
 1 -4 2 50.48 2.75
 1 4 2 55.26 2.59
 -1 -4 -2 51.7 2.55
 1 4 2 53.24 3.19
 -1 4 -2 55.18 2.86
 -1 -4 -2 51.45 2.12
 1 4 2 51.21 3.01
 -1 4 -2 55.34 2.91
 -1 4 -2 52.99 3.21
 -1 -4 -2 57.33 3.44
 1 -4 2 51.95 2.85
 -1 -4 -3 127.2 5.15
 -1 4 -3 113.43 4.87
 1 4 3 119.32 3.53
 -1 4 -3 115.73 5.15
 -1 4 -3 124.01 4.52
 -1 -4 -3 124.76 5.56
 1 4 3 124.47 3.83
 1 -4 3 112 4.06
 1 4 3 128.12 5.49
 1 4 3 128.53 3.62
 -1 -4 -3 121.58 4.77
 -1 -4 -3 123.03 3.46
 1 4 3 119.38 5.04
 -1 4 -3 117.63 4.55
 1 -4 3 124.61 5.16
 -1 4 -3 116.03 5.26
 -1 -4 -3 131.66 5.65
 -1 4 -4 1260.55 18.3
 -1 -4 -4 1268.4 18.47
 1 4 4 1257.21 13.81
 -1 4 -4 1296.75 16.09
 -1 -4 -4 1329.69 19.76
 1 -4 4 1286.41 13.85
 1 4 4 1279.55 19.44
 1 4 4 1317.31 11.88
 -1 4 -4 1279.29 16.31
 -1 -4 -4 1285.55 12.41
 -1 -4 -4 1270.07 17.23
 1 4 4 1298.58 12.97
 1 4 4 1285.63 18.26
 -1 4 -4 1282.67 19.23
 -1 -4 -4 1281.34 8.2
 1 -4 4 1273.58 17.5
 -1 -4 -4 1213.68 18.57
 -1 4 -4 1286.7 17.18
 -1 -4 -5 14.58 2.28
 -1 4 -5 15.75 2.46
 -1 -4 -5 13.05 2.27
 -1 4 -5 12.85 1.83
 1 4 5 13.45 2.36
 1 -4 5 15.22 1.54
 1 4 5 13.83 1.19
 1 4 5 15.03 1.61
 -1 4 -5 14.7 1.97
 1 4 5 11.36 2.08
 1 -4 5 10.53 1.85
 -1 -4 -5 13.67 1.12
 -1 4 -5 12.45 2.25
 -1 -4 -5 13.14 2.04
 -1 4 -5 15.01 2.16
 -1 -4 -5 10.19 1.93
 -1 -4 -6 151.29 7.95
 -1 4 -6 161.05 6.8
 1 4 6 158.53 8.19
 -1 4 -6 161.3 6.93
 1 -4 6 166.6 5.02
 1 4 6 163.06 3.52
 -1 4 -6 156.21 7.96
 -1 -4 -6 162.56 8.13
 1 4 6 158.28 7.78
 -1 4 -6 169.8 8.37
 -1 -4 -6 149.52 4.29
 1 -4 6 164.31 7.2
 -1 -4 -6 160.01 7.79
 -1 -4 -6 156.52 7.41
 -1 4 -6 160.88 7.41
 -1 4 -7 22.82 2.77
 -1 -4 -7 25.56 3.65
 1 -4 7 23.74 1.92
 1 4 7 24.04 3.66
 -1 -4 -7 28.11 3.89
 -1 4 -7 25.79 3.64
 1 4 7 25.44 3.41
 1 4 7 21.88 1.79
 1 -4 7 26.24 3.14
 -1 4 -7 20.26 3.3
 -1 4 -7 21.21 3.02
 -1 -4 -7 21.91 3.07
 -1 -4 -7 24.94 3.3
 -1 -4 -8 4.06 1.75
 -1 4 -8 4.1 1.63
 -1 -4 -8 3.08 1.59
 1 -4 8 3.6 1.91
 1 4 8 1.08 1.41
 1 -4 8 4.54 0.8
 -1 -4 -8 3.74 1.82
 -1 4 -8 4.11 1.82
 1 4 8 4.45 1.79
 1 4 8 4.39 1
 1 -4 8 2.79 1.38
 -1 4 -8 5.13 1.71
 -1 -4 -8 1.64 1.7
 -1 -4 -9 79.79 6.63
 -1 -4 -9 73.02 6.42
 -1 4 -9 80.15 6.62
 1 -4 9 69.71 6.67
 1 4 9 73.37 6.98
 -1 4 -9 69.08 6.85
 -1 -4 -9 83.26 7.45
 1 4 9 68.97 6.36
 1 -4 9 77.79 5.84
 -1 4 -9 81.85 6.01
 -1 -4 -9 52.41 5.76
 -1 4 -10 20.65 3.72
 -1 -4 -10 13.71 3.07
 -1 -4 -10 13.08 3.09
 1 -4 10 20.93 4.25
 1 4 10 12.31 3.16
 -1 4 -10 13.75 3.67
 -1 -4 -10 15.74 3.62
 1 4 10 13.42 3.34
 1 -4 10 12.16 2.18
 -1 -4 -10 13.33 3.2
 -1 4 -10 16.75 3.01
 -1 -4 -11 28.55 4.59
 -1 4 -11 19.36 3.78
 1 -4 11 23.2 4.54
 1 4 11 26.56 5.15
 -1 -4 -11 25.14 5.16
 -1 4 -11 24.47 4.82
 1 4 11 18.03 3.84
 1 -4 11 22.42 3.52
 -1 -4 -11 24.74 4.66
 -1 4 -11 27.06 3.9
 -1 -4 -12 3.65 2.04
 -1 4 -12 10.07 2.96
 1 -4 12 12.07 3.63
 1 4 12 7.55 3.03
 -1 -4 -12 16.37 4.32
 -1 4 -12 7.71 3.12
 1 4 12 11.36 3.33
 1 -4 12 10.29 3.05
 -1 -4 -12 11.81 3.56
 -1 -4 -13 4.17 2.27
 -1 4 -13 6.48 3.17
 1 -4 13 -1.74 2.43
 1 4 13 6.52 3.56
 -1 -4 -13 6.17 3.07
 -1 4 -13 3.19 2.36
 1 4 13 8.64 3.45
 1 -4 13 6.47 3.01
 -1 -4 -13 7.13 3.09
 -1 -4 -14 3.6 2.6
 -1 4 -14 1.85 2.1
 1 -4 14 -0.51 1.9
 1 4 14 8.11 4
 -1 -4 -14 0.92 2.14
 -1 4 -14 6.27 3.37
 1 4 14 6.03 2.84
 1 -4 14 2.91 2.2
 -1 -4 -14 0.52 2.01
 -1 -5 14 28.98 5.89
 -1 5 14 33.06 6.26
 1 -5 -14 18.26 4.72
 1 5 -14 22.54 5.6
 -1 5 14 25.11 5.24
 1 -5 -14 23.67 4.97
 1 -5 -14 21.14 4.91
 1 5 -14 31.52 5.89
 1 5 -13 22.91 4.46
 1 -5 -13 20.3 4.82
 -1 -5 13 36.43 6.15
 -1 5 13 22.78 4.95
 1 5 -13 20.27 4.95
 1 -5 -13 22.13 5.14
 -1 5 13 27.35 5.36
 -1 -5 13 30.58 4.64
 1 -5 -13 29.93 5.45
 1 5 -12 11.37 3.39
 1 -5 -12 14.79 3.86
 -1 -5 12 14.33 4.31
 -1 5 12 7.82 3.15
 1 5 -12 10.54 3.27
 1 -5 -12 6.42 2.6
 -1 5 12 14 4.03
 -1 -5 12 11.56 3.08
 1 -5 -12 10.73 3.13
 1 -5 -11 6.14 2.58
 1 5 -11 6.47 2.7
 -1 5 11 0.4 1.64
 -1 -5 11 4.36 2.73
 1 5 -11 5.49 2.63
 1 -5 -11 7.35 3.22
 -1 5 11 6.27 2.7
 -1 -5 11 5.89 2.22
 1 -5 -11 8.31 2.73
 1 5 -10 34.75 4.98
 1 -5 -10 33.34 4.94
 1 -5 -10 32.73 3.89
 -1 -5 10 31.58 4.77
 -1 5 10 27.52 4.74
 1 -5 -10 32.27 4.66
 -1 -5 10 32.59 4.15
 -1 5 10 28.35 4.48
 1 5 -10 26.94 4.4
 1 -5 -10 31.67 4.93
 1 5 -9 213.3 11.05
 1 -5 -9 215.51 11.2
 1 -5 -9 188.31 8.73
 1 -5 -9 185.22 10.72
 1 5 -9 205.3 11.1
 -1 -5 9 217.37 11.42
 -1 5 9 204.22 11.09
 -1 -5 9 202.06 9.72
 1 5 -9 206.41 7.95
 1 -5 -9 188.36 10.31
 1 -5 -8 386.32 14.01
 1 -5 -8 371.12 11.58
 1 5 -8 389.46 13.97
 1 -5 -8 390.44 14.27
 1 5 -8 408.25 14.48
 -1 -5 8 391.76 14.46
 -1 5 8 396.49 14.39
 -1 -5 8 392.47 12.78
 1 5 -8 402.64 9.98
 1 -5 -8 384.9 13.86
 1 5 -7 1.48 1.3
 1 -5 -7 -0.5 0.96
 1 5 -7 1.27 0.78
 1 -5 -7 2.54 1.34
 1 -5 -7 2.17 0.45
 1 5 -7 3.8 1.42
 -1 5 7 1.58 0.55
 -1 5 7 0.54 1.15
 -1 -5 7 2.29 1.46
 1 -5 -7 1.75 1.03
 1 -5 -7 3.36 1.54
 1 5 -7 1.47 1.43
 1 -5 -6 584.67 14.69
 1 5 -6 573.18 14.37
 -1 -5 6 573.06 9.39
 1 -5 -6 584.72 14.76
 1 5 -6 592.86 9.55
 1 -5 -6 574.63 7.81
 1 5 -6 585.45 13.98
 -1 -5 6 591.66 10.16
 -1 5 6 566.35 15.15
 -1 5 6 546.42 7.36
 -1 5 6 575.76 15.1
 1 5 -6 595.02 14.4
 -1 -5 6 575.77 13.91
 1 -5 -6 562 12.54
 1 -5 -6 574.7 14.75
 1 5 -6 595.7 15.02
 1 -5 -5 246.27 7.68
 1 5 -5 246.26 8.91
 1 5 -5 238.18 8.39
 1 -5 -5 245.34 8.55
 -1 -5 5 232.9 5.91
 1 5 -5 238.87 8.31
 1 -5 -5 237.14 5.46
 -1 5 5 236.55 9
 -1 -5 5 242.89 6.53
 -1 5 5 245.27 3.7
 1 -5 -5 237.19 8.73
 -1 5 5 240.25 9
 1 5 -5 243.99 8.37
 -1 -5 5 249.57 8.56
 -1 -5 5 245.87 5.3
 1 5 -5 243.07 5.18
 1 -5 -5 210.97 8.68
 1 5 -4 91.14 5.02
 1 -5 -4 94.53 4.71
 1 5 -4 89.08 4.45
 -1 -5 4 93.69 3.24
 1 5 -4 96.31 3.29
 1 -5 -4 99.67 3.63
 -1 5 4 89.88 5.05
 1 5 -4 94.9 4.83
 -1 -5 4 92.61 4.02
 1 -5 -4 102.14 5.23
 -1 5 4 102.29 5.39
 1 5 -4 92.25 4.7
 -1 -5 4 94.17 4.93
 -1 -5 4 102.24 2.78
 1 -5 -3 0.5 0.53
 1 -5 -3 0.81 0.61
 1 5 -3 0.89 0.57
 1 5 -3 0.52 0.35
 -1 -5 3 0.44 0.29
 -1 5 3 0.07 0.63
 -1 5 3 0.83 0.65
 -1 -5 3 0.89 0.49
 1 -5 -3 1.42 0.58
 -1 5 3 -0.1 0.63
 1 5 -3 -0.01 0.66
 1 5 -3 2.17 0.82
 -1 -5 3 1.15 0.74
 -1 -5 3 0.99 0.33
 1 -5 -2 1762.69 16.14
 -1 -5 2 1754.59 16.78
 -1 5 2 1759.12 16.3
 -1 5 2 1726.45 17.19
 1 -5 -2 1692.95 9.04
 -1 5 2 1760.31 13.26
 -1 5 2 1749.67 17.93
 1 5 -2 1769.78 17.69
 -1 -5 2 1748.74 18.03
 1 5 -2 1758.02 15.76
 -1 -5 2 1729.42 15.44
 1 5 -2 1715.69 12.03
 1 5 -1 0.65 0.55
 -1 5 1 0.43 0.38
 -1 -5 1 0.58 0.61
 1 -5 -1 2.61 0.8
 1 -5 -1 -0.03 0.36
 -1 5 1 0.52 0.52
 1 -5 -1 0 0.25
 -1 5 1 0.57 0.4
 1 -5 -1 0.45 0.34
 -1 5 1 1.02 0.55
 1 -5 -1 0.62 0.4
 1 5 -1 0.3 0.51
 1 5 -1 0.42 0.47
 -1 -5 1 0.73 0.69
 1 5 -1 1.75 0.58
 1 5 0 539.95 5.62
 1 -5 0 508.3 5.57
 -1 5 0 518.06 5.51
 -1 -5 0 515.79 5.58
 1 5 0 514.07 9
 -1 5 0 528.31 7.78
 1 -5 0 536.07 7.92
 -1 5 0 506.99 6.72
 -1 -5 0 518.49 8.9
 1 -5 0 514.62 9.06
 1 -5 0 528.86 8.12
 1 -5 0 532.77 8.11
 1 -5 0 514.49 8.12
 1 5 0 526.4 8.58
 -1 5 0 528.33 8.14
 -1 5 0 529.35 9.09
 -1 -5 0 522.71 8.57
 1 5 0 516.09 8.95
 -1 -5 0 503.88 7.77
 -1 5 0 524.41 9.29
 -1 -5 0 523.55 8.01
 -1 5 0 518.55 7.95
 -1 5 -1 392.79 6.11
 -1 -5 -1 384.64 6.15
 1 5 1 392.92 6.15
 1 5 1 399.48 6.13
 1 -5 1 398.94 6.13
 1 -5 1 407.32 6.16
 -1 -5 -1 378.13 6.18
 -1 5 -1 401.26 6.24
 -1 5 -1 391.89 4.36
 1 5 1 370.87 8.25
 1 -5 1 417.24 7.12
 1 -5 1 397.67 8.07
 -1 -5 -1 396.6 7.76
 1 5 1 394.2 8.16
 1 5 1 382.77 7.32
 -1 5 -1 379.62 7.94
 1 -5 1 395.44 7.11
 -1 -5 -1 391.62 5.81
 -1 5 -1 402.22 8.56
 -1 -5 -1 387.78 8.08
 -1 5 -1 395.33 7.91
 -1 5 -2 159.08 5.64
 1 -5 2 159.67 4.87
 -1 -5 -2 154.29 5.81
 1 5 2 154.96 5.7
 -1 -5 -2 159.49 4.88
 1 -5 2 167.75 5.32
 1 5 2 158.39 4.86
 -1 -5 -2 155.69 3.85
 -1 5 -2 157.78 5.22
 1 5 2 154.05 5.49
 -1 5 -2 159.93 5.92
 -1 -5 -2 152.28 4.84
 1 5 2 157.69 4.81
 1 -5 2 158.01 4.75
 -1 -5 -2 153.47 4.91
 1 -5 2 156.9 4.87
 -1 5 -2 148.34 4.74
 1 5 2 142.9 4.89
 -1 5 -2 150.42 4.83
 -1 5 -3 10.11 1.55
 -1 -5 -3 9.17 1.58
 -1 5 -3 6.8 1.43
 1 5 3 8.18 0.88
 -1 -5 -3 6.45 1.47
 1 -5 3 7.78 1.21
 1 5 3 6.87 1.54
 -1 -5 -3 9.66 1.23
 1 5 3 6.91 1.03
 -1 -5 -3 8.74 0.93
 -1 5 -3 5.91 1.28
 1 5 3 6.18 1.34
 1 -5 3 10.53 1.66
 -1 5 -3 6.4 1.25
 -1 -5 -3 7.92 1.65
 -1 -5 -4 546.11 12.91
 -1 5 -4 549.33 12.08
 -1 -5 -4 557.86 12.33
 1 -5 4 549.32 6.12
 1 5 4 553.96 13.15
 1 5 4 526.37 8.6
 1 -5 4 529.76 9.74
 -1 5 -4 548.66 11.33
 -1 -5 -4 551.38 11.81
 1 5 4 556.8 8.05
 -1 -5 -4 563.46 7.8
 1 5 4 555.58 12.42
 -1 5 -4 555.38 12.99
 -1 -5 -4 543.18 4.93
 1 -5 4 569.47 12.33
 -1 -5 -4 537.92 13.19
 -1 5 -4 569.13 10.7
 1 5 4 561.37 8.69
 -1 -5 -5 3.12 1.21
 -1 -5 -5 3.44 1.24
 -1 5 -5 2.27 1.14
 -1 5 -5 4.14 1.37
 -1 -5 -5 3.97 1.45
 1 -5 5 4.28 0.77
 1 5 5 2.08 0.6
 1 -5 5 3.63 0.9
 1 5 5 2.29 1.34
 1 5 5 3.15 0.71
 -1 -5 -5 3.5 0.82
 1 5 5 2.11 1.11
 -1 5 -5 4.37 1.32
 -1 -5 -5 3.7 0.57
 1 -5 5 3.62 1.34
 -1 5 -5 1.03 1.02
 -1 5 -5 3.97 1.06
 -1 -5 -5 3.6 1.48
 -1 -5 -6 779.43 18.35
 -1 5 -6 809.58 15.04
 1 5 6 811.23 9.41
 1 5 6 802.89 18.76
 -1 5 -6 738.96 15.78
 1 -5 6 789 12.1
 -1 5 -6 809.55 18.12
 -1 -5 -6 792.14 17.99
 1 5 6 814.19 17.82
 -1 5 -6 778.27 18.09
 1 -5 6 824.1 16.66
 -1 -5 -6 779.42 8.92
 -1 -5 -6 788.34 16.8
 -1 5 -6 820.24 16.82
 -1 -5 -6 805.57 17.93
 -1 -5 -7 21.95 3.38
 -1 5 -7 23.43 2.81
 1 5 7 25.06 1.35
 1 5 7 24.68 3.58
 -1 5 -7 21.37 2.88
 1 -5 7 23.77 2.13
 -1 -5 -7 25.44 3.71
 -1 5 -7 23.04 3.51
 1 5 7 24.97 3.62
 1 -5 7 24.69 3.16
 -1 -5 -7 23.69 1.81
 -1 5 -7 23.95 3.71
 -1 -5 -7 26.65 3.48
 -1 5 -7 22.54 3.21
 -1 -5 -7 21.35 3.11
 -1 -5 -8 197.41 9.83
 -1 -5 -8 197.28 9.96
 -1 5 -8 197.76 9.71
 1 -5 8 219.35 10.81
 1 5 8 188.1 10.54
 1 -5 8 203.55 5.84
 -1 -5 -8 199.48 10.77
 -1 5 -8 198.73 10.53
 1 5 8 184.2 9.82
 1 -5 8 195.72 9.04
 -1 5 -8 211.18 10.86
 -1 -5 -8 191.94 10.42
 -1 5 -8 188.9 8.35
 -1 -5 -9 72.29 6.39
 -1 -5 -9 83.53 6.85
 -1 5 -9 69.16 6.18
 1 -5 9 75.7 6.84
 1 5 9 82.46 7.59
 -1 -5 -9 78.13 7.24
 -1 5 -9 91.5 7.72
 1 5 9 73.81 6.59
 1 -5 9 78.03 6.03
 -1 5 -9 74.97 5.69
 -1 -5 -9 87.1 7.43
 -1 -5 -10 290.15 13.3
 -1 5 -10 286.56 13.33
 -1 -5 -10 295.23 13.71
 1 -5 10 331.32 15.11
 1 5 10 284.03 14.74
 -1 -5 -10 283.97 14.63
 -1 5 -10 298.73 14.91
 1 5 10 277.14 13.61
 1 -5 10 297.95 12.19
 -1 5 -10 284.8 11.59
 -1 -5 -10 276.25 14.05
 -1 5 -11 18.98 3.82
 -1 -5 -11 17.65 3.75
 1 -5 11 15.76 3.65
 1 5 11 23.37 4.82
 -1 5 -11 23.22 4.63
 -1 -5 -11 19.54 4.2
 1 5 11 18.7 4.07
 1 -5 11 17.8 3.38
 -1 -5 -11 17.91 4.19
 -1 5 -12 114.69 9.53
 -1 -5 -12 120.82 9.94
 1 -5 12 121.43 10.23
 1 5 12 139.72 11.61
 -1 -5 -12 124.23 11.08
 -1 5 -12 121.34 10.88
 1 5 12 115.59 9.93
 1 -5 12 144.09 9.3
 -1 -5 -12 133.32 10.87
 -1 5 -13 53.81 6.97
 -1 -5 -13 44.68 6.4
 1 -5 13 60.64 7.64
 1 5 13 44.57 7.31
 1 5 13 53.73 7.25
 -1 -5 -13 47 6.9
 1 -5 13 52.19 6.76
 -1 -5 -13 40.32 6.76
 -1 5 -13 46.7 7.12
 -1 5 -14 78 8.7
 -1 -5 -14 63.47 8.01
 1 -5 14 60.28 7.98
 -1 5 -14 75.27 9.58
 1 5 14 68.89 8.33
 1 -5 14 66.46 8.04
 -1 -5 -14 54.66 7.69
 -1 -6 14 87.94 9.87
 -1 6 14 110.21 11.23
 1 6 -14 80.96 9.82
 1 -6 -14 83.01 9.84
 -1 6 14 100.48 10.4
 1 -6 -14 92.42 9.52
 1 6 -14 108.52 10.53
 1 -6 -14 101.38 10.24
 1 -6 -13 111.62 10.33
 1 6 -13 107.88 10.07
 -1 -6 13 104.26 9.99
 -1 6 13 92.45 9.77
 1 -6 -13 120.58 11.53
 1 6 -13 117.15 11.04
 -1 6 13 106.29 10.18
 -1 -6 13 120 9.2
 1 -6 -13 117.79 10.37
 1 6 -12 52.72 7
 1 -6 -12 41.34 6.02
 -1 -6 12 50.93 6.96
 -1 6 12 49.36 6.97
 1 6 -12 48.23 6.77
 1 -6 -12 42.36 6.52
 -1 6 12 58.98 7.35
 -1 -6 12 46.12 5.64
 1 -6 -12 64.15 7.31
 1 6 -11 174.1 11.39
 1 -6 -11 181.56 11.72
 -1 -6 11 164.28 11.4
 -1 6 11 135.17 10.62
 1 -6 -11 135.57 10.59
 1 6 -11 160.62 11.29
 -1 6 11 150.4 10.92
 -1 -6 11 154.93 9.72
 1 -6 -11 136.99 10.22
 1 -6 -10 186.56 11.24
 1 6 -10 194.2 11.32
 1 -6 -10 171.85 8.95
 -1 -6 10 175.55 11.13
 -1 6 10 188.78 11.78
 1 -6 -10 175.67 11.27
 1 6 -10 184.28 11.28
 -1 6 10 183.45 11.4
 -1 -6 10 184.71 10.03
 1 -6 -10 184.21 11.07
 1 -6 -9 130.02 7.43
 1 6 -9 132.31 8.84
 1 -6 -9 122.5 8.61
 -1 -6 9 135.24 9.38
 -1 6 9 127.73 9.18
 1 6 -9 125.84 8.73
 1 -6 -9 120.01 8.75
 -1 6 9 128 8.92
 -1 -6 9 130.34 8.12
 1 -6 -9 112.69 8.32
 1 6 -9 125.8 5.92
 1 -6 -8 227.08 10.86
 1 6 -8 231.9 10.97
 1 -6 -8 232.38 9.43
 1 -6 -8 208.87 10.6
 1 6 -8 204.79 10.28
 -1 -6 8 214.8 10.8
 -1 6 8 196.24 10.63
 -1 6 8 224.25 11
 -1 -6 8 221.02 9.98
 1 -6 -8 213.64 10.7
 1 6 -8 212.52 6.96
 1 6 -7 103.43 6.75
 1 -6 -7 108.63 6.95
 1 -6 -7 99.81 6.84
 1 6 -7 102.28 4.32
 1 -6 -7 106.65 3.51
 -1 6 7 96.19 6.9
 1 6 -7 111.95 6.73
 -1 -6 7 101.95 4.59
 -1 6 7 104.48 3.07
 -1 6 7 100.93 6.9
 -1 -6 7 103 6.52
 1 6 -7 103.28 6.67
 1 6 -7 98.84 6.69
 1 -6 -7 111.06 7.09
 1 -6 -7 93.31 5.66
 -1 -6 6 586.37 9.04
 1 6 -6 574.52 9.07
 1 -6 -6 580.95 15.26
 -1 6 6 567.59 15.44
 1 6 -6 579.89 14.25
 -1 -6 6 582.48 10.99
 1 -6 -6 538.54 8.9
 1 6 -6 566.85 14.2
 1 -6 -6 574.36 14.46
 -1 6 6 610.1 15.82
 -1 -6 6 600.68 14.63
 1 6 -6 576.26 14.49
 1 -6 -6 576.91 13.17
 1 -6 -6 610.83 15.4
 1 6 -6 583.9 15.19
 1 6 -5 15.95 2.61
 1 -6 -5 15.37 2.44
 1 -6 -5 11.25 1.75
 1 -6 -5 14.29 2.19
 1 6 -5 12.93 1.99
 -1 -6 5 13.38 1.34
 -1 -6 5 14.09 1.73
 -1 6 5 15.4 2.57
 1 -6 -5 14.13 1.5
 1 6 -5 14.34 2.32
 -1 6 5 10.78 2.06
 1 6 -5 14.14 2.16
 -1 -6 5 14.62 2.29
 -1 -6 5 13.39 1.23
 1 -6 -5 15 2.34
 1 6 -4 659.45 12.11
 1 -6 -4 661.04 12.5
 -1 -6 4 655.61 8.24
 1 6 -4 658.18 8.44
 1 6 -4 683.05 13.41
 1 -6 -4 643.89 10.34
 -1 6 4 667.46 13.99
 -1 -6 4 668.38 11.54
 1 -6 -4 667.16 13.84
 -1 6 4 646.42 13.79
 -1 -6 4 658.05 13.59
 1 6 -4 676.6 13.05
 -1 -6 4 673.87 7.24
 1 6 -3 15.59 1.66
 1 -6 -3 16.39 1.71
 1 6 -3 19.43 1.33
 -1 -6 3 18.42 1.93
 -1 6 3 15.41 2.06
 1 -6 -3 16.59 1.73
 -1 6 3 17.71 2.12
 1 6 -3 17.21 2.02
 -1 -6 3 16.94 2.09
 1 6 -3 14.33 1.79
 -1 -6 3 17.2 1.07
 1 6 -2 439.61 6.43
 -1 6 2 445.37 9.31
 1 -6 -2 442 8.83
 -1 -6 2 466.93 9.4
 -1 6 2 443.01 6.81
 1 -6 -2 457.18 5.36
 1 6 -2 441.04 9.39
 -1 6 2 452.24 9.69
 -1 -6 2 450.43 9.7
 1 6 -2 439.52 8.46
 1 6 -2 470.63 7.05
 -1 6 1 184.65 5.44
 1 6 -1 190.95 5.96
 1 -6 -1 182.26 5.76
 -1 -6 1 179.17 5.8
 1 -6 -1 199.11 4.54
 1 -6 -1 185.64 4.52
 1 6 -1 173.38 5.64
 -1 6 1 181.86 5.66
 -1 -6 1 188.34 5.73
 1 6 -1 186.67 5.06
 -1 6 1 182.22 4.55
 1 6 0 378.2 4.66
 1 -6 0 373.21 4.7
 -1 6 0 382.22 4.63
 -1 -6 0 368.18 4.64
 -1 6 0 378.71 7.39
 -1 6 0 375.23 6.2
 1 -6 0 372.41 7.43
 1 6 0 372.51 8.31
 1 -6 0 371.37 8.31
 -1 -6 0 374.45 8.27
 1 -6 0 385.75 7.34
 1 -6 0 375.53 7.36
 -1 6 0 372.72 7.55
 1 6 0 377.98 8.05
 1 6 0 360.77 8.17
 -1 6 0 375.66 8.41
 -1 -6 0 377.82 7.36
 -1 6 0 377.02 8.56
 -1 6 0 378.28 7.23
 -1 6 -1 412.29 6.16
 -1 -6 -1 393.51 6.11
 1 -6 1 399.47 6.08
 -1 6 -1 401.65 6.21
 -1 -6 -1 402.48 6.23
 1 6 1 399.08 6.13
 1 -6 1 418.84 6.17
 1 6 1 398.24 6.13
 1 6 1 398.23 8.96
 -1 6 -1 392.52 4.95
 -1 -6 -1 401.13 8.45
 1 -6 1 394.89 8.65
 -1 6 -1 398.48 8.77
 1 6 1 383.82 8.76
 1 6 1 397.87 8.21
 -1 -6 -1 395.25 6.7
 -1 6 -1 409.74 9.19
 -1 -6 -1 390.07 8.62
 -1 6 -1 402.88 8.41
 -1 -6 -2 570.36 9.22
 1 6 2 569.1 9.09
 1 -6 2 593.39 9.43
 1 6 2 515.34 9.03
 1 -6 2 565.59 9.07
 -1 6 -2 584.86 11.19
 -1 -6 -2 569.13 11.6
 -1 -6 -2 554.4 9.91
 1 -6 2 566.16 10.57
 1 6 2 582.85 11.63
 -1 -6 -2 567.11 7.69
 -1 6 -2 583.53 10.88
 1 6 2 571.91 11.25
 -1 6 -2 594.84 11.86
 -1 6 -2 555.53 9.16
 -1 6 -3 8.58 1.31
 -1 -6 -3 8.07 1.39
 -1 -6 -3 8.14 1.67
 1 6 3 8.08 0.74
 1 -6 3 7.51 1.4
 1 6 3 9.85 1.74
 -1 -6 -3 13.38 1.58
 -1 -6 -3 8.11 0.91
 -1 6 -3 7.65 1.35
 1 6 3 9.78 1.71
 -1 6 -3 8.78 1.65
 1 -6 3 8.24 1.58
 -1 -6 -3 9.67 1.9
 -1 6 -4 93.94 5.11
 -1 -6 -4 84.26 4.79
 -1 -6 -4 88.18 5.49
 1 6 4 92.26 3.37
 -1 -6 -4 88.79 3.93
 1 6 4 89.24 5.5
 -1 6 -4 88.72 4.8
 1 -6 4 79.96 4.14
 -1 -6 -4 94.76 3.07
 -1 -6 -4 98.65 5.24
 1 6 4 85.9 5.13
 1 -6 4 87.59 5.17
 -1 6 -4 92.17 5.47
 -1 -6 -4 93.32 2.17
 -1 -6 -4 98.17 5.66
 -1 -6 -5 14.95 2.37
 -1 -6 -5 14.11 2.34
 -1 6 -5 13.25 2.18
 -1 -6 -5 12.4 2.14
 1 -6 5 11.39 0.97
 1 6 5 16.01 2.79
 1 -6 5 16.15 1.9
 1 6 5 14.64 1.37
 -1 -6 -5 12.8 1.23
 1 6 5 15.63 2.55
 -1 6 -5 18.71 2.46
 -1 6 -5 15.25 2.64
 -1 -6 -5 13.4 0.92
 1 -6 5 12.69 2.22
 -1 -6 -5 15.92 2.58
 -1 -6 -6 68.18 5.43
 -1 -6 -6 63.72 4.92
 -1 6 -6 62.39 4.74
 -1 6 -6 55.39 4.8
 -1 -6 -6 54.91 4.83
 1 -6 6 61.36 2.79
 -1 6 -6 61.37 4.57
 1 6 6 63.79 5.41
 1 -6 6 64.93 3.77
 1 6 6 53.14 2.79
 1 6 6 64.15 3.12
 1 6 6 69.55 5.33
 1 -6 6 63.47 4.88
 -1 -6 -6 56.22 2.15
 -1 6 -6 66.84 5.4
 -1 6 -6 61.08 4.12
 -1 -6 -6 61.47 5.45
 -1 6 -7 26.31 2.99
 -1 -6 -7 29.18 4.22
 1 -6 7 28.16 2.45
 -1 6 -7 27.87 3.3
 1 6 7 24.25 3.74
 -1 6 -7 25.94 3.55
 -1 -6 -7 26.32 3.67
 1 6 7 22.02 3.34
 -1 6 -7 23.85 3.72
 1 -6 7 22.64 3.05
 -1 -6 -7 27.9 3.55
 -1 -6 -7 27.13 3.61
 -1 6 -7 24.31 3.35
 -1 6 -8 3.17 1.36
 -1 -6 -8 2.06 1.63
 1 -6 8 1.97 0.75
 1 6 8 2.4 1.77
 -1 6 -8 2.23 1.41
 -1 -6 -8 3.4 1.85
 -1 6 -8 -1.29 1.57
 1 6 8 3.2 1.98
 -1 6 -8 1.91 1.98
 1 -6 8 0.08 1.1
 -1 6 -8 0.54 1.22
 -1 -6 -8 2.74 1.55
 -1 -6 -8 4.09 2.03
 -1 6 -9 91.26 7.19
 -1 -6 -9 82.25 6.97
 -1 -6 -9 84.11 7.05
 1 -6 9 80.84 7.29
 1 6 9 80.37 7.5
 -1 -6 -9 82.57 7.52
 -1 6 -9 82.05 7.35
 1 6 9 95.77 7.69
 1 -6 9 87.58 6.66
 -1 -6 -9 86.72 7.66
 -1 6 -9 85.8 5.93
 -1 -6 -10 12.38 3.33
 -1 -6 -10 9.26 2.68
 -1 6 -10 7.9 2.48
 1 -6 10 8.21 2.88
 1 6 10 12.04 3.47
 -1 6 -10 11.88 3.35
 -1 -6 -10 9.31 2.96
 1 6 10 14.1 3.47
 1 -6 10 11.7 2.82
 -1 6 -10 7.83 2.04
 -1 -6 -10 6.65 2.88
 -1 -6 -11 103.35 8.42
 -1 6 -11 113.04 9
 -1 -6 -11 95.52 8.43
 1 -6 11 118.19 9.94
 1 6 11 101.55 9.42
 -1 -6 -11 91.91 8.99
 -1 6 -11 98.82 9.23
 1 6 11 109.31 9.24
 1 -6 11 98.41 7.52
 -1 -6 -11 96.88 9.2
 -1 -6 -12 25.19 4.79
 -1 6 -12 32.88 5.47
 1 -6 12 25.93 4.91
 1 6 12 29.34 5.66
 -1 -6 -12 10.81 3.88
 -1 6 -12 16.5 4.08
 1 6 12 24.39 4.91
 1 -6 12 24.53 4.1
 -1 -6 -12 18.66 4.39
 1 -6 13 19.12 4.44
 1 6 13 16.89 4.61
 1 6 13 21.38 4.89
 -1 -6 -13 27.18 5.4
 -1 6 -13 29.77 5.45
 -1 -6 -13 27.88 5.32
 -1 6 -13 31.22 5.98
 -1 -6 -13 26.15 5.57
 -1 -6 -14 10.45 3.68
 1 -6 14 6.82 2.97
 1 6 14 3.38 2.09
 1 -6 14 6.02 2.97
 -1 -6 -14 11.54 3.77
 -1 -7 14 28.4 5.71
 -1 7 14 22.2 5.67
 1 7 -14 18.82 4.81
 1 -7 -14 23.34 5.73
 -1 7 14 32.23 6.21
 1 -7 -14 25.1 5.32
 1 7 -14 27.69 5.76
 1 -7 -14 25.51 5.33
 1 -7 -13 10.47 3.5
 1 7 -13 7.89 3.44
 -1 -7 13 8.54 3.22
 -1 7 13 6.32 3.59
 1 7 -13 2.33 2.58
 1 -7 -13 7.89 3.5
 -1 7 13 1.05 1.59
 -1 -7 13 5.5 2.55
 1 -7 -13 12.92 3.9
 1 -7 -12 -1.5 1.8
 1 7 -12 2.67 2.83
 -1 -7 12 5.6 3.06
 -1 7 12 0.11 1.66
 1 7 -12 0.23 2.26
 1 -7 -12 3.89 3.22
 -1 7 12 0.45 2.49
 -1 -7 12 1.8 1.43
 1 -7 -12 -2.57 2.01
 1 -7 -11 18.45 4.16
 1 7 -11 8.36 3.01
 -1 -7 11 13.38 3.47
 -1 7 11 9.34 2.89
 1 7 -11 6.88 2.7
 1 -7 -11 17.94 4.12
 -1 7 11 16.23 3.92
 -1 -7 11 10.35 2.89
 1 -7 -11 15.73 3.85
 1 -7 -10 51.06 5.07
 1 -7 -10 53.01 6.1
 1 7 -10 53.68 6.26
 -1 -7 10 60.74 6.75
 -1 7 10 52 6.26
 1 7 -10 56.02 6.3
 1 -7 -10 51.11 6.16
 -1 7 10 59.1 6.61
 -1 -7 10 63.13 6.12
 1 -7 -10 53.43 6.15
 1 7 -9 206.91 11.28
 1 -7 -9 221.13 9.96
 1 -7 -9 212.38 11.38
 -1 -7 9 219.33 11.94
 -1 7 9 193.02 11.31
 1 -7 -9 192.95 11.06
 -1 7 9 216.3 11.76
 -1 -7 9 209.18 10.51
 1 -7 -9 191.81 11.05
 1 7 -9 222.1 11.54
 1 -7 -8 0.08 1.18
 1 7 -8 0.76 1.16
 -1 7 8 3.64 1.86
 1 7 -8 1.47 1.8
 1 -7 -8 1.16 1.4
 -1 7 8 0.71 1.84
 -1 -7 8 3.05 2.02
 1 7 -8 1.16 1.58
 1 7 -8 -0.22 1.15
 1 -7 -8 0.75 1.39
 1 -7 -8 2.45 1.41
 1 -7 -7 272.65 11.1
 1 7 -7 265.74 10.82
 1 -7 -7 252.65 11.31
 1 7 -7 292.9 11.01
 -1 -7 7 262.8 8.04
 -1 7 7 272.13 11.59
 1 -7 -7 266.25 6.35
 -1 7 7 267.34 11.42
 1 7 -7 287.86 11.23
 -1 -7 7 257.53 10.58
 1 -7 -7 272.7 10.03
 1 -7 -7 256.79 10.98
 1 7 -7 272.46 11.29
 1 -7 -6 212.81 8.38
 1 7 -6 221.22 9.51
 1 -7 -6 224.47 9.22
 1 7 -6 225.87 9.04
 -1 -7 6 205.81 5.44
 1 -7 -6 223.88 6.2
 1 7 -6 216.45 8.99
 -1 -7 6 216.09 7.3
 -1 7 6 212.3 9.7
 1 -7 -6 230.51 9.75
 -1 7 6 216.15 9.74
 1 7 -6 214.27 8.96
 -1 -7 6 232.77 9.47
 -1 -7 6 220.94 5.42
 1 -7 -6 216.52 9.66
 1 -7 -5 286.19 9.25
 1 7 -5 269.76 8.85
 1 -7 -5 285.56 9.29
 -1 -7 5 271.79 5.65
 -1 -7 5 278.2 8.19
 1 7 -5 276.08 9.51
 -1 7 5 275.87 10.06
 1 -7 -5 281.02 7.23
 1 -7 -5 277.83 9.88
 -1 7 5 289.47 10.47
 -1 -7 5 282.81 9.94
 1 7 -5 260.71 9.15
 -1 -7 5 285.4 5.47
 1 -7 -4 44.32 3.3
 1 7 -4 55.94 3.56
 1 7 -4 49.68 2.27
 -1 -7 4 53.95 3.57
 1 -7 -4 45.05 2.99
 1 7 -4 48.01 3.78
 -1 7 4 52.02 4.01
 1 -7 -4 49.18 4.01
 -1 7 4 51.74 4.1
 -1 -7 4 49.3 3.98
 1 7 -4 48.61 3.64
 -1 -7 4 48.74 2.07
 1 7 -3 250.05 4.79
 -1 -7 3 254.63 7.59
 1 -7 -3 264.26 7.26
 -1 7 3 247.78 8.06
 -1 7 3 257.53 5.63
 1 7 -3 255.75 8.1
 -1 7 3 256.45 8.43
 1 7 -3 263 7.67
 -1 -7 3 261.25 8.49
 1 7 -3 268.19 6.58
 1 -7 -3 261.03 6.7
 1 7 -2 262.47 5.3
 -1 7 2 263.63 7.61
 -1 -7 2 268.44 7.67
 1 -7 -2 255.01 7.23
 -1 7 2 267.32 5.46
 1 -7 -2 256.65 4.64
 1 7 -2 252.3 7.59
 -1 7 2 257.96 7.78
 -1 -7 2 258.18 7.85
 1 7 -2 265.08 7.07
 1 7 -2 268.76 5.31
 1 -7 -2 270.05 5.53
 -1 7 1 101.91 4.4
 1 7 -1 97.34 4.66
 -1 -7 1 104.71 4.79
 1 -7 -1 99.8 4.6
 1 -7 -1 103.24 3.57
 1 -7 -1 100.99 3.57
 -1 7 1 103.65 4.6
 1 7 -1 105.25 4.75
 -1 -7 1 104.67 4.62
 -1 7 1 106.01 3.64
 1 7 -1 107.88 4.23
 1 7 0 0.99 0.27
 -1 7 0 1.59 0.36
 1 -7 0 1.08 0.26
 -1 -7 0 1.26 0.32
 -1 7 0 0.19 0.73
 -1 7 0 1.1 0.46
 -1 -7 0 2.09 0.82
 1 -7 0 0.71 0.82
 -1 7 0 0.98 0.61
 1 -7 0 2.48 0.77
 1 7 0 1.19 0.79
 1 7 0 0.53 0.71
 -1 7 0 1.93 0.82
 -1 7 0 1.63 0.83
 -1 -7 0 0.71 0.63
 -1 -7 0 1.72 0.48
 -1 7 0 1.91 0.9
 -1 7 -1 54.38 2.18
 -1 -7 -1 57.77 2.3
 -1 7 -1 54.01 3.13
 1 7 1 52.38 3.55
 -1 7 -1 57.92 2.1
 1 -7 1 48.6 3.31
 -1 -7 -1 59.07 3.52
 1 7 1 54.15 2.27
 -1 -7 -1 55.65 2.35
 1 -7 1 54.81 2.22
 1 7 1 55.94 2.27
 -1 7 -1 55.82 2.29
 1 -7 1 55.64 2.2
 -1 7 -1 53.44 3.16
 1 7 1 57.41 3.61
 1 7 1 48.65 3.15
 -1 7 -1 57.2 3.64
 -1 7 -1 56.27 3.66
 -1 -7 -1 57.47 2.87
 -1 7 -1 57.81 3.34
 -1 -7 -1 49.13 3.49
 -1 -7 -2 254.45 6.2
 -1 7 -2 265.82 6.26
 1 7 2 258.06 6.15
 1 7 2 246.84 6.02
 1 -7 2 249.25 6.25
 1 -7 2 265.4 6.06
 1 7 2 265.71 8.3
 1 -7 2 270.51 7.82
 -1 -7 -2 260.58 7.37
 1 7 2 265.67 8.17
 -1 7 -2 258.86 7.75
 -1 7 -2 256.05 8.19
 -1 -7 -2 261 8.18
 -1 7 -2 266.35 7.86
 -1 -7 -3 141.04 6.65
 -1 -7 -3 142.21 5.4
 1 -7 3 134.49 5.67
 1 7 3 136.1 6.34
 -1 -7 -3 144.92 3.87
 1 7 3 143.86 6.45
 -1 7 -3 148.12 6.18
 1 -7 3 149.65 6.62
 -1 7 -3 139.97 6.59
 -1 7 -3 153.45 5.61
 -1 -7 -3 143.9 5.49
 -1 -7 -4 563.89 12.41
 -1 7 -4 578.48 12.47
 1 7 4 517.1 7.38
 -1 -7 -4 577.29 14.42
 -1 -7 -4 553.49 10.48
 1 -7 4 559.11 11.6
 1 7 4 556.09 13.91
 -1 -7 -4 582.45 13.15
 -1 -7 -4 569.23 7.22
 -1 7 -4 558.3 12.52
 1 7 4 570.93 13.63
 -1 7 -4 585.03 14.17
 1 -7 4 566.24 13.68
 -1 -7 -4 555.77 6.06
 -1 -7 -4 531.63 13.7
 -1 -7 -5 69.89 4.95
 -1 7 -5 68.54 4.82
 -1 -7 -5 67.5 5.39
 1 7 5 65.17 3.22
 1 -7 5 67.76 4.12
 -1 7 -5 67.36 4.69
 1 7 5 58.19 4.96
 -1 -7 -5 63.76 4.71
 -1 -7 -5 69.27 2.59
 1 7 5 65.84 5.08
 1 -7 5 64.89 4.9
 -1 -7 -5 67.72 2.04
 -1 7 -5 64.63 5.1
 -1 -7 -5 62.37 5.02
 -1 -7 -6 55.53 5.01
 -1 -7 -6 51.8 4.69
 -1 7 -6 48.04 4.51
 1 -7 6 54.31 2.19
 1 -7 6 53.76 3.66
 1 7 6 47.11 4.89
 -1 7 -6 55.14 4.39
 -1 -7 -6 53.98 4.67
 1 7 6 57.41 2.67
 1 7 6 49.45 4.67
 -1 7 -6 52.41 4.96
 -1 -7 -6 53.66 1.92
 1 -7 6 55.86 4.76
 -1 -7 -6 52.5 5.15
 -1 -7 -7 246.56 11.66
 1 -7 7 255.48 7.89
 1 7 7 237.92 11.32
 -1 7 -7 241.78 9.83
 -1 7 -7 234.56 10.7
 -1 -7 -7 244.42 10.91
 1 7 7 253.74 11.22
 -1 7 -7 241.44 11.23
 1 -7 7 254.05 10.53
 -1 -7 -7 236.33 10.85
 -1 -7 -7 248.74 10.77
 -1 7 -8 7.46 1.78
 -1 -7 -8 5.95 2.1
 -1 7 -8 2.95 1.41
 1 -7 8 4.23 1.02
 1 7 8 8.84 3
 -1 -7 -8 3.67 1.83
 -1 7 -8 3.62 1.81
 1 7 8 2.44 1.37
 -1 7 -8 6.71 2.47
 1 -7 8 4.9 1.38
 -1 -7 -8 2.93 1.73
 -1 -7 -8 5.29 2.07
 -1 -7 -9 251.04 12.27
 -1 -7 -9 223.61 11.5
 1 -7 9 237.4 12.47
 1 7 9 241.13 13.07
 -1 -7 -9 238.18 12.54
 -1 7 -9 248.85 12.8
 1 7 9 241.5 12.38
 1 -7 9 231.3 11
 -1 7 -9 246.43 12.88
 -1 7 -9 241.13 9.77
 -1 -7 -9 223.35 12.49
 -1 -7 -10 88.78 7.77
 -1 -7 -10 91.36 7.76
 1 -7 10 99.19 8.44
 1 7 10 91.13 8.54
 -1 7 -10 94.08 8.58
 -1 -7 -10 87.23 8.2
 1 7 10 83.07 7.81
 1 -7 10 100.63 7.61
 -1 -7 -10 81.22 7.94
 -1 -7 -11 267.95 14.13
 -1 -7 -11 266.57 13.72
 1 -7 11 250.85 14.21
 1 7 11 248.04 14.88
 -1 7 -11 242.24 14.32
 -1 -7 -11 251.8 14.83
 1 7 11 249.34 14.05
 1 -7 11 255.41 12.58
 -1 -7 -11 249.09 14.64
 -1 -7 -12 2.21 1.46
 1 -7 12 2.09 2.25
 1 7 12 5.57 3.57
 -1 7 -12 3.46 2.61
 -1 -7 -12 1.29 2.6
 1 7 12 5.52 2.81
 1 -7 12 1.99 1.63
 -1 -7 -12 1.15 2.2
 1 -7 13 286.86 16.83
 1 7 13 246.41 16.45
 1 7 13 242.26 15.31
 -1 -7 -13 242.36 16.29
 -1 7 -13 268.5 16.91
 -1 -7 -13 238.71 15.73
 -1 -7 -13 246.28 15.09
 -1 -7 -14 21.82 5.29
 1 7 14 18.74 4.68
 1 -7 14 19.12 4.61
 -1 -7 -14 24.92 5.22
 1 -8 -14 6.83 3
 1 8 -14 5.55 3.17
 1 -8 -14 12.25 4.08
 -1 8 14 6.98 2.91
 -1 -8 14 7.5 3.05
 1 -8 -14 13.28 4.03
 1 -8 -13 112.31 10.56
 -1 -8 13 103.9 10.2
 -1 8 13 108.51 10.77
 1 -8 -13 87.76 9.74
 1 8 -13 96.19 9.96
 -1 8 13 93.45 9.85
 -1 -8 13 112.83 9.36
 1 -8 -13 92.43 9.62
 1 -8 -12 -1.41 2.42
 -1 -8 12 -3.02 3.07
 -1 8 12 3.78 2.75
 1 8 -12 -0.38 1.51
 1 -8 -12 -0.31 1.86
 -1 8 12 2.11 2.47
 -1 -8 12 1.93 2.2
 1 -8 -12 1.77 2.08
 1 -8 -11 237.49 13.71
 1 8 -11 262.82 14.29
 -1 -8 11 236.12 13.94
 -1 8 11 229.14 14.05
 1 8 -11 224.9 13.35
 1 -8 -11 213.6 13.38
 -1 8 11 242.38 14.11
 -1 -8 11 253.34 12.85
 1 -8 -11 234.64 13.79
 1 -8 -10 2.24 1.6
 1 -8 -10 6.96 2.7
 1 8 -10 4.17 2.77
 -1 -8 10 0.27 1.72
 -1 8 10 1.03 2.02
 1 8 -10 0.67 1.28
 1 -8 -10 2.18 1.86
 -1 8 10 -1.4 1.98
 -1 -8 10 0.55 1.39
 1 -8 -10 0.8 1.62
 1 8 -9 104.57 8.2
 1 -8 -9 116.89 8.58
 1 -8 -9 110.21 7.23
 -1 -8 9 113.24 8.69
 -1 8 9 116.4 8.85
 1 8 -9 125.43 8.36
 1 8 -9 105.91 8.08
 1 -8 -9 112.5 8.49
 -1 8 9 107.44 8.54
 -1 -8 9 119.61 8.2
 1 -8 -9 117.85 8.81
 1 -8 -8 54.36 5.81
 -1 -8 8 56.01 3.94
 -1 8 8 56.81 6.03
 1 8 -8 49.98 5.04
 1 -8 -8 57.25 5.64
 1 8 -8 54.4 5.39
 -1 8 8 59.85 5.94
 1 8 -8 52.49 5.36
 -1 -8 8 55.24 5.46
 1 -8 -8 51.35 5.46
 1 -8 -8 52.34 4.87
 1 -8 -7 374.93 13.91
 1 8 -7 369.31 12.66
 1 -8 -7 368.75 8.35
 -1 -8 7 372.93 10.2
 -1 8 7 365.36 13.79
 1 -8 -7 379.07 13.03
 1 8 -7 386.9 12.99
 -1 8 7 352.55 13.39
 -1 -8 7 365.28 12.9
 1 8 -7 374.28 13.15
 1 -8 -7 375.67 13.53
 1 -8 -7 352.07 11.88
 1 -8 -6 4.22 1.7
 1 -8 -6 5.62 1.63
 1 8 -6 5.46 1.56
 1 -8 -6 2.1 1.17
 -1 -8 6 3.59 0.69
 1 -8 -6 3.62 1.06
 -1 8 6 4.61 1.78
 -1 -8 6 4.31 1.3
 -1 8 6 3.14 1.73
 1 8 -6 5.33 1.72
 -1 -8 6 3.02 1.46
 1 8 -6 2.85 1.39
 -1 -8 6 3.05 0.68
 1 -8 -6 4.78 1.81
 1 8 -5 781.91 15.13
 1 -8 -5 742.24 15.01
 1 8 -5 789.94 8.91
 -1 -8 5 782.02 14.45
 -1 8 5 784.8 17.45
 1 -8 -5 768.74 12.92
 1 8 -5 779.56 16.49
 1 -8 -5 763.1 16.93
 -1 8 5 775.72 17.47
 1 8 -5 755.43 15.94
 -1 -8 5 774.21 16.98
 -1 -8 5 760 9.1
 1 8 -4 103.18 4.83
 1 -8 -4 100.74 4.89
 1 8 -4 106.6 3.2
 1 -8 -4 99.93 4.76
 -1 8 4 98.62 5.74
 -1 -8 4 100.23 5.14
 1 8 -4 109.55 5.87
 1 -8 -4 99.72 5.83
 -1 8 4 104.12 6.06
 -1 -8 4 105.24 6.02
 1 8 -4 100.38 5.42
 -1 -8 4 97.06 3.23
 1 8 -3 2175.13 14.45
 -1 8 3 2144.59 24.77
 -1 -8 3 2175.03 23.6
 1 -8 -3 2151.78 22.53
 -1 8 3 2141.87 16.26
 1 8 -3 2159.26 24.68
 -1 8 3 2192.21 25.4
 1 8 -3 2128.76 22.89
 -1 -8 3 2146.76 25.12
 1 -8 -3 2202.08 19.42
 1 8 -3 2142.8 18.72
 -1 8 2 202.21 7.04
 1 -8 -2 205.45 7.05
 -1 -8 2 196 7.03
 1 -8 -2 202.78 4.56
 -1 8 2 207.07 7.38
 1 8 -2 187.67 6.97
 -1 -8 2 211.07 7.43
 1 8 -2 202.69 6.58
 1 -8 -2 201.19 4.84
 1 8 -2 206.09 4.63
 -1 8 1 1036.05 14.95
 1 8 -1 1090.06 16.27
 1 -8 -1 1057.81 15.97
 -1 -8 1 1063.45 16.11
 1 -8 -1 1066.07 12.48
 1 -8 -1 1098.35 12.13
 -1 8 1 1078.11 15.91
 -1 8 1 1086.9 16.58
 1 8 -1 1098.07 16.35
 1 8 -1 1038.01 15.92
 -1 -8 1 1043.89 15.47
 -1 8 1 1015.65 11.89
 1 8 -1 1043.6 14.26
 1 -8 0 141.02 2.63
 1 8 0 136.92 5.81
 -1 8 0 141.93 4.38
 -1 8 0 137.61 5.27
 1 -8 0 129.09 5.65
 -1 -8 0 140.8 5.93
 1 8 0 138.4 2.47
 -1 -8 0 139.44 2.62
 -1 8 0 140.01 2.54
 1 8 0 134.88 5.53
 -1 8 0 134.12 5.38
 1 8 0 140.07 5.85
 -1 8 0 134.11 5.98
 -1 -8 0 138.52 5.21
 -1 -8 0 143.78 3.82
 -1 8 0 140.3 4.88
 -1 8 0 148.59 6.13
 -1 8 -1 156.14 5.62
 -1 8 -1 161.07 3.87
 1 8 1 171.41 6.68
 1 -8 1 158.7 6.35
 -1 -8 -1 164.67 6.25
 1 -8 1 164.28 3.65
 1 -8 1 169.74 3.81
 1 8 1 158.64 3.69
 1 8 1 167.84 3.75
 1 8 1 155.68 5.95
 1 8 1 169.55 6.62
 -1 8 -1 178.85 6.13
 -1 8 -1 165.16 6.53
 -1 -8 -1 170.32 5.39
 -1 8 -1 164.19 6.57
 -1 -8 -1 172.89 6.36
 -1 8 -1 169.78 5.93
 -1 -8 -2 118.1 4.19
 -1 8 -2 113.62 4.08
 1 -8 2 120.54 4.05
 1 8 2 114.98 4.07
 1 8 2 115.63 4.1
 1 -8 2 109.63 4.04
 1 8 2 114.86 5.76
 1 -8 2 121.36 5.63
 -1 -8 -2 111.43 5.16
 -1 8 -2 122.33 5.72
 1 8 2 116.53 5.71
 -1 8 -2 121.55 5.94
 -1 8 -2 115.19 5.34
 -1 -8 -2 122.78 5.91
 -1 -8 -3 24.56 3.21
 -1 -8 -3 31.06 2.71
 1 8 3 30.53 3.19
 1 -8 3 26.7 2.67
 -1 -8 -3 27.83 1.81
 1 8 3 31.37 3.21
 -1 8 -3 28.48 2.92
 1 -8 3 29.21 3.18
 -1 8 -3 33 3.36
 -1 8 -3 28.53 2.49
 -1 -8 -3 28.69 2.51
 -1 -8 -4 50.39 3.76
 -1 8 -4 52.22 3.81
 -1 -8 -4 50.41 4.43
 1 8 4 48.96 1.86
 -1 -8 -4 53.38 3.55
 1 -8 4 46.74 3.62
 1 8 4 51.6 4.37
 -1 -8 -4 54.19 2.21
 -1 8 -4 45.25 3.77
 1 8 4 49.11 4.25
 1 -8 4 46.99 4.18
 -1 8 -4 48.21 4.18
 -1 -8 -4 55.08 4.6
 -1 8 -5 340.46 10.69
 -1 -8 -5 338.66 10.79
 1 8 5 320.98 6.55
 -1 -8 -5 366.58 12.75
 1 -8 5 348.21 9.77
 -1 -8 -5 333.46 8.73
 1 8 5 349.32 12.22
 -1 8 -5 373.98 11.33
 -1 -8 -5 350.6 11.26
 -1 -8 -5 351.49 5.33
 1 8 5 349.68 11.81
 -1 8 -5 338.75 11.84
 -1 -8 -5 346.13 4.91
 1 -8 5 351.92 11.76
 -1 -8 -5 354.95 12.28
 -1 -8 -6 22.46 3.59
 1 -8 6 23.75 2.66
 1 8 6 18.12 3.34
 -1 -8 -6 23.5 3.27
 -1 8 -6 20.17 2.91
 1 8 6 25.3 3.57
 -1 8 -6 19.23 2.79
 -1 -8 -6 19.48 1.12
 1 -8 6 17.77 2.96
 -1 8 -6 19.4 3.18
 -1 -8 -6 22.37 3.37
 -1 -8 -6 19.1 3
 -1 -8 -7 2.2 1.69
 1 8 7 4.21 2.01
 1 -8 7 1.38 0.93
 -1 -8 -7 -0.18 1.23
 -1 8 -7 1.63 1.58
 1 8 7 2.19 1.94
 -1 8 -7 -0.22 0.94
 -1 8 -7 4.4 1.67
 1 -8 7 3.16 1.54
 -1 -8 -7 3.87 1.58
 -1 -8 -7 1.2 1.29
 -1 -8 -8 58.21 6.27
 1 8 8 67.51 6.72
 1 -8 8 59.79 4.18
 -1 8 -8 57.89 5.21
 -1 -8 -8 66.15 6.26
 -1 8 -8 61.07 5.93
 1 8 8 63.77 6.22
 -1 8 -8 68.79 6.51
 1 -8 8 70.76 6.1
 -1 -8 -8 62.1 6.02
 -1 -8 -8 68.43 6.11
 -1 -8 -9 3.49 2.51
 1 8 9 -0.09 1.28
 -1 8 -9 5.89 2.24
 -1 -8 -9 0.79 1.76
 -1 8 -9 0.21 1.48
 1 8 9 -0.36 1.23
 -1 8 -9 1.67 1.8
 1 -8 9 0.9 1.29
 -1 -8 -9 1.02 1.21
 -1 -8 -9 -0.69 1.08
 -1 -8 -10 26.73 4.45
 -1 -8 -10 29.66 4.67
 1 -8 10 21.94 3.86
 1 8 10 16.99 3.85
 -1 8 -10 19.18 3.99
 -1 -8 -10 22.97 4.3
 1 8 10 34.78 5.24
 1 -8 10 25.25 4.14
 -1 -8 -10 29.26 5.04
 -1 -8 -11 8.7 3.01
 -1 -8 -11 5.9 2.44
 1 -8 11 5.27 2.57
 1 8 11 5.03 2.51
 -1 -8 -11 8.52 3.27
 -1 8 -11 9.1 3.06
 1 8 11 6.87 3.2
 1 -8 11 11.81 3.05
 -1 -8 -11 2.06 1.64
 -1 -8 -12 12.91 3.85
 1 -8 12 6.9 2.97
 1 8 12 5.42 2.34
 -1 8 -12 11.74 3.6
 -1 -8 -12 9.4 3.07
 1 8 12 14.81 3.95
 1 -8 12 10.84 3.26
 -1 -8 -12 8.85 3.37
 1 -8 13 35.4 6.34
 1 8 13 16.97 4.76
 1 8 13 29.93 5.8
 -1 -8 -13 32.03 6.13
 -1 -8 -13 20.47 4.49
 -1 -8 -13 18.45 4.57
 -1 8 -13 21.29 5.17
 -1 -8 -14 3.16 2.16
 -1 -8 -14 -0.88 1.99
 1 9 -14 6.29 3.38
 1 -9 -14 -0.37 2.22
 -1 -9 14 1 2.08
 1 -9 -14 -2.57 2.34
 1 -9 -13 18.74 4.64
 -1 -9 13 12.31 4.05
 -1 9 13 12.68 3.98
 1 9 -13 21.06 4.87
 1 -9 -13 16.15 4.07
 -1 9 13 10.29 3.56
 -1 -9 13 16.04 3.69
 1 -9 -13 3.08 2.11
 1 -9 -12 6.31 2.9
 -1 -9 12 8.4 3.48
 -1 9 12 -0.03 1.69
 1 -9 -12 0.09 2.03
 1 9 -12 5.72 3.16
 -1 9 12 3.74 2.12
 -1 -9 12 2.69 1.73
 1 -9 -12 2.59 1.86
 1 -9 -11 2.7 2.52
 -1 -9 11 3.9 2.58
 -1 9 11 0.38 1.55
 1 -9 -11 -0.61 2.32
 1 9 -11 1.09 2.03
 -1 9 11 6.11 3.02
 -1 -9 11 1.36 1.86
 1 -9 -11 4.51 2.95
 1 -9 -10 22.11 3.68
 1 -9 -10 20.85 4.5
 -1 -9 10 29.12 4.89
 -1 9 10 23.3 4.69
 1 -9 -10 25.24 4.74
 -1 9 10 17.27 3.78
 -1 -9 10 30.94 4.82
 1 9 -10 19.58 4.04
 1 -9 -10 28.77 4.76
 1 9 -9 103.49 7.91
 1 -9 -9 101.11 8.08
 1 9 -9 110.94 7.84
 -1 9 9 100.22 8.43
 1 -9 -9 92.29 8.04
 -1 9 9 103.78 8.54
 1 9 -9 116.44 8.52
 -1 -9 9 108.21 7.98
 1 -9 -9 98.34 7.14
 1 -9 -9 95.55 7.85
 1 -9 -8 11.36 2.79
 1 9 -8 9.66 2.68
 1 -9 -8 6.86 2.15
 -1 -9 8 13.51 2.17
 -1 9 8 10.32 2.67
 1 9 -8 10.24 2.55
 -1 9 8 15.65 3.23
 1 9 -8 9.44 2.51
 -1 -9 8 8.99 2.55
 1 -9 -8 14.71 3.15
 1 -9 -8 9.43 2.21
 1 9 -7 53.75 4.97
 1 -9 -7 51.6 4.95
 1 -9 -7 56.7 5.61
 -1 9 7 50.08 5.32
 1 9 -7 51.8 4.96
 -1 -9 7 55.61 4.22
 1 -9 -7 56.79 3.62
 1 -9 -7 53.66 5.41
 -1 9 7 52.35 5.43
 1 9 -7 61.8 5.55
 -1 -9 7 48.59 4.94
 1 -9 -7 54.09 4.9
 1 9 -6 117.04 6.51
 1 -9 -6 112.17 6.55
 -1 -9 6 115.08 3.83
 1 -9 -6 113.69 7.47
 1 9 -6 112.45 7
 -1 9 6 116.23 7.43
 -1 -9 6 120.72 6.18
 1 -9 -6 122.28 5.52
 1 -9 -6 120.3 7.42
 -1 9 6 114.39 7.4
 1 9 -6 114.52 6.85
 -1 -9 6 117.12 7.26
 1 -9 -6 119.06 6.88
 1 -9 -5 32.37 3.76
 1 -9 -5 33.58 3.22
 1 9 -5 36.15 3.27
 1 9 -5 33.16 1.73
 -1 9 5 32.12 3.61
 1 -9 -5 30.52 2.82
 -1 -9 5 28.13 3.01
 -1 9 5 34.48 3.9
 1 9 -5 33.11 3.72
 -1 -9 5 31.3 3.56
 1 9 -5 30.81 3.38
 -1 -9 5 30.22 1.9
 1 9 -4 403.52 9.47
 1 -9 -4 385.98 9.6
 1 9 -4 400.14 6.17
 -1 -9 4 395.1 10.84
 -1 9 4 406.74 12
 1 -9 -4 400.38 10.26
 -1 9 4 401.06 7.42
 -1 9 4 407.19 12.33
 1 9 -4 391.18 11.55
 -1 -9 4 409.13 12.16
 1 9 -4 402.42 11.24
 -1 -9 4 382.01 6.75
 1 9 -3 77.6 2.87
 -1 9 3 77.5 4.96
 1 -9 -3 79.45 4.64
 -1 -9 3 78.9 4.8
 1 -9 -3 74.05 2.2
 -1 9 3 68.33 2.99
 1 9 -3 81.48 5.09
 -1 9 3 78.11 5.06
 -1 -9 3 74.96 5.04
 1 9 -3 77.06 4.63
 1 -9 -3 79.01 3.69
 1 9 -3 79.24 3.61
 1 -9 -2 801.58 9.41
 1 9 -2 774.66 8.88
 -1 9 2 776.06 14.54
 1 -9 -2 776.88 14.42
 -1 -9 2 777.94 14.74
 1 -9 -2 768.42 9.75
 1 9 -2 769.05 14.96
 -1 9 2 768.99 14.98
 -1 -9 2 758.43 14.94
 1 9 -2 769.05 13.6
 -1 9 2 757.35 9.91
 1 9 -1 575.42 5.05
 -1 9 1 571.14 5.32
 1 -9 -1 553.01 5.58
 -1 -9 1 550.04 5.29
 -1 9 1 529.75 11.37
 1 9 -1 547.62 12.18
 1 -9 -1 539.39 12.17
 -1 -9 1 562.59 12.54
 1 -9 -1 532.62 8.93
 -1 9 1 549.11 11.99
 1 9 -1 542.59 12.2
 -1 9 1 517.49 12.38
 1 9 -1 572.33 12.61
 -1 -9 1 570.93 12.1
 -1 9 1 550.64 9.05
 1 9 -1 539.81 10.97
 -1 9 0 198.22 6.76
 1 9 0 200.56 7.42
 -1 -9 0 207.21 7.5
 1 -9 0 196.49 7.43
 -1 9 0 195.98 7.48
 1 9 0 191.8 7.24
 -1 9 0 186.11 6.75
 1 9 0 189.51 7.1
 -1 -9 0 197.8 6.71
 -1 9 0 198.36 7.54
 -1 9 0 193.83 5.95
 -1 -9 0 188.14 4.64
 1 9 1 518.66 6.23
 1 -9 1 514.39 6.25
 1 9 1 524.01 6.3
 1 -9 1 519.86 6.1
 1 9 1 500.75 12.05
 -1 9 -1 531 11.1
 -1 9 -1 513.92 7.45
 1 -9 1 498.85 11.83
 -1 -9 -1 500.26 11.65
 -1 -9 -1 512.24 4.72
 1 9 1 510.92 12.07
 1 9 1 506.52 11.47
 -1 9 -1 514.08 11.14
 -1 9 -1 533.03 12.3
 -1 9 -1 488.37 12.05
 -1 -9 -1 505.01 9.94
 -1 9 -1 498.64 10.48
 -1 -9 -2 65.47 3.18
 -1 9 -2 68.3 3.1
 1 9 2 54.47 3.01
 1 -9 2 69.62 3.07
 1 9 2 69.69 3.08
 1 -9 2 66.28 3.11
 -1 9 -2 68.04 1.88
 1 9 2 75.33 4.93
 -1 -9 -2 63.4 4.14
 1 -9 2 64.88 4.35
 -1 9 -2 70.8 4.65
 1 9 2 64.69 4.14
 1 9 2 70.22 4.75
 -1 9 -2 62.5 4.49
 -1 9 -2 66.08 4.26
 -1 -9 -2 73.69 4.8
 -1 9 -3 552.18 10.64
 -1 -9 -3 564.74 10.79
 1 9 3 582.7 14.35
 -1 -9 -3 601.32 12.68
 1 -9 3 595.95 13.31
 -1 -9 -3 538.62 8.44
 1 9 3 587.74 14.25
 -1 9 -3 590.94 13.56
 -1 9 -3 560.26 14.06
 1 -9 3 578.06 14.41
 -1 -9 -3 565.41 14.21
 -1 9 -4 182.64 6.97
 -1 -9 -4 198.77 7.36
 -1 -9 -4 178.91 8.67
 -1 -9 -4 189.36 7.06
 1 9 4 189.46 8.81
 1 -9 4 202.27 7.77
 -1 -9 -4 197.03 4.24
 -1 9 -4 195.44 8.14
 1 9 4 194.26 8.62
 -1 9 -4 188.9 8.7
 1 -9 4 187.47 8.56
 -1 -9 -4 177.84 8.53
 -1 -9 -5 64.99 4.74
 -1 9 -5 62 4.56
 1 9 5 69.7 2.69
 -1 -9 -5 65.66 5.7
 1 9 5 65.88 5.48
 -1 9 -5 71.75 5.26
 1 -9 5 76.65 4.86
 -1 -9 -5 76.17 4.46
 -1 -9 -5 74.48 2.14
 -1 -9 -5 73.67 5.39
 1 9 5 60.86 5.2
 -1 -9 -5 70.66 2.49
 1 -9 5 71.75 5.56
 -1 9 -5 79.55 6.01
 -1 -9 -5 76.42 5.92
 -1 -9 -6 161.46 8.21
 -1 9 -6 171.67 8.4
 -1 -9 -6 158.32 9.21
 -1 9 -6 166.46 8.22
 1 -9 6 163.34 7.13
 1 9 6 162.73 9.19
 -1 -9 -6 160.24 8.41
 1 9 6 176.12 9.25
 -1 9 -6 168.19 9.23
 1 -9 6 165.35 8.72
 -1 -9 -6 157.89 8.92
 -1 9 -7 48.17 4.87
 -1 -9 -7 49.31 4.95
 -1 -9 -7 35.58 4.77
 -1 9 -7 51.33 4.69
 1 9 7 41.22 5.02
 1 -9 7 48.96 3.97
 -1 -9 -7 51.8 5.15
 1 9 7 43.28 5.06
 1 -9 7 48.69 5.04
 -1 9 -7 47.52 5.23
 -1 -9 -7 54.49 5.52
 -1 -9 -8 106.2 8.41
 -1 9 -8 121.89 7.78
 1 -9 8 114.07 6.03
 1 9 8 119.83 8.86
 -1 -9 -8 105.07 7.79
 -1 9 -8 122.86 8.35
 1 9 8 119.05 8.53
 1 -9 8 124.93 8.28
 -1 9 -8 117.24 8.49
 -1 -9 -8 113.21 8.01
 -1 -9 -8 107.87 8.1
 -1 -9 -9 69.72 7.23
 -1 9 -9 72.32 6.44
 1 9 9 70.92 7.28
 -1 9 -9 70.76 6.9
 -1 -9 -9 74.09 7.1
 1 9 9 82.5 7.52
 -1 9 -9 84.87 7.68
 1 -9 9 84.19 7.15
 -1 -9 -9 80.11 7.21
 -1 -9 -9 76.28 7.12
 -1 -9 -10 101.71 8.5
 -1 -9 -10 116.02 9.17
 1 -9 10 105.2 9.1
 1 9 10 108.73 9.46
 -1 9 -10 110.12 9.16
 -1 -9 -10 100.69 8.95
 1 9 10 120.64 9.61
 1 -9 10 112.79 8.63
 -1 9 -10 117.17 9.62
 -1 -9 -10 116.08 9.76
 -1 -9 -11 51.08 6.45
 -1 -9 -11 51.57 6.39
 1 -9 11 62.14 7.39
 1 9 11 57.6 7.36
 -1 9 -11 47.12 6.34
 -1 -9 -11 51.92 6.88
 1 9 11 61.59 7.21
 1 -9 11 49.95 6.11
 -1 -9 -11 45.68 6.69
 -1 -9 -12 3.28 2.32
 1 -9 12 -0.37 2.14
 1 9 12 6.88 3.47
 -1 9 -12 3.02 2.78
 -1 -9 -12 1.6 2.73
 1 9 12 0.26 1.58
 1 -9 12 -0.84 1.34
 -1 -9 -12 6.3 3.4
 -1 -9 -13 40.99 6.13
 1 -9 13 51 7.25
 1 9 13 48.41 7.29
 -1 -9 -13 44.17 7.12
 -1 9 -13 46.55 7.35
 1 -9 13 39.96 5.72
 -1 -9 -13 38.36 6.75
 1 9 13 45.02 6.79
 1 -10 -14 47.78 7.64
 1 10 -14 54 7.83
 -1 -10 14 53.13 6.97
 1 -10 -14 53.52 8.01
 1 -10 -13 51.56 7.29
 -1 -10 13 53.88 7.57
 -1 10 13 44.66 7.06
 1 10 -13 56.97 7.72
 1 -10 -13 43.34 6.76
 -1 10 13 46.53 7.21
 -1 -10 13 46.73 6.47
 1 -10 -13 38.89 6.57
 1 -10 -12 53.28 7.03
 -1 -10 12 55.18 7.47
 -1 10 12 46.84 7.1
 1 -10 -12 49.92 7.04
 1 10 -12 53.97 7.29
 -1 10 12 51.59 7.12
 -1 -10 12 53.83 6.57
 1 -10 -12 53.86 7.59
 1 -10 -11 12.35 3.5
 -1 -10 11 8.2 3.09
 -1 10 11 14.85 3.81
 1 10 -11 11.5 3.36
 1 -10 -11 6.58 2.52
 -1 10 11 13.01 3.5
 -1 -10 11 7.08 2.48
 1 -10 -11 15.15 4.31
 1 -10 -10 466.88 18.64
 1 -10 -10 490.33 16.84
 -1 -10 10 438.02 18.62
 -1 10 10 468.67 19.32
 1 -10 -10 459.27 19.34
 -1 10 10 466.6 19.03
 -1 -10 10 508.68 18.45
 1 10 -10 441.5 17.59
 1 -10 -10 440.71 18
 1 -10 -9 15.57 3.46
 1 10 -9 16.37 3.38
 -1 -10 9 12.8 2.33
 -1 10 9 16.32 3.69
 1 10 -9 20.72 3.93
 1 -10 -9 10.97 3.24
 -1 10 9 11.72 3
 1 10 -9 14.13 3.29
 -1 -10 9 9.39 2.83
 1 -10 -9 14.37 3.49
 1 -10 -9 13.74 2.92
 1 10 -8 580.53 17.33
 1 -10 -8 564.75 17.5
 1 -10 -8 560.19 19.1
 1 10 -8 623.82 18.18
 -1 10 8 596.46 19.4
 -1 -10 8 612.59 14.62
 -1 10 8 555.93 18.67
 1 10 -8 577.78 17.79
 -1 -10 8 603.51 18.46
 1 -10 -8 573.64 16.99
 1 -10 -8 593.45 18.8
 1 -10 -7 151.13 8.34
 1 10 -7 142.4 7.91
 1 -10 -7 148.02 9.43
 -1 10 7 151.14 9.25
 1 10 -7 157.82 8.73
 -1 -10 7 140.28 7.05
 1 -10 -7 149.56 6.34
 1 -10 -7 146.81 9.02
 -1 10 7 138.4 8.89
 -1 -10 7 145.14 8.76
 1 10 -7 155.06 8.73
 1 -10 -7 140.84 8.1
 1 10 -6 549.86 14.07
 1 -10 -6 527.37 14.13
 1 -10 -6 536.67 16.81
 -1 10 6 541.24 16.31
 1 10 -6 547.21 15.53
 -1 -10 6 547.03 13.8
 1 -10 -6 527.7 12.13
 1 -10 -6 540.09 16.1
 -1 10 6 538.83 16.41
 1 10 -6 519.31 14.97
 -1 -10 6 538.83 15.89
 1 -10 -6 541.96 15.26
 1 -10 -5 27.22 3.59
 1 10 -5 21.88 2.67
 1 -10 -5 23.87 2.76
 1 10 -5 19.27 1.21
 -1 -10 5 20.57 2.83
 -1 10 5 22.93 3.42
 1 -10 -5 20.39 2.49
 -1 10 5 22.82 1.99
 -1 10 5 16.88 2.89
 1 10 -5 20.53 2.93
 -1 -10 5 20.51 3.06
 1 10 -5 20.57 2.86
 -1 -10 5 20.04 1.67
 1 10 -4 909.55 14.23
 1 -10 -4 901.05 14.59
 1 10 -4 936.78 9.38
 -1 -10 4 928.75 17.42
 1 -10 -4 911.66 16.38
 -1 10 4 916.91 18.6
 -1 10 4 938.24 11.18
 -1 10 4 955.05 19.35
 1 10 -4 928.86 18.53
 1 10 -4 909.26 17.54
 -1 -10 4 878.79 18.71
 -1 -10 4 878.99 10.95
 1 10 -3 25.95 2.03
 1 -10 -3 26.38 2.15
 1 10 -3 24.08 1.7
 -1 -10 3 22.75 2.82
 1 -10 -3 27.71 2.92
 -1 10 3 20.37 2.74
 1 -10 -3 24.44 1.48
 1 10 -3 21.97 2.82
 -1 10 3 26.61 3.13
 -1 -10 3 27.41 3.24
 -1 10 3 24.3 1.75
 1 10 -3 23.68 2.71
 1 10 -2 603.37 7.55
 1 -10 -2 578.73 7.91
 -1 10 2 583.59 13.18
 1 -10 -2 548.35 12.98
 -1 -10 2 571.39 13.33
 1 -10 -2 571.59 9.05
 1 10 -2 591.57 13.79
 -1 10 2 583.66 13.72
 -1 -10 2 572.33 13.51
 1 10 -2 584.3 12.51
 -1 10 2 572.93 8.79
 1 -10 -1 238.65 3.25
 1 10 -1 230.86 8.39
 -1 10 1 236.36 8.09
 1 10 -1 246.49 8.71
 -1 10 1 243.07 8.44
 1 10 -1 239.26 8.51
 -1 10 1 237.66 8.69
 -1 -10 1 247.13 8.76
 1 -10 -1 240.46 8.72
 -1 -10 1 235.94 8.27
 1 10 -1 248.68 7.93
 -1 10 1 234.21 6.22
 -1 10 0 546.37 11.87
 1 10 0 528.32 12.67
 1 -10 0 547.65 12.9
 -1 -10 0 559.42 12.98
 -1 10 0 563.14 12.39
 1 10 0 527.13 12.58
 1 10 0 534.08 12.87
 -1 10 0 556.48 13.29
 -1 -10 0 515.69 11.45
 -1 10 0 518.37 10.17
 -1 10 0 550.03 13.12
 -1 -10 0 533.87 8.29
 1 10 0 542.15 11.7
 1 10 1 110.74 2.69
 1 10 1 91.55 2.65
 1 -10 1 118.24 2.72
 1 -10 1 112.5 2.6
 1 10 1 106.51 5.79
 -1 10 -1 114.81 5.51
 -1 10 -1 113.27 3.77
 -1 -10 -1 111.33 5.87
 1 -10 1 119.56 6.16
 -1 -10 -1 104.13 2.52
 -1 10 -1 116.69 5.65
 -1 10 -1 117.59 6.25
 1 10 1 115.31 6.12
 1 10 1 116.51 5.94
 -1 10 -1 114.03 6.09
 -1 -10 -1 106.13 4.91
 -1 10 -1 106.56 5.08
 -1 10 -2 455.12 7.73
 -1 -10 -2 413.51 7.7
 1 10 2 450.62 7.52
 1 -10 2 450.55 7.41
 1 10 2 452.66 7.81
 1 -10 2 442.37 7.62
 1 10 2 450.23 12.51
 -1 10 -2 437.27 5.54
 1 -10 2 459.9 12.03
 -1 -10 -2 433.67 11.38
 1 10 2 421.19 11.26
 1 10 2 448.24 12.31
 -1 10 -2 419.88 11.75
 -1 10 -2 446.19 12.32
 -1 -10 -2 472.03 12.6
 -1 10 -2 462.95 11.48
 -1 -10 -3 28.1 3.42
 -1 10 -3 29.5 3.44
 1 10 3 31.53 3.48
 1 -10 3 33.81 3.36
 -1 -10 -3 32.45 3.16
 -1 -10 -3 31.26 2.15
 1 10 3 29.18 3.31
 -1 10 -3 27.26 3.16
 1 -10 3 35.91 3.74
 -1 -10 -3 33.09 2.67
 -1 10 -3 30.23 2.53
 -1 -10 -4 12.33 2.42
 1 -10 4 13.42 2.31
 1 10 4 15.68 2.86
 -1 -10 -4 11.69 1.94
 -1 -10 -4 14.35 1.23
 -1 10 -4 12.26 2.24
 1 10 4 9.64 2.14
 -1 10 -4 17.08 2.69
 1 -10 4 17.33 2.96
 -1 -10 -4 11.3 1.81
 -1 10 -4 14 1.9
 -1 10 -5 28.83 3.08
 -1 -10 -5 26.72 3.07
 -1 -10 -5 27.79 3.81
 1 10 5 19.37 1.2
 1 -10 5 26.05 3.07
 1 10 5 33.44 4.14
 -1 -10 -5 35.64 3.26
 -1 -10 -5 28.67 1.2
 -1 10 -5 31.65 3.72
 1 10 5 31.72 4.03
 1 -10 5 31.93 3.97
 -1 10 -5 31.96 3.82
 -1 -10 -5 29.67 1.79
 -1 -10 -5 30.53 3.63
 -1 -10 -5 27.01 3.63
 -1 -10 -6 5.25 2.34
 1 -10 6 5.75 1.9
 1 10 6 1.74 1.34
 -1 -10 -6 3.51 1.13
 -1 -10 -6 3.34 1.2
 -1 10 -6 4.85 1.56
 -1 10 -6 4.16 1.85
 1 10 6 8.04 2.48
 -1 10 -6 5.12 2.14
 1 -10 6 2.76 1.53
 -1 -10 -6 3.73 1.44
 -1 -10 -6 4.64 1.8
 -1 -10 -7 0.05 1.93
 1 10 7 2.16 2.05
 1 -10 7 1.24 0.99
 -1 10 -7 0.65 0.99
 -1 -10 -7 -1.11 1.13
 -1 10 -7 2.3 1.73
 1 10 7 -1.47 1.35
 1 -10 7 1.22 1.44
 -1 10 -7 -1.21 1.58
 -1 -10 -7 0.19 1.38
 -1 -10 -7 -0.44 1.5
 -1 -10 -8 24.16 4.17
 1 10 8 25.8 4.43
 1 -10 8 25.84 3.15
 -1 -10 -8 23.27 3.68
 -1 10 -8 28.76 4.21
 -1 10 -8 27.79 4.04
 1 10 8 29.47 4.66
 -1 10 -8 25.1 4.25
 1 -10 8 25.49 4.15
 -1 -10 -8 25.58 3.92
 -1 -10 -8 23.79 4.01
 -1 -10 -9 4.33 2.23
 1 10 9 1.74 1.61
 -1 10 -9 6.44 2.34
 -1 -10 -9 0.19 1.82
 -1 10 -9 0.66 1.47
 1 10 9 6.66 2.81
 -1 10 -9 6.38 2.5
 1 -10 9 0.2 1.46
 -1 -10 -9 3.43 2.13
 -1 -10 -9 1.85 1.47
 -1 -10 -10 45.17 6.45
 1 10 10 37.65 5.99
 -1 10 -10 38.8 5.22
 -1 10 -10 35.02 5.24
 -1 -10 -10 39.5 5.7
 1 10 10 36.9 5.49
 -1 10 -10 37.25 5.73
 1 -10 10 38.03 5.39
 -1 -10 -10 39.67 5.5
 -1 -10 -10 39.54 5.38
 -1 -10 -11 -0.79 1.77
 -1 -10 -11 3.07 1.92
 1 -10 11 2.23 2.06
 1 10 11 5.02 2.87
 -1 -10 -11 2.41 2.52
 -1 10 -11 4.86 2.4
 1 10 11 6.86 2.69
 1 -10 11 5.5 2.87
 -1 -10 -11 5.09 2.39
 -1 -10 -12 61.33 7.69
 1 -10 12 46.89 7.12
 1 10 12 58.21 7.99
 -1 10 -12 55.09 7.47
 -1 -10 -12 53.33 7.34
 1 10 12 65.64 8.01
 1 -10 12 57.38 6.86
 -1 -10 -12 43.98 6.85
 -1 -10 -13 1.6 2.07
 1 -10 13 -3.01 3.24
 1 10 13 -1.56 2.35
 -1 -10 -13 1.15 1.93
 -1 10 -13 5.56 3.29
 1 10 13 3.78 3.02
 1 -10 13 2.42 2.09
 -1 -10 -13 2.35 3.27
 -1 -11 14 0.68 2.3
 1 -11 -13 4.2 3.32
 -1 -11 13 9.82 4.6
 -1 11 13 4.37 2.86
 1 -11 -13 1.66 2.01
 1 11 -13 2.07 2.07
 -1 11 13 7.2 3.75
 -1 -11 13 7.59 3.12
 1 -11 -13 1.83 1.75
 1 -11 -12 -0.12 2.32
 -1 -11 12 0.79 2.38
 -1 11 12 2.26 2.51
 1 -11 -12 1.11 1.99
 1 11 -12 3.07 2.75
 -1 11 12 -1.45 2.38
 -1 -11 12 -0.62 1.6
 1 -11 -12 2.27 2.6
 1 -11 -11 31.01 5.4
 -1 -11 11 23.71 4.74
 -1 11 11 26.04 5.14
 1 -11 -11 24.49 4.96
 -1 11 11 22.53 4.62
 -1 -11 11 23.41 4.55
 1 11 -11 21.05 4.36
 1 -11 -11 21.35 4.26
 1 11 -10 12.44 3.35
 1 -11 -10 8.99 2.87
 1 11 -10 9.14 2.78
 -1 11 10 11.73 3.55
 1 -11 -10 12.72 3.88
 -1 11 10 14.42 3.85
 -1 -11 10 7.99 3.15
 1 -11 -10 6.14 2.54
 1 -11 -10 9.94 2.65
 1 11 -9 117.73 8.5
 1 -11 -9 123.45 8.9
 1 -11 -9 100.22 8.79
 -1 -11 9 115.45 6.71
 -1 11 9 117.56 9.41
 1 11 -9 131.88 9.07
 -1 11 9 143.24 10.34
 1 11 -9 125.18 9.04
 -1 -11 9 121.15 9.04
 1 -11 -9 124.12 9.36
 1 -11 -9 114.29 8.2
 1 -11 -8 123.82 8.25
 1 11 -8 114.51 7.71
 1 -11 -8 138.63 9.86
 1 11 -8 130.09 8.58
 -1 -11 8 126.74 7.04
 -1 11 8 119.01 8.92
 1 -11 -8 113.99 8.51
 -1 11 8 112.4 8.75
 -1 -11 8 124.83 8.74
 1 11 -8 124.66 8.48
 1 -11 -8 128.14 8.26
 1 11 -7 12.93 2.48
 1 -11 -7 11.38 2.48
 1 -11 -7 12.4 3.3
 -1 -11 7 13.93 2.46
 1 -11 -7 10.23 1.85
 -1 11 7 13.3 3.1
 -1 11 7 13.78 2.99
 1 11 -7 18.77 3.39
 1 11 -7 8.7 2.32
 -1 -11 7 14.64 3.24
 1 -11 -7 16.52 3.01
 1 -11 -7 16.4 3.57
 1 11 -6 227.84 9.12
 1 -11 -6 251.66 9.73
 1 -11 -6 236.97 11.52
 1 -11 -6 240.91 8.74
 1 11 -6 250.21 10.93
 -1 11 6 238.27 11.12
 -1 -11 6 237.36 9.56
 1 -11 -6 236.08 10.94
 -1 11 6 249.87 6.7
 -1 11 6 238.81 11.3
 1 11 -6 246.09 10.59
 -1 -11 6 233.37 10.93
 1 -11 -6 238.14 10.61
 1 -11 -5 9.73 2.11
 1 -11 -5 14.69 2.25
 1 11 -5 17.7 2.32
 1 11 -5 14.13 0.94
 -1 -11 5 12.11 2.21
 -1 11 5 15.25 2.89
 1 -11 -5 12.28 1.98
 -1 11 5 12.37 1.41
 -1 11 5 17.85 3.1
 1 11 -5 12.54 2.54
 -1 -11 5 14.15 2.73
 1 11 -5 12.82 2.49
 -1 -11 5 13.8 1.45
 1 -11 -4 75.24 4.26
 1 11 -4 67.69 3.89
 1 11 -4 70.87 2.6
 -1 11 4 66.8 5.27
 -1 -11 4 61.63 4.8
 1 -11 -4 71.72 4.88
 -1 11 4 66.26 2.97
 -1 11 4 81.84 5.95
 1 11 -4 81.75 5.8
 1 11 -4 67.76 4.94
 -1 -11 4 76.21 5.8
 -1 -11 4 65.37 3.24
 1 11 -3 126 4.44
 -1 -11 3 114.06 4.42
 1 -11 -3 119.2 4.48
 -1 11 3 115.72 4.5
 -1 11 3 113.92 6.49
 1 11 -3 123.63 4
 1 -11 -3 129.65 6.61
 -1 -11 3 127.7 6.68
 1 -11 -3 121.33 3.65
 -1 11 3 122.03 6.82
 1 11 -3 130.07 6.99
 -1 -11 3 135.26 7.22
 1 11 -3 121.12 6.25
 -1 11 3 112.71 3.83
 -1 11 2 968.21 9.59
 -1 -11 2 958.3 9.71
 1 -11 -2 934.44 9.72
 1 11 -2 983.57 9.08
 -1 11 2 965.68 17.74
 1 11 -2 981.2 18.51
 -1 11 2 970.69 18.7
 -1 11 2 902.52 17.93
 1 -11 -2 939.12 17.76
 -1 -11 2 961.9 18.37
 1 11 -2 973.5 17
 -1 -11 2 952.57 18.21
 -1 11 2 970.51 11.92
 -1 11 1 21.89 2.63
 1 11 -1 17.55 2.54
 -1 11 1 21.22 2.92
 1 11 -1 23.79 3.05
 1 11 -1 23.43 2.94
 -1 11 1 21.88 2.73
 -1 -11 1 20.57 2.85
 1 -11 -1 22.96 3.01
 -1 -11 1 23.51 3.05
 1 11 -1 22.96 2.56
 -1 11 1 20.88 1.93
 1 11 0 472.15 12.58
 -1 11 0 450.48 11.45
 -1 -11 0 443.13 12.24
 1 -11 0 449.6 12.37
 -1 11 0 464.29 12.01
 1 11 0 456.97 12.54
 1 11 0 457.46 12.32
 -1 11 0 462.2 12.75
 -1 -11 0 474.24 11.63
 -1 11 0 457.2 12.59
 -1 -11 0 445.45 7.88
 -1 11 0 450.34 9.82
 1 11 0 451.69 11.37
 1 11 1 2.67 1.23
 -1 11 -1 2.92 1.16
 -1 -11 -1 3.02 1.32
 1 -11 1 2.92 1.37
 -1 -11 -1 3.3 0.49
 -1 11 -1 1.17 1.05
 -1 11 -1 2.93 1.37
 1 11 1 5.23 1.53
 1 11 1 3.58 1.35
 -1 -11 -1 2.28 1.02
 -1 11 -1 1.99 0.91
 -1 11 -1 5.11 1.56
 -1 -11 -2 23.34 1.78
 1 11 2 20.42 1.63
 1 -11 2 19.99 1.62
 1 -11 2 20.45 1.55
 -1 11 -2 19.53 1.33
 1 -11 2 23.22 3.04
 -1 -11 -2 21.39 2.84
 1 11 2 23.66 3.03
 1 11 2 23.85 2.84
 -1 11 -2 23.14 2.99
 1 11 2 18.46 2.82
 -1 -11 -2 18.42 2.03
 -1 11 -2 19.17 2.76
 -1 -11 -2 22.83 3.03
 -1 11 -3 3.63 1.63
 -1 -11 -3 5.68 1.77
 1 11 3 7.08 1.88
 -1 -11 -3 4.59 1.44
 1 -11 3 4.45 1.42
 -1 -11 -3 6.47 1.16
 1 11 3 3.97 1.28
 -1 11 -3 5.08 1.62
 1 11 3 7.79 1.84
 1 -11 3 3.44 1.43
 -1 11 -3 3.8 0.99
 -1 -11 -3 4.81 1.07
 -1 -11 -4 212.99 7.6
 -1 11 -4 207.39 7.32
 1 11 4 205.01 9.62
 1 -11 4 215.22 8.9
 -1 -11 -4 204.8 8.25
 -1 -11 -4 215.02 4.8
 -1 11 -4 214.94 9.29
 1 11 4 195.98 9.31
 1 -11 4 215.57 9.87
 -1 11 -4 211.6 9.75
 -1 -11 -4 202.76 9.89
 -1 -11 -5 43.66 3.93
 -1 11 -5 39.5 3.65
 -1 -11 -5 38.4 4.81
 1 11 5 37.29 4.47
 1 -11 5 41.34 4
 -1 -11 -5 41.61 3.73
 1 11 5 36.12 4.38
 -1 11 -5 40.48 4.21
 1 -11 5 35.6 4.28
 -1 11 -5 42.63 4.69
 -1 -11 -5 37.51 4.15
 -1 -11 -5 36.71 4.31
 -1 -11 -6 721.06 17.3
 -1 11 -6 750.72 17.38
 -1 -11 -6 754 21.24
 1 -11 6 787.84 17.27
 -1 11 -6 752.19 18.64
 -1 -11 -6 765.46 15.67
 1 11 6 793.45 21.11
 -1 -11 -6 753.83 19.25
 1 11 6 747.1 20
 1 -11 6 777.06 20.22
 -1 11 -6 783.06 20.56
 -1 -11 -6 767.24 20.97
 -1 -11 -7 25.89 4.15
 1 -11 7 29.14 3.43
 1 11 7 24.15 3.99
 -1 -11 -7 26.12 3.74
 -1 11 -7 28.1 3.8
 -1 11 -7 26.3 3.66
 1 11 7 31.48 4.47
 1 -11 7 32.38 4.5
 -1 11 -7 35.77 4.85
 -1 -11 -7 27.18 4.18
 -1 -11 -7 26.93 3.91
 -1 -11 -8 153.62 10.76
 1 11 8 169.65 10.99
 1 -11 8 156.95 7.9
 -1 11 -8 147.66 9.07
 -1 -11 -8 152.11 9.44
 -1 11 -8 163.38 9.6
 1 11 8 166.55 10.59
 -1 11 -8 166.03 10.6
 1 -11 8 149.82 9.75
 -1 -11 -8 161.65 9.95
 -1 -11 -8 167.72 10.59
 -1 -11 -9 29.33 5.22
 -1 11 -9 35.26 4.78
 1 11 9 28.89 4.97
 -1 -11 -9 19.27 3.83
 -1 11 -9 27.66 4.3
 1 11 9 31.92 5
 1 -11 9 24.8 4.16
 -1 11 -9 28.99 5
 -1 -11 -9 27.05 4.49
 -1 -11 -9 35.21 4.95
 -1 -11 -10 143.86 11.5
 -1 11 -10 158.92 10.32
 1 11 10 151.3 11.62
 -1 -11 -10 161.09 11.22
 -1 11 -10 133.44 10
 1 11 10 179.69 12.19
 -1 11 -10 158.94 11.42
 1 -11 10 158.16 10.68
 -1 -11 -10 181 11.83
 -1 -11 -10 164.48 11.21
 -1 -11 -11 9.85 2.94
 -1 -11 -11 8.35 2.97
 1 -11 11 6.46 2.86
 1 11 11 9.29 3.26
 -1 11 -11 7.74 2.82
 -1 -11 -11 5.24 2.24
 1 11 11 2.27 2.22
 1 -11 11 5.86 2.57
 -1 -11 -11 8.57 3.57
 -1 -11 -12 129.89 10.94
 1 -11 12 116.02 10.79
 1 11 12 113.19 11.03
 1 11 12 105.46 10.26
 -1 11 -12 109.37 10.22
 -1 -11 -12 117.84 10.79
 1 -11 12 113.41 9.7
 -1 -11 -12 105.13 10.74
 -1 -11 -13 45.57 7.33
 1 11 13 57.09 7.99
 -1 11 -13 43.39 6.88
 -1 -11 -13 35.96 6.28
 1 -11 13 65.26 7.62
 -1 -11 -13 52.94 7.39
 1 -12 -13 71.62 9.19
 1 12 -13 84.97 9.25
 1 -12 -13 85.97 9.61
 -1 12 13 75.59 9.28
 -1 -12 13 86.29 8.94
 1 -12 -13 101.52 10.39
 1 -12 -12 37.91 6.34
 -1 -12 12 50.64 7.43
 -1 12 12 33.82 6.11
 1 -12 -12 28.38 5.22
 1 12 -12 35.54 5.86
 -1 12 12 43.87 6.89
 -1 -12 12 40.24 6.22
 1 -12 -12 27.25 5.22
 1 -12 -11 143.5 11.27
 -1 -12 11 151.46 11.97
 -1 12 11 126.84 10.97
 1 -12 -11 125.21 11.19
 -1 12 11 132.33 11.14
 -1 -12 11 130.6 10.33
 1 12 -11 135.32 10.49
 1 -12 -11 121.58 10.18
 1 -12 -10 56.1 6.58
 1 12 -10 67.62 7
 1 12 -10 53.46 6.25
 -1 12 10 59.18 7.09
 1 -12 -10 43.2 6.48
 -1 12 10 50.72 6.69
 -1 -12 10 61.99 6.94
 1 12 -10 47.72 6.01
 1 -12 -10 62.67 7.26
 1 -12 -10 56.33 6.18
 1 -12 -9 235.85 12.22
 1 12 -9 275.32 12.88
 1 -12 -9 250.14 14.17
 1 12 -9 250.03 12.72
 -1 -12 9 262.26 10.66
 -1 12 9 273.63 14.4
 -1 12 9 268.46 14.36
 1 12 -9 264.5 13.21
 -1 -12 9 271.67 13.74
 1 -12 -9 259.35 12.63
 1 -12 -9 250.4 13.43
 1 12 -8 180.66 9.71
 1 -12 -8 181.44 9.99
 1 -12 -8 167.4 11.05
 1 12 -8 191.56 10.74
 -1 12 8 188.03 11.38
 -1 -12 8 180.98 8.84
 1 -12 -8 188.57 11.09
 -1 12 8 190.01 11.41
 1 12 -8 194.16 10.88
 -1 -12 8 204.52 11.43
 1 -12 -8 203.1 10.86
 1 -12 -7 529.45 15.55
 1 12 -7 522.06 15.12
 1 -12 -7 555.57 19.14
 -1 12 7 554.04 18.34
 -1 -12 7 546.65 15.36
 1 12 -7 509.11 16.67
 1 -12 -7 526.87 13.38
 1 -12 -7 583.82 18.51
 -1 12 7 516.1 17.83
 -1 -12 7 540.31 17.71
 1 12 -7 519.97 16.65
 1 -12 -7 514.64 16.68
 1 -12 -6 198.62 10.89
 -1 12 6 210.68 10.62
 1 -12 -6 213.3 8.65
 1 12 -6 220.56 10.52
 -1 -12 6 212.43 9.47
 -1 12 6 217.43 5.89
 1 -12 -6 211.12 10.6
 -1 12 6 210.33 10.94
 -1 -12 6 225.1 11.03
 1 12 -6 213.61 10.19
 1 12 -6 214.23 8.8
 1 -12 -6 203.87 8.83
 -1 -12 5 399.39 12.73
 -1 12 5 406.72 14.01
 1 -12 -5 391.89 11.86
 -1 12 5 398.16 7.28
 1 -12 -5 397.97 13.89
 -1 12 5 391.54 14.04
 1 12 -5 393.12 13.46
 -1 -12 5 390.3 13.85
 1 12 -5 364.21 12.52
 1 12 -5 393.6 10.63
 1 -12 -5 371.42 10.69
 1 -12 -4 26.2 2.55
 1 12 -4 29.99 2.56
 1 12 -4 27.54 1.67
 1 -12 -4 27.67 3.28
 -1 12 4 28.64 3.74
 -1 -12 4 28.92 3.54
 1 12 -4 19.28 3.04
 -1 12 4 30.89 3.88
 -1 -12 4 29.61 3.76
 1 12 -4 20.28 2.89
 -1 12 4 24.07 1.74
 1 12 -3 567.71 9.06
 -1 12 3 515.15 9.18
 -1 -12 3 533.9 9.28
 1 -12 -3 549.79 9.45
 -1 12 3 586.2 15.15
 1 12 -3 540.6 8.89
 1 -12 -3 557.79 14.28
 -1 -12 3 560.36 14.73
 1 -12 -3 543.64 8.43
 1 12 -3 545.88 14.92
 -1 12 3 574.14 15.41
 -1 -12 3 559.9 15.26
 1 12 -3 574.32 14.25
 -1 12 3 555.2 8.46
 1 -12 -2 166.24 3.77
 -1 12 2 166.46 3.57
 -1 -12 2 154.9 3.49
 1 12 -2 168.57 3.24
 -1 12 2 165.09 7.75
 -1 12 2 152.04 7.71
 1 12 -2 173.82 8.21
 -1 12 2 163.11 8.21
 1 -12 -2 175.6 8.03
 -1 -12 2 171.13 8.16
 1 12 -2 172.59 7.56
 -1 -12 2 159.78 7.95
 -1 12 2 159.63 4.96
 1 12 -1 829.81 17.34
 -1 12 1 817.14 16.5
 1 12 -1 860.2 17.78
 1 12 -1 833.68 17.67
 -1 12 1 836.69 17.25
 -1 12 1 833.25 18.04
 1 -12 -1 806.12 17.51
 -1 -12 1 841.96 17.75
 -1 -12 1 824.71 16.81
 -1 12 1 789.48 12.42
 1 12 -1 818.57 16.08
 -1 12 0 112.87 6.06
 1 12 0 98.78 6.13
 1 -12 0 108.22 6.4
 -1 -12 0 95.88 5.99
 1 12 0 96.22 6.01
 1 12 0 101.65 6.22
 -1 12 0 99.31 6.19
 -1 12 0 100.27 5.86
 -1 -12 0 97.06 5.55
 -1 12 0 97.7 4.72
 -1 -12 0 93.71 3.83
 1 12 0 110.89 5.94
 -1 12 0 98.89 6.16
 -1 12 -1 301.81 9.88
 1 12 1 318.89 11.09
 -1 -12 -1 318.53 10.85
 1 -12 1 318.36 10.98
 -1 -12 -1 309.56 4.76
 1 12 1 299.88 10.46
 -1 12 -1 322.88 11.27
 1 12 1 323.4 11.29
 -1 12 -1 313.82 10.3
 -1 -12 -1 331.39 9.67
 -1 12 -1 312.27 11.07
 -1 12 -1 327.17 9.43
 1 12 2 76.19 2.89
 1 -12 2 72.08 2.79
 1 -12 2 68.23 5.27
 -1 -12 -2 74.17 5.31
 1 12 2 61.53 5.04
 -1 12 -2 67.61 2.65
 1 12 2 74.49 5.65
 -1 12 -2 73.54 5.52
 1 12 2 66.27 4.98
 -1 -12 -2 74.33 4.37
 -1 12 -2 80.82 5.84
 -1 -12 -2 61.51 5.09
 -1 12 -3 0.19 1.12
 -1 -12 -3 2.42 1.45
 1 -12 3 3.59 1.4
 1 12 3 4.67 1.92
 -1 -12 -3 3.42 1.51
 1 12 3 2.38 1.44
 -1 12 -3 3.93 1.7
 1 12 3 2.66 1.58
 1 -12 3 2.48 1.55
 -1 -12 -3 0.75 0.77
 -1 12 -3 2.01 0.79
 -1 -12 -3 1.92 0.69
 -1 12 -4 372.79 9.68
 -1 -12 -4 377.28 9.99
 1 12 4 359.02 13.23
 1 -12 4 370.22 12.27
 -1 -12 -4 365.39 11.62
 -1 -12 -4 382.77 6.61
 1 12 4 369.97 13.21
 -1 12 -4 390.89 12.99
 1 -12 4 389.07 13.84
 -1 12 -4 368.83 13.35
 -1 -12 -4 369.56 13.71
 -1 -12 -5 34.94 3.5
 -1 -12 -5 29.7 4.25
 -1 -12 -5 30.72 3.48
 1 -12 5 28.12 3.54
 1 12 5 25.3 3.86
 -1 12 -5 25.16 3.52
 1 12 5 29.37 4.07
 1 -12 5 31.04 4.03
 -1 12 -5 25.08 3.73
 -1 12 -5 30.01 3.19
 -1 -12 -5 21.42 3.64
 -1 -12 -6 183.11 8.73
 -1 12 -6 178.77 8.49
 -1 -12 -6 170.75 10.42
 -1 -12 -6 175.75 7.97
 1 -12 6 181.14 8.74
 -1 12 -6 175.42 9.6
 1 12 6 178.07 10.28
 -1 -12 -6 197.38 10.27
 1 12 6 179.67 10.22
 1 -12 6 176.12 9.98
 -1 12 -6 181.8 10.34
 -1 -12 -6 193.14 10.8
 -1 -12 -7 3.91 2.45
 1 -12 7 1.04 0.93
 1 12 7 4.73 2.26
 -1 -12 -7 0.89 1.34
 -1 12 -7 2.79 1.33
 -1 12 -7 2.17 1.56
 1 12 7 0.79 1.59
 1 -12 7 1.28 1.6
 -1 12 -7 0.65 1.58
 -1 -12 -7 4.47 2.32
 -1 -12 -7 3.69 1.98
 -1 -12 -8 5.65 2.82
 1 12 8 5.97 2.57
 1 -12 8 4.09 1.34
 -1 -12 -8 10.32 2.58
 -1 12 -8 7.08 2.19
 1 12 8 7.52 2.44
 -1 12 -8 11.79 3.1
 1 -12 8 8.5 2.8
 -1 12 -8 9.18 2.95
 -1 -12 -8 5.08 2.24
 -1 -12 -8 8.52 2.88
 -1 -12 -9 77.09 8.31
 -1 12 -9 70.55 6.72
 1 12 9 67.17 7.44
 -1 12 -9 72.42 7.04
 -1 -12 -9 54.06 6.03
 1 12 9 65.77 7.24
 -1 12 -9 65.38 7.21
 1 -12 9 59.51 6.57
 -1 -12 -9 69.77 7.36
 -1 -12 -9 70.97 7.2
 -1 -12 -10 12.74 3.8
 1 12 10 15.62 3.9
 -1 12 -10 6.9 2.54
 -1 -12 -10 11.1 3.43
 -1 12 -10 11.41 3.3
 1 12 10 8.51 3.55
 1 -12 10 5.07 2.21
 -1 12 -10 9.72 3.73
 -1 -12 -10 16.63 4.02
 -1 -12 -10 6.82 2.39
 -1 -12 -11 4.68 2.92
 -1 -12 -11 7.34 2.95
 1 -12 11 5.12 2.8
 1 12 11 7.46 3.66
 -1 -12 -11 6.2 2.65
 -1 12 -11 3.37 2.4
 1 12 11 6.35 3.2
 1 -12 11 6.15 2.95
 -1 12 -11 1.76 2.29
 -1 -12 -11 5.6 2.91
 -1 -12 -12 7.81 2.91
 1 -12 12 10.31 3.5
 1 12 12 8.41 3.53
 1 12 12 4.07 2.58
 1 -12 12 7.1 2.92
 -1 -12 -12 9.55 4.16
 -1 12 -12 5.74 2.56
 -1 -12 -12 3.72 2.31
 1 -12 13 0.4 1.95
 -1 -12 -13 3.18 2.86
 -1 12 -13 -2.49 2.16
 -1 -12 -13 0.05 2.64
 1 -13 -13 -1.22 2.42
 1 13 -13 -0.03 1.56
 -1 -13 13 -1.6 2.53
 1 -13 -13 -0.37 1.78
 1 -13 -12 10.27 3.73
 -1 -13 12 4.34 2.77
 -1 13 12 7.51 3.4
 1 -13 -12 8.73 3.47
 1 13 -12 1.82 1.55
 -1 13 12 6.53 2.97
 -1 -13 12 3.91 2.8
 1 -13 -12 7.66 3.58
 1 -13 -11 -0.39 1.7
 -1 -13 11 -0.62 2.19
 -1 13 11 3.91 2.24
 1 13 -11 -0.02 1.73
 1 13 -11 3.25 2.29
 1 -13 -11 -2.7 1.49
 -1 13 11 -0.21 2.65
 -1 -13 11 3.04 2.15
 1 -13 -11 0.32 1.92
 1 -13 -10 5.97 3.12
 -1 13 10 5.58 2.69
 1 13 -10 2.22 1.36
 1 -13 -10 4.34 1.92
 1 13 -10 2.25 1.7
 -1 13 10 4.72 3.02
 1 13 -10 6.32 2.86
 -1 -13 10 0.08 2.03
 1 -13 -10 3.02 2.23
 1 -13 -10 2.5 1.7
 1 -13 -9 4.17 2.74
 -1 13 9 2.94 2.63
 -1 -13 9 3.3 1.66
 1 -13 -9 2.64 1.52
 1 13 -9 4.99 2.32
 -1 13 9 1.82 2.33
 1 13 -9 1.36 1.56
 1 13 -9 2.15 1.78
 -1 -13 9 4.28 2.35
 1 -13 -9 -0.04 1.69
 1 -13 -9 2.74 1.72
 1 -13 -8 0.12 1.75
 -1 -13 8 -0.03 0.94
 -1 13 8 1.31 2.24
 1 -13 -8 3.5 1.62
 1 13 -8 1.6 0.92
 1 13 -8 2.63 1.98
 -1 13 8 1.54 1.73
 -1 -13 8 -0.12 1.63
 1 13 -8 1.92 1.49
 1 -13 -8 3.04 1.62
 1 -13 -8 2.3 1.78
 1 -13 -7 30.36 4.82
 -1 13 7 28.14 4.29
 -1 -13 7 14.95 2.77
 1 -13 -7 24.61 3.23
 1 13 -7 16.36 2.72
 1 -13 -7 16.17 2.86
 -1 13 7 16.28 3.41
 1 13 -7 17.48 3.61
 1 13 -7 18.89 3.58
 -1 -13 7 17.63 3.78
 1 -13 -7 23.23 3.97
 1 -13 -7 14.74 2.93
 1 -13 -6 0.26 1.62
 -1 -13 6 2.33 1.52
 -1 13 6 4.42 1.85
 1 -13 -6 0.93 1.09
 1 -13 -6 0.2 0.81
 1 13 -6 0.4 0.65
 1 13 -6 -0.36 1.26
 -1 13 6 2.56 2.12
 -1 -13 6 -0.39 1.32
 1 13 -6 0.52 1.03
 1 -13 -6 0.75 1.52
 1 13 -5 206.01 7.66
 1 -13 -5 204.92 7.83
 -1 13 5 211.48 10.45
 1 -13 -5 196.7 8.82
 -1 -13 5 210.45 9.68
 1 13 -5 226.53 10.67
 -1 13 5 217.35 10.76
 1 13 -5 188.96 9.28
 -1 -13 5 208.18 10.54
 -1 13 5 203.34 4.76
 1 13 -4 9.47 1.04
 1 -13 -4 7.53 1.88
 -1 -13 4 7.95 2.04
 -1 13 4 7.1 2.26
 -1 13 4 8.41 0.97
 1 13 -4 11.08 2.49
 -1 13 4 10.05 2.35
 1 13 -4 10.98 2.23
 -1 -13 4 8.45 2.47
 1 13 -4 9.94 1.48
 1 -13 -4 8.18 1.43
 1 -13 -3 337.81 7.14
 1 13 -3 346.48 6.72
 -1 13 3 311.44 6.8
 -1 -13 3 312.45 6.82
 1 -13 -3 338.18 11.69
 -1 -13 3 356.34 12.36
 -1 13 3 351.43 12.22
 1 13 -3 349.52 7.38
 1 13 -3 350.33 12.37
 -1 13 3 346.4 12.5
 -1 13 3 351.73 12.65
 -1 -13 3 345.14 12.4
 1 13 -3 348.88 11.63
 -1 13 3 352.41 6.7
 -1 -13 2 2.06 1.45
 -1 13 2 0.59 0.83
 1 -13 -2 1 0.98
 -1 13 2 0.49 0.6
 1 13 -2 0.28 0.73
 1 13 -2 -0.21 1.19
 -1 13 2 -0.48 0.97
 -1 13 2 1.74 1.38
 -1 -13 2 3.43 1.81
 1 -13 -2 0.66 0.25
 1 13 -1 610.37 15.69
 -1 13 1 632.64 15.21
 -1 13 1 629.34 16.43
 1 13 -1 607.12 15.73
 -1 13 1 643.98 15.83
 -1 -13 1 676.57 16.66
 1 -13 -1 602.65 15.77
 -1 -13 1 636.24 15.47
 -1 13 1 606.28 15.93
 -1 13 1 647.99 11.28
 1 13 -1 616.94 14.73
 -1 13 0 14.78 2.4
 1 13 0 10.47 2.27
 1 -13 0 17.44 2.89
 -1 -13 0 16.2 2.66
 -1 13 0 12.86 2.43
 1 13 0 14.22 2.65
 -1 13 0 15.39 2.92
 1 13 0 15.83 2.58
 -1 -13 0 14.75 2.39
 -1 13 0 12.39 1.86
 -1 13 0 12.36 2.23
 1 13 0 12.01 2.19
 1 -13 1 584.31 15.54
 -1 -13 -1 595.34 15.47
 -1 -13 -1 567.13 6.69
 -1 13 -1 597.86 15.93
 1 13 1 577.91 15.23
 -1 13 -1 585.41 14.78
 1 13 1 580.58 15.68
 -1 -13 -1 566.13 13.34
 -1 13 -1 580.65 15.65
 1 13 1 587.98 15.64
 -1 13 -1 572.62 14.25
 -1 13 -2 1.19 0.43
 -1 -13 -2 2.38 1.28
 1 13 2 -0.53 1.22
 1 -13 2 0.06 1.03
 1 -13 2 1.57 0.41
 1 13 2 1.24 0.41
 -1 13 -2 3.8 1.65
 1 13 2 3.21 1.21
 1 13 2 -0.35 0.95
 -1 -13 -2 1.06 0.77
 -1 13 -2 2.18 1.65
 -1 -13 -2 0.7 1.02
 -1 -13 -3 240.38 6.58
 -1 13 -3 234.47 6.33
 1 13 3 236.43 10.58
 1 -13 3 235.18 10.14
 -1 -13 -3 241.24 9.87
 1 13 3 242.83 10.72
 1 13 3 231.73 9.86
 -1 13 -3 238.6 10.32
 -1 13 -3 250.75 10.81
 1 -13 3 252.53 11.01
 -1 -13 -3 230.97 7.67
 -1 -13 -3 243.08 10.77
 -1 -13 -4 19.62 2.34
 -1 -13 -4 14.92 3.09
 1 13 4 19.03 3.28
 -1 -13 -4 18.87 2.84
 1 -13 4 17.34 2.96
 -1 -13 -4 20.11 1.62
 -1 13 -4 21.15 3.44
 1 13 4 18.78 3.05
 1 13 4 19.18 3.19
 -1 -13 -4 21.94 2.3
 -1 13 -4 21.91 3.53
 1 -13 4 21.71 3.59
 -1 13 -4 20.49 2.36
 -1 -13 -5 128.36 6.56
 -1 13 -5 120.46 6.19
 -1 -13 -5 133.02 9.04
 1 13 5 144.89 9.02
 -1 13 -5 136.39 8.27
 1 13 5 126.36 8.46
 -1 -13 -5 131.93 8.97
 -1 13 -5 122.07 8.18
 1 -13 5 128.58 8.49
 -1 -13 -5 128.87 4.81
 1 -13 5 106.86 6.97
 -1 -13 -5 124.47 7.12
 -1 13 -6 5.03 1.71
 -1 -13 -6 2.42 1.16
 -1 -13 -6 4.6 2.17
 1 -13 6 4.8 2.09
 -1 -13 -6 3.09 1.35
 1 13 6 3.2 2.23
 -1 13 -6 1.36 1.51
 1 13 6 1.36 1.71
 1 -13 6 2.38 1.95
 -1 13 -6 8.24 2.39
 -1 -13 -6 4.25 2.01
 -1 -13 -6 3.36 1.49
 -1 13 -7 260.45 11.06
 -1 -13 -7 251.72 11.17
 -1 -13 -7 243.33 13.44
 -1 13 -7 264.64 12.22
 1 13 7 251.27 13.09
 1 -13 7 257.08 11.02
 -1 -13 -7 268.98 12.82
 1 13 7 259.91 13.07
 -1 13 -7 255.13 13.05
 1 -13 7 257.8 12.9
 -1 -13 -7 249.29 13.14
 -1 -13 -8 11.93 3.51
 1 13 8 9.87 2.95
 1 -13 8 14.19 2.9
 -1 -13 -8 11.28 2.59
 -1 13 -8 13.38 3.11
 -1 13 -8 12.03 2.87
 1 13 8 10.98 3.1
 -1 13 -8 10.54 3.02
 1 -13 8 15.45 3.79
 -1 -13 -8 7.5 2.32
 -1 -13 -8 13.97 3.4
 -1 -13 -9 80.88 8.62
 1 13 9 100.33 9.24
 -1 13 -9 97.51 8.09
 -1 13 -9 98.6 8.09
 -1 -13 -9 97.77 8.17
 1 13 9 100.66 9.08
 1 -13 9 106.48 8.99
 -1 13 -9 110.57 9.41
 -1 -13 -9 102.13 9.05
 -1 -13 -9 98.56 8.58
 -1 -13 -10 -2.29 2.62
 1 13 10 -1.52 1.85
 -1 13 -10 5.11 2.69
 -1 -13 -10 -0.23 1.44
 -1 13 -10 0.09 1.55
 1 13 10 1.72 2.11
 1 -13 10 -0.18 1.5
 -1 13 -10 0.81 1.9
 -1 -13 -10 1.97 1.74
 -1 -13 -10 1.04 1.77
 -1 -13 -11 75.86 9.05
 -1 13 -11 71.55 7.56
 1 13 11 67.93 8.44
 -1 -13 -11 65.41 7.58
 1 13 11 61.4 7.91
 1 -13 11 56.83 6.96
 -1 13 -11 72.67 8.51
 -1 -13 -11 53.46 6.91
 -1 -13 -11 62.08 7.5
 -1 13 -11 66.26 7.6
 -1 -13 -12 3.94 2.84
 1 -13 12 -0.02 2.41
 1 13 12 3.32 2.63
 -1 13 -12 0.38 1.48
 -1 -13 -12 -1.3 2.26
 1 -13 12 -0.14 1.67
 -1 -13 -12 2.65 3.47
 1 13 12 -1.57 2.94
 1 -13 13 56.27 7.4
 -1 -13 -13 61.43 8.49
 1 -14 -12 7.74 3.11
 -1 -14 12 7.82 3.69
 -1 14 12 9.72 3.63
 1 -14 -12 6.02 3.06
 -1 14 12 10.11 4.1
 -1 -14 12 11.58 3.41
 1 -14 -12 1.09 1.81
 1 -14 -11 72.65 7.91
 -1 14 11 59.34 7.77
 1 14 -11 81.7 8.29
 1 -14 -11 59.67 8.27
 -1 14 11 77.36 8.78
 -1 -14 11 73.66 8.3
 1 -14 -11 75 8.6
 1 14 -10 26.57 4.46
 1 -14 -10 26.29 4.48
 1 14 -10 28.76 4.92
 -1 14 10 23.41 4.6
 1 -14 -10 30.75 5.79
 -1 14 10 27.3 5.03
 -1 -14 10 34.34 5.35
 1 14 -10 38.98 5.62
 1 -14 -10 24.96 4.33
 1 -14 -10 31.18 5.56
 1 14 -9 66.21 6.35
 1 -14 -9 59.48 6.13
 -1 14 9 58.98 6.88
 -1 -14 9 56.64 5.56
 1 14 -9 57.94 6.63
 1 -14 -9 58.91 7.39
 -1 14 9 60.88 7.08
 1 14 -9 57.22 6.5
 -1 -14 9 54.68 6.56
 1 -14 -9 51.28 6.45
 1 -14 -9 57.33 6.4
 1 -14 -8 16.66 2.97
 1 14 -8 17.03 3.14
 1 -14 -8 20.53 4.61
 -1 14 8 16.07 3.64
 -1 -14 8 17.73 3.07
 1 14 -8 10.83 3.05
 -1 14 8 14.26 3.52
 -1 -14 8 11.6 3.37
 1 14 -8 14.21 3.4
 1 -14 -8 14.89 3.59
 1 -14 -8 14.92 3.29
 1 -14 -7 63.27 5.41
 1 14 -7 60.53 5.08
 1 -14 -7 61 6.72
 -1 14 7 63.7 6.61
 1 14 -7 57.2 6.05
 1 -14 -7 66.77 5.4
 -1 -14 7 56.37 5.35
 1 -14 -7 53.35 6.03
 -1 14 7 51.28 6.04
 -1 -14 7 61.81 6.38
 1 14 -7 59.34 5.94
 1 -14 -7 57.78 5.91
 1 -14 -6 4.99 2.56
 -1 -14 6 5.25 1.98
 -1 14 6 1.27 1.61
 1 -14 -6 3.81 1.64
 1 -14 -6 0.9 0.94
 1 14 -6 3.51 1.27
 1 14 -6 5.49 2.34
 -1 14 6 0.93 1.28
 1 14 -6 3.46 1.48
 -1 -14 6 5.2 2.65
 1 -14 -6 1.69 1.39
 -1 14 5 -0.2 1.29
 1 14 -5 1.13 1.17
 1 14 -5 1.18 0.67
 1 -14 -5 1.93 0.89
 -1 -14 5 1.41 1.45
 1 14 -5 1.23 0.95
 -1 14 5 1.72 1.48
 1 -14 -5 3.23 1.62
 -1 -14 5 -1 1.68
 -1 -14 4 259.22 11.08
 1 -14 -4 281.27 11.13
 1 14 -4 250.3 6.9
 1 -14 -4 254.46 7.39
 -1 14 4 232.43 11.05
 1 14 -4 260.89 11.47
 1 14 -4 257.51 10.78
 -1 -14 4 251.91 11.44
 -1 14 4 247.84 11.12
 1 14 -3 95.8 3.14
 -1 14 3 86.25 6.34
 1 14 -3 91.53 3.96
 1 -14 -3 86.88 6.21
 -1 -14 3 91.76 6.58
 1 -14 -3 93.11 3.52
 -1 14 3 86.85 6.6
 1 14 -3 98.29 6.92
 -1 14 3 81.05 6.3
 -1 -14 3 101.13 7.11
 1 14 -3 90.78 6.24
 -1 14 3 91.14 3.34
 1 -14 -2 49.68 4.72
 -1 -14 2 46.15 4.73
 -1 14 2 42.38 4.23
 1 14 -2 45.65 4.64
 -1 14 2 41.86 4.62
 -1 14 2 40.06 4.34
 1 14 -2 46.59 4.29
 -1 -14 2 51.45 4.93
 -1 14 2 43.37 2.74
 -1 -14 1 201.05 9.59
 1 -14 -1 217.13 9.89
 -1 14 1 202.45 9.07
 1 14 -1 203.34 9.44
 -1 14 1 194.85 9.61
 1 14 -1 215.49 9.78
 -1 14 1 213.2 9.61
 -1 -14 1 214.47 9.38
 1 14 -1 196.88 8.76
 -1 14 1 212.6 6.65
 -1 14 1 208.02 9.88
 1 -14 0 1.64 1.53
 -1 -14 0 0.69 1.04
 -1 14 0 2.1 1.31
 1 14 0 1.38 1.5
 -1 14 0 2 1.45
 1 14 0 1.46 1.1
 1 14 0 0.34 1.07
 -1 14 0 1.85 1.34
 -1 -14 0 0.87 1.08
 -1 14 0 1.37 1.32
 1 14 0 1.38 1.42
 -1 14 -1 63.41 5.54
 1 14 1 49.9 4.88
 1 14 1 54.67 5.07
 1 14 1 61.62 5.34
 -1 14 -1 60.89 5.03
 -1 -14 -1 57.83 4.62
 -1 14 -1 57.12 5.38
 1 -14 1 60.62 5.38
 -1 -14 -1 62.2 5.39
 1 -14 2 116.65 7.43
 -1 -14 -2 102.84 6.73
 1 14 2 103.87 7.01
 1 14 2 103.76 7.11
 1 14 2 105.73 6.98
 -1 14 -2 93.82 6.72
 -1 -14 -2 99.05 5.58
 -1 14 -2 94.45 6.79
 1 -14 2 94.23 6.83
 -1 -14 -2 109.26 7.18
 1 14 3 11.46 2.85
 -1 -14 -3 15.09 2.84
 1 -14 3 11.38 2.52
 -1 14 -3 11.84 2.8
 -1 -14 -3 11.92 2.72
 1 14 3 9.17 2.31
 1 14 3 14.3 3.04
 -1 14 -3 11.5 2.52
 -1 -14 -3 13.93 2.1
 1 -14 3 13.6 3.06
 -1 -14 -3 10.66 1.38
 -1 14 -4 148.92 5.9
 -1 -14 -4 153.38 6.16
 1 -14 4 145.05 8.45
 -1 -14 -4 141.47 7.94
 1 14 4 146.57 8.95
 1 14 4 143.04 8.27
 -1 14 -4 163.81 9.14
 1 14 4 137.74 8.67
 -1 14 -4 165.82 9.41
 1 -14 4 146.79 9.09
 -1 -14 -4 151.89 6.13
 -1 -14 -4 146.82 9.23
 -1 -14 -5 247.38 9.05
 -1 -14 -5 242.9 12.54
 -1 14 -5 265.17 9.04
 1 14 5 257.25 12.5
 -1 14 -5 253.77 11.59
 1 14 5 248.3 12.11
 -1 -14 -5 269.05 13.05
 1 -14 5 259.75 12.53
 -1 14 -5 276.81 12.64
 1 -14 5 233.23 10.71
 -1 -14 -5 273.09 11.03
 -1 14 -6 26.32 3.18
 -1 -14 -6 24.47 3.26
 -1 -14 -6 26.24 3.52
 1 14 6 25.77 4.3
 1 -14 6 22.89 3.36
 -1 -14 -6 33.32 4.9
 1 14 6 20.68 3.76
 -1 14 -6 24.2 3.86
 -1 14 -6 19.32 3.69
 1 -14 6 34.44 4.93
 -1 -14 -6 28.19 4.68
 -1 -14 -6 13.48 3
 -1 14 -7 30.6 3.79
 -1 -14 -7 30.59 3.92
 1 -14 7 36.41 4.34
 1 14 7 33.11 5.23
 -1 -14 -7 36.36 5.39
 -1 14 -7 39.85 5.24
 1 14 7 38.67 5.28
 1 -14 7 37.04 5.32
 -1 14 -7 32.4 4.9
 -1 -14 -7 25.88 4.41
 -1 -14 -7 39.16 5.16
 -1 -14 -8 -1.76 1.31
 -1 14 -8 0.71 1.15
 1 -14 8 -0.26 1.06
 1 14 8 0.81 2.16
 -1 -14 -8 0.43 1.32
 -1 14 -8 -0.36 1.44
 1 14 8 -1.97 2.07
 1 -14 8 1.28 1.38
 -1 14 -8 -1.43 1.98
 -1 -14 -8 2.91 1.79
 -1 -14 -8 -0.09 1.48
 -1 -14 -9 45.22 5.65
 1 14 9 57.05 7.21
 -1 -14 -9 38.7 6.33
 -1 14 -9 41.91 5.51
 1 14 9 51.77 6.72
 -1 14 -9 36.14 5.51
 1 -14 9 57.44 6.71
 -1 -14 -9 47.1 6.15
 -1 -14 -9 45.5 6.3
 -1 14 -9 54.42 6
 -1 14 -10 3.15 2.2
 -1 -14 -10 0.26 1.54
 1 14 10 1.66 1.64
 -1 14 -10 1.49 1.77
 -1 -14 -10 0.94 2.23
 1 14 10 4.3 2.69
 1 -14 10 5.16 2.93
 -1 14 -10 2.6 2.48
 -1 -14 -10 3.91 2.4
 -1 -14 -10 -0.04 1.44
 -1 14 -11 96.63 8.94
 1 14 11 98.59 10.27
 1 14 11 107.37 10.35
 -1 -14 -11 96.71 10.54
 1 -14 11 105.8 9.92
 -1 14 -11 120.02 10.99
 -1 -14 -11 88.75 8.77
 -1 -14 -11 98.96 9.63
 -1 -14 -11 121.57 10.7
 -1 -14 -12 1.46 1.74
 1 14 12 6.19 3.41
 1 -14 12 8.68 3.32
 -1 -14 -12 4.12 2.69
 -1 15 12 38.14 6.76
 1 -15 -12 31.51 6.28
 -1 -15 12 42.9 6.57
 1 -15 -12 31.92 6.08
 -1 15 11 9.31 3.72
 1 15 -11 5.79 2.88
 1 -15 -11 5.02 2.84
 -1 15 11 11.22 3.5
 -1 -15 11 4.49 3.02
 1 -15 -11 8.85 3.25
 -1 15 10 22.04 4.87
 1 15 -10 22.81 4.56
 1 -15 -10 15.75 4.47
 -1 15 10 22.24 4.62
 1 15 -10 21.88 4.58
 -1 -15 10 26.58 5.22
 1 -15 -10 17.79 3.89
 1 -15 -10 17.13 4.52
 1 -15 -9 25.3 4.03
 1 -15 -9 24.52 5.09
 -1 15 9 22.59 4.35
 -1 -15 9 29.3 4.19
 1 15 -9 28.69 5.08
 -1 15 9 25.24 4.7
 1 15 -9 36.22 5.43
 -1 -15 9 29.35 5.1
 1 -15 -9 27.99 5.13
 1 -15 -9 33.77 5.04
 1 -15 -8 100.8 7.43
 1 -15 -8 96.36 9.18
 1 15 -8 105.33 8.62
 -1 -15 8 97.61 7.42
 -1 15 8 109.77 9.2
 1 -15 -8 87.9 8.37
 -1 15 8 105.19 9.12
 1 15 -8 104.3 8.45
 -1 -15 8 87.71 8.2
 1 -15 -8 90.12 8.07
 1 -15 -7 48.16 5.78
 1 -15 -7 53.75 4.99
 -1 15 7 57.85 6.49
 1 -15 -7 56.28 5.1
 -1 -15 7 49 5.23
 1 -15 -7 57.86 6.51
 1 15 -7 58.09 6.18
 -1 15 7 53.9 6.4
 1 15 -7 55.33 5.95
 -1 -15 7 49.18 5.9
 1 -15 -7 66.26 7.3
 1 -15 -6 429.19 12.59
 -1 15 6 422.68 16.37
 1 15 -6 435.55 16.29
 -1 -15 6 442 15.4
 1 -15 -6 454.77 14.58
 1 -15 -6 446 16.85
 -1 15 6 423.16 16.6
 1 15 -6 406.04 15.1
 -1 -15 6 440.33 16.91
 1 -15 -6 449.94 17.83
 -1 15 5 10.4 2.67
 1 15 -5 12.29 2.94
 1 -15 -5 6.47 1.5
 -1 -15 5 9.16 2.57
 1 15 -5 7.3 2.21
 1 -15 -5 9.86 2.44
 -1 -15 5 6.36 2.04
 -1 15 5 8.78 2.53
 -1 -15 4 144.85 8.62
 1 -15 -4 134.06 8.1
 1 -15 -4 144.94 5.4
 1 15 -4 142.74 8.81
 -1 15 4 149.03 9.19
 -1 15 4 149.76 9.12
 1 15 -4 131.83 8.01
 -1 -15 4 147.95 9.05
 -1 15 4 137.5 8.55
 -1 15 3 -1.21 1.49
 -1 -15 3 2.21 1.65
 1 -15 -3 3.2 1.75
 1 15 -3 0 0.46
 1 15 -3 4.07 2.16
 -1 15 3 -0.3 1.1
 -1 15 3 -0.7 1.29
 -1 -15 3 1.22 1.93
 1 15 -3 -0.38 0.97
 1 -15 -2 23.5 3.35
 -1 -15 2 29.38 3.9
 -1 15 2 22.95 3.32
 -1 15 2 23.93 3.56
 -1 15 2 22.04 3.42
 1 15 -2 26.94 3.79
 -1 -15 2 21 3.24
 1 15 -2 23.28 3.31
 1 -15 -1 375.71 13.46
 -1 -15 1 389.11 13.79
 -1 15 1 377.26 12.82
 1 15 -1 368.89 13.19
 -1 15 1 371.45 13.71
 1 15 -1 385.54 13.56
 -1 15 1 381.02 13.35
 -1 -15 1 400.19 13.34
 1 15 -1 390.85 12.76
 -1 15 1 381.89 13.76
 1 -15 0 65.61 5.67
 -1 -15 0 64.98 5.65
 1 15 0 65.31 5.66
 -1 15 0 66.19 5.29
 1 15 0 56.8 5.32
 -1 15 0 61.39 5.52
 1 15 0 65.47 5.6
 -1 15 0 68.1 5.54
 -1 -15 0 60.78 5.06
 1 15 0 66.34 5.34
 -1 15 0 58.59 5.45
 -1 -15 -1 89.59 6.68
 1 -15 1 86.85 6.57
 -1 15 -1 73.86 5.58
 1 15 1 77.91 6.17
 -1 15 -1 91.4 6.82
 1 15 1 84.52 6.38
 1 15 1 72.94 6.03
 -1 -15 -1 86.14 5.69
 -1 15 -1 74.54 6.16
 1 15 1 81.51 5.98
 -1 -15 -1 78.22 6.02
 1 -15 2 14.13 2.74
 -1 -15 -2 19.87 3.15
 1 15 2 18.4 3.03
 1 15 2 21.12 3.46
 1 15 2 17.29 3.02
 -1 15 -2 18.52 3.17
 -1 -15 -2 20.51 2.79
 1 -15 2 15.78 3.3
 -1 15 -2 17.28 3.16
 -1 -15 -2 18.27 3.16
 1 15 3 1.05 1.26
 -1 15 -3 3.27 2.05
 1 15 3 2.1 1.77
 -1 -15 -3 -1.39 1.57
 -1 15 -3 5.25 1.94
 1 -15 3 2.24 1.84
 -1 -15 -3 1.15 0.74
 1 -15 3 1.26 1.41
 -1 -15 -3 3.94 1.75
 1 15 3 -0.05 1.36
 -1 -15 -4 21.12 3.31
 1 -15 4 24.91 3.79
 1 15 4 28.07 4.22
 -1 -15 -4 27.51 4.26
 1 15 4 22.53 3.66
 1 15 4 26.1 4.17
 -1 15 -4 26.29 3.98
 -1 -15 -4 20.53 2.39
 -1 15 -4 23.17 3.78
 1 -15 4 31.23 4.46
 -1 -15 -4 23.4 2.35
 -1 -15 -5 129.97 6.43
 -1 -15 -5 127.76 9.43
 1 15 5 129.96 9.01
 1 -15 5 129.25 8.3
 -1 -15 -5 124.07 7.82
 1 15 5 128.17 9.12
 -1 15 -5 142.08 8.98
 1 15 5 134.11 8.53
 1 -15 5 126.76 9.08
 -1 15 -5 131.01 9.04
 -1 -15 -5 118.55 9.03
 -1 -15 -6 58.84 4.94
 -1 -15 -6 67.13 6.99
 1 15 6 63.79 6.79
 1 -15 6 54.84 5.53
 -1 -15 -6 63.48 5.53
 -1 -15 -6 71.54 6.81
 -1 15 -6 62.89 6.3
 1 15 6 56.78 6.3
 -1 15 -6 59.65 6.43
 1 -15 6 50.83 5.95
 -1 -15 -6 68.22 7.05
 -1 -15 -7 21.52 3.25
 -1 -15 -7 24.66 3.52
 1 -15 7 20.51 3.42
 1 15 7 24.59 4.59
 -1 -15 -7 23.17 4.44
 -1 15 -7 18.88 3.65
 1 15 7 26.66 4.71
 -1 15 -7 18.51 3.72
 1 -15 7 20.81 4.19
 -1 -15 -7 18.95 3.81
 -1 -15 -7 20.91 4.27
 -1 -15 -8 26.56 3.99
 1 -15 8 35.23 4.49
 1 15 8 29.51 5.17
 -1 -15 -8 29.72 5.25
 -1 15 -8 36.11 5.1
 1 15 8 36.62 5.64
 -1 15 -8 28.66 4.95
 1 -15 8 29.7 4.77
 -1 -15 -8 32.09 5
 -1 -15 -8 31.16 4.98
 -1 -15 -9 10.49 2.96
 -1 -15 -9 10.01 3.94
 -1 15 -9 11.81 3.38
 1 15 9 10.45 3.23
 1 15 9 7.84 3.33
 -1 15 -9 14.83 3.86
 1 -15 9 6.68 3.02
 -1 -15 -9 7.06 2.6
 -1 -15 -9 6.01 2.54
 -1 -15 -10 61.26 8.29
 1 15 10 65.12 8.04
 -1 15 -10 57.3 6.9
 1 15 10 63.71 8.04
 -1 15 -10 68.15 8.04
 1 -15 10 63.18 7.51
 -1 -15 -10 54.11 7.04
 -1 -15 -10 67.09 7.97
 -1 -15 -11 -0.22 2.35
 1 15 11 4.27 2.72
 -1 15 -11 1.88 2.04
 1 15 11 7.02 3.4
 1 -15 11 2.48 2.82
 -1 15 -11 8.14 3.85
 -1 -15 -11 0.59 1.86
 1 -15 12 102.26 10.17
 -1 -15 -12 117.34 10.98
 1 -16 -11 6.66 4.84
 -1 16 11 7.99 3.82
 1 16 -11 0.22 2.48
 -1 16 11 -1.9 1.7
 1 16 -11 5.86 2.52
 -1 -16 11 4.99 3.04
 1 -16 -11 6.56 3.2
 1 -16 -10 98.71 10.35
 -1 16 10 109.2 10.44
 1 16 -10 120.35 10.17
 -1 16 10 113.15 10.38
 -1 -16 10 100.45 9.67
 1 16 -10 111.3 9.67
 1 -16 -10 131.52 11.07
 1 -16 -9 9.13 3.54
 -1 -16 9 3.83 1.72
 -1 16 9 6.81 2.65
 1 16 -9 6.93 2.99
 -1 16 9 6.44 3.26
 1 16 -9 6.46 2.85
 -1 -16 9 8.12 3.49
 1 -16 -9 9.34 3.08
 1 -16 -9 5.88 2.99
 1 -16 -8 412.13 17.61
 -1 16 8 449.69 18.89
 -1 -16 8 396.43 15.39
 1 16 -8 423.83 17.66
 1 -16 -8 420.74 18.23
 -1 16 8 402.96 18.19
 1 16 -8 430.25 17.39
 -1 -16 8 448.05 18.74
 1 -16 -8 397.76 18.83
 1 -16 -7 30.43 5.21
 -1 16 7 25.1 4.49
 -1 -16 7 27.2 4.13
 1 -16 -7 26.79 3.95
 1 16 -7 31.63 4.99
 -1 16 7 19.89 4.09
 1 16 -7 29.48 4.42
 -1 -16 7 23.92 4.5
 1 -16 -7 33.87 5.1
 1 -16 -7 35.49 5.37
 -1 16 6 224.3 12.31
 1 16 -6 221.75 12.02
 1 -16 -6 217 10.53
 -1 -16 6 219.34 11.27
 1 -16 -6 236.64 12.68
 -1 16 6 208.27 12.07
 1 16 -6 206.17 11.18
 -1 -16 6 224.02 12.5
 1 -16 -6 210.33 12.67
 1 16 -5 4.26 2.26
 -1 16 5 1.22 1.33
 1 16 -5 5.25 2.1
 -1 -16 5 5.33 2.68
 -1 16 5 6.35 2.97
 -1 -16 5 -0.58 1.78
 1 -16 -5 3.71 1.74
 1 16 -4 47.27 5.37
 -1 16 4 48.64 5.43
 -1 16 4 56.31 5.93
 -1 16 4 53.89 5.55
 -1 -16 4 45.51 5.36
 1 16 -4 47.8 5.09
 -1 -16 4 47.39 5.32
 1 -16 -4 53.76 5.28
 1 16 -3 34.91 4.59
 -1 16 3 32.95 4.43
 -1 16 3 30.27 4.37
 1 16 -3 38.97 4.45
 -1 -16 3 42.48 5.01
 -1 16 3 35.27 4.26
 1 -16 -3 41.24 4.8
 -1 -16 3 39.97 4.83
 1 16 -2 227.34 11.07
 -1 16 2 228.27 10.99
 -1 16 2 217.08 11.1
 -1 16 2 211.02 10.2
 1 16 -2 212.84 10.01
 -1 -16 2 212 10.54
 1 -16 -2 225.07 10.89
 -1 -16 2 219.9 10.86
 -1 -16 1 44.98 5.13
 1 -16 -1 34.28 4.54
 -1 16 1 47.01 4.83
 1 16 -1 44.5 5.03
 -1 16 1 45.07 5.13
 -1 16 1 41.05 4.7
 1 16 -1 44.43 5.04
 1 16 -1 47.8 4.78
 -1 -16 1 45.58 4.8
 -1 16 1 50.61 5.34
 1 -16 0 58.33 5.7
 -1 -16 0 58.26 5.56
 -1 16 0 54.14 5.1
 1 16 0 55.22 5.48
 1 16 0 57.04 5.61
 -1 16 0 55.97 5.41
 1 16 0 64.04 5.86
 -1 16 0 51.47 5.37
 -1 -16 0 58.25 5.33
 -1 16 0 42.82 4.87
 1 16 0 51.72 5.02
 1 -16 1 1.24 1.75
 -1 -16 -1 1.01 1.32
 -1 16 -1 1.02 1.27
 1 16 1 3.37 1.89
 1 16 1 0.98 1.47
 -1 16 -1 0.8 1.42
 1 16 1 3.57 1.59
 -1 -16 -1 2.26 1.39
 1 16 1 -0.15 1.1
 -1 16 -1 0.96 1.33
 -1 -16 -1 3.52 1.84
 -1 -16 -2 10.96 2.53
 1 -16 2 7.86 2.34
 1 16 2 11.41 2.92
 -1 16 -2 17.16 3.26
 1 16 2 16.92 3.32
 1 16 2 16.36 3.16
 1 -16 2 8.65 2.48
 -1 -16 -2 12.28 2.37
 -1 -16 -2 8.19 2.11
 -1 16 -2 12.05 2.93
 -1 16 -3 44.97 5.24
 1 16 3 49.08 5.26
 1 16 3 41.01 5.16
 -1 -16 -3 35.96 4.8
 -1 16 -3 39.2 4.81
 -1 -16 -3 42.28 3.8
 1 -16 3 41.82 5.09
 1 -16 3 48.06 5.24
 1 16 3 46.48 5.22
 -1 -16 -3 48.01 5.09
 1 -16 4 85.54 7.04
 -1 -16 -4 90.43 6.95
 1 16 4 87.22 7.39
 1 16 4 83.62 6.85
 1 16 4 87.5 7.37
 -1 16 -4 91.29 7.35
 -1 -16 -4 99.18 5.47
 1 -16 4 105.43 8.13
 -1 16 -4 94.22 7.64
 -1 -16 -4 80.81 7.25
 1 16 5 2.71 1.46
 1 16 5 1.57 1.81
 -1 16 -5 4.7 2.32
 -1 -16 -5 3.09 2.09
 -1 16 -5 2.51 1.76
 1 -16 5 5.88 2.21
 1 -16 5 4.4 1.99
 -1 -16 -5 3.03 1.47
 1 16 5 1.63 2.03
 1 16 6 9.78 2.85
 1 -16 6 8.5 2.43
 -1 -16 -6 11.99 2.58
 -1 -16 -6 8.06 2.5
 -1 16 -6 14.22 3.25
 1 16 6 14.06 2.96
 1 16 6 12.33 3.04
 -1 16 -6 15.28 3.52
 1 -16 6 8.75 2.91
 -1 -16 -6 14.03 3.42
 -1 -16 -6 10.74 3.37
 -1 -16 -7 6.47 2.25
 1 -16 7 5.65 1.98
 1 16 7 5.74 2.15
 -1 -16 -7 -0.7 1.88
 -1 16 -7 6.48 2.97
 1 16 7 1.32 1.48
 1 -16 7 4.38 2.51
 -1 16 -7 4.74 2.7
 -1 -16 -7 6.91 2.64
 -1 -16 -7 5.02 2.5
 1 16 8 15.89 4.24
 1 -16 8 3.97 1.55
 -1 -16 -8 6.94 2.89
 -1 16 -8 6.12 2.25
 1 16 8 5.64 2.44
 1 -16 8 4.75 2.52
 -1 16 -8 8.39 3.04
 -1 -16 -8 5.6 2.54
 -1 -16 -8 4.75 2.28
 1 16 9 7.84 3.25
 -1 -16 -9 6.6 3.1
 1 16 9 1.63 2.35
 -1 16 -9 3.14 2.4
 1 -16 9 4.9 2.67
 -1 -16 -9 8.76 3.29
 -1 -16 -9 7.4 2.85
 1 16 10 57.45 7.66
 -1 -16 -10 64.92 8.65
 -1 16 -10 48.56 6.37
 1 16 10 58.24 7.59
 1 -16 10 52.89 7.2
 -1 16 -10 48.84 7.13
 -1 -16 -10 64.63 7.77
 -1 -16 -10 60.65 7.78
 -1 16 -11 11.75 3.58
 1 16 11 10.12 3.88
 -1 -16 -11 11.5 4.28
 1 16 11 16.15 4.48
 1 -16 11 9.84 3.6
 -1 16 -11 12.95 4.24
 -1 -16 -11 14.36 3.88
 1 17 -11 18.47 4.25
 -1 17 11 10.69 3.96
 1 -17 -11 5.08 3.27
 -1 17 11 11.82 3.89
 -1 -17 11 12.36 4.16
 1 17 -11 16.95 4.31
 1 -17 -11 22.47 5.12
 -1 17 10 13.83 4.22
 1 -17 -10 10.97 4.21
 1 17 -10 18.02 4.25
 -1 17 10 11.39 3.7
 -1 -17 10 17.72 4.7
 1 17 -10 12.11 3.43
 1 -17 -10 17.25 4.49
 -1 17 9 6.44 2.76
 -1 -17 9 8.65 2.66
 1 -17 -9 6.89 3.3
 1 17 -9 11.98 3.46
 -1 17 9 7.32 3.49
 -1 -17 9 9.45 3.71
 1 17 -9 13.16 3.59
 1 -17 -9 6.57 2.6
 1 -17 -9 6.68 2.71
 -1 17 8 5.12 2.62
 -1 -17 8 2.53 1.66
 1 -17 -8 -0.52 2.23
 1 17 -8 2.5 2.58
 -1 17 8 2.13 2.22
 -1 -17 8 6.88 3.34
 1 17 -8 2.18 2.16
 1 -17 -8 4.32 2.57
 1 -17 -8 3.14 2.53
 -1 17 7 46.91 6.33
 1 -17 -7 45.14 5.02
 -1 -17 7 38.44 5.03
 1 -17 -7 52.36 6.97
 -1 17 7 59.63 7.09
 1 17 -7 37.1 5.38
 -1 -17 7 59.35 6.81
 1 17 -7 43.67 5.7
 1 -17 -7 41.97 5.86
 1 -17 -7 43.57 5.79
 -1 17 6 38.54 5.36
 -1 -17 6 40.21 5.12
 1 -17 -6 40.08 4.77
 1 -17 -6 47.03 6.23
 -1 17 6 43.25 5.81
 1 17 -6 42.64 5.52
 -1 -17 6 46.03 6.25
 1 17 -6 40.73 5.36
 1 -17 -6 34.27 5.18
 -1 17 5 68.96 6.73
 -1 17 5 88.32 8.01
 1 17 -5 80.84 7.24
 -1 17 5 82.75 7.47
 -1 -17 5 87.86 7.35
 1 -17 -5 98.69 7.56
 1 17 -5 99.61 7.67
 -1 -17 5 85.29 7.71
 1 -17 -5 83.79 8.11
 -1 17 4 82.86 7.32
 1 17 -4 68.61 6.58
 -1 17 4 79.6 7.12
 1 -17 -4 83.7 6.93
 -1 -17 4 96.32 7.72
 1 17 -4 81.32 6.71
 -1 -17 4 80.7 7.33
 -1 17 4 87.56 7.36
 -1 17 3 34.33 4.46
 -1 17 3 28.85 4.48
 1 17 -3 29.67 4.51
 -1 17 3 36.74 4.86
 -1 -17 3 34.49 4.6
 1 -17 -3 33.34 4.55
 -1 -17 3 37.09 4.74
 1 17 -3 35.32 4.53
 -1 17 2 386.13 14.45
 -1 17 2 406.32 15.67
 1 17 -2 398.96 15.15
 -1 17 2 409.06 15.28
 1 -17 -2 414.49 15.26
 -1 -17 2 417.07 15.54
 -1 -17 2 402.41 14.76
 1 17 -2 411.19 14.4
 -1 17 2 412.03 15.54
 -1 17 1 143.78 8.59
 1 17 -1 163.63 9.44
 -1 17 1 156.87 9.29
 1 17 -1 167.09 9.73
 -1 17 1 133.83 8.95
 1 -17 -1 149.91 9.2
 -1 -17 1 149.93 9.3
 -1 -17 1 144.93 8.6
 1 17 -1 147.64 8.54
 -1 17 1 150.55 9.34
 1 17 0 274.18 12.33
 -1 17 0 262.59 11.48
 -1 17 0 254.62 12.19
 1 17 0 269.68 12.4
 1 17 0 245.64 11.63
 -1 17 0 255.12 11.64
 1 -17 0 282.31 12.74
 -1 -17 0 268.63 12.4
 -1 -17 0 252.11 10.99
 1 17 0 255.73 11.25
 -1 17 0 267.89 12.44
 1 17 1 400.57 15.01
 1 17 1 401.7 15.24
 1 17 1 380.79 14.59
 -1 17 -1 393.78 15.19
 1 -17 1 381.97 14.74
 -1 -17 -1 408.75 15.19
 1 -17 1 361.34 14.34
 -1 -17 -1 388.13 13.01
 -1 17 -1 380.53 14.87
 -1 -17 -1 393.41 14.15
 1 17 1 394.12 14.17
 1 17 2 207.96 11.08
 -1 17 -2 208.71 11.16
 1 17 2 188.87 10.61
 1 17 2 201.07 10.75
 1 -17 2 210.72 11.12
 -1 -17 -2 206.02 10.8
 -1 -17 -2 207.53 9.16
 -1 17 -2 214.83 11.35
 1 -17 2 196.13 10.83
 -1 -17 -2 214.54 11.08
 1 17 3 80.7 7.11
 1 17 3 80.34 7.14
 -1 17 -3 89.95 7.44
 1 17 3 75.09 6.64
 1 -17 3 92.82 7.49
 -1 -17 -3 92.01 7.35
 -1 -17 -3 91 5.8
 -1 17 -3 95.08 7.67
 1 -17 3 96.94 7.89
 -1 -17 -3 97.22 7.83
 1 17 4 82.73 7.37
 1 17 4 81.63 7.45
 -1 17 -4 91.51 7.54
 1 17 4 74.19 6.76
 1 -17 4 99.93 7.82
 -1 -17 -4 91.11 7.26
 1 -17 4 101.89 8.36
 -1 17 -4 82.5 7.36
 -1 -17 -4 74.69 7.2
 1 17 5 100.92 8.56
 -1 -17 -5 98.12 7.57
 1 -17 5 95.67 7.8
 1 17 5 108.97 8.93
 1 17 5 98.91 7.91
 -1 17 -5 109.47 8.55
 -1 17 -5 101.6 8.47
 1 -17 5 118.36 9.27
 -1 -17 -5 119.85 9.6
 -1 -17 -6 141.38 10.86
 1 17 6 139.78 10.39
 -1 -17 -6 143.44 9.09
 1 -17 6 137.88 9.35
 -1 -17 -6 144.33 10.12
 -1 17 -6 147.42 10.02
 1 17 6 135.87 9.56
 1 17 6 138.92 10.21
 1 -17 6 131.87 10.22
 -1 17 -6 156.32 10.73
 -1 -17 -6 142.53 11.01
 -1 -17 -7 194.55 13.11
 1 17 7 209.72 13.12
 -1 17 -7 231.7 12.91
 -1 -17 -7 226.28 11.16
 1 -17 7 217.44 11.75
 -1 -17 -7 206.4 12.52
 1 17 7 208.41 12.98
 1 17 7 211.65 12.13
 -1 17 -7 207.12 12.85
 1 -17 7 215.95 13.27
 -1 -17 -7 215.25 14
 -1 -17 -8 32.23 5.81
 -1 17 -8 33.92 5.29
 1 17 8 38.74 6.05
 1 17 8 35.53 5.25
 1 17 8 35.3 5.82
 1 -17 8 28.91 4.48
 1 -17 8 34.64 5.58
 -1 17 -8 29.4 5.06
 -1 -17 -8 25 4.9
 -1 -17 -8 39.32 5.89
 -1 -17 -9 38.26 6.63
 -1 17 -9 45.63 6.26
 1 17 9 38.11 6.18
 1 17 9 40.23 6.45
 -1 17 -9 42.24 6.23
 1 -17 9 35 5.62
 -1 -17 -9 30.8 5.46
 -1 -17 -9 42.26 6.47
 -1 -17 -10 7.54 3.55
 1 17 10 2.58 2.01
 -1 17 -10 10.82 3.45
 1 17 10 8.97 3.77
 -1 -17 -10 5.86 2.52
 -1 -17 -10 3.12 2.06
 1 -17 10 14.02 4.36
 -1 17 -10 11.25 3.64
 -1 17 -11 59.79 7.49
 -1 17 -11 75.98 8.97
 -1 -17 -11 50.01 7.4
 1 18 -11 75.76 8.6
 1 -18 -10 3.52 2.92
 -1 18 10 -2.29 1.84
 -1 18 10 -4.43 3.13
 1 18 -10 3.67 2.63
 -1 -18 10 1.21 2.21
 1 18 -10 -0.08 1.87
 1 -18 -10 -0.62 1.58
 1 -18 -9 81.37 8.61
 -1 18 9 90.64 9.32
 -1 -18 9 75.25 7.38
 1 18 -9 71.15 7.84
 1 -18 -9 79.18 8.82
 -1 18 9 87.27 9.2
 -1 -18 9 70.42 8.16
 1 18 -9 73.45 7.78
 1 -18 -9 74.09 8.92
 1 -18 -8 3.78 3.02
 -1 -18 8 7.32 2.72
 -1 18 8 5.75 2.87
 1 18 -8 5.19 3.04
 -1 18 8 1.53 1.66
 -1 -18 8 12.15 3.71
 1 18 -8 5.6 2.89
 1 -18 -8 9.82 3.46
 1 -18 -8 3.16 2.01
 1 -18 -7 96.04 8.94
 -1 18 7 82.08 8.14
 -1 -18 7 97.11 8.13
 1 -18 -7 99.3 7.69
 1 18 -7 84.46 8.12
 1 -18 -7 100.85 9.08
 -1 18 7 89.05 8.81
 1 18 -7 93.98 8.24
 -1 -18 7 92.94 8.84
 1 -18 -7 98.92 9.56
 -1 -18 6 9.68 2.91
 -1 18 6 8.75 3.29
 1 -18 -6 9.85 2.68
 1 -18 -6 11.02 3.46
 -1 18 6 7.67 3.05
 -1 18 6 4.66 2.72
 1 18 -6 5.37 2.41
 -1 -18 6 8.42 3.26
 1 18 -6 7.17 2.56
 1 -18 -6 9.46 3.19
 -1 -18 5 137.22 9.52
 1 -18 -5 159.27 9.8
 -1 18 5 150.37 10.22
 1 18 -5 149.61 10.17
 -1 18 5 153.01 10.46
 -1 18 5 162.27 10.91
 -1 -18 5 140.32 10.11
 1 18 -5 153.04 9.8
 1 -18 -5 161.7 11.19
 -1 18 4 11.24 3.27
 1 18 -4 5.19 2.03
 -1 18 4 8.61 2.95
 1 18 -4 4.41 2.23
 -1 -18 4 6.44 2.62
 -1 -18 4 6.92 2.62
 -1 18 4 6.49 2.8
 1 -18 -4 7.02 2.61
 -1 18 3 266.36 13.06
 1 18 -3 257.19 12.74
 -1 18 3 242.45 12.67
 -1 18 3 247.02 12.23
 1 18 -3 244.67 11.67
 -1 -18 3 228.92 12
 1 -18 -3 264.82 12.65
 -1 -18 3 253.72 12.74
 1 -18 -2 1.8 2.07
 -1 -18 2 8.11 2.63
 -1 18 2 -0.09 1.9
 -1 18 2 0.05 2.07
 -1 18 2 4.69 2.53
 1 18 -2 6.75 2.99
 -1 -18 2 5.49 2.6
 1 18 -2 -0.19 1.35
 -1 18 2 8.16 2.89
 1 -18 -1 207.81 11.35
 -1 -18 1 212.93 11.54
 1 18 -1 218.72 11.32
 -1 18 1 195.83 10.44
 1 18 -1 199.36 11.04
 -1 18 1 215.53 11.73
 -1 18 1 224.75 11.5
 1 18 -1 213.54 10.73
 -1 -18 1 213.6 10.85
 -1 18 1 218.32 11.67
 1 -18 0 65.06 6.36
 -1 -18 0 58.84 6.05
 1 18 0 52.6 5.69
 -1 18 0 55.16 5.63
 1 18 0 51.42 5.74
 -1 18 0 62.65 6.09
 -1 18 0 54.37 5.98
 1 18 0 64.11 6.39
 -1 -18 0 60.72 5.72
 1 -18 0 49.23 5.45
 1 18 0 61.43 5.82
 -1 -18 0 51.68 5.08
 -1 18 0 57.67 6.1
 1 -18 1 129.66 8.96
 -1 -18 -1 142.66 9.5
 1 18 1 142.93 9.38
 1 18 1 128 8.94
 -1 18 -1 132.29 9.16
 1 18 1 136.99 9.15
 -1 18 -1 143.91 9.53
 1 -18 1 142.45 9.36
 -1 -18 -1 140.87 8.2
 1 18 1 154.64 9.23
 -1 -18 -1 139.31 8.81
 -1 -18 -2 53.96 5.83
 1 -18 2 48.86 5.65
 1 18 2 51.32 5.92
 1 18 2 51.59 5.91
 -1 18 -2 69.77 6.76
 1 18 2 46.68 5.53
 -1 -18 -2 53.86 4.9
 1 -18 2 58.85 6.2
 -1 -18 -2 58.15 6.04
 -1 18 -2 51 5.74
 1 -18 3 138.24 9.46
 -1 -18 -3 142.35 9.32
 1 18 3 138.87 9.61
 -1 18 -3 142.37 9.64
 1 18 3 152.33 10.19
 1 18 3 145.73 9.56
 1 -18 3 151.63 10.15
 -1 18 -3 150.75 10.02
 -1 -18 -3 148.31 7.7
 -1 -18 -3 129.45 9.3
 1 18 4 1.52 1.69
 -1 18 -4 4.61 2.82
 1 18 4 1.07 1.46
 -1 -18 -4 0.87 1.74
 1 -18 4 -0.91 1.85
 -1 18 -4 -0.63 1.41
 1 18 4 2.75 1.96
 -1 -18 -4 -0.05 1.22
 1 -18 4 -1.07 1.77
 -1 -18 -5 223.93 11.73
 1 -18 5 191.99 11.24
 1 18 5 216.56 12.74
 1 18 5 215.1 12.64
 -1 18 -5 218.48 12.36
 1 18 5 213.06 11.87
 1 -18 5 225.86 13.07
 -1 18 -5 210.97 12.44
 -1 -18 -5 210.95 13.1
 -1 -18 -6 3.14 2.69
 -1 18 -6 7.06 2.75
 1 18 6 2.06 2.05
 1 18 6 3.23 2.16
 1 18 6 6.07 2.67
 -1 -18 -6 3.05 1.91
 1 -18 6 6.67 2.63
 1 -18 6 1.59 2.41
 -1 18 -6 1.88 1.93
 -1 -18 -6 5.24 2.48
 -1 -18 -6 4.25 2.48
 -1 -18 -7 42.96 6.68
 1 18 7 46.82 6.48
 1 18 7 62.92 7
 1 18 7 60.75 7.41
 -1 18 -7 63.66 7.03
 1 -18 7 60.14 6.45
 -1 18 -7 53.4 6.81
 1 -18 7 50.58 6.7
 -1 -18 -7 61.6 7.16
 -1 -18 -7 53.91 7.2
 -1 -18 -8 19.49 5.01
 1 18 8 18.37 4.12
 -1 18 -8 17.47 3.98
 1 18 8 19.02 4.62
 1 -18 8 21.85 4
 1 18 8 24.03 5
 -1 18 -8 21.11 4.65
 1 -18 8 15.45 4.18
 -1 -18 -8 16.52 4.13
 -1 -18 -8 26.2 5.44
 -1 -18 -9 9.74 3.76
 1 18 9 7.67 2.62
 1 18 9 7.16 3.34
 -1 18 -9 6.67 2.94
 1 18 9 6.28 3.35
 1 -18 9 6.3 3.28
 -1 18 -9 7.45 2.76
 -1 -18 -9 9.1 3.23
 -1 -18 -9 10.86 3.39
 -1 -18 -10 4.36 2.46
 -1 18 -10 8.91 3.1
 1 18 10 6.93 2.33
 1 18 10 9.44 3.57
 1 18 10 13.33 4.12
 1 -18 10 7.13 3.07
 -1 18 -10 8.37 3.42
 -1 -18 -10 8.54 2.89
 -1 -18 -10 2.17 1.87
 1 -19 -10 9.04 3.91
 1 19 -10 10.96 3.85
 -1 19 10 10.63 3.89
 1 19 -10 7.06 3.34
 -1 -19 10 12.15 4.14
 1 -19 -10 16.15 4.66
 1 -19 -9 -0.57 2.01
 -1 19 9 -1.14 2.04
 1 19 -9 3.62 2.48
 -1 19 9 4.74 2.9
 -1 -19 9 4.81 2.2
 -1 -19 9 5.12 3.52
 1 19 -9 0.22 1.79
 1 -19 -9 2.96 2.02
 1 -19 -9 4.87 2.64
 1 -19 -8 15.68 4.81
 -1 -19 8 19.45 4.19
 -1 19 8 10.5 3.43
 1 19 -8 14.67 3.69
 -1 19 8 13.72 3.61
 -1 19 8 16.33 4.4
 1 19 -8 9.81 3.17
 -1 -19 8 12.79 3.99
 1 -19 -8 16.61 4.07
 1 -19 -8 16.32 4.17
 1 -19 -7 92.93 9.07
 -1 19 7 87.18 8.65
 1 -19 -7 97.62 7.94
 -1 -19 7 93.76 8.29
 1 19 -7 86.88 8.47
 1 -19 -7 99.71 9.32
 -1 19 7 86.58 8.5
 -1 19 7 97.09 9.34
 -1 -19 7 95.05 8.99
 1 19 -7 85.17 8.07
 1 -19 -7 93.49 9.55
 -1 -19 6 3.83 2.23
 -1 19 6 2.94 2.14
 1 -19 -6 3.97 1.91
 1 -19 -6 4.82 3.14
 -1 19 6 3.87 1.86
 1 19 -6 3.16 1.77
 -1 19 6 1.5 2.09
 -1 -19 6 4.47 2.42
 1 19 -6 4.71 1.7
 1 -19 -6 3.98 2.74
 -1 19 5 145.77 10.19
 -1 19 5 153.22 10.87
 1 19 -5 142.78 10.24
 -1 19 5 139.26 10.37
 -1 -19 5 157.84 10.54
 1 -19 -5 149.56 9.93
 1 19 -5 140.05 9.74
 -1 -19 5 149.8 10.73
 1 -19 -5 164.39 11.74
 -1 19 4 39.86 5.57
 -1 19 4 32.78 5.07
 1 19 -4 50.24 6.27
 -1 -19 4 45.29 5.82
 1 -19 -4 48.93 5.82
 -1 -19 4 40.14 5.4
 1 19 -4 36.53 4.88
 -1 19 4 47.42 5.81
 -1 19 3 12.93 3.24
 1 19 -3 10.13 3.23
 -1 19 3 7.81 3.01
 -1 19 3 11.94 3.28
 -1 -19 3 15.65 3.6
 1 -19 -3 10.87 3.09
 -1 -19 3 6.08 2.85
 -1 19 3 13.03 3.38
 1 19 -3 7.27 2.55
 -1 19 2 10.49 2.7
 -1 19 2 10.4 3.14
 -1 19 2 12.09 3.35
 1 19 -2 7.71 2.64
 -1 -19 2 14.53 3.41
 1 -19 -2 11.48 3.43
 -1 -19 2 11.22 2.89
 1 19 -2 5.41 2
 -1 19 2 7.98 2.73
 1 19 -1 69.58 6.7
 -1 19 1 69.5 6.47
 -1 19 1 60.54 6.31
 1 19 -1 59.55 6.27
 -1 19 1 73.1 7.26
 1 -19 -1 72.49 7.04
 -1 -19 1 61.01 6.46
 1 19 -1 53.78 5.65
 -1 -19 1 78.86 6.81
 -1 19 1 68.8 6.91
 -1 -19 1 66.18 5.73
 1 19 0 49.24 5.75
 -1 19 0 35.61 4.53
 -1 19 0 47.88 5.91
 -1 19 0 45.43 5.33
 1 19 0 38.15 5.06
 1 19 0 50.75 5.99
 1 -19 0 45.39 5.5
 -1 -19 0 38.05 5.17
 -1 -19 0 42.27 4.91
 1 -19 0 33.95 4.66
 1 19 0 47 5.25
 -1 19 0 43.5 5.43
 -1 -19 0 42.95 4.89
 1 19 1 217.67 11.97
 -1 19 -1 189.09 11.26
 1 19 1 210.48 11.84
 1 19 1 204.41 11.6
 1 -19 1 194.9 11.41
 -1 -19 -1 190.38 11.28
 -1 -19 -1 185.37 9.71
 -1 19 -1 217.84 12.05
 1 -19 1 191.43 11.16
 1 19 1 209.52 11.12
 -1 -19 -1 194.56 10.74
 1 19 2 6.01 2.33
 -1 19 -2 7.93 3.19
 1 19 2 5.15 2.73
 1 19 2 6.23 2.63
 1 -19 2 8.54 3.11
 -1 -19 -2 1.76 1.96
 -1 -19 -2 8.37 2.28
 1 -19 2 3.5 1.93
 -1 19 -2 0.43 1.64
 -1 -19 -2 5.4 2.3
 1 19 2 9.64 2.87
 1 19 3 120.71 9.24
 1 19 3 138.89 9.98
 -1 19 -3 122.34 9.24
 1 19 3 126 9.22
 -1 -19 -3 114.45 8.8
 1 -19 3 119.07 9.07
 1 -19 3 126.39 9.63
 -1 19 -3 118.86 9.19
 -1 -19 -3 119.16 9.25
 1 19 4 28.55 4.94
 1 -19 4 30.62 4.87
 -1 -19 -4 27.24 4.56
 1 -19 4 26.06 4.9
 -1 19 -4 31.84 4.99
 -1 -19 -4 25.46 4.69
 -1 19 -4 23.99 4.44
 1 19 4 28.5 4.54
 1 19 4 26.32 4.57
 1 -19 5 43.01 5.63
 1 19 5 30.72 4.9
 -1 -19 -5 36.7 5.03
 1 19 5 32.06 5.17
 -1 19 -5 40.24 5.6
 1 19 5 41.68 5.66
 1 -19 5 33.92 5.44
 -1 19 -5 31.45 5.1
 -1 -19 -5 35.86 5.59
 -1 -19 -6 109.78 10.09
 1 19 6 123.88 10.27
 -1 -19 -6 113.36 8.74
 1 -19 6 117.78 9.31
 -1 -19 -6 108.28 9.37
 1 19 6 111.47 9.82
 -1 19 -6 118.11 9.63
 1 19 6 107.3 8.91
 1 -19 6 99.42 9.29
 -1 19 -6 109.34 9.37
 -1 -19 -6 110.14 10.08
 -1 -19 -7 10.51 3.93
 1 -19 7 6.03 2.51
 1 19 7 8.69 3.08
 1 19 7 4.74 2.28
 1 19 7 8.57 3.35
 -1 19 -7 10.13 3.15
 -1 19 -7 10 3.67
 1 -19 7 5.79 3.04
 -1 -19 -7 3.49 1.85
 -1 -19 -7 9.67 3.58
 -1 -19 -8 140.17 12.06
 1 19 8 153.14 12.26
 -1 19 -8 143.11 11.01
 1 -19 8 137.01 10.05
 -1 -19 -8 137.97 11.21
 1 19 8 125.45 10.18
 1 19 8 148.44 12.04
 1 -19 8 155.8 12.19
 -1 19 -8 125.33 10.89
 -1 -19 -8 129.6 11.92
 -1 -19 -9 2.33 2.86
 1 19 9 4.54 3.12
 1 19 9 6.31 2.36
 -1 19 -9 1.25 1.64
 1 19 9 5.25 2.72
 -1 -19 -9 0.76 1.66
 -1 -19 -9 -0.44 1.78
 1 -19 9 5.61 2.86
 -1 19 -9 9.53 3.62
 -1 19 -10 22.73 4.91
 -1 -19 -10 23.38 5.27
 -1 19 -10 14.47 4.42
 -1 20 10 18.25 4.57
 1 -20 -9 85.4 9.29
 -1 20 9 85.11 9.42
 -1 -20 9 86.3 8.39
 1 20 -9 86.16 9.27
 1 -20 -9 106.64 10.59
 -1 20 9 86.85 9.13
 -1 20 9 104.83 10.66
 1 20 -9 89.86 8.94
 -1 -20 9 97.13 10.07
 1 -20 -9 86.84 10.5
 1 -20 -8 112.91 10.49
 -1 20 8 115.94 10.58
 -1 -20 8 112.69 9.55
 1 20 -8 112.2 10.1
 1 -20 -8 126.31 11.03
 -1 20 8 103.3 9.67
 -1 20 8 105.85 10.51
 1 20 -8 116.26 9.87
 -1 -20 8 126.61 11.09
 1 -20 -8 122.85 11.67
 1 -20 -7 59.55 8.02
 1 20 -7 64.25 7.66
 -1 20 7 65.18 7.62
 -1 -20 7 67.46 7.42
 1 -20 -7 69.82 7
 1 -20 -7 70.6 8.21
 -1 20 7 74.22 8.19
 -1 20 7 72.83 8.32
 -1 -20 7 73.59 8.34
 1 20 -7 60.85 6.98
 1 -20 -7 69.94 8.21
 -1 -20 6 41.98 5.88
 1 -20 -6 42.45 5.67
 -1 20 6 34.77 5.3
 1 -20 -6 43.73 6.57
 -1 20 6 40.61 5.96
 1 20 -6 51.06 6.59
 -1 20 6 53.89 6.97
 1 20 -6 38.23 5.4
 -1 -20 6 45.35 6.42
 1 -20 -6 48.15 6.45
 -1 20 5 28.53 4.97
 1 20 -5 40.54 5.79
 -1 20 5 35.81 5.53
 1 -20 -5 38.16 6
 1 20 -5 47.47 5.9
 -1 -20 5 45.96 6.17
 -1 20 5 45 6.13
 -1 -20 5 41.39 5.77
 1 -20 -5 50.19 6.06
 -1 -20 4 173.28 11.37
 1 -20 -4 189.08 11.63
 -1 20 4 184.76 11.58
 -1 20 4 195.15 12.31
 1 20 -4 192.49 11.95
 -1 20 4 186.83 11.98
 1 20 -4 184.52 11.08
 -1 -20 4 169.47 11.33
 1 -20 -4 184.08 12.28
 -1 -20 3 54.45 6.32
 1 -20 -3 60.57 6.78
 -1 20 3 53.38 6.01
 -1 20 3 62.56 6.95
 -1 20 3 50.88 6.34
 1 20 -3 54.43 6.49
 -1 -20 3 47.32 6.14
 -1 20 3 63.29 6.88
 1 20 -3 45.54 5.47
 -1 -20 2 372.9 16.43
 1 -20 -2 350.55 15.7
 -1 20 2 354.18 15.23
 -1 20 2 315.45 14.78
 -1 20 2 348.49 16.01
 1 20 -2 346.34 15.59
 -1 -20 2 353.6 15.29
 1 -20 -2 367.47 14.74
 1 20 -2 351.75 14.83
 -1 -20 2 338.41 12.67
 -1 20 2 358.97 16.16
 -1 -20 1 0.64 1.41
 1 -20 -1 2.53 1.24
 -1 20 1 7.42 2.72
 1 20 -1 3.67 2.15
 1 20 -1 1.51 2.01
 -1 20 1 0.97 1.96
 -1 20 1 3.76 2.51
 -1 -20 1 3.87 1.8
 1 -20 -1 3.71 1.96
 -1 -20 1 3.24 1.87
 -1 20 1 -0.48 1.74
 1 20 -1 2.62 1.73
 -1 -20 0 59.88 6.53
 1 -20 0 70.92 7.15
 1 20 0 59.09 6.52
 -1 20 0 59.62 6.23
 1 20 0 60.43 6.64
 -1 20 0 61.92 6.8
 -1 -20 0 65.34 6.22
 1 -20 0 54.4 6.09
 -1 20 0 65.01 6.88
 1 20 0 60.42 6.28
 -1 -20 0 66.48 6.2
 1 -20 1 1.55 1.51
 -1 -20 -1 5.57 3.11
 1 20 1 3.6 2.29
 -1 20 -1 3.18 2.55
 1 20 1 2.42 2.01
 1 20 1 0.84 1.45
 -1 -20 -1 1.27 1.61
 1 -20 1 0 1.37
 -1 -20 -1 3.83 2.21
 1 20 1 3.65 1.99
 -1 20 -1 1.55 2.18
 -1 -20 -2 71.78 7.34
 1 -20 2 77.73 7.45
 1 20 2 78.6 7.8
 1 20 2 77.89 7.65
 -1 20 -2 75 7.5
 1 20 2 78.02 7.52
 1 -20 2 78.28 7.52
 -1 -20 -2 82.52 6.47
 -1 20 -2 81.95 7.75
 -1 -20 -2 72.69 7.15
 1 20 2 77.66 7.14
 -1 -20 -3 17.78 3.89
 1 -20 3 19.12 4.05
 1 20 3 7.75 2.75
 -1 20 -3 13.9 3.71
 1 20 3 23.96 4.49
 1 20 3 11.97 3.35
 1 -20 3 10.8 3.31
 -1 -20 -3 15.43 3.7
 -1 20 -3 9.12 2.84
 -1 -20 -4 177.27 11.21
 1 -20 4 175.95 11.53
 1 20 4 176.07 11.78
 1 20 4 152.45 10.62
 -1 20 -4 191.55 12.06
 1 20 4 163.9 11.45
 1 -20 4 194.15 12.49
 -1 20 -4 170.49 11.57
 -1 -20 -4 163.89 11.54
 1 20 5 1.53 1.87
 -1 20 -5 1.64 2.18
 1 20 5 -0.41 1.93
 -1 -20 -5 -0.03 1.92
 1 -20 5 0.86 1.96
 -1 20 -5 0.71 1.76
 -1 -20 -5 1.64 1.86
 1 -20 5 3.38 1.98
 1 20 5 1.25 1.75
 1 20 6 8.78 3.49
 1 -20 6 6.41 2.61
 -1 -20 -6 4.88 2.24
 -1 -20 -6 4.61 2.52
 1 20 6 4.7 2.69
 -1 20 -6 4.97 2.75
 1 20 6 10.75 3.74
 1 -20 6 2.58 2.68
 -1 20 -6 3.92 1.87
 -1 -20 -6 5.72 2.91
 -1 -20 -6 6.49 2.47
 1 -20 7 3.68 1.8
 1 20 7 9.61 3.75
 -1 -20 -7 4.14 2.81
 1 20 7 6.49 3.02
 1 20 7 8.86 3.23
 -1 20 -7 6.13 3.23
 -1 20 -7 11.1 3.6
 1 -20 7 13.78 4.25
 -1 -20 -7 4.58 2.8
 -1 -20 -7 13.35 3.84
 1 -20 8 1.67 1.94
 1 20 8 10.05 4.23
 -1 -20 -8 1.76 2.3
 -1 20 -8 -0.01 2.02
 1 20 8 4.12 2.77
 1 20 8 2.11 1.84
 -1 -20 -8 0.71 2.42
 -1 -20 -8 1.35 2.25
 -1 20 -8 3.71 2.36
 1 -20 8 -1.32 1.81
 1 20 9 0.48 1.7
 -1 20 -9 -1.5 1.93
 -1 20 -9 -1.14 1.92
 -1 -20 -9 1.26 2.47
 -1 -20 -9 -0.49 2.19
 -1 -20 -10 35.15 6.35
 -1 21 9 4.78 2.43
 1 -21 -9 6.42 3.39
 -1 21 9 9.14 3.51
 -1 -21 8 6.42 2.94
 -1 21 8 12.1 3.91
 1 -21 -8 6.17 3.68
 -1 21 8 8.36 3.68
 -1 21 8 9.2 3.13
 1 21 -8 5.41 2.78
 -1 -21 8 7.44 3.25
 1 21 -8 6.84 2.64
 1 -21 -8 4.07 2.87
 1 -21 -8 9.37 3.48
 -1 -21 7 -0.71 1.85
 -1 21 7 1.35 1.64
 1 -21 -7 -0.77 1.89
 1 21 -7 0.87 1.48
 -1 21 7 5.77 2.96
 -1 21 7 6.48 3.23
 1 21 -7 0.34 2.09
 -1 -21 7 0.87 2.64
 1 -21 -7 0.37 1.89
 1 -21 -7 2.68 2.75
 -1 -21 6 19.8 4.15
 -1 21 6 20.15 4.34
 1 -21 -6 20.55 3.99
 1 -21 -6 25.38 5.5
 1 21 -6 23.15 4.59
 -1 21 6 18.52 4.44
 -1 21 6 15.66 4.31
 -1 -21 6 17.85 4.73
 1 21 -6 21.5 4.29
 1 -21 -6 21.72 4.61
 -1 21 5 16.52 4.13
 -1 21 5 8.52 3.26
 1 21 -5 12.12 3.63
 -1 21 5 17.69 4.12
 1 -21 -5 11.43 3.07
 -1 -21 5 16.64 3.98
 1 21 -5 17.37 3.73
 -1 -21 5 17.6 4.28
 1 -21 -5 12.11 3.65
 -1 21 4 65.22 7.15
 1 21 -4 70.41 7.55
 -1 21 4 72.38 7.73
 -1 21 4 67.92 7.57
 -1 -21 4 62.3 7.05
 1 -21 -4 67.34 7.15
 -1 -21 4 73.1 7.8
 1 21 -4 69.9 7.05
 1 -21 -4 57.94 7.16
 -1 21 3 1.05 1.78
 -1 21 3 0.84 2.36
 1 21 -3 0.79 1.8
 -1 21 3 7.29 3.21
 -1 -21 3 2.3 2.37
 1 -21 -3 -0.31 1.53
 -1 -21 3 3.24 2.29
 1 -21 -3 3.69 2.01
 1 21 -3 -0.84 1.4
 -1 21 3 0.25 2.02
 -1 21 2 174.06 11.08
 -1 21 2 187.25 11.81
 1 21 -2 156.28 10.98
 -1 21 2 168.6 11.61
 -1 -21 2 157.92 11.15
 1 -21 -2 164.85 11.14
 1 -21 -2 154.75 9.91
 1 21 -2 161.41 10.44
 -1 -21 2 173.55 11.06
 -1 21 2 178.88 11.86
 -1 21 1 2.37 1.67
 -1 21 1 3.12 2.01
 1 21 -1 2.92 2.28
 -1 21 1 -1.37 2.1
 -1 -21 1 3.06 2.39
 1 -21 -1 0.1 1.44
 1 -21 -1 2.82 2.03
 -1 -21 1 0.26 1.16
 -1 -21 1 2.52 1.64
 1 21 -1 2.62 1.94
 -1 21 1 0.15 1.8
 -1 21 0 193.93 11.36
 1 21 0 194.24 11.96
 -1 21 0 196.3 12.39
 1 21 0 195.97 12.06
 -1 -21 0 193.41 12.19
 1 -21 0 181.23 11.89
 1 21 0 181.75 10.96
 -1 -21 0 208.12 11.37
 -1 21 0 198.63 12.25
 1 -21 0 184.06 11.37
 -1 -21 0 203.15 11.12
 1 21 1 13.76 3.69
 1 21 1 18.07 3.96
 1 21 1 19.05 4.04
 -1 21 -1 9.6 3.16
 -1 -21 -1 14.84 3.69
 1 -21 1 15.07 3.65
 1 -21 1 13.8 3.51
 -1 -21 -1 13.69 3.09
 -1 -21 -1 14.8 3.15
 1 21 1 13.95 3.19
 -1 21 -1 21.15 4.25
 1 21 2 160.22 11.14
 -1 21 -2 174.9 11.7
 1 21 2 183.1 11.78
 1 21 2 200.09 12.51
 -1 -21 -2 185.51 12.03
 1 -21 2 170.95 11.55
 -1 -21 -2 178.24 9.82
 1 -21 2 198.06 12.43
 -1 21 -2 176.39 11.6
 -1 -21 -2 161.26 10.87
 1 21 2 178.78 11.19
 1 21 3 5.4 2.98
 1 21 3 -0.08 2.05
 1 21 3 -0.83 2.14
 -1 21 -3 4.6 3.09
 -1 -21 -3 3.61 2.22
 1 -21 3 4.48 2.44
 1 -21 3 3.39 2.72
 1 21 3 1.87 1.99
 -1 -21 -3 1.82 2.42
 -1 21 -3 -0.55 1.72
 1 21 4 134.99 10.66
 1 21 4 145.94 11.21
 1 21 4 135.11 10.29
 -1 21 -4 142.74 10.87
 1 -21 4 158.93 11.24
 -1 -21 -4 138.16 10.31
 1 -21 4 160.93 11.72
 -1 21 -4 136.79 10.66
 -1 -21 -4 131.97 10.82
 1 21 5 0.55 1.66
 1 -21 5 0.36 1.8
 -1 -21 -5 1.68 1.98
 1 21 5 1.32 2.11
 -1 21 -5 0.95 2.24
 1 21 5 0.08 1.6
 1 -21 5 -1.5 1.74
 -1 21 -5 -1.95 1.78
 -1 -21 -5 0.71 1.89
 -1 -21 -6 158.41 12.89
 1 21 6 142.1 11.49
 -1 -21 -6 149.69 10.63
 1 -21 6 156.99 11.38
 -1 -21 -6 154.15 11.84
 -1 21 -6 149.01 11.44
 1 21 6 153.54 11.36
 1 21 6 134.65 11.31
 -1 21 -6 134.13 10.97
 1 -21 6 139.62 11.44
 -1 -21 -6 149.78 12.32
 -1 -21 -7 2.69 1.58
 1 -21 7 1.57 2.3
 1 21 7 -0.13 1.52
 1 21 7 -0.49 1.97
 1 21 7 3.17 2.74
 -1 21 -7 0.58 2.41
 1 -21 7 8.87 3.85
 -1 21 -7 1.54 2.32
 -1 -21 -7 4.94 2.63
 -1 -21 -7 5.11 3.28
 -1 -21 -8 106.23 11.07
 1 21 8 103.46 10.42
 -1 21 -8 111.27 10.28
 1 -21 8 112.34 9.74
 1 21 8 108.36 9.95
 1 21 8 133.57 11.9
 -1 -21 -8 124.68 11.21
 1 -21 8 126.9 11.5
 -1 21 -8 104.38 10.28
 -1 -21 -8 107.16 12.01
 1 21 9 2.71 2.18
 -1 21 -9 -2.02 2.27
 -1 -21 -9 1.07 1.63
 -1 22 8 127.81 11.4
 -1 22 8 133.88 11.82
 -1 -22 8 113.47 10.1
 1 -22 -8 123.77 11.58
 1 -22 -7 15.48 4.6
 -1 -22 7 9.72 3.13
 -1 22 7 14.85 4.01
 -1 22 7 15.93 4.16
 1 22 -7 25.81 5.09
 -1 22 7 19.02 4.88
 -1 -22 7 23.7 5.24
 1 22 -7 22.02 4.48
 1 -22 -7 18.33 4.57
 1 -22 -7 16.51 4.45
 -1 22 6 108.06 9.88
 -1 -22 6 97.75 9.42
 1 22 -6 138.42 11.23
 1 -22 -6 108.14 9.36
 1 -22 -6 121.7 10.85
 -1 22 6 113.71 10.4
 -1 22 6 129.05 11.08
 -1 -22 6 106.79 10.11
 1 22 -6 121.76 9.96
 1 -22 -6 123.41 11.3
 1 -22 -5 19.2 4.1
 -1 -22 5 20.98 4.52
 -1 22 5 20.66 4.4
 -1 22 5 23.55 4.77
 1 22 -5 25.11 4.86
 -1 22 5 20.77 4.63
 1 22 -5 24.41 4.58
 -1 -22 5 19.13 4.35
 1 -22 -5 19.5 4.32
 -1 -22 4 113.07 9.98
 1 -22 -4 120.17 9.9
 -1 22 4 130.86 10.36
 1 22 -4 106.15 9.54
 -1 22 4 110.72 9.93
 -1 22 4 128.33 10.65
 -1 -22 4 103.64 9.36
 1 22 -4 114.52 9.3
 1 -22 -4 116.07 10.36
 -1 22 4 119.5 10.32
 -1 -22 3 21.66 4.31
 1 -22 -3 16.85 3.85
 -1 22 3 21 4.14
 1 22 -3 25.06 4.94
 -1 22 3 24.91 4.63
 -1 22 3 27.52 5.39
 1 -22 -3 21.68 3.94
 -1 -22 3 15.42 3.8
 1 22 -3 27.36 4.57
 -1 22 3 24.13 5
 -1 -22 2 64.74 7.38
 1 -22 -2 60.43 7.08
 -1 22 2 66.15 7.17
 -1 22 2 68.24 7.42
 1 22 -2 66.45 7.47
 -1 22 2 47.01 6.35
 1 -22 -2 59.57 6.4
 -1 -22 2 51.71 6.38
 -1 22 2 63.45 7.41
 1 22 -2 53.25 6.22
 -1 -22 1 96.03 8.94
 1 -22 -1 97.68 9
 -1 22 1 93.24 8.35
 -1 22 1 95.28 8.71
 1 22 -1 86.67 8.56
 -1 22 1 86.55 8.45
 1 22 -1 78.87 7.54
 1 -22 -1 103.45 8.59
 -1 -22 1 103.81 8.66
 -1 22 1 92.35 8.6
 -1 -22 0 44.5 6.05
 1 -22 0 52.54 6.74
 -1 22 0 45.29 5.71
 1 22 0 47.76 6.22
 1 22 0 38.74 5.62
 -1 22 0 39.35 6.01
 1 -22 0 49.42 6.22
 1 22 0 58.61 6.65
 -1 -22 0 44.95 5.63
 -1 -22 0 49.54 5.82
 -1 22 0 54.61 6.81
 -1 -22 -1 100.05 9.09
 1 -22 1 101.3 9.16
 1 22 1 102.81 9
 1 22 1 92.14 8.65
 -1 22 -1 109.84 9.66
 1 22 1 87.68 8.38
 -1 22 -1 103.74 9.16
 -1 -22 -1 115.77 8.5
 1 -22 1 113.83 9.52
 1 22 1 109.24 8.88
 -1 -22 -1 94.92 8.3
 -1 -22 -2 98.01 9.04
 1 -22 2 109.13 9.78
 1 22 2 114.15 9.73
 -1 22 -2 123.11 10.28
 1 22 2 99.08 9.04
 1 22 2 115.53 9.86
 1 -22 2 118.88 10.04
 -1 22 -2 121.04 9.97
 1 22 2 110.09 9.12
 -1 -22 -2 114.53 9.49
 -1 -22 -3 16.61 4.09
 1 -22 3 13.45 3.48
 1 22 3 14.15 3.74
 -1 22 -3 17.39 4.41
 1 22 3 7.29 2.82
 1 22 3 9.93 2.92
 1 -22 3 15.19 4.2
 1 22 3 8.02 2.77
 -1 22 -3 18.36 4.21
 -1 -22 -3 17.23 4.01
 -1 -22 -4 64.4 7.36
 1 -22 4 73.1 8.03
 1 22 4 54.05 6.9
 -1 22 -4 78.93 8.52
 1 22 4 68.9 7.96
 1 22 4 56.91 7.11
 -1 22 -4 65 7.48
 1 -22 4 66.02 7.83
 -1 -22 -4 66.81 7.87
 -1 -22 -5 10.1 3.31
 1 -22 5 4.11 2.82
 1 22 5 4.8 2.54
 1 22 5 1.96 2.38
 -1 22 -5 6.47 3.4
 1 22 5 5.28 2.57
 -1 22 -5 8.6 3.37
 1 -22 5 7.21 2.89
 -1 -22 -5 -0.57 1.72
 -1 -22 -6 66.23 8.66
 -1 -22 -6 53.46 7.27
 -1 -22 -6 62.02 7.25
 1 -22 6 54.9 6.95
 1 22 6 59.05 7.71
 -1 22 -6 65.13 7.84
 1 22 6 60.29 7.46
 1 22 6 77.72 8.93
 1 -22 6 69.9 8.44
 -1 22 -6 53.21 7.22
 -1 -22 -6 63.91 8.44
 1 -22 7 20.51 4.38
 1 22 7 13.47 3.97
 -1 -22 -7 21.58 5.45
 -1 22 -7 22.26 5.19
 1 22 7 14.02 4.13
 1 22 7 27.9 5.76
 -1 22 -7 17.25 4.53
 1 -22 7 20.97 5.02
 -1 -22 -7 19.83 4.98
 -1 -22 -7 15.68 4.79
 1 22 8 44.46 6.72
 -1 -22 -8 36.48 6.82
 1 -22 8 25.46 4.82
 -1 22 -8 37.42 6.48
 1 -23 -8 1.33 2.38
 -1 -23 8 0.11 2.44
 -1 -23 7 11.06 3.51
 -1 23 7 13.46 3.96
 -1 23 7 13.52 4.1
 1 -23 -7 9.52 3.8
 1 -23 -7 14.41 4.45
 1 -23 -6 27.55 5.4
 -1 -23 6 19.67 4.65
 1 -23 -6 24.26 4.69
 -1 23 6 21.33 5.01
 1 23 -6 16.25 4.21
 -1 23 6 32.9 5.92
 -1 23 6 19.96 4.41
 1 23 -6 18.29 4.25
 -1 -23 6 23.37 4.99
 1 -23 -6 16.49 4.79
 -1 -23 5 7.08 3.09
 1 -23 -5 8.78 3
 -1 23 5 6.42 3.14
 -1 23 5 11.55 3.89
 1 23 -5 7.75 3.37
 -1 23 5 10.25 3.52
 1 23 -5 5.24 2.21
 -1 -23 5 13.68 3.99
 -1 23 5 6.05 3.25
 1 -23 -5 7.34 3.18
 -1 -23 4 5.01 2.87
 1 -23 -4 1.63 2.01
 -1 23 4 0.07 1.72
 1 23 -4 0.15 1.46
 -1 23 4 7.64 3.77
 -1 23 4 1.38 2.17
 1 23 -4 -2.4 2.13
 -1 -23 4 3.22 2.87
 1 -23 -4 4.48 3.16
 -1 23 4 2.51 2.04
 -1 -23 3 37.51 5.97
 1 -23 -3 39.63 5.97
 -1 23 3 36.47 5.66
 -1 23 3 41.91 6.28
 -1 23 3 25.67 4.93
 1 23 -3 35.95 5.78
 -1 -23 3 43.06 6.08
 1 -23 -3 42.2 6.39
 1 23 -3 36.39 5.42
 -1 23 3 38.61 6.06
 -1 -23 2 1.07 2.05
 1 -23 -2 4.13 2.59
 -1 23 2 3.86 2.64
 1 23 -2 1.51 2.41
 -1 23 2 1.29 1.84
 -1 23 2 -0.04 1.85
 -1 -23 2 0.02 1.67
 1 -23 -2 3.65 2.11
 -1 23 2 -0.64 2.06
 1 23 -2 -1.68 2.57
 -1 -23 1 45.78 6.51
 1 -23 -1 43.45 6.36
 -1 23 1 42.24 5.88
 -1 23 1 43.12 6.11
 1 23 -1 39.18 6.06
 -1 23 1 49.12 6.86
 -1 -23 1 54.12 6.57
 1 -23 -1 39.29 5.64
 -1 23 1 49.55 6.73
 1 23 -1 45.81 5.89
 -1 -23 0 1.87 2.52
 1 -23 0 1.38 2.92
 1 23 0 4.04 2.22
 -1 23 0 -0.23 2.25
 1 23 0 3.2 2.57
 -1 -23 0 2.18 1.98
 1 -23 0 0.17 1.41
 -1 -23 0 2.63 1.81
 -1 23 0 2.13 1.87
 1 23 0 4.34 2.24
 -1 -23 -1 36.25 5.79
 1 -23 1 43.27 6.29
 1 23 1 45.36 6.38
 -1 23 -1 38.41 5.98
 1 23 1 53.55 6.99
 -1 -23 -1 46.06 5.62
 1 -23 1 46.85 6.33
 1 23 1 37.39 5.51
 -1 23 -1 45.83 6.37
 -1 -23 -1 36.29 5.45
 -1 -23 -2 1.95 1.83
 1 -23 2 2.18 2.21
 1 23 2 5.84 3.17
 1 23 2 4 2.54
 1 23 2 -0.15 1.83
 -1 23 -2 4.15 2.9
 1 -23 2 5.28 3.04
 -1 -23 -2 0.79 1.56
 1 23 2 7.09 3.14
 -1 23 -2 3.23 2.18
 1 -23 3 28.01 5.21
 -1 -23 -3 22.66 4.66
 1 23 3 28.39 5.39
 1 23 3 21.02 4.81
 -1 23 -3 29.44 5.31
 1 23 3 30.26 5.28
 1 -23 3 13.87 3.61
 -1 -23 -3 19.8 4.51
 1 23 3 22.24 4.42
 -1 23 -3 20.01 4.49
 1 -23 4 2.56 2.38
 -1 -23 -4 4.65 2.89
 1 23 4 4.98 3.12
 -1 23 -4 -0.55 2.03
 1 23 4 2.01 2.63
 1 23 4 5.99 3.52
 -1 23 -4 1 1.69
 1 -23 4 4.73 2.58
 -1 -23 -4 1.51 1.61
 1 23 4 0.8 2.15
 -1 -23 -5 89.78 8.95
 1 -23 5 77 8.52
 1 23 5 81.48 8.94
 1 23 5 100.84 10.07
 -1 23 -5 85.07 8.95
 1 23 5 92.15 9.23
 -1 23 -5 67.57 8.07
 1 -23 5 70.5 8.6
 -1 -23 -5 83.55 9.43
 -1 -23 -6 5.18 2.86
 -1 -23 -6 2.37 2.24
 1 -23 6 4.38 2.88
 -1 -23 -6 1.06 1.84
 1 23 6 4.7 3.13
 -1 23 -6 3.66 2.96
 1 23 6 3.35 2.54
 1 23 6 0.28 1.93
 1 -23 6 -1.39 2.41
 -1 23 -6 -0.93 1.94
 -1 -23 -6 -0.28 1.74
 1 23 7 228.88 14.88
 -1 -23 -7 231.5 16.73
 1 -23 7 210.3 14.11
 -1 23 -7 227.94 15.3
 1 23 8 -0.06 1.67
 1 -23 8 0.89 1.64
 1 -24 -7 30.4 6
 1 -24 -6 7.46 2.81
 -1 -24 6 11.2 3.73
 -1 24 6 6.69 3.08
 -1 24 6 6.44 2.92
 -1 -24 6 3.63 1.87
 1 -24 -6 1.35 1.93
 -1 -24 5 40 6.32
 1 -24 -5 51.29 6.95
 -1 24 5 54.74 7.28
 -1 24 5 39.15 6.45
 -1 24 5 45.98 6.86
 1 24 -5 45.64 6.83
 -1 -24 5 47.64 6.79
 1 -24 -5 31.65 6.02
 -1 24 5 39.37 6.43
 1 -24 -4 25.04 5.05
 -1 -24 4 27.89 5.45
 -1 24 4 24.89 4.93
 -1 24 4 32.17 5.75
 1 24 -4 31.56 5.61
 -1 24 4 28.16 5.37
 -1 -24 4 33.8 5.83
 1 24 -4 31.2 5.22
 1 -24 -4 31.41 5.76
 -1 24 4 25.06 5.15
 1 -24 -3 114.45 10.29
 -1 -24 3 114.22 10.36
 -1 24 3 125.42 10.43
 -1 24 3 99.86 9.88
 1 24 -3 138.39 11.36
 -1 24 3 120.75 10.62
 1 24 -3 99.88 9
 -1 -24 3 123.02 10.44
 1 -24 -3 105.5 10.11
 -1 24 3 117.21 10.56
 -1 -24 2 19.57 4.65
 1 -24 -2 22.75 4.81
 -1 24 2 18.84 4.01
 -1 24 2 21.93 4.54
 1 24 -2 18.01 4.4
 -1 24 2 19.6 4.81
 -1 -24 2 23.93 4.72
 1 -24 -2 18.42 3.94
 -1 24 2 19.25 4.43
 1 24 -2 16.8 3.83
 1 -24 -2 26.79 5.07
 1 24 -1 90.27 9.01
 -1 24 1 82.71 8.81
 -1 24 1 80.21 8.16
 1 -24 -1 95.99 8.81
 1 24 -1 89.44 8.49
 -1 24 1 73.16 8.19
 -1 -24 1 88.46 8.45
 -1 -24 1 71.55 8.22
 1 -24 -1 86.1 8.92
 -1 -24 0 18.76 4.51
 1 -24 0 18.75 4.45
 1 24 0 27.2 5.04
 1 24 0 25.48 4.9
 -1 24 0 15.99 3.95
 -1 -24 0 19.71 3.94
 1 -24 0 31.11 5.34
 1 24 0 23.46 4.34
 -1 24 0 17.4 4.25
 -1 -24 -1 52.72 7.15
 1 -24 1 50.65 6.99
 1 24 1 58.06 7.27
 -1 24 -1 53.03 7.23
 1 24 1 52.81 7.02
 1 -24 1 51.66 6.82
 1 24 1 54.94 6.87
 -1 24 -1 49.16 6.74
 -1 -24 -1 47.92 6.16
 -1 -24 -2 38.64 6.13
 1 -24 2 48.73 7.01
 1 24 2 62.11 7.74
 1 24 2 49.09 7.03
 -1 24 -2 56.47 7.52
 1 24 2 46.13 6.53
 1 -24 2 49.45 6.83
 1 24 2 48.39 6.24
 -1 24 -2 63.04 7.67
 -1 -24 -2 47.82 6.52
 -1 -24 -3 59.33 7.52
 1 -24 3 49.04 6.92
 1 24 3 51.13 6.94
 -1 24 -3 54.78 7.3
 1 24 3 45.29 6.79
 1 24 3 54.12 7.19
 1 -24 3 63.98 7.91
 -1 24 -3 60.59 7.52
 1 24 3 61.91 7.39
 -1 -24 -3 47.08 6.83
 1 -24 4 33.34 5.94
 -1 -24 -4 25.31 5.2
 1 24 4 31.66 5.68
 1 24 4 34.21 5.81
 1 24 4 32.11 5.7
 -1 24 -4 40.4 6.45
 -1 24 -4 38.93 6.21
 1 -24 4 37.89 6.36
 1 24 4 30.52 5.3
 -1 -24 -4 21.73 4.95
 -1 -24 -5 4.9 3.37
 1 24 5 14.09 4.39
 1 24 5 1.87 1.87
 -1 24 -5 5.44 2.65
 1 24 5 4.98 3.36
 1 -24 5 3.55 2.31
 -1 -24 -5 4.25 2.66
 -1 24 -5 10.12 3.71
 1 -24 5 12.78 4.1
 1 24 5 10.91 3.82
 -1 -24 -5 4.4 2.18
 1 24 6 4.61 2.58
 -1 24 -6 0.16 2.13
 1 -24 6 2.38 1.91
 -1 -24 -6 3.36 2.55
 1 -25 -6 15.96 4.11
 1 -25 -5 0.1 1.68
 -1 25 5 3.02 2.34
 -1 25 5 0.64 1.88
 1 -25 -5 -0.24 2.7
 -1 25 4 55.74 7.25
 -1 25 4 61.45 8.11
 1 25 -4 59.36 7.65
 -1 25 4 45.5 6.98
 -1 -25 4 51.64 7.28
 1 -25 -4 66.46 8.11
 -1 -25 4 61.42 7.79
 1 -25 -4 51.26 7.57
 -1 25 4 64.44 8.07
 -1 25 3 6.19 2.61
 1 25 -3 2.34 2.74
 -1 25 3 2.09 1.73
 -1 25 3 8.48 3.61
 -1 -25 3 7.52 3.7
 1 -25 -3 5.86 3.26
 -1 -25 3 -0.41 1.67
 1 -25 -3 11.32 4.08
 -1 25 3 1.85 2.32
 -1 25 2 13.31 3.37
 -1 25 2 5.25 3.04
 -1 25 2 13.09 4.01
 1 25 -2 11.28 3.44
 -1 -25 2 14.7 4.14
 1 -25 -2 11.04 3.79
 -1 -25 2 15.14 4.09
 1 25 -2 12.22 3.69
 -1 25 2 10.47 3.53
 1 -25 -2 8.26 3.14
 -1 25 1 10.52 3.54
 -1 25 1 12.11 3.86
 1 25 -1 15.61 4.48
 -1 -25 1 18.64 4.66
 1 -25 -1 17.13 4.71
 -1 -25 1 15.35 3.87
 1 -25 -1 9.17 2.97
 -1 25 1 9.58 3.16
 1 25 -1 18.14 4.22
 1 -25 -1 14.73 3.77
 1 25 0 5.37 2.55
 -1 25 0 9.59 4.03
 -1 -25 0 1.86 2.11
 1 -25 0 4.41 2.8
 1 -25 0 8.04 3.09
 1 25 0 0.95 1.74
 -1 25 0 5.01 2.35
 1 25 1 39.68 6.05
 -1 25 -1 42.26 6.64
 1 25 1 43.97 6.78
 -1 -25 -1 47.89 6.95
 1 -25 1 50.28 7.36
 1 -25 1 37.17 5.91
 1 25 1 45.08 6.33
 -1 25 -1 37.01 6.15
 1 25 2 17.31 4.33
 1 25 2 11.63 3.41
 1 25 2 18.95 4.75
 -1 25 -2 19.84 4.74
 -1 -25 -2 9.68 3.24
 1 -25 2 7.63 3.09
 1 -25 2 14.48 4.08
 1 25 2 13.2 3.64
 -1 -25 -2 10.97 3.55
 -1 25 -2 11.37 3.7
 1 25 3 46.05 6.93
 1 25 3 44.9 6.96
 1 25 3 44.77 6.75
 -1 25 -3 45.6 6.84
 1 -25 3 37.77 6.42
 -1 -25 -3 39.34 6.34
 1 -25 3 30.6 5.92
 1 25 3 43.69 6.49
 -1 -25 -3 33.85 6.01
 -1 25 -3 34.16 5.89
 1 25 4 28.11 5.66
 1 25 4 30.16 5.69
 1 -25 4 27.13 5.47
 -1 -25 -4 25.8 5.42
 -1 25 -4 24.76 5.03
 1 -25 4 32.57 5.98
 1 25 4 21.33 4.67
 -1 -25 -4 32.21 5.87
 1 25 5 8.53 3.23
 -1 25 -5 3.84 2.67
 1 25 5 5.22 2.67
 -1 -25 -5 8.88 3.61
 -1 -25 -5 4.82 2.65
 1 -26 -4 51.95 7.75
 -1 26 4 51.99 7.18
 -1 26 3 4.02 2.69
 -1 -26 3 -0.5 2.38
 1 -26 -3 -1.29 2.25
 -1 26 3 1.29 1.49
 -1 26 2 9.93 3.43
 1 -26 -2 22.97 5.27
 -1 -26 2 14.39 3.7
 -1 26 2 12.88 3.74
 1 -26 -2 9.99 3.63
 1 26 -1 9.48 3.69
 1 -26 -1 5.33 3.04
 -1 -26 1 4.28 2.4
 -1 26 1 4.65 2.86
 1 26 0 7.55 3.79
 -1 -26 0 5.11 3.05
 1 -26 0 3.62 1.98
 -1 26 0 1.05 2.47
 1 26 1 3.01 2.54
 1 26 1 4.89 2.7
 -1 -26 -1 0.93 1.79
 1 -26 1 1.01 1.96
 1 26 1 0.11 2.25
 -1 26 -1 3.33 2.1
 1 26 2 37.65 6.48
 1 26 2 34.87 6.11
 1 -26 2 31.45 5.58
 1 26 2 27.31 5.3
 -1 26 -2 40.13 6.48
 -1 26 -3 2.25 2.53
 -1 -26 -3 -0.73 2.16
 1 26 3 3.93 2.41
 -1 26 -4 15.42 4.21
 -1 -26 -4 20.05 4.91
 1 26 4 15.61 3.99
 -1 -27 2 31.8 5.64
 1 -27 -2 29.11 5.56
 -1 27 1 22.19 5.37
 1 -27 0 63.57 7.79
 -1 27 0 52.25 7.66
 1 -27 1 4.43 2.84
 -1 27 -1 4.11 2.94
 -1 27 -2 11.96 4.05
 -2 0 14 110.17 10.79
 2 0 -14 109.21 11.22
 2 0 -14 140.84 11.98
 2 0 -13 3.68 2.5
 -2 0 13 -0.45 2.29
 2 0 -13 0.46 1.83
 -2 0 12 92.69 8.76
 -2 0 12 76.5 6.39
 2 0 -12 91.24 9.02
 2 0 -12 97.24 9
 2 0 -11 -0.89 1.91
 2 0 -11 0.41 1.05
 -2 0 11 1.45 1.3
 2 0 -10 112.39 8.78
 2 0 -10 102.86 6.85
 -2 0 10 100.59 6.58
 2 0 -10 102.61 8.26
 2 0 -9 0.52 1.11
 2 0 -9 -0.64 1.4
 -2 0 9 -1.55 1.16
 2 0 -9 0.42 0.91
 2 0 -8 168.11 9.08
 -2 0 8 164.63 8.85
 2 0 -8 151.49 8.81
 -2 0 8 157.18 7.35
 2 0 -8 145.04 7.03
 -2 0 7 0.42 0.46
 2 0 -7 -0.82 1.22
 2 0 -7 -0.15 0.21
 -2 0 7 2.62 1.93
 2 0 -7 1.3 1.76
 -2 0 7 -0.48 0.92
 2 0 -7 1.36 0.95
 -2 0 6 89.42 3.35
 2 0 -6 84.02 5.55
 2 0 -6 88.3 2.73
 -2 0 6 95.57 5.79
 -2 0 6 87.83 4.87
 2 0 -6 92.19 4.61
 2 0 -6 76.64 5.22
 -2 0 5 0.38 0.3
 2 0 -5 1.14 0.76
 2 0 -5 0.63 0.74
 -2 0 5 0.45 0.73
 -2 0 5 0.37 0.8
 2 0 -5 1.04 0.63
 2 0 -5 0.43 0.75
 2 0 -4 21.41 2.1
 -2 0 4 21.41 2.21
 2 0 -4 21.01 2.27
 -2 0 4 18.73 1.97
 -2 0 3 0.32 0.59
 2 0 -3 -0.11 0.57
 2 0 -3 -0.21 0.55
 -2 0 3 0.56 0.53
 -2 0 2 13.78 1.35
 2 0 -2 13.42 1.41
 -2 0 2 14.73 1.46
 2 0 -2 14.17 1.42
 2 0 -2 12.92 1.37
 -2 0 2 15.52 1.48
 2 0 -2 10.88 1.26
 -2 0 2 12.33 1.31
 2 0 -1 0.99 0.38
 -2 0 1 1.75 0.63
 2 0 -1 1.12 0.51
 -2 0 1 0.64 0.41
 2 0 -1 -0.23 0.41
 2 0 -1 0.32 0.3
 2 0 -1 0.68 0.34
 -2 0 1 1.62 0.42
 -2 0 1 1.19 0.4
 -2 0 0 198.9 4.9
 2 0 0 196.31 4.88
 2 0 0 207.66 4.87
 -2 0 0 203.52 4.91
 2 0 0 207.18 4.67
 -2 0 0 205.7 4.71
 2 0 0 204.29 2.88
 -2 0 0 211.6 3.01
 -2 0 0 204.65 5.1
 -2 0 0 206.35 4.88
 2 0 0 197.21 5.05
 2 0 0 212.21 4.83
 2 0 0 208.64 3.81
 -2 0 0 208.79 3.81
 -2 0 0 212.89 4.91
 2 0 0 206.24 4.91
 2 0 1 -0.32 0.47
 -2 0 -1 0.8 0.63
 2 0 1 0.97 0.6
 -2 0 -1 0.6 0.55
 2 0 1 1.74 0.8
 -2 0 -1 1.09 0.65
 2 0 1 0.26 0.23
 2 0 1 0.85 0.46
 2 0 1 0.09 0.39
 -2 0 -1 0 0.44
 -2 0 -1 -0.07 0.43
 2 0 1 0.86 0.24
 -2 0 -1 1.65 0.3
 2 0 1 0.66 0.43
 -2 0 -1 0.63 0.56
 2 0 1 1.1 0.73
 -2 0 -1 0.27 0.41
 -2 0 -2 329.22 7.34
 -2 0 -2 319.22 7.8
 -2 0 -2 323.64 7.43
 2 0 2 308.52 4.93
 -2 0 -2 325.17 8.03
 2 0 2 340.2 4.37
 2 0 2 323.33 5.47
 -2 0 -2 321.87 7.4
 -2 0 -2 308.82 8.05
 -2 0 -2 310.89 7.78
 -2 0 -2 332.77 4.97
 -2 0 -3 -0.17 0.64
 -2 0 -3 -0.44 0.35
 2 0 3 0.29 0.42
 2 0 3 0.35 0.61
 -2 0 -3 0.17 0.77
 -2 0 -3 0.45 0.92
 -2 0 -3 1.18 0.78
 2 0 3 0.2 0.35
 -2 0 -3 0.82 0.77
 2 0 3 -0.33 0.46
 -2 0 -3 0.22 0.65
 -2 0 -3 0.22 0.62
 -2 0 -4 856.91 12.46
 -2 0 -4 861.68 16.25
 2 0 4 874.35 13.62
 -2 0 -4 845.66 14.01
 -2 0 -4 877.41 16.6
 -2 0 -4 856.15 16.16
 2 0 4 857.05 13.19
 2 0 4 861.77 11.06
 -2 0 -4 882.95 15.84
 -2 0 -4 856.33 14.47
 -2 0 -4 873.52 15.69
 -2 0 -5 -0.14 1.13
 -2 0 -5 0.63 0.72
 -2 0 -5 -0.18 0.95
 2 0 5 1.58 0.99
 -2 0 -5 -0.14 0.57
 2 0 5 0.5 0.63
 2 0 5 0.18 0.67
 -2 0 -5 2.49 1.08
 -2 0 -6 244.36 8.56
 2 0 6 242.93 8.98
 2 0 6 242.41 5.05
 -2 0 -6 241.9 10.25
 2 0 6 249.87 8.99
 2 0 6 237.18 6.87
 -2 0 -6 230.57 9.51
 -2 0 -7 1.57 1.23
 2 0 7 -0.32 0.29
 -2 0 -7 -1.02 1.43
 2 0 7 0.26 0.98
 2 0 7 1.2 1.11
 2 0 7 1.02 0.93
 -2 0 -7 -0.28 1.07
 -2 0 -8 0.88 1.15
 -2 0 -8 0.95 2.02
 2 0 8 -1.09 1.15
 2 0 8 0.48 0.83
 2 0 8 1.63 1.01
 -2 0 -8 2.7 1.7
 -2 0 -9 2.53 1.51
 -2 0 -9 1.16 1.67
 2 0 9 -0.7 1.24
 2 0 9 1.85 1.21
 2 0 9 0.38 1.18
 -2 0 -9 -1.11 1.07
 -2 0 -10 28.43 4.16
 -2 0 -10 32.31 5.41
 2 0 10 31.8 4.79
 2 0 10 28.17 4.23
 -2 0 -10 24.44 4.01
 -2 0 -11 -0.34 1.64
 2 0 11 -2.9 2.32
 -2 0 -11 0.34 1.47
 -2 0 -11 0.41 1.69
 -2 0 -12 19.26 4.02
 -2 0 -12 13.76 4.42
 2 0 12 15.76 3.64
 -2 0 -12 15.25 3.85
 2 0 13 2.18 2.19
 -2 0 -13 -3.8 3.49
 -2 0 -13 0.15 1.77
 -2 0 -13 -2.08 2
 2 0 13 0.45 1.53
 2 0 14 22.84 4.94
 2 0 14 24.23 5.75
 2 -1 -14 18.62 4.78
 2 1 -14 29.03 5.8
 -2 -1 14 19.67 4.62
 -2 1 14 33.26 6.03
 2 1 -14 33.47 6.6
 2 -1 -14 34.4 6.5
 -2 1 13 77.51 8.51
 -2 -1 13 68.92 8.17
 -2 -1 13 56.93 5.92
 2 -1 -13 59.8 7.79
 2 1 -13 70.96 8.53
 2 1 -13 64.5 7.6
 2 -1 -13 78.17 8.67
 2 1 -12 51.51 6.89
 2 -1 -12 43.55 6.34
 2 -1 -12 51.16 5.71
 -2 1 12 44.42 4.7
 -2 1 12 53.62 6.79
 -2 -1 12 49.13 5.16
 2 1 -12 54.27 6.77
 2 -1 -12 50.82 6.57
 2 -1 -11 25.15 4.59
 2 1 -11 30.82 5.02
 2 -1 -11 28.72 4.11
 2 1 -11 25.29 3.62
 -2 -1 11 26.08 3.71
 -2 1 11 32.35 3.96
 -2 1 11 18.9 3.98
 2 1 -11 25.58 4.42
 2 -1 -11 24.78 4.34
 2 1 -10 134.22 9.36
 2 -1 -10 133.23 9.26
 2 -1 -10 140.44 9.79
 2 1 -10 122.12 9.12
 -2 -1 10 138.49 9.45
 -2 1 10 132.65 7.36
 -2 -1 10 138.92 7.81
 2 1 -10 116.94 7.04
 2 -1 -10 116.63 7.52
 2 -1 -9 372 14.45
 2 1 -9 397.97 14.91
 2 1 -9 345.19 14.21
 2 -1 -9 362.74 14.61
 -2 -1 9 386.34 14.57
 -2 -1 9 365.67 12.09
 -2 1 9 345.42 11.29
 2 1 -9 361.29 11.45
 2 -1 -9 360.51 12.32
 2 -1 -8 348.19 13.06
 2 1 -8 327.89 12.8
 -2 -1 8 341.47 12.85
 2 1 -8 306.54 12.39
 2 -1 -8 327.6 12.96
 -2 1 8 324.53 10.28
 -2 -1 8 329.49 10.84
 2 1 -8 330.36 10.16
 2 -1 -8 310.21 10.73
 2 -1 -7 771.72 18
 -2 -1 7 765.98 11.56
 2 1 -7 778.06 18.04
 2 1 -7 766.94 7.78
 -2 -1 7 783.94 18.03
 2 -1 -7 773.8 18.19
 2 1 -7 781.64 18.28
 -2 1 7 779.56 15.04
 -2 -1 7 792.8 15.78
 2 1 -7 766.65 13.97
 2 -1 -7 754.03 15.25
 2 -1 -6 38.56 3.74
 -2 -1 6 39.06 2.33
 2 1 -6 35.61 3.69
 2 1 -6 40.76 2.01
 -2 -1 6 42.51 3.95
 2 -1 -6 37.95 3.7
 2 1 -6 39.45 3.77
 -2 1 6 39.71 3.21
 -2 -1 6 46.66 3.6
 2 -1 -6 47.01 3.45
 2 1 -6 44.16 3.03
 2 -1 -5 3.93 1.27
 -2 -1 5 3.64 0.63
 2 1 -5 4.57 1.45
 2 1 -5 4.05 0.73
 2 1 -5 4.92 1.27
 2 -1 -5 3.93 1.4
 -2 1 5 4.55 1.11
 -2 -1 5 4.43 1.21
 2 1 -5 5.38 1.08
 2 1 -5 3.94 1.18
 -2 -1 5 2.64 1.3
 2 1 -4 422.81 8.98
 2 -1 -4 439.67 9.61
 -2 -1 4 421.45 9.95
 2 -1 -4 422.91 10.08
 -2 -1 4 435.88 5.01
 2 1 -4 426.28 10.11
 2 -1 -4 436.07 4.77
 -2 1 4 424.93 8.92
 -2 -1 4 422.3 9.32
 2 1 -3 78.73 3.53
 2 -1 -3 81.47 3.77
 -2 -1 3 83.01 3.87
 -2 -1 3 81.57 3.69
 -2 1 3 81.91 3.67
 2 1 -3 71.79 3.68
 2 -1 -3 79.22 3.85
 -2 -1 2 614.74 8.6
 -2 -1 2 625.68 9.09
 -2 1 2 601.8 9.46
 2 1 -2 636.85 9.03
 2 -1 -2 622.99 9.5
 -2 -1 2 630.33 8.72
 -2 1 2 626.31 9.06
 2 1 -2 611.07 9.32
 -2 -1 2 628.07 9.16
 2 -1 -2 630.93 9.26
 2 1 -2 627.62 9.14
 -2 -1 2 649.34 5.46
 -2 -1 2 637.17 9.21
 2 -1 -2 626 9.11
 2 1 -1 3248.79 16.32
 -2 -1 1 3074.2 16.08
 2 -1 -1 3156.78 15.92
 -2 -1 1 3163.94 16.51
 2 1 -1 3184.63 16.38
 -2 -1 1 3263.71 19.29
 2 -1 -1 3072 18.81
 2 1 -1 3320.22 19.31
 -2 -1 1 3185.04 14.68
 -2 -1 1 3171.61 15.83
 -2 1 1 3236.87 19.35
 -2 -1 1 3207.15 15.75
 2 -1 -1 3377.43 19.51
 -2 1 1 3263.23 19.37
 -2 1 1 3195.72 15.89
 -2 -1 1 3174.49 18.35
 2 1 -1 3180.07 18.77
 2 1 -1 3288.41 16.47
 2 1 0 480.87 7.72
 -2 -1 0 487.04 7.76
 2 -1 0 489.37 7.87
 -2 -1 0 494.38 4.5
 -2 1 0 474.91 7.48
 2 -1 0 481.77 7.35
 -2 -1 0 469.66 7.44
 2 1 0 495.53 7.46
 2 -1 0 481.5 6.89
 2 1 0 484.05 5.7
 -2 1 0 466.07 6.84
 2 1 0 446.19 7.27
 -2 -1 0 458.03 5.75
 -2 1 0 462.08 7.65
 2 1 0 493.17 7.12
 2 -1 0 485.89 7.89
 -2 1 0 460.04 7.68
 -2 -1 0 461.03 7.71
 2 -1 0 489.93 7.74
 2 1 0 487.1 7.86
 -2 -1 0 488.18 7.07
 -2 -1 0 484.88 5.4
 -2 1 0 480.02 6.62
 2 1 0 477.13 4.95
 2 1 0 473.87 6.27
 -2 -1 0 489.06 4.99
 2 -1 0 500.64 7.78
 2 -1 0 507.37 6.78
 2 1 0 473.54 7.43
 -2 -1 0 471.34 7.29
 -2 1 -1 60.25 3.06
 2 1 1 60.37 3.02
 2 -1 1 62.16 3.05
 -2 -1 -1 56.36 2.96
 -2 1 -1 54.59 2.91
 2 1 1 62.71 3.09
 -2 1 -1 65.43 3.08
 -2 -1 -1 60.96 3.05
 2 -1 1 62.24 3.11
 -2 -1 -1 59.43 2.46
 2 1 1 64.28 2.5
 2 1 1 61.16 2.7
 -2 -1 -1 58.54 2.7
 2 1 1 60.72 2.93
 -2 1 -1 63.77 3.14
 2 -1 1 55.43 3.03
 2 -1 1 59.51 2.99
 -2 -1 -1 65.75 1.64
 -2 -1 -1 59.5 2.91
 2 1 1 61.59 2.1
 -2 -1 -1 64.12 2.13
 -2 1 -1 59.95 1.7
 2 -1 1 61.72 1.73
 -2 1 -1 58.76 2.78
 -2 -1 -1 59.33 2.55
 2 -1 1 59.74 2.83
 2 1 1 61.22 2.61
 -2 -1 -1 57.61 2.97
 2 1 1 61.9 3.24
 2 1 1 68.52 3.21
 2 -1 1 63.77 3.12
 -2 -1 -1 66.44 3.39
 2 -1 1 71.85 3.52
 -2 1 -1 62.02 3.06
 2 -1 2 29.35 1.53
 -2 1 -2 29.74 2.47
 -2 -1 -2 28.21 2.37
 -2 1 -2 30.19 1.55
 -2 -1 -2 27.16 2.44
 -2 -1 -2 29.93 1.61
 -2 -1 -2 33.92 2.67
 -2 1 -2 30.29 2.53
 2 1 2 30.28 1.67
 2 1 2 29.99 1.25
 -2 1 -2 31 1.49
 2 1 2 31.44 2.15
 -2 -1 -2 31.78 2.31
 -2 1 -2 26.34 2.35
 2 1 2 33.38 2.38
 2 1 2 31.37 1.85
 -2 -1 -2 31.01 1.89
 2 -1 2 30.44 1.52
 -2 -1 -2 30.16 2.31
 -2 1 -2 28.04 2.29
 2 1 2 29.73 2.33
 -2 1 -2 27.62 2.37
 2 1 2 31.84 2.2
 -2 1 -2 29.61 2.42
 -2 -1 -2 32.39 2.2
 -2 -1 -2 32.88 2.6
 -2 -1 -3 720.66 9.93
 -2 1 -3 727.75 9.82
 2 -1 3 703.94 9.68
 -2 -1 -3 701.89 13.54
 -2 -1 -3 705.79 13.4
 -2 -1 -3 710.16 13.21
 -2 1 -3 717.63 13.22
 -2 1 -3 682.42 13.26
 2 1 3 736.32 10.39
 2 1 3 738.16 8.35
 -2 1 -3 743.67 8.94
 2 1 3 701.96 9.7
 -2 1 -3 723.71 12.31
 -2 -1 -3 712.8 11.49
 2 -1 3 734.81 9.01
 2 1 3 704.29 10.58
 -2 1 -3 724.31 12.95
 2 1 3 716.04 7.88
 -2 1 -3 732.39 12.51
 -2 1 -3 741.13 12.91
 -2 -1 -3 729.72 11.56
 -2 -1 -3 698.47 13.06
 -2 1 -4 904.09 12.87
 -2 -1 -4 873.14 12.84
 -2 -1 -4 881.12 16.52
 -2 1 -4 899.94 16.82
 -2 1 -4 882.97 16.4
 -2 -1 -4 885.17 16.68
 -2 -1 -4 865.8 16.24
 2 1 4 878.13 13.36
 2 1 4 844.88 11.1
 -2 -1 -4 889.36 13.75
 -2 1 -4 941.24 15.1
 2 1 4 897.41 13.75
 2 -1 4 900.7 12.35
 -2 1 -4 909.1 16.34
 2 1 4 895.28 9.88
 -2 1 -4 902.08 15.69
 -2 -1 -4 921.33 14.43
 -2 1 -4 913.54 15.33
 -2 -1 -4 885.49 16.22
 -2 -1 -5 572.68 14.48
 -2 -1 -5 573.31 11.82
 -2 1 -5 571.68 11.72
 -2 1 -5 568.15 14.5
 -2 -1 -5 555.59 14.29
 2 1 5 564.59 12.21
 2 -1 5 573.12 12.79
 2 -1 5 555.18 8.57
 -2 1 -5 587.55 12.87
 -2 -1 -5 579.6 11.93
 2 1 5 574.53 12.47
 2 -1 5 561.97 10.5
 -2 1 -5 603.82 14.55
 2 1 5 564.18 8.83
 -2 1 -5 558.38 13.46
 -2 -1 -5 557.57 13.95
 -2 1 -6 787.96 15.35
 -2 -1 -6 754.64 15.2
 -2 -1 -6 742.8 17.62
 2 1 6 748.31 15.55
 2 -1 6 771.74 16.26
 2 -1 6 752.08 9.46
 -2 1 -6 744.89 18.12
 -2 -1 -6 752.5 18.08
 2 1 6 762.79 15.81
 2 -1 6 738.54 12.99
 2 1 6 744.68 11.16
 -2 -1 -6 765.34 17.7
 -2 1 -6 769.61 17
 -2 1 -7 175.64 8
 -2 -1 -7 176.69 9.2
 -2 -1 -7 174.92 8.03
 2 1 7 169.08 8.1
 2 -1 7 159.38 8.14
 2 1 7 174.26 3.24
 2 1 7 167.92 3.17
 2 -1 7 174.56 4.06
 2 -1 7 169.93 8.04
 2 1 7 168.67 8.22
 -2 1 -7 171.82 8.64
 -2 -1 -7 154.74 8.53
 2 1 7 169 5.76
 2 -1 7 162.27 6.49
 -2 -1 -7 173.23 9.57
 -2 1 -7 160.34 9.06
 -2 -1 -8 340.19 12.18
 -2 1 -8 362.19 12.47
 -2 1 -8 332.35 14.11
 -2 -1 -8 319.69 13.83
 2 1 8 330.64 12.33
 2 -1 8 353.98 12.93
 2 1 8 334.38 12.43
 2 -1 8 316.24 11.98
 2 -1 8 355.31 10.16
 2 1 8 338.8 8.82
 -2 1 -8 326.95 12.73
 -2 -1 -8 341.73 13.35
 -2 -1 -9 106.78 7.4
 -2 1 -9 101.46 7.16
 -2 1 -9 99.97 8.28
 -2 -1 -9 94.34 8.15
 2 -1 9 113.96 7.96
 2 1 9 100.16 7.37
 2 -1 9 98.56 7.18
 2 -1 9 105.93 5.94
 2 1 9 110.43 5.37
 -2 -1 -9 98.5 7.69
 -2 1 -9 100.59 7.51
 -2 -1 -10 310.49 13.49
 -2 1 -10 310.77 13.38
 -2 -1 -10 285.25 14.91
 -2 1 -10 291.56 15.06
 2 -1 10 292.28 13.51
 2 1 10 281.26 13.13
 2 -1 10 283.39 13.01
 2 -1 10 314.8 10.6
 -2 -1 -10 301.38 14.12
 -2 1 -10 286.36 13.35
 2 -1 11 102.64 8.52
 -2 1 -11 102.18 9.51
 -2 -1 -11 93.09 9.07
 2 1 11 91.73 7.95
 2 -1 11 83.74 7.47
 -2 -1 -11 80.31 7.84
 -2 1 -11 102.54 8.42
 -2 -1 -11 94.19 7.9
 -2 1 -11 89.9 7.64
 2 1 12 114.17 10.31
 -2 1 -12 124.65 11.2
 -2 -1 -12 102.15 10.11
 2 1 12 116.16 9.43
 2 -1 12 100.56 8.76
 -2 1 -12 123.78 9.8
 -2 -1 -12 120.5 9.89
 -2 -1 -12 130.63 9.91
 -2 1 -12 135.44 10.04
 -2 -1 -13 16.83 4.03
 2 1 13 12.95 3.88
 -2 1 -13 25.25 5.43
 -2 -1 -13 18.03 4.48
 2 -1 13 20.85 4.22
 -2 -1 -13 25.23 4.66
 -2 1 -13 23.15 4.59
 2 1 13 16.4 4.19
 2 -1 14 15.21 3.81
 2 1 14 23.92 4.87
 2 1 14 20.95 5.21
 2 -1 14 23.84 5.26
 -2 -2 14 1.66 2.28
 -2 2 14 4.59 3.21
 2 -2 -14 7.93 3.96
 2 2 -14 8.33 3.43
 2 2 -14 3.74 3
 2 -2 -14 3.43 2.13
 -2 2 13 55.16 7.28
 -2 -2 13 37.77 4.74
 2 2 -13 41.13 6.56
 2 -2 -13 48.81 7.28
 2 2 -13 39.78 6.16
 2 -2 -13 54.68 7.42
 2 -2 -12 -0.08 1.5
 2 2 -12 1.76 1.94
 2 -2 -12 1.13 2.16
 2 2 -12 3.04 2.18
 -2 -2 12 0.25 1.77
 -2 2 12 3.95 1.5
 -2 2 12 1.03 1.63
 -2 -2 12 4.56 1.65
 2 -2 -12 0.46 1.17
 2 2 -11 21.56 3.96
 2 -2 -11 21 4.07
 2 -2 -11 24.08 4.67
 2 2 -11 13.18 3.44
 -2 -2 11 15.53 3.75
 -2 -2 11 15.3 2.88
 -2 2 11 15.48 3.16
 -2 2 11 17.81 2.93
 2 -2 -11 16.9 3.24
 2 -2 -10 -2.79 2.09
 2 2 -10 0.93 1.23
 2 2 -10 -0.87 1.48
 2 -2 -10 0.83 1.58
 -2 -2 10 -1.3 1.56
 -2 2 10 -0.47 0.85
 -2 2 10 -0.18 1.38
 -2 -2 10 -1.15 1.28
 2 2 -10 0.32 0.84
 2 -2 -10 1.02 1.36
 2 2 -9 80.16 6.82
 2 -2 -9 74.55 6.62
 2 -2 -9 76.06 6.87
 2 2 -9 78.66 6.89
 -2 -2 9 74.42 6.61
 -2 2 9 89.61 7.26
 -2 -2 9 78.42 5.72
 -2 2 9 79.97 5.35
 2 -2 -9 81.08 6.15
 2 2 -9 77.14 5.09
 2 2 -8 1.72 1.24
 2 -2 -8 -0.67 0.99
 -2 -2 8 1.16 1.08
 2 -2 -8 2.75 1.67
 2 2 -8 1.6 1.86
 -2 -2 8 0.81 1.01
 -2 2 8 0.35 0.79
 2 2 -8 1.41 0.94
 2 -2 -8 2.32 1.14
 2 -2 -7 31.5 3.6
 2 2 -7 30.79 3.67
 2 2 -7 27.31 1.73
 2 -2 -7 26.91 1.11
 2 -2 -7 29.45 1.14
 -2 -2 7 30.2 3.56
 2 -2 -7 24.33 3.32
 2 2 -7 28.46 3.56
 -2 -2 7 26.78 2.97
 -2 2 7 29.92 3.01
 2 2 -7 27.44 2.56
 2 -2 -7 31.92 3.39
 2 -2 -6 11.49 1.32
 2 2 -6 11.63 2.2
 2 -2 -6 8.9 1.89
 -2 -2 6 12.4 1.38
 2 -2 -6 11.87 1.02
 2 2 -6 9.87 1.11
 -2 -2 6 11.85 2.13
 2 2 -6 12.63 2.29
 2 -2 -6 14.89 2.43
 -2 2 6 11.23 1.76
 -2 -2 6 16.41 2.3
 2 2 -6 11.52 1.5
 2 -2 -6 11.54 1.82
 2 -2 -5 62.11 4.42
 2 2 -5 58.08 4.22
 2 -2 -5 61.54 2.65
 -2 -2 5 68.75 2.89
 2 2 -5 62.39 2.84
 2 2 -5 64.18 3.73
 -2 -2 5 68.11 4.54
 2 -2 -5 63.35 4.35
 2 2 -5 73.93 4.62
 -2 2 5 71.45 3.99
 -2 -2 5 70.57 4.28
 2 2 -5 68.47 3.08
 2 2 -4 51.32 3.59
 2 -2 -4 49.99 3.62
 2 -2 -4 55.01 2.08
 -2 -2 4 44.12 3.26
 2 -2 -4 47.92 3.31
 2 2 -4 53.63 3.16
 -2 -2 4 57.11 3.49
 -2 2 4 52.67 3.15
 2 2 -4 52.92 2.2
 2 2 -4 50.53 2.53
 2 2 -3 51.73 3.02
 -2 -2 3 46.06 2.67
 2 -2 -3 51.52 3.1
 2 2 -3 53.01 2.85
 -2 -2 3 46.9 2.94
 -2 -2 3 51.55 3.08
 -2 -2 3 48.66 2.58
 2 -2 -3 49.94 3.15
 2 2 -3 51.02 3.19
 2 2 -2 297.59 6.62
 -2 -2 2 284.1 6.53
 2 2 -2 301.08 6.14
 2 -2 -2 292.79 6.69
 -2 -2 2 298.17 6.18
 -2 -2 2 296.38 6.18
 2 2 -2 300.47 6.19
 2 -2 -2 285.13 6.33
 -2 2 2 297.47 5.59
 -2 2 2 302.65 6.46
 2 -2 -2 300.52 6.48
 -2 -2 2 294.09 4.53
 -2 -2 2 293.82 6.51
 2 2 -2 301.05 3.95
 -2 -2 1 99.67 3.17
 2 2 -1 105.62 3.25
 -2 -2 1 100.23 3.21
 2 2 -1 103.27 3.49
 -2 -2 1 96.78 3.41
 -2 -2 1 93.96 3.15
 -2 2 1 101.86 3.55
 2 -2 -1 97.95 3.45
 -2 -2 1 96.57 2.93
 2 2 -1 97.16 2.89
 -2 2 1 95.23 3.54
 2 -2 -1 105.56 3.14
 -2 2 1 92.96 3.3
 2 -2 -1 100.36 3.44
 -2 2 1 100.62 2.85
 -2 -2 1 91.95 3.25
 2 2 -1 97.88 3.34
 2 2 -1 96.63 2.78
 -2 -2 1 97.93 2.73
 -2 -2 0 425.14 7.6
 2 2 0 437.33 7.67
 -2 2 0 435.24 7.16
 2 -2 0 440.7 7.03
 2 2 0 436.67 7.06
 -2 -2 0 421.33 7.08
 -2 2 0 419.37 6.45
 2 -2 0 421.56 6.43
 -2 -2 0 420.37 6.45
 2 2 0 432.16 6.39
 -2 2 0 432.32 7.57
 2 -2 0 446.75 7.67
 -2 2 0 404.5 7.62
 -2 -2 0 417.92 7.52
 2 -2 0 422.57 7.59
 -2 -2 0 424.76 6.39
 -2 -2 0 402.87 6.05
 -2 -2 0 412.52 4.75
 2 2 0 435.46 6.16
 2 2 0 422.89 4.68
 2 2 0 425.26 5.87
 -2 2 0 437.18 7.12
 -2 -2 0 424.62 5.85
 2 2 0 422.9 4.31
 2 -2 0 426.78 7.05
 -2 -2 0 428.87 7.01
 2 2 0 418.84 7.16
 -2 -2 -1 855.57 12.34
 2 2 1 893.61 11.57
 2 2 1 859.15 12.2
 -2 -2 -1 865.82 11.42
 -2 2 -1 884.68 11.52
 2 -2 1 894.08 11.6
 -2 2 -1 878.6 11.53
 2 2 1 885.31 11.38
 -2 -2 -1 883.66 11.55
 2 -2 1 893.65 11.47
 -2 -2 -1 879.44 6.1
 2 -2 1 885.17 9.07
 2 2 1 872.59 10.23
 -2 -2 -1 862.34 10.39
 2 -2 1 913.25 12.02
 2 2 1 898.01 9.6
 -2 -2 -1 853.7 10.95
 -2 -2 -1 847.84 9.61
 2 2 1 891.7 11.02
 2 -2 1 889.44 12.15
 -2 2 -1 877.37 11.79
 -2 2 -1 894.27 8.32
 -2 -2 -1 872.83 9.31
 2 2 1 855.46 9.16
 2 -2 1 876.86 8.29
 2 2 1 888.3 5.78
 2 2 1 847.13 9.56
 -2 2 -1 845.8 11.21
 2 2 1 870.55 6.89
 2 -2 1 892.26 11.33
 -2 2 -1 898.02 11.8
 2 2 1 891.29 11.86
 -2 2 -1 854.37 11.65
 2 -2 1 877.93 11.7
 -2 -2 -1 879.22 11.76
 -2 -2 -2 115.31 5.14
 2 -2 2 104.8 3.17
 -2 -2 -2 100.38 4.46
 -2 2 -2 109.13 4.62
 -2 2 -2 110.01 4.71
 -2 -2 -2 101.4 4.54
 -2 -2 -2 104.92 3.2
 2 2 2 105.19 4.14
 2 2 2 108.97 3.84
 -2 2 -2 108.02 4.53
 -2 -2 -2 105.58 4.09
 2 2 2 105.65 4.03
 -2 -2 -2 110.59 3.34
 2 2 2 108.62 3.75
 -2 2 -2 103.75 3.1
 2 -2 2 107.63 3.28
 -2 -2 -2 107.03 3.76
 2 2 2 100.4 4.09
 -2 2 -2 103.37 4.49
 -2 -2 -2 105.08 3.75
 -2 2 -2 105.22 4.45
 -2 2 -2 100.26 4.45
 -2 -2 -2 104.64 4.67
 -2 -2 -3 82.16 4.61
 -2 2 -3 79.72 4.52
 -2 2 -3 83.42 4.56
 -2 -2 -3 73.97 4.28
 -2 2 -3 77.37 4.21
 -2 2 -3 79.18 4.33
 -2 -2 -3 83.82 3.72
 -2 -2 -3 84.48 4.65
 -2 2 -3 79.49 3.17
 2 2 3 75.75 4.05
 -2 -2 -3 78.61 3.77
 -2 2 -3 74.77 4.11
 2 2 3 79.15 3.68
 2 -2 3 78.13 3.18
 2 2 3 81.11 2.07
 -2 2 -3 77.84 4.41
 -2 -2 -3 85.86 4.86
 -2 2 -3 78.15 3.38
 2 -2 3 81.87 3.41
 -2 -2 -3 83.95 3.54
 -2 -2 -4 97.64 5.6
 -2 2 -4 104.96 4.51
 -2 -2 -4 103.14 4.55
 -2 2 -4 102.69 5.61
 -2 -2 -4 101.89 5.6
 -2 -2 -4 112.4 6
 -2 2 -4 113.51 5.94
 2 2 4 105.22 4.61
 2 2 4 106.05 5.44
 -2 2 -4 103.96 4.11
 2 -2 4 106.33 3.99
 -2 -2 -4 94.9 4.45
 -2 2 -4 114.07 5.52
 2 2 4 103.03 4.81
 2 2 4 106.22 2.86
 2 -2 4 104.96 4.58
 -2 2 -4 106.34 5.69
 -2 -2 -4 100.31 5.56
 -2 2 -4 102.31 5.31
 -2 2 -4 108.16 5.33
 -2 2 -5 5.13 1.3
 -2 -2 -5 3.43 1.16
 -2 -2 -5 4.17 1.29
 -2 -2 -5 4.64 1.57
 -2 2 -5 9.19 2.07
 2 2 5 4.36 1.42
 2 -2 5 5.11 0.97
 2 2 5 2.98 0.55
 -2 -2 -5 4.69 1.22
 -2 2 -5 4.79 1.4
 2 2 5 7.13 1.53
 2 -2 5 5.06 1.21
 2 2 5 2.85 0.59
 -2 -2 -5 5.77 1.8
 -2 2 -5 1.35 1.03
 -2 -2 -6 215.45 9.57
 -2 -2 -6 210.7 8.16
 -2 2 -6 208.64 8.01
 -2 -2 -6 209.41 9.64
 -2 2 -6 214.55 9.73
 2 2 6 219.07 8.36
 2 -2 6 208.11 8.69
 2 -2 6 215.28 5.48
 2 2 6 202.27 4.45
 -2 -2 -6 216.96 7.67
 2 2 6 220.15 8.66
 2 -2 6 210.09 7.35
 2 2 6 213.05 5.41
 -2 2 -6 223.09 9.79
 -2 2 -6 209.88 8.83
 -2 -2 -6 199.06 9.21
 -2 2 -7 27.75 3.25
 -2 -2 -7 32.44 4.06
 -2 -2 -7 31.79 3.52
 2 2 7 30.76 1.39
 2 -2 7 31.32 1.97
 2 2 7 30.13 1.34
 -2 -2 -7 34.18 4.36
 -2 2 -7 32.09 4.18
 2 -2 7 28.14 3.54
 2 2 7 29.13 2.17
 2 -2 7 32.72 3.16
 2 2 7 31.21 3.6
 -2 2 -7 36.01 3.92
 -2 -2 -7 33.55 4.18
 -2 -2 -8 2.57 1.96
 -2 2 -8 0.54 0.86
 -2 -2 -8 -0.08 1.29
 -2 -2 -8 1.28 1.68
 -2 2 -8 0.86 1.58
 2 -2 8 0.31 1.28
 2 -2 8 0.11 1.02
 2 2 8 1.68 1.39
 2 2 8 0.34 0.57
 -2 -2 -8 -1.12 1.15
 -2 2 -8 0.86 1.36
 -2 2 -9 8.49 2.46
 -2 -2 -9 7.99 2.61
 2 -2 9 3.78 2.09
 -2 -2 -9 7.33 2.65
 -2 2 -9 5.74 2.1
 2 -2 9 5.13 2.05
 2 2 9 10.15 2.69
 2 -2 9 5.86 1.77
 -2 2 -9 8.12 2.47
 -2 -2 -9 6.91 2.4
 -2 2 -10 1.41 1.44
 -2 -2 -10 1.66 1.91
 2 -2 10 0 1.26
 2 2 10 1.77 1.68
 -2 2 -10 -0.37 1.39
 -2 -2 -10 0.17 1.96
 2 2 10 0.5 1.32
 2 -2 10 -0.25 1.47
 2 -2 10 0.28 1.21
 -2 -2 -10 3.81 2.08
 -2 2 -10 -0.35 1.44
 -2 2 -11 3.37 2.31
 -2 -2 -11 3.69 1.92
 2 -2 11 -0.78 1.87
 2 2 11 1.39 2.31
 -2 2 -11 -0.5 1.49
 -2 -2 -11 2.13 2.83
 2 2 11 -0.43 2.04
 2 -2 11 -0.92 1.27
 -2 2 -11 2.3 1.78
 -2 -2 -11 3.54 2.08
 -2 -2 -12 -1.82 2.17
 -2 2 -12 0.15 1.45
 2 -2 12 -2.67 2.56
 2 2 12 -1.54 1.91
 -2 -2 -12 -1.46 2.14
 -2 2 -12 3.48 3.08
 2 2 12 -0.94 1.58
 2 -2 12 0.88 1.67
 -2 -2 -12 1.33 1.93
 -2 2 -12 -1.16 1.51
 -2 -2 -13 22.46 4.72
 2 2 13 20.5 4.87
 2 2 13 11.83 3.23
 -2 -2 -13 25.24 4.86
 -2 2 -13 10.16 3.09
 -2 2 -13 23.57 5.22
 -2 -2 -13 12.32 3.76
 2 -2 13 18.04 3.79
 2 2 14 -0.47 2.3
 2 -3 -14 9.45 3.69
 2 3 -14 6.89 2.72
 -2 -3 14 3.03 2.32
 2 -3 -14 4.73 2.72
 2 3 -14 2.65 2.4
 2 3 -13 197.52 14.06
 2 -3 -13 205.8 14.51
 2 -3 -13 203.84 12.42
 -2 3 13 221.29 14.34
 -2 -3 13 215.59 11.7
 2 -3 -13 213.65 14.03
 2 3 -13 222.73 14.47
 2 3 -12 -0.54 1.82
 2 -3 -12 2.36 2.02
 2 3 -12 -1 1.84
 2 -3 -12 1.35 1.48
 -2 -3 12 2.97 2.74
 -2 -3 12 -0.23 1.13
 -2 3 12 -0.97 2.04
 2 -3 -12 0.97 2.14
 2 -3 -11 114.96 9.27
 2 3 -11 114.59 9.19
 2 -3 -11 83.66 8.22
 2 3 -11 95.51 8.72
 -2 -3 11 98.86 8.45
 -2 3 11 99.62 8.77
 -2 -3 11 105.16 7.54
 2 -3 -11 113.95 8.37
 2 3 -10 12.49 3.15
 2 -3 -10 6.62 2.38
 2 -3 -10 8.38 2.75
 2 3 -10 7.67 2.5
 -2 -3 10 16 3.5
 -2 3 10 13.07 2.36
 -2 3 10 12.66 3.01
 -2 -3 10 11.35 2.42
 2 3 -10 10.18 2.07
 2 -3 -10 15.83 3.1
 2 3 -9 212.57 11.06
 2 -3 -9 224.86 11.36
 2 3 -9 199.32 10.79
 2 -3 -9 218.09 11.42
 -2 -3 9 228.86 11.35
 -2 3 9 221.16 11.33
 -2 3 9 224.23 8.78
 -2 -3 9 222.1 9.83
 2 -3 -9 204.58 9.88
 2 3 -9 212 8.05
 2 -3 -8 -0.49 0.59
 2 -3 -8 2.12 0.98
 -2 -3 8 1.23 1.42
 2 -3 -8 1.29 1.57
 2 3 -8 1.2 1.36
 -2 3 8 -0.95 1.07
 -2 3 8 -1.13 1.45
 -2 -3 8 -0.59 1.09
 2 -3 -8 -0.66 0.89
 2 3 -8 1.06 0.91
 2 3 -7 572.28 15.72
 2 -3 -7 569.11 15.64
 2 -3 -7 549.7 10.69
 -2 -3 7 591.68 15.86
 2 3 -7 537.27 8.55
 2 -3 -7 573.93 6.06
 2 -3 -7 544.72 15.2
 2 3 -7 539.61 15.1
 -2 3 7 561.42 15.75
 -2 -3 7 554.47 13.85
 -2 3 7 567.44 12.48
 2 -3 -7 563.74 14.23
 2 3 -7 553.02 10.67
 2 3 -6 203.02 8.72
 -2 -3 6 193.75 5.94
 2 -3 -6 197.02 5.77
 2 -3 -6 201.36 8.66
 -2 -3 6 208.87 8.7
 2 -3 -6 209.37 4.58
 2 -3 -6 213.74 8.72
 2 3 -6 200.81 8.5
 -2 3 6 203.5 8.74
 -2 3 6 200.61 7
 -2 -3 6 198.95 7.79
 2 3 -6 197.87 5.59
 2 -3 -6 209.11 7.99
 2 -3 -5 482.52 12.25
 2 -3 -5 473.98 8.2
 2 3 -5 466.25 12.1
 -2 -3 5 508.36 12.39
 2 3 -5 490.81 9.95
 2 -3 -5 495.45 7.76
 2 -3 -5 486.8 11.95
 2 3 -5 511.01 12.05
 -2 3 5 497.59 12.48
 -2 -3 5 506.15 11.63
 2 3 -5 497.62 7.4
 2 -3 -4 487.92 11.15
 2 -3 -4 508.88 7.41
 2 3 -4 510.74 11.43
 2 3 -4 481.5 9.2
 2 3 -4 452.59 10.55
 -2 3 4 479.17 11.1
 -2 -3 4 499.55 10.69
 2 3 -4 507.46 5.61
 -2 -3 3 664.97 9.81
 2 -3 -3 675.85 11.54
 2 3 -3 681.81 9.95
 2 3 -3 681.97 11.17
 2 3 -3 676.05 9.85
 -2 3 3 711.78 8.3
 2 -3 -3 660.71 11.49
 -2 3 3 659.19 11.48
 -2 -3 3 674.22 11.43
 -2 -3 3 641.98 9.32
 2 3 -3 654.14 11.67
 2 -3 -2 0.37 0.54
 2 3 -2 0.45 0.49
 -2 -3 2 0.41 0.44
 2 3 -2 0.2 0.34
 2 -3 -2 0.53 0.43
 -2 3 2 1.22 0.43
 2 3 -2 1.15 0.65
 -2 -3 2 0.61 0.32
 -2 3 2 1.21 0.57
 2 3 -2 0.9 0.32
 -2 -3 2 0.93 0.56
 -2 -3 2 0.53 0.5
 2 3 -2 0.91 0.71
 2 -3 -2 0.9 0.62
 -2 -3 1 370.05 6.82
 2 -3 -1 380.43 7.01
 -2 -3 1 374.29 6.9
 2 3 -1 352.28 6.76
 2 3 -1 365.94 6.83
 -2 3 1 371.79 7.02
 2 3 -1 375.66 6.24
 2 3 -1 376.77 7.26
 -2 3 1 370.14 4.95
 -2 3 1 357.88 6.52
 -2 3 1 387.33 7.28
 2 -3 -1 372.46 7.06
 2 -3 -1 350.42 6.57
 2 -3 -1 383.85 6.11
 -2 3 1 364.64 5.91
 -2 -3 1 365.47 6.24
 -2 -3 1 373.66 6.71
 2 3 -1 365.32 6.73
 -2 -3 1 364.58 5.42
 2 3 -1 367.14 5.48
 -2 -3 0 3.9 0.92
 -2 3 0 3.06 0.75
 2 -3 0 2.7 0.6
 2 3 0 2.92 0.64
 -2 -3 0 2.66 0.63
 2 3 0 3.68 0.83
 2 -3 0 3.67 0.71
 -2 3 0 2.87 0.58
 -2 -3 0 2.96 0.73
 2 -3 0 3.14 0.4
 2 -3 0 5.36 0.95
 2 -3 0 2.84 0.76
 -2 3 0 2.88 0.82
 -2 3 0 4.91 0.99
 2 -3 0 3.56 0.51
 -2 3 0 2.8 0.48
 2 3 0 2.71 0.64
 2 3 0 3.4 0.59
 -2 -3 0 3.71 0.76
 -2 -3 0 1.33 0.49
 -2 -3 0 4.34 0.67
 2 3 0 3.83 0.66
 -2 -3 0 3.4 0.75
 -2 3 0 2.98 0.85
 2 3 0 4.13 0.78
 2 -3 0 5.15 1.01
 -2 -3 -1 1590.65 15.51
 -2 3 -1 1650.37 15.7
 -2 -3 -1 1562.81 17.52
 2 -3 1 1651.22 15.82
 2 3 1 1650.26 15.74
 -2 3 -1 1588 15.62
 -2 -3 -1 1610.64 15.65
 2 -3 1 1638.88 15.39
 2 3 1 1677.88 15.58
 -2 3 -1 1586.98 11.72
 2 -3 1 1588.77 11.54
 2 3 1 1617.01 15.25
 -2 -3 -1 1628.81 15.45
 -2 -3 -1 1580.22 15.04
 -2 -3 -1 1626.15 12.22
 2 3 1 1621.38 12.13
 -2 3 -1 1616.45 16.67
 2 3 1 1625.23 14.18
 -2 -3 -1 1608.02 14.33
 2 -3 1 1672.93 13.38
 -2 3 -1 1610.26 13.2
 2 -3 1 1627.97 9.34
 2 3 1 1629.99 10.42
 2 3 1 1629.78 9.31
 -2 -3 -1 1616.95 9.27
 -2 3 -1 1633.24 16.61
 -2 -3 -1 1631.29 16.77
 -2 3 -1 1612.6 16.69
 2 -3 2 7.4 0.97
 -2 -3 -2 6.27 1.32
 -2 -3 -2 7.09 1.23
 -2 -3 -2 4.96 1.11
 -2 3 -2 7.03 1.21
 -2 3 -2 8.45 1.49
 -2 -3 -2 6.82 0.92
 2 -3 2 7.57 0.89
 2 3 2 6.84 1.26
 2 3 2 5.05 0.83
 -2 -3 -2 6.62 1.14
 2 3 2 6.94 1.08
 -2 -3 -2 4.9 0.83
 -2 3 -2 5.47 1.17
 -2 3 -2 8.36 1.05
 2 -3 2 7.76 1.02
 2 3 2 6.46 1.09
 -2 3 -2 5.35 1.19
 -2 -3 -2 7.76 1.6
 -2 3 -2 9.12 1.49
 -2 3 -2 5.7 1.13
 2 -3 3 745.75 10.95
 -2 3 -3 764.86 13.72
 -2 -3 -3 755.23 14.63
 -2 3 -3 766.34 10.85
 -2 -3 -3 746.81 13.64
 -2 -3 -3 747.27 13.81
 -2 3 -3 768.29 13.97
 -2 -3 -3 735.28 10.82
 -2 3 -3 766.78 10.58
 2 3 3 773.17 13.46
 2 -3 3 744.71 11.15
 2 3 3 768.5 10.16
 -2 -3 -3 751.2 11.13
 -2 3 -3 769.86 13.58
 -2 -3 -3 749.42 11.36
 2 3 3 778.42 12.25
 -2 3 -3 773.09 14.1
 -2 -3 -3 769.28 10.9
 -2 3 -3 780.86 13.11
 2 3 3 754.39 10.79
 -2 3 -3 752.51 13.72
 -2 -3 -3 771.86 14.41
 -2 -3 -4 113.71 5.89
 -2 -3 -4 118.42 6.15
 -2 3 -4 105.45 5.64
 -2 3 -4 106.01 5.84
 -2 -3 -4 118.34 6.23
 -2 3 -4 110.95 5.37
 -2 3 -4 118.37 5.89
 2 3 4 115.23 5.82
 2 -3 4 114.78 4.41
 2 3 4 108.72 3.84
 -2 3 -4 115.54 4.56
 -2 -3 -4 105.29 4.57
 -2 3 -4 109.86 5.59
 2 3 4 109.18 5.17
 2 3 4 116.12 2.16
 2 -3 4 115.36 5.16
 -2 3 -4 106.13 5.77
 -2 -3 -4 111.67 4.85
 -2 -3 -4 113.26 6.07
 -2 3 -4 113.39 4.8
 -2 3 -5 744.98 16.55
 -2 -3 -5 734.35 16.52
 -2 -3 -5 774.06 17.13
 -2 3 -5 767.7 15.29
 2 3 5 783.18 16.81
 2 3 5 771.03 9.69
 -2 3 -5 758.31 13.02
 2 -3 5 767.28 11.3
 -2 -3 -5 758.39 12.95
 2 3 5 759.21 15.01
 2 -3 5 782.07 14.21
 2 3 5 770.77 7.4
 -2 3 -5 760.92 16.78
 -2 -3 -5 762.87 14.26
 -2 -3 -5 793.44 17.38
 -2 3 -5 768.89 14
 -2 -3 -6 34.1 4.05
 -2 3 -6 34.84 4.07
 -2 3 -6 33.62 3.5
 -2 -3 -6 28.75 3.62
 2 3 6 34.37 4.02
 2 -3 6 33.18 2.32
 2 3 6 28.03 1.75
 -2 -3 -6 32.94 2.95
 2 3 6 27.42 3.3
 -2 3 -6 34.36 3.92
 2 3 6 29.45 1.77
 2 -3 6 28.42 2.93
 -2 -3 -6 29.64 3.68
 -2 -3 -6 29.57 3.23
 -2 3 -6 30.66 3.12
 -2 -3 -7 244.73 9.67
 -2 -3 -7 231.27 10.76
 -2 3 -7 242.88 9.5
 2 -3 7 244.38 10.37
 2 3 7 239.99 4.19
 2 -3 7 236.45 5.97
 2 3 7 218.74 10.37
 -2 3 -7 241.29 11.1
 -2 -3 -7 217.54 10.67
 2 3 7 237.8 9.97
 -2 3 -7 237.89 10.97
 2 3 7 237.07 5.68
 2 -3 7 252.34 9.02
 -2 -3 -7 238.52 10.96
 -2 3 -7 231.07 9.69
 -2 -3 -8 0.32 0.92
 -2 -3 -8 2.49 1.5
 -2 3 -8 1.42 1.15
 2 -3 8 2.1 1.41
 2 -3 8 3.47 0.75
 2 3 8 0.49 1.52
 -2 3 -8 2.28 1.76
 -2 -3 -8 0.31 1.3
 2 3 8 4.05 1.48
 2 3 8 2.39 0.85
 2 -3 8 1.4 0.95
 -2 3 -8 4.79 1.79
 -2 -3 -8 4.92 2.28
 -2 -3 -9 375.04 15.17
 -2 -3 -9 365.44 13.77
 -2 3 -9 356.56 13.46
 2 -3 9 370.06 14.64
 2 3 9 335.3 14.91
 -2 3 -9 372.47 15.93
 -2 -3 -9 347.92 15.5
 2 3 9 354.27 14.07
 2 -3 9 372.22 12.11
 -2 3 -9 365.96 13.8
 -2 -3 -9 358.45 15.16
 -2 -3 -10 7.09 2.31
 -2 3 -10 8.68 2.48
 2 -3 10 6.9 2.37
 2 3 10 6.46 2.44
 -2 3 -10 3.15 1.91
 -2 -3 -10 2.79 2
 2 3 10 10.02 2.52
 2 -3 10 9.58 2.44
 2 -3 10 7.75 2.07
 -2 -3 -10 3.6 2.23
 -2 3 -10 5.11 1.89
 2 -3 11 378.55 16.75
 2 3 11 367.45 17.69
 -2 -3 -11 381.33 18.4
 -2 3 -11 387.93 18.43
 2 3 11 365.27 16.08
 2 -3 11 372.12 15.78
 -2 -3 -11 367.7 17.04
 -2 3 -11 379.81 15.56
 -2 -3 -11 364.65 15.73
 -2 3 -11 395.31 16.09
 -2 3 -12 7.28 2.68
 -2 -3 -12 9.63 2.95
 2 -3 12 15.37 3.96
 2 3 12 14.74 3.78
 -2 3 -12 11.84 3.72
 -2 -3 -12 15.36 4.17
 2 3 12 10.02 3.15
 2 -3 12 16.65 3.66
 -2 -3 -12 12.56 3.74
 -2 3 -12 10.83 3.1
 -2 -3 -13 10.09 3.23
 -2 3 -13 19.86 4.51
 2 -3 13 13.2 3.66
 2 3 13 3.52 2.39
 -2 -3 -13 14.9 4.74
 -2 3 -13 12.04 3.99
 2 3 13 15.41 4.15
 -2 -3 -13 10.87 3.52
 2 -3 13 13.05 3.53
 2 3 14 9.36 3.2
 -2 -3 -14 15.13 4.02
 2 4 -14 17.62 4.77
 2 -4 -14 16.68 4.93
 2 4 -14 15.76 4.52
 2 -4 -14 24.56 5.55
 -2 4 14 14.85 4.21
 -2 4 14 20.83 5.44
 2 4 -13 16.06 4.2
 2 -4 -13 14.58 4.15
 -2 -4 13 15.69 4.43
 -2 4 13 27.54 5.58
 -2 -4 13 10.49 2.85
 2 -4 -13 13.27 3.56
 2 -4 -13 12.17 4.11
 2 4 -13 15.05 4.18
 2 4 -12 26.56 5.11
 2 -4 -12 29.49 5.08
 -2 -4 12 25.07 4.55
 -2 -4 12 23.96 3.93
 -2 4 12 15.17 4
 2 -4 -12 25.6 4.35
 2 -4 -12 11.78 3.51
 2 4 -12 21.46 4.78
 2 4 -11 0.38 1.21
 2 -4 -11 -2.2 1.85
 2 -4 -11 1.38 2.35
 2 4 -11 2.33 2.02
 -2 -4 11 -1.27 1.91
 -2 4 11 0.17 1.31
 -2 -4 11 1.57 1.25
 2 -4 -11 -1.11 1.22
 2 4 -10 72.01 6.94
 2 -4 -10 73.18 7.05
 2 -4 -10 83.98 7.68
 2 4 -10 79.21 7.46
 -2 -4 10 67.29 6.66
 -2 4 10 81.51 7.48
 -2 -4 10 72.91 6.04
 2 -4 -10 70.98 6.52
 2 -4 -9 2 1.12
 2 -4 -9 3.16 1.58
 2 4 -9 0.21 1.15
 2 4 -9 -0.17 1.13
 2 -4 -9 1.1 1.42
 -2 -4 9 0.13 1.68
 -2 4 9 2.11 1.51
 -2 -4 9 0.35 1.16
 2 4 -9 2.62 1.21
 2 -4 -9 4.57 2.2
 2 -4 -8 6.18 1.31
 2 4 -8 5.97 2.06
 2 -4 -8 3.56 1.73
 -2 -4 8 5.59 2.25
 2 4 -8 3.99 2
 2 -4 -8 7.63 2.24
 -2 4 8 6.31 2.18
 -2 -4 8 5.55 2
 2 4 -8 5.07 1.13
 2 -4 -8 6.14 1.93
 2 -4 -7 5.19 1.92
 2 -4 -7 3.06 1
 2 4 -7 7.54 2.12
 2 -4 -7 3.13 0.63
 -2 -4 7 3.5 1.23
 2 -4 -7 6.33 1.7
 2 4 -7 3.92 1.41
 -2 -4 7 2.85 1.31
 -2 4 7 3.91 1.68
 2 -4 -7 2.75 1.02
 2 4 -7 2.52 0.82
 2 4 -6 5.71 1.77
 2 -4 -6 2.73 1.43
 2 -4 -6 3.17 0.89
 2 -4 -6 4.02 0.73
 -2 -4 6 3.36 1.57
 2 4 -6 5.51 1.2
 2 -4 -6 4.92 1.51
 2 4 -6 3.11 1.19
 -2 4 6 3.95 1.54
 -2 -4 6 4.2 1.43
 2 4 -6 3.63 0.78
 2 -4 -5 3.39 0.8
 2 4 -5 4.9 1.62
 2 -4 -5 6.22 1.74
 2 -4 -5 6.58 1.72
 2 4 -5 1.57 0.99
 2 4 -5 3.26 0.96
 2 4 -5 2.06 1.07
 2 -4 -5 2.41 0.63
 -2 4 5 1.72 1.3
 -2 -4 5 4.16 1.33
 2 4 -5 2.44 0.46
 2 4 -4 293.1 7
 2 -4 -4 291.77 6.65
 2 4 -4 297.18 8.4
 2 -4 -4 282.78 8.68
 -2 4 4 299.55 5.22
 -2 4 4 291.24 8.8
 -2 -4 4 284.07 8.33
 2 4 -4 296.18 7.51
 2 4 -4 280.58 8.8
 -2 -4 3 86.52 3.52
 2 4 -3 87.37 3.53
 -2 4 3 81.88 3.98
 2 -4 -3 94.88 3.9
 2 4 -3 88.39 4.16
 -2 4 3 93.32 2.83
 2 -4 -3 86.82 4.36
 -2 4 3 92.97 4.48
 -2 -4 3 91.01 4.39
 -2 -4 3 86.24 3.46
 2 4 -3 91.8 3.56
 2 4 -3 90.6 4.5
 2 -4 -2 0.86 0.51
 2 4 -2 1.15 0.6
 2 -4 -2 0.92 0.62
 -2 -4 2 -0.5 0.34
 -2 4 2 0.64 0.46
 2 -4 -2 0.84 0.63
 -2 4 2 0.9 0.46
 2 -4 -2 0.24 0.39
 -2 4 2 0.81 0.57
 2 4 -2 -0.7 0.52
 -2 4 2 0 0.5
 2 4 -2 0.88 0.39
 -2 -4 2 1.04 0.71
 -2 -4 2 0.89 0.44
 -2 4 1 233.23 5.81
 2 4 -1 229.03 5.93
 2 -4 -1 217.84 5.56
 2 4 -1 223.55 5.6
 -2 4 1 229.14 4.47
 2 -4 -1 229.36 6.25
 2 -4 -1 219.58 4.47
 -2 4 1 227.4 5.28
 2 -4 -1 230.67 5.78
 2 -4 -1 207.79 5.28
 -2 4 1 226.77 5.83
 -2 4 1 225.73 5.09
 2 4 -1 228.93 5.43
 2 -4 -1 224.6 5.11
 -2 -4 1 223.92 5.46
 2 4 -1 234.88 3.43
 2 4 -1 221.36 5.57
 -2 -4 1 231.2 5.58
 2 4 -1 227.85 4.48
 -2 -4 1 228.01 4.47
 -2 4 0 1831.58 14.73
 2 -4 0 1897.72 14.55
 2 4 0 1792.51 14.4
 -2 -4 0 1800.06 14.69
 -2 4 0 1722.32 13.53
 2 -4 0 1854.87 11.06
 -2 4 0 1838.51 10.91
 2 -4 0 1758.79 13.78
 2 4 0 1808.25 16.49
 2 -4 0 1765.81 17.62
 -2 4 0 1811.4 17.33
 2 -4 0 1816.91 16.78
 -2 4 0 1795.04 16.57
 -2 -4 0 1775.16 16.22
 2 4 0 1805.25 16.15
 2 4 0 1831.94 13.84
 -2 4 0 1854.97 12.41
 2 -4 0 1866.45 12.55
 -2 -4 0 1818.29 13.93
 -2 -4 0 1824.31 13.38
 2 4 0 1769.69 13.53
 -2 -4 0 1792.62 15.55
 2 4 0 1849.41 15.62
 -2 4 0 1797.42 17.52
 2 4 1 831.21 11.29
 -2 -4 -1 848.82 11.28
 -2 -4 -1 849.93 13.41
 2 -4 1 818.37 11.22
 -2 4 -1 845.36 11.3
 2 -4 1 839.97 10.96
 -2 4 -1 827.13 11.22
 -2 -4 -1 810.81 11.08
 2 4 1 867.05 11.14
 2 4 1 826.7 11.86
 2 -4 1 791.57 8.22
 -2 4 -1 811.24 8.27
 2 -4 1 859.69 8.44
 2 -4 1 795.28 11.91
 -2 -4 -1 832.4 11.18
 -2 -4 -1 806.32 8.15
 -2 4 -1 809.39 12.22
 2 4 1 847.23 11.38
 -2 4 -1 816.58 10.64
 2 4 1 797.42 8.9
 2 -4 1 827.11 8.13
 2 -4 1 831.46 10.71
 -2 -4 -1 824.7 7.19
 -2 4 -1 810.07 12.53
 2 4 1 826.88 7.29
 -2 -4 -1 794.31 12.3
 -2 4 -1 817.42 12.47
 -2 4 -2 651.02 11.26
 -2 -4 -2 650.94 12.76
 -2 -4 -2 662.29 11.4
 2 -4 2 648.44 9.63
 -2 4 -2 665.51 11.55
 -2 -4 -2 659.61 11.66
 2 -4 2 668.7 7.21
 2 -4 2 667.07 11.11
 2 4 2 679.85 11.84
 2 4 2 683.23 10.18
 -2 4 -2 661.76 12.09
 -2 -4 -2 663.17 10.11
 2 4 2 680.33 8.13
 -2 4 -2 678.9 10.06
 2 4 2 665.09 10.94
 -2 4 -2 643.99 12.16
 -2 -4 -2 682.33 12.5
 -2 -4 -2 690.7 8.22
 -2 4 -2 652.32 12.19
 -2 4 -3 186.69 6.93
 -2 -4 -3 196.77 7.1
 2 4 3 175.02 5.03
 -2 4 -3 196.56 6.69
 -2 -4 -3 203.71 7.65
 -2 4 -3 186.4 7.05
 -2 -4 -3 192.37 5.1
 2 -4 3 189.9 5.96
 2 4 3 198.98 7.08
 -2 -4 -3 190 5.9
 -2 4 -3 204.26 7.28
 -2 -4 -3 191.9 5.66
 2 4 3 198.89 5.79
 2 4 3 196.75 6.5
 -2 4 -3 188.78 5.69
 -2 4 -3 187.24 7.27
 -2 -4 -3 194.97 6.98
 -2 4 -3 184.42 6.78
 -2 -4 -3 187.41 7.55
 -2 -4 -4 39.85 3.62
 -2 4 -4 42.92 3.76
 -2 4 -4 42.21 3.63
 -2 -4 -4 43.53 3.7
 -2 -4 -4 52.45 4.33
 -2 4 -4 47.2 3.88
 -2 4 -4 56.08 3.86
 -2 4 -4 47.62 3.14
 2 4 4 45.75 3.86
 2 4 4 44.67 2.58
 2 -4 4 40.31 2.81
 -2 -4 -4 51.24 3.1
 -2 -4 -4 46.03 3.28
 2 4 4 41.01 3.26
 2 -4 4 44.68 3.5
 -2 4 -4 36.71 3.59
 -2 4 -4 42.75 3.07
 -2 -4 -4 43 3.96
 -2 4 -5 18.73 2.72
 -2 -4 -5 22.07 2.86
 -2 4 -5 19.25 2.39
 -2 -4 -5 19.06 2.95
 2 4 5 16.04 2.66
 2 -4 5 19.09 1.92
 2 4 5 19.64 1.7
 -2 -4 -5 25.01 2.36
 -2 4 -5 20.81 2.25
 2 4 5 19.64 2.51
 2 -4 5 22.59 2.71
 -2 4 -5 22.57 3.05
 -2 4 -5 19.95 2.42
 -2 -4 -5 20.34 2.92
 -2 -4 -5 21.21 2.53
 -2 -4 -6 5.32 2.02
 -2 4 -6 5.51 1.86
 -2 4 -6 4.37 1.38
 -2 -4 -6 8.57 2.1
 2 -4 6 6.45 1.08
 -2 4 -6 5.37 1.22
 2 4 6 7.76 2.17
 2 4 6 7.77 1.02
 -2 -4 -6 6.55 1.31
 2 4 6 3.67 1.31
 2 -4 6 9.43 1.93
 -2 4 -6 6.4 1.89
 -2 -4 -6 9.21 1.93
 -2 4 -6 6.63 1.66
 -2 -4 -6 5.74 1.76
 -2 -4 -7 5.5 2.07
 -2 4 -7 8.29 1.97
 2 4 7 6.34 1.99
 2 -4 7 5.7 1.06
 -2 -4 -7 7.25 2.25
 -2 4 -7 7.57 2.2
 2 4 7 8.87 2.25
 2 -4 7 10.53 2.08
 -2 4 -7 5.92 1.98
 -2 4 -7 5.46 1.5
 -2 -4 -7 6.17 1.97
 -2 -4 -7 6.69 2.1
 -2 -4 -8 38.18 4.35
 -2 -4 -8 37.76 4.8
 -2 4 -8 40.06 4.29
 2 -4 8 37.73 4.66
 2 -4 8 40.48 2.58
 2 4 8 26.37 3.97
 -2 4 -8 33.86 4.52
 -2 -4 -8 31.69 4.52
 2 4 8 27.28 3.84
 2 -4 8 33.61 3.66
 -2 -4 -8 37.08 4.94
 -2 4 -8 39.2 4.29
 -2 4 -9 18.5 3.14
 -2 -4 -9 17.14 3.26
 -2 -4 -9 23.41 3.98
 2 -4 9 14.43 3.26
 2 4 9 13.52 3.05
 -2 4 -9 12.69 3.44
 -2 -4 -9 22.29 4.19
 2 4 9 12.76 2.95
 2 -4 9 17.27 2.82
 -2 -4 -9 15.55 3.25
 -2 4 -9 16.24 3.1
 -2 4 -10 5.59 2.37
 -2 -4 -10 6.87 2.46
 -2 -4 -10 4.26 1.96
 2 -4 10 8.31 2.7
 2 4 10 9.34 2.62
 -2 -4 -10 8.67 3.17
 -2 4 -10 6.6 3.06
 2 4 10 6.11 2.34
 2 -4 10 7.7 2.11
 -2 4 -10 9.83 2.63
 -2 -4 -10 8.7 3.33
 -2 4 -11 26.59 4.16
 -2 -4 -11 29.25 4.63
 2 -4 11 34.06 5.35
 2 4 11 36.52 5.86
 -2 -4 -11 27.89 5.11
 -2 4 -11 27.5 5.06
 2 4 11 35.6 5.32
 2 -4 11 33.11 4.66
 2 -4 11 34.9 4.37
 -2 -4 -11 32.24 5.39
 -2 4 -11 29.2 4.45
 -2 4 -12 1.63 1.45
 -2 -4 -12 9.93 3.35
 2 -4 12 10.31 3.53
 2 4 12 7.71 3.42
 -2 4 -12 3.45 2.21
 -2 -4 -12 2.29 1.73
 2 4 12 6.75 2.61
 2 -4 12 0.17 1.5
 -2 -4 -12 4.79 2.6
 -2 4 -13 27.74 4.88
 -2 -4 -13 28.69 5.02
 2 -4 13 31.84 5.56
 2 4 13 33.93 6.13
 -2 -4 -13 21.64 5.12
 -2 4 -13 20.55 4.85
 2 4 13 28.97 5.15
 -2 -4 -13 21.01 4.66
 2 -4 13 25.21 4.65
 2 4 14 20.59 4.75
 -2 -4 -14 13.81 3.77
 -2 -5 14 120.29 11.4
 -2 5 14 97.08 10.58
 2 5 -14 114.87 11.39
 2 -5 -14 117.52 11.73
 -2 5 14 127.19 11.6
 -2 -5 14 109.15 9.07
 2 -5 -14 126.82 11.58
 2 5 -14 134.3 11.79
 2 5 -13 14.26 3.87
 2 -5 -13 6.13 2.86
 -2 -5 13 22.69 5.07
 -2 5 13 16.94 4.43
 2 5 -13 9.22 3.42
 2 -5 -13 19.24 4.94
 -2 5 13 10.31 3.65
 -2 -5 13 20 3.88
 2 -5 -13 8.87 2.94
 2 -5 -12 97.54 9.04
 2 5 -12 125.43 10.36
 -2 -5 12 122.64 10.27
 -2 5 12 121.4 10.4
 -2 5 12 129.58 10.62
 -2 -5 12 123.2 8.84
 2 -5 -12 119.31 9.57
 2 -5 -12 124.71 10.85
 2 5 -12 116.2 10.21
 2 5 -11 -0.17 1.54
 2 -5 -11 1.35 2.43
 2 -5 -11 3.05 1.9
 2 5 -11 0.14 1.53
 -2 -5 11 1.98 1.54
 -2 -5 11 -0.81 1.63
 -2 5 11 0.51 1.96
 2 -5 -11 0.18 1.26
 2 5 -10 407.21 16.49
 2 -5 -10 395.7 16.23
 2 5 -10 402.44 16.48
 2 -5 -10 363.34 15.9
 -2 -5 10 422.71 16.86
 -2 5 10 365.98 15.79
 -2 -5 10 394.65 14.43
 2 -5 -10 367.91 14.98
 2 -5 -9 14.9 3.32
 2 5 -9 27.44 3.92
 2 -5 -9 19.26 2.47
 -2 -5 9 17.9 3.33
 2 5 -9 18.83 3.26
 2 -5 -9 16.16 3.24
 -2 5 9 18.47 3.5
 -2 -5 9 16.91 3.06
 2 -5 -9 17.19 3.26
 2 5 -9 22.88 2.4
 2 -5 -8 937.5 22.09
 2 -5 -8 921.12 16.32
 2 5 -8 924.15 21.92
 2 5 -8 897.83 21.09
 2 -5 -8 948.28 22.23
 -2 -5 8 965.2 22.47
 2 -5 -8 941.33 8.14
 -2 5 8 956.08 22.58
 -2 -5 8 955.99 20.23
 2 -5 -8 908.7 20.7
 2 5 -8 896.73 13.13
 2 -5 -7 1.2 1.44
 2 -5 -7 0.16 0.66
 2 5 -7 0.98 1.35
 2 -5 -7 1.81 1.45
 2 5 -7 -0.04 1.01
 -2 -5 7 0.05 1.13
 2 -5 -7 1.18 0.5
 -2 5 7 0.92 0.5
 -2 -5 7 2.41 1.33
 -2 5 7 1.91 1.58
 2 -5 -7 0.44 1.07
 2 5 -7 -0.29 0.35
 2 -5 -6 328 8.64
 2 5 -6 354.24 11.76
 2 -5 -6 340.76 11.57
 2 -5 -6 325.67 10.9
 2 5 -6 329.89 10.78
 2 5 -6 340.68 8.59
 2 -5 -6 345 7.12
 2 5 -6 341.24 10.87
 -2 5 6 348.27 11.77
 -2 -5 6 358.98 11.07
 2 5 -6 335.76 5.59
 2 -5 -5 15.53 2.32
 2 5 -5 10.27 1.73
 2 5 -5 13.89 1.68
 2 -5 -5 12.36 1.46
 -2 5 5 11.63 0.99
 2 5 -5 7.02 1.69
 2 5 -5 10.15 1.79
 -2 5 5 16.27 2.37
 -2 -5 5 11.8 2.02
 2 5 -5 10.04 1.98
 2 -5 -5 14.04 2.27
 2 -5 -5 10.45 1.49
 2 5 -4 459.69 8.69
 -2 5 4 460.25 11.02
 2 5 -4 457.9 10.75
 2 -5 -4 453.07 8.84
 2 -5 -4 448.62 11.26
 -2 5 4 469.56 5.8
 -2 5 4 454.56 11.34
 2 5 -4 450.64 9.58
 -2 -5 4 465.73 11.23
 2 5 -4 466.84 11.53
 2 5 -3 100.47 4.63
 -2 5 3 87.92 4.34
 2 -5 -3 93.6 4.08
 -2 -5 3 83.39 4.05
 -2 5 3 91.46 2.71
 2 -5 -3 85.9 4.54
 -2 5 3 88.19 4.56
 -2 -5 3 89.07 3.65
 -2 -5 3 89.66 4.53
 2 5 -3 83.32 3.57
 2 5 -3 89.03 3.57
 -2 -5 3 87.31 3.6
 2 5 -2 437.6 7.8
 2 -5 -2 456.49 9.21
 -2 5 2 442.24 8.19
 -2 -5 2 450.67 9.29
 -2 5 2 449.3 8.45
 -2 5 2 459.21 6.87
 2 -5 -2 461.8 6.91
 2 5 -2 447.92 8.98
 -2 5 2 460.96 9.15
 2 5 -2 449.37 6.83
 -2 -5 2 465.29 9.42
 -2 -5 2 453.54 4.91
 -2 -5 2 459.81 6.73
 -2 5 1 207.49 4.84
 2 5 -1 208.65 6.09
 2 -5 -1 206.59 5.47
 2 -5 -1 209.34 6.32
 -2 -5 1 205.64 6.17
 2 -5 -1 209.85 4.9
 -2 5 1 210.19 5.29
 2 -5 -1 218.73 5.46
 -2 5 1 211.76 5.83
 2 5 -1 204.5 5.57
 2 -5 -1 216.21 5.53
 -2 5 1 212.73 5.47
 -2 -5 1 214.95 5.77
 2 5 -1 219.99 4.12
 -2 -5 1 212.01 4.71
 2 5 0 857.84 10.33
 2 5 0 917.14 10.09
 -2 -5 0 878.56 10.24
 -2 5 0 872.75 10.21
 2 -5 0 898.94 10.03
 2 5 0 862.41 12.47
 -2 5 0 843.49 10
 -2 5 0 869.77 9.04
 2 -5 0 877.55 9.23
 2 -5 0 882.58 9.96
 2 -5 0 859.58 13.04
 -2 -5 0 861.69 12.62
 -2 5 0 897.94 12.19
 -2 5 0 867.36 9.88
 2 5 0 885.2 12.38
 -2 5 0 876.05 12.15
 2 -5 0 890.73 10.14
 -2 -5 0 869.31 10.85
 2 5 0 861.42 10.76
 2 5 0 834.2 10.17
 -2 -5 0 849.47 10.1
 -2 -5 0 879.83 11.54
 -2 5 0 845.47 13.01
 -2 5 0 881.53 12.48
 2 5 0 854.48 11.27
 -2 -5 -1 60.39 3.03
 2 5 1 60.39 3.06
 -2 -5 -1 59.82 3.78
 2 -5 1 58.86 3.01
 2 5 1 60.31 2.96
 -2 5 -1 57.18 3.02
 2 -5 1 62.23 3
 -2 -5 -1 55.59 2.94
 -2 5 -1 54.46 2.12
 2 5 1 59.95 3.45
 2 -5 1 57.99 2.49
 2 -5 1 61.43 2.29
 2 -5 1 57.88 3.41
 -2 -5 -1 58.58 2.06
 -2 5 -1 57.18 3.41
 2 5 1 58.6 3.26
 -2 5 -1 55.31 3.05
 2 -5 1 59.61 2.54
 2 5 1 59.01 2.78
 2 5 1 61.05 2.26
 -2 -5 -1 59.31 2.15
 -2 5 -1 59.12 3.59
 -2 -5 -1 63.14 3.63
 -2 5 -1 54.26 3.38
 -2 -5 -2 1209.06 18.22
 -2 5 -2 1235.53 15.53
 -2 -5 -2 1243.39 15.67
 -2 5 -2 1267.01 15.96
 -2 -5 -2 1251.09 15.82
 2 -5 2 1233.96 9.07
 2 -5 2 1240.06 15.92
 2 5 2 1245.02 16.92
 2 5 2 1253.9 9.96
 -2 -5 -2 1213.3 13.7
 -2 5 -2 1323.65 17.62
 -2 5 -2 1267.71 15
 2 -5 2 1245.77 12.46
 2 5 2 1227.26 15.91
 -2 5 -2 1241.35 17.66
 -2 -5 -2 1271.38 10.01
 -2 -5 -2 1264.62 17.81
 -2 5 -2 1244.32 17.35
 -2 -5 -3 19.83 2.64
 -2 5 -3 23.48 2.45
 -2 -5 -3 19.66 2.31
 -2 -5 -3 19.46 2.26
 -2 5 -3 20.2 2.29
 2 -5 3 24.69 1.35
 2 5 3 23.94 2.69
 2 -5 3 23.74 2.28
 2 5 3 17.24 1.55
 -2 -5 -3 21.26 1.9
 2 5 3 22.86 1.97
 -2 5 -3 23.08 2.12
 2 5 3 22.33 2.38
 -2 5 -3 21.01 2.65
 -2 5 -3 19.89 2.47
 -2 -5 -3 20.6 2.63
 -2 -5 -4 1070.89 18.09
 -2 5 -4 1048 17.91
 -2 5 -4 1086.94 16.99
 -2 -5 -4 1077.41 19.67
 2 5 4 1095.49 13.28
 -2 5 -4 1099.12 18.88
 2 -5 4 1079.05 15.06
 -2 5 -4 1078.73 15.66
 2 5 4 1085.71 18.75
 -2 -5 -4 1087.26 16.33
 -2 -5 -4 1066.89 13.69
 2 5 4 1076.34 17.41
 -2 5 -4 1067.78 19.18
 2 -5 4 1048.34 17.33
 -2 -5 -4 1099.27 19.89
 -2 -5 -5 67.4 5.06
 -2 5 -5 69.88 5.09
 -2 -5 -5 73.22 5.62
 -2 5 -5 84.27 5.02
 2 -5 5 76.92 4.08
 2 5 5 68.14 5.12
 -2 5 -5 73.01 4.36
 -2 -5 -5 74.79 4.75
 -2 -5 -5 78.35 3.91
 2 5 5 74.7 5.09
 2 -5 5 76.44 4.96
 -2 5 -5 79.94 5.66
 -2 -5 -5 72.92 5.55
 -2 -5 -6 435.29 13.83
 -2 5 -6 409.15 13.37
 -2 -5 -6 452.56 14.61
 -2 5 -6 432.93 12.14
 2 5 6 413.6 7.92
 2 5 6 414.8 13.7
 2 -5 6 453.32 9.76
 -2 5 -6 405.63 11.32
 -2 -5 -6 441.63 9.79
 2 5 6 437.78 13.07
 2 -5 6 425.07 12.21
 -2 5 -6 446.02 14.41
 -2 -5 -6 422.97 12.18
 -2 -5 -6 406.31 13.75
 -2 5 -6 418.52 11.87
 -2 -5 -7 138.13 8.64
 -2 5 -7 127.93 7.09
 -2 5 -7 125.31 6.62
 2 5 7 144.77 8.81
 2 -5 7 126.79 5.14
 -2 5 -7 130.59 8.29
 -2 -5 -7 131.49 8.28
 2 5 7 139.45 7.92
 -2 5 -7 137.2 8.5
 2 -5 7 137.18 7.31
 -2 -5 -7 118.47 7.91
 -2 -5 -7 136.18 7.47
 -2 5 -7 137.42 7.35
 -2 -5 -8 350.66 14.2
 -2 -5 -8 339.23 12.76
 -2 5 -8 340.3 12.46
 2 -5 8 359.14 14.03
 2 -5 8 325.73 7.98
 2 5 8 322.78 13.95
 -2 5 -8 312.93 13.73
 -2 -5 -8 315.47 13.85
 2 5 8 328.42 13.14
 -2 5 -8 336.47 14.19
 2 -5 8 326.01 11.74
 -2 -5 -8 328.08 14.19
 -2 5 -8 316.2 11.76
 -2 -5 -9 0.13 1.53
 -2 5 -9 -0.26 1.07
 -2 -5 -9 3.9 2
 2 -5 9 3.68 1.82
 2 5 9 -0.61 1.18
 -2 5 -9 4.34 2.3
 -2 -5 -9 1.11 1.46
 2 5 9 0.02 1.19
 2 -5 9 1.13 1.52
 -2 -5 -9 1.05 2
 -2 5 -9 1.01 0.94
 -2 5 -10 273.08 12.75
 -2 -5 -10 278.11 13.17
 -2 -5 -10 275.7 13.95
 2 -5 10 259.79 13.42
 2 5 10 283.41 14.92
 -2 -5 -10 280.57 14.89
 -2 5 -10 279.44 14.83
 2 5 10 285.74 13.79
 2 -5 10 308.95 12.43
 -2 5 -10 293.27 12.66
 -2 -5 -10 274.24 14.43
 -2 5 -11 -0.46 1.46
 -2 -5 -11 2.85 2.14
 2 -5 11 0.96 2.1
 2 5 11 0.36 1.8
 -2 -5 -11 0.46 1.61
 -2 5 -11 -0.23 1.71
 2 5 11 0.91 1.83
 2 -5 11 2.93 1.61
 -2 5 -11 0.15 1.15
 -2 -5 -11 -3.68 2.5
 2 -5 12 146.06 11.31
 2 5 12 143.26 11.91
 -2 5 -12 151.55 12.21
 -2 -5 -12 154.73 12.51
 2 5 12 148.1 11.09
 2 -5 12 159.83 10.95
 -2 -5 -12 161.94 12.36
 -2 -5 -12 160.28 11.2
 -2 5 -12 150.89 10.62
 -2 5 -13 4.81 2.49
 -2 -5 -13 2.8 2.23
 2 -5 13 1.61 1.87
 2 5 13 -0.91 2.22
 2 5 13 -1.4 2.46
 -2 5 -13 0.52 2.05
 -2 -5 -13 2.75 2.55
 2 -5 13 -1.08 1.94
 -2 -5 -13 2.41 2.72
 2 5 14 57.53 7.57
 2 -5 14 67.19 8.39
 -2 -5 -14 52.18 7.71
 2 6 -14 13.18 4.17
 2 -6 -14 9.59 3.27
 -2 -6 14 14.39 4.68
 -2 6 14 9.64 4.1
 2 6 -14 9.28 4.56
 2 -6 -14 17.12 4.77
 -2 6 14 14.45 4.48
 -2 -6 14 15.62 3.87
 2 -6 -14 3.51 1.91
 2 6 -13 31.13 5.61
 2 -6 -13 17.03 4.39
 -2 -6 13 15.44 4.27
 -2 6 13 24.27 5.24
 2 -6 -13 18.36 4.25
 2 6 -13 23.74 5.04
 -2 6 13 17.07 4.38
 -2 -6 13 19.82 3.87
 2 -6 -13 14.44 3.68
 2 -6 -12 81.71 8.58
 2 6 -12 85.96 8.7
 -2 -6 12 79.6 8.36
 -2 6 12 84.08 8.82
 2 6 -12 80.83 8.56
 2 -6 -12 85.43 8.98
 -2 6 12 86.4 8.72
 -2 -6 12 84.15 7.56
 2 -6 -12 81.6 8.06
 2 -6 -11 6.58 2.93
 2 6 -11 0.28 1.84
 -2 -6 11 2.18 2.04
 -2 6 11 1.56 2.08
 2 6 -11 4.88 2.29
 2 -6 -11 3.27 2.59
 -2 6 11 1.08 2.3
 -2 -6 11 4.1 2.16
 2 -6 -11 1.1 1.44
 2 6 -10 28.84 4.6
 2 -6 -10 27.54 4.66
 -2 6 10 23.92 4.19
 -2 -6 10 22.61 4.49
 2 -6 -10 31.25 4.86
 2 6 -10 21.04 4.03
 -2 6 10 28.81 4.74
 -2 -6 10 19.33 3.47
 2 -6 -10 22.8 3.97
 2 6 -9 2.47 2.08
 2 -6 -9 2.77 1.51
 2 -6 -9 1.48 1.05
 -2 -6 9 4.92 2.44
 -2 6 9 0.82 1.33
 2 -6 -9 1.43 1.61
 2 6 -9 1.04 1.72
 -2 6 9 2.31 1.85
 -2 -6 9 2.44 1.68
 2 -6 -9 2.8 1.57
 2 -6 -8 159.35 7.13
 2 -6 -8 177.88 9.83
 2 6 -8 156.63 9.16
 2 6 -8 174.2 9.36
 2 -6 -8 179.21 9.7
 -2 -6 8 176.46 9.85
 2 -6 -8 168.18 4.39
 -2 6 8 169.03 9.71
 -2 6 8 166.48 9.56
 -2 -6 8 171.23 8.86
 2 -6 -8 179.82 9.53
 2 6 -8 164.31 5.03
 2 6 -7 2.46 0.61
 2 -6 -7 2.97 1.42
 2 -6 -7 3 0.85
 -2 6 7 1.64 1.36
 2 6 -7 0.24 1.08
 2 -6 -7 5.24 1.89
 2 6 -7 1.4 1.24
 2 -6 -7 3.06 1.19
 -2 6 7 2.94 0.59
 -2 -6 7 0.63 1.25
 -2 6 7 4.89 1.8
 2 -6 -7 3.46 1.53
 2 6 -7 1.19 0.9
 2 -6 -6 41.01 3.82
 2 6 -6 29.03 3.24
 2 6 -6 37.09 2.78
 2 6 -6 36.24 3.68
 2 -6 -6 39.91 2.68
 -2 6 6 37.31 4.01
 -2 6 6 36.28 1.47
 -2 6 6 40.47 1.59
 2 6 -6 37.06 3.52
 -2 6 6 32.39 3.65
 -2 -6 6 37.71 3.77
 2 -6 -6 37.96 4.03
 2 6 -6 37.73 4.07
 2 -6 -6 37.25 3.07
 2 -6 -5 21.93 2.7
 2 6 -5 18.67 2.42
 2 6 -5 19.21 1.96
 -2 6 5 18.26 2.49
 2 -6 -5 19.92 1.97
 -2 -6 5 16.23 1.95
 2 6 -5 17.38 2.4
 -2 6 5 15.88 2.58
 -2 -6 5 18.66 2.55
 2 6 -5 22.54 2.59
 2 -6 -5 16.42 2.38
 2 6 -5 20.94 2.79
 2 6 -4 8.4 1.24
 2 -6 -4 8.55 1.38
 -2 -6 4 9.37 1.53
 -2 6 4 9.99 1.86
 -2 6 4 8.62 0.68
 -2 6 4 6.97 1.67
 2 6 -4 10.23 1.8
 2 6 -4 9.65 1.55
 -2 -6 4 6.98 1.55
 2 -6 -4 9.88 1.73
 -2 -6 3 234.96 7.22
 -2 6 3 229.14 7.13
 2 6 -3 230.91 7.34
 2 -6 -3 241.17 6.99
 2 -6 -3 238.4 7.76
 -2 6 3 233.43 6.42
 2 -6 -3 240.39 4.35
 -2 6 3 236.55 4.29
 -2 6 3 241.26 7.75
 2 6 -3 224.89 6.09
 -2 -6 3 238.62 7.79
 2 6 -3 244.62 5.94
 2 6 -2 8.86 1.2
 -2 6 2 9.15 1.35
 2 -6 -2 9.72 1.49
 -2 -6 2 8.04 1.35
 -2 6 2 11.05 1.38
 -2 6 2 8.33 0.99
 2 -6 -2 9.2 1.1
 -2 6 2 8.78 1.43
 2 6 -2 6.94 1.3
 -2 -6 2 10.15 1.56
 2 6 -2 7.66 1.06
 -2 -6 2 10.22 0.9
 -2 -6 2 10.07 1.12
 -2 -6 1 375.84 6.56
 -2 6 1 371.3 6.55
 2 6 -1 371 8.75
 -2 6 1 376.19 7.16
 -2 -6 1 364.44 8.86
 2 -6 -1 363.79 7.24
 2 -6 -1 381.04 9.02
 -2 6 1 373.85 7.41
 2 -6 -1 377.42 7.54
 -2 6 1 367.38 8.04
 2 6 -1 374.62 8.22
 -2 6 1 379.38 7.96
 -2 -6 1 371.44 8.08
 -2 -6 1 367.85 6.74
 2 6 -1 373.55 6.25
 2 -6 0 658.98 8.94
 2 6 0 657.69 8.9
 -2 6 0 661.5 8.91
 -2 -6 0 639.21 8.93
 -2 6 0 639.42 8.9
 2 6 0 674.06 11.88
 2 -6 0 632.44 9.09
 2 -6 0 666.78 8.88
 -2 6 0 637.95 9.16
 2 -6 0 675.03 12.1
 -2 -6 0 640.17 11.61
 -2 6 0 661.5 10.9
 -2 6 0 666.2 9.7
 2 6 0 643.77 11.45
 2 6 0 638.18 10.25
 -2 6 0 636.61 11.23
 2 -6 0 643.14 9.69
 2 6 0 648.39 9.66
 -2 -6 0 656.56 9.57
 -2 -6 0 646.66 10.63
 -2 6 0 656.62 11.18
 -2 6 0 643.17 12.13
 2 -6 1 98.51 3.85
 2 6 1 93.65 3.82
 2 -6 1 99.99 3.75
 2 6 1 102.3 3.82
 -2 -6 -1 92.77 3.82
 -2 6 -1 95.94 3.85
 2 6 1 96.57 4.67
 -2 6 -1 95.62 2.92
 2 -6 1 94.43 3.57
 2 -6 1 99.02 2.92
 2 -6 1 92.11 4.53
 -2 -6 -1 101.87 4.58
 -2 -6 -1 98.1 2.42
 -2 6 -1 98.16 4.65
 -2 6 -1 97.2 4.41
 2 6 1 95.08 3.89
 2 -6 1 101.75 3.75
 2 6 1 97.06 4.54
 -2 6 -1 94.33 4.83
 -2 -6 -1 97.62 3.13
 -2 6 -1 96.59 4.8
 -2 -6 -1 97.66 4.64
 -2 -6 -2 35.37 3.26
 -2 6 -2 31.28 2.55
 -2 -6 -2 28.56 2.36
 -2 6 -2 31.63 2.53
 -2 -6 -2 32.13 2.59
 2 6 2 30.2 2.86
 2 -6 2 33.1 1.42
 2 -6 2 31.41 2.72
 -2 -6 -2 33.46 2.37
 2 -6 2 31.75 2.19
 -2 6 -2 30.83 2.6
 2 6 2 36.49 2.97
 -2 -6 -2 33.17 1.41
 -2 6 -2 36.23 3.3
 -2 -6 -2 33.35 3.05
 -2 -6 -2 32.55 1.39
 -2 6 -2 31.43 2.93
 -2 -6 -3 6.95 1.74
 -2 -6 -3 7 1.53
 -2 -6 -3 8.47 1.56
 -2 6 -3 7.96 1.57
 -2 6 -3 4.76 1.37
 2 -6 3 5.87 0.57
 2 6 3 6.29 1.38
 2 -6 3 7.52 1.44
 2 6 3 6.24 0.86
 -2 -6 -3 7.46 1.22
 2 6 3 7.4 1.43
 -2 6 -3 6.28 1.25
 -2 6 -3 6.3 1.63
 -2 6 -3 7.69 1.59
 -2 -6 -3 4.92 1.51
 -2 -6 -4 27.92 3.32
 -2 6 -4 25.39 2.89
 -2 -6 -4 22.87 2.79
 2 -6 4 27.02 1.38
 2 6 4 28.93 3.28
 2 -6 4 26.19 2.55
 -2 -6 -4 24.47 2.7
 -2 -6 -4 28.75 2.28
 -2 6 -4 28.81 2.8
 2 6 4 25.41 2.81
 -2 6 -4 24.62 3.17
 -2 6 -4 24.04 2.91
 2 6 4 29.82 2.11
 -2 -6 -4 25.27 3.21
 -2 -6 -5 59.04 4.72
 -2 6 -5 61.08 4.86
 -2 -6 -5 60.41 5.2
 -2 6 -5 59.61 4.24
 2 6 5 63.68 5.12
 2 -6 5 61.09 3.89
 -2 -6 -5 70.3 4.81
 -2 -6 -5 69.17 3.57
 2 6 5 58.23 4.7
 -2 6 -5 67.37 5.34
 2 -6 5 73.46 5.13
 -2 -6 -5 60.73 5.25
 -2 -6 -6 44.89 4.19
 -2 -6 -6 41.89 4.6
 -2 6 -6 39.97 4.3
 -2 -6 -6 33.33 3.99
 2 -6 6 34.22 2.2
 2 -6 6 43.67 3.3
 2 6 6 32.86 4.05
 -2 6 -6 34.9 3.41
 -2 -6 -6 34.02 2.68
 2 6 6 37.71 4.01
 2 -6 6 43.08 4.17
 -2 6 -6 36.27 4.27
 -2 6 -6 36.03 3.6
 -2 -6 -6 43.41 4.78
 -2 6 -7 54.41 4.62
 -2 -6 -7 55.03 5.72
 2 6 7 42.37 4.85
 -2 6 -7 44.17 4.12
 2 -6 7 43.92 3.33
 -2 -6 -7 38.56 4.64
 -2 6 -7 51.71 5.21
 2 6 7 42.34 4.54
 -2 6 -7 49.55 5.25
 2 -6 7 47.29 4.54
 -2 -6 -7 41.13 4.78
 -2 -6 -7 45.05 4.42
 -2 -6 -8 29.71 4.6
 -2 6 -8 36.1 3.99
 2 -6 8 35.35 2.92
 2 6 8 37.73 5
 -2 6 -8 26.22 4.14
 -2 -6 -8 33.77 4.52
 2 6 8 32.09 4.25
 -2 6 -8 37.86 4.88
 2 -6 8 33.52 4.09
 -2 -6 -8 39.38 5
 -2 6 -8 32.38 4.1
 -2 -6 -8 40.4 4.49
 -2 -6 -9 6.37 2.35
 -2 6 -9 10.17 2.69
 -2 -6 -9 11 2.75
 2 -6 9 5.64 2.3
 2 6 9 8.97 2.85
 -2 6 -9 6.65 2.66
 -2 -6 -9 1.61 1.39
 2 6 9 6.08 2.11
 2 -6 9 6.1 2.04
 -2 6 -9 9.01 2.65
 -2 6 -9 12.23 2.69
 -2 -6 -9 5.91 2.32
 -2 -6 -10 9.83 2.84
 -2 -6 -10 7.73 2.48
 -2 6 -10 4.74 2.2
 2 -6 10 7.78 2.32
 2 6 10 5.42 2.85
 -2 -6 -10 6.16 2.79
 -2 6 -10 3.04 2.19
 2 6 10 4.47 2.63
 2 -6 10 7.7 2.39
 -2 -6 -10 8.53 3.05
 -2 6 -10 5.94 2.35
 -2 -6 -11 0.82 1.55
 -2 -6 -11 5.8 2.58
 2 -6 11 5.71 2.49
 2 6 11 4.02 2.69
 -2 6 -11 6.77 2.83
 -2 -6 -11 8.38 3.63
 2 6 11 9.37 3.25
 2 -6 11 8.05 2.55
 -2 -6 -11 4.17 2.32
 -2 -6 -12 48.9 6.33
 2 -6 12 35.85 5.83
 2 6 12 38.06 6.14
 -2 6 -12 42.63 6.77
 -2 -6 -12 36.57 6.43
 2 6 12 39.47 5.96
 2 -6 12 40.85 5.49
 -2 -6 -12 41.57 6.41
 2 -6 13 68.51 8.33
 2 6 13 54.64 8.25
 -2 -6 -13 59.92 8.32
 -2 6 -13 48.34 7.49
 2 6 13 44.01 6.51
 -2 -6 -13 55.9 7.04
 -2 -6 -13 44.04 6.77
 2 6 14 78.43 9.08
 -2 -6 -14 76.94 9.37
 2 7 -14 37.75 6.49
 2 -7 -14 46.86 7.18
 -2 -7 14 52.4 7.69
 -2 7 14 40.03 6.86
 2 -7 -14 50.91 7.95
 2 7 -14 43.61 7.04
 -2 7 14 50.27 7.75
 -2 -7 14 58.66 6.94
 2 -7 -14 54.48 7.4
 2 7 -13 33.5 6.1
 2 -7 -13 29.02 5.74
 -2 -7 13 32.33 5.83
 -2 7 13 46.49 7.1
 2 7 -13 31.24 5.81
 2 -7 -13 35.41 6.23
 -2 7 13 29.94 5.71
 -2 -7 13 35.42 5.4
 2 -7 -13 36.11 5.86
 2 -7 -12 94.17 9.11
 2 7 -12 98.08 9.27
 -2 -7 12 103.11 9.72
 -2 7 12 100.49 9.67
 2 7 -12 84.95 8.73
 2 -7 -12 90.02 9.17
 -2 7 12 99.5 9.57
 -2 -7 12 100.46 8.39
 2 -7 -12 83.61 8.4
 2 7 -11 27.01 4.7
 2 -7 -11 34.28 5.48
 -2 -7 11 24.95 4.83
 -2 7 11 33.35 5.39
 2 7 -11 30.66 5.06
 2 -7 -11 34.23 5.34
 -2 7 11 26.55 4.92
 -2 -7 11 29.13 4.35
 2 -7 -11 25.95 4.74
 2 -7 -10 55.12 6.27
 2 7 -10 70.17 7.05
 -2 -7 10 75.58 7.47
 -2 7 10 75.28 7.54
 2 -7 -10 75.23 7.32
 2 7 -10 70.45 7.02
 -2 7 10 79.6 7.58
 -2 -7 10 74.09 6.62
 2 -7 -10 73.24 7.1
 2 -7 -9 233.1 12.02
 2 -7 -9 213.8 8.99
 2 7 -9 233.07 12.07
 -2 -7 9 242.63 12.39
 -2 7 9 224.22 11.94
 2 -7 -9 224.87 11.73
 2 7 -9 213.92 11.22
 -2 7 9 221.11 11.84
 -2 -7 9 223.44 10.91
 2 -7 -9 225.63 11.75
 2 -7 -8 308.55 10.32
 2 7 -8 303.29 12.96
 2 -7 -8 318.96 13.22
 -2 -7 8 326.26 13.47
 -2 7 8 327.6 13.62
 2 -7 -8 304.88 6.82
 2 7 -8 299.59 12.09
 2 -7 -8 304.96 12.86
 -2 7 8 309.1 13.17
 -2 -7 8 310.08 12.21
 2 7 -8 305 12.35
 2 -7 -8 299.04 12.56
 2 -7 -7 521.23 15.15
 2 7 -7 510.6 14.72
 2 -7 -7 504.32 15.51
 2 -7 -7 524.91 9.87
 -2 7 7 507.39 15.65
 2 7 -7 506.96 14.69
 -2 7 7 523.78 16.12
 -2 -7 7 535.64 15.33
 2 7 -7 528.41 14.62
 2 -7 -7 545.16 16.17
 2 -7 -7 519.2 12.74
 2 7 -7 541.93 16.14
 2 -7 -6 124.8 6.86
 2 7 -6 132.08 6.81
 2 7 -6 130.45 5
 2 -7 -6 132.95 5.21
 -2 7 6 122.99 7.26
 2 7 -6 140.97 7.31
 2 -7 -6 136.91 7.65
 -2 7 6 126.91 7.38
 2 7 -6 148.92 7.13
 -2 -7 6 139.03 7.4
 2 7 -6 133.7 7.57
 2 -7 -6 121.59 5.9
 2 7 -5 742.64 11.36
 -2 7 5 724.54 16.02
 2 -7 -5 745.76 12.56
 -2 -7 5 725.8 13.7
 2 7 -5 736.54 15.72
 2 -7 -5 750.07 16.6
 -2 7 5 713.09 16.25
 -2 -7 5 747.05 16.13
 2 7 -5 744.54 14.62
 2 -7 -5 753.12 15.11
 2 7 -5 726.55 14.47
 2 7 -4 466.38 8.52
 2 -7 -4 448.72 9.93
 2 7 -4 444.29 11.44
 -2 -7 4 473.91 10.94
 -2 7 4 453.85 11.67
 2 -7 -4 470.66 12.24
 -2 7 4 443.39 11.94
 2 7 -4 437.58 10.07
 -2 -7 4 432.48 11.71
 2 -7 -4 462.12 10.51
 2 7 -4 476.14 10.35
 -2 7 3 1165.12 16.74
 -2 -7 3 1149.86 16.84
 2 -7 -3 1131.4 16.12
 -2 7 3 1146.71 14.26
 -2 7 3 1127.22 9.48
 2 -7 -3 1150.04 9.8
 -2 7 3 1103.29 17.37
 2 7 -3 1151.43 17.23
 2 7 -3 1138.78 14.47
 -2 -7 3 1143.88 17.59
 2 7 -3 1145.87 13.01
 -2 7 2 114.15 4.77
 2 7 -2 110.45 4.23
 2 -7 -2 111.84 5.11
 -2 -7 2 114.23 5.3
 2 -7 -2 111.79 3.73
 -2 7 2 108.6 3.7
 -2 7 2 104.12 4.32
 2 7 -2 109.25 5.06
 -2 7 2 110.37 5.05
 2 7 -2 118.18 4.2
 -2 -7 2 101.06 4.87
 -2 -7 2 118.35 3.37
 -2 -7 2 112.57 4.02
 -2 7 1 1684.27 13.79
 -2 -7 1 1731.66 13.96
 2 7 -1 1724.03 20.06
 -2 7 1 1687.78 16.53
 2 -7 -1 1707.76 20.21
 -2 -7 1 1672.25 20.1
 -2 7 1 1694.29 17.79
 -2 7 1 1699.96 16.42
 2 7 -1 1637.48 18.41
 -2 7 1 1644.68 17.91
 -2 -7 1 1709.26 18.4
 2 7 -1 1638.34 14.9
 -2 -7 1 1710.75 15.62
 2 7 0 134.95 4.05
 2 -7 0 135.97 4.05
 -2 -7 0 127.6 3.99
 -2 7 0 138.66 4.1
 -2 7 0 130.45 4.3
 2 7 0 140.92 5.79
 -2 7 0 124.38 4.35
 2 -7 0 128.73 5.69
 -2 -7 0 138.05 5.7
 -2 7 0 136.36 5.22
 -2 7 0 139.9 5.67
 -2 7 0 135.87 4.84
 2 7 0 138.49 5.21
 2 7 0 126.12 5.4
 -2 -7 0 136.31 4.69
 -2 7 0 133.88 5.28
 -2 -7 0 139.08 5.2
 -2 7 0 131.5 5.86
 -2 7 -1 530.55 8.99
 2 -7 1 527.71 8.56
 2 7 1 541.55 8.71
 2 -7 1 525.85 9
 -2 -7 -1 484.96 8.89
 2 7 1 548.87 9.04
 -2 7 -1 519.42 7.07
 2 7 1 517.57 11.38
 -2 -7 -1 507.29 10.96
 2 -7 1 511.44 11.25
 -2 -7 -1 522.8 5.22
 2 7 1 509.38 11.12
 2 7 1 517.41 9.89
 -2 7 -1 526.34 11.08
 -2 7 -1 547.57 12.15
 -2 -7 -1 531.24 8.09
 -2 7 -1 514.47 11.13
 -2 -7 -1 511.53 11.11
 -2 7 -2 1.89 0.88
 -2 7 -2 1.69 0.77
 -2 -7 -2 1.48 0.61
 -2 -7 -2 2.57 0.89
 -2 -7 -2 2.69 1.14
 -2 7 -2 8.2 1.62
 -2 7 -2 2.6 1.11
 2 7 2 2.53 1.28
 -2 -7 -2 2.15 0.86
 2 -7 2 0.19 0.57
 -2 -7 -2 1.65 0.72
 2 7 2 1.6 0.72
 -2 7 -2 8.23 1.53
 2 7 2 1.74 0.85
 -2 -7 -2 1.44 0.42
 -2 -7 -2 0.63 0.79
 -2 7 -3 689.8 13.2
 -2 -7 -3 669.66 13.13
 -2 7 -3 683.8 14.69
 -2 -7 -3 671.4 15.23
 2 -7 3 680.12 13.27
 2 7 3 712.1 15.01
 -2 -7 -3 665.78 10.65
 2 7 3 692.59 6.69
 2 7 3 643.12 13.92
 -2 7 -3 678.9 13.13
 -2 7 -3 677.58 15.14
 -2 7 -3 678.37 12.88
 -2 -7 -3 672.03 12.98
 -2 -7 -3 668.12 15.61
 -2 -7 -4 41.77 4.12
 -2 7 -4 46.43 4.25
 2 -7 4 42.33 3.38
 2 7 4 37.66 3.82
 -2 -7 -4 41.07 3.5
 2 7 4 39.4 2.29
 -2 -7 -4 39.73 2.63
 -2 7 -4 36.91 3.32
 2 7 4 43.16 3.84
 -2 7 -4 37.94 3.85
 -2 -7 -4 38.91 4.11
 -2 7 -4 38.49 3.49
 -2 -7 -4 43.45 3.66
 -2 -7 -5 901.49 20.21
 -2 7 -5 860.85 17.84
 -2 -7 -5 835.25 17.7
 2 -7 5 861.74 7.16
 2 -7 5 858.47 7.1
 -2 7 -5 876.79 16.44
 2 -7 5 862.29 15.15
 2 7 5 836.35 18.95
 -2 -7 -5 861.1 17.01
 -2 -7 -5 868.99 12.3
 2 7 5 848.18 18.02
 2 -7 5 851.4 17.98
 -2 7 -5 857.51 19.24
 -2 -7 -5 806.73 19.3
 -2 -7 -6 193.75 10.02
 -2 -7 -6 183.11 9.13
 -2 7 -6 189.53 9.2
 2 -7 6 178.99 4.19
 -2 7 -6 196.37 8.35
 2 7 6 190.75 9.59
 2 -7 6 182.53 7.03
 -2 -7 -6 197.27 6.04
 -2 -7 -6 196.22 8.74
 2 7 6 183.39 9.01
 2 -7 6 196.67 9.03
 -2 7 -6 197.73 9.9
 -2 -7 -6 179.89 9.73
 -2 -7 -7 495.9 17.06
 2 7 7 476.34 16.32
 -2 7 -7 494.62 13.92
 2 -7 7 508.59 11.76
 -2 7 -7 481.01 15.74
 -2 -7 -7 485.65 15.93
 2 7 7 481.92 15.48
 2 -7 7 503.46 15.1
 -2 7 -7 506.37 16.75
 -2 -7 -7 485.83 14.83
 -2 -7 -7 512.16 17
 -2 -7 -8 5.57 2.38
 -2 7 -8 8.34 1.95
 2 -7 8 8.86 1.72
 2 7 8 7.36 2.62
 -2 7 -8 6.9 2.02
 -2 7 -8 9.49 2.58
 -2 -7 -8 7.59 2.17
 2 7 8 5.47 2.26
 -2 7 -8 3.49 1.42
 2 -7 8 8.66 2.21
 -2 -7 -8 6.62 2.4
 -2 -7 -8 12.87 2.89
 -2 7 -9 199.7 9.74
 -2 -7 -9 203.53 12.34
 2 7 9 201.02 12.11
 -2 -7 -9 192.48 11.6
 -2 7 -9 181.72 11.25
 2 7 9 209.85 11.51
 -2 7 -9 187.86 11.54
 2 -7 9 208.87 10.58
 -2 -7 -9 204.36 10.98
 -2 -7 -9 188.28 11.33
 -2 -7 -10 64.48 6.94
 -2 -7 -10 64 6.57
 2 -7 10 63.8 7.11
 2 7 10 52.58 6.66
 -2 7 -10 66.36 7.21
 -2 -7 -10 66.21 7.34
 2 7 10 68.5 7.01
 2 -7 10 62.42 6.14
 -2 -7 -10 65.41 7.58
 -2 7 -10 60.62 5.67
 -2 -7 -11 123.07 9.58
 -2 -7 -11 118.64 9.74
 2 -7 11 122.71 10.01
 2 7 11 119.07 10.46
 -2 -7 -11 109.15 9.84
 -2 7 -11 107.57 9.73
 2 7 11 106.11 9.29
 2 -7 11 124.93 8.86
 -2 -7 -11 113.88 10.22
 2 -7 12 7.51 2.96
 2 7 12 11.83 3.48
 -2 -7 -12 13.14 4.05
 -2 7 -12 13.07 3.86
 2 7 12 9.68 3.31
 -2 -7 -12 20.91 4.44
 -2 -7 -12 10.96 3.8
 2 -7 13 22.79 5.12
 2 7 13 29.79 5.97
 -2 -7 -13 22.97 5.44
 -2 7 -13 20.65 5.28
 2 7 13 19.04 4.65
 -2 -7 -13 26.44 5.65
 -2 -7 -13 16.59 4.03
 2 -8 -14 2.37 2.23
 -2 -8 14 5.1 3.63
 -2 8 14 5.14 2.9
 2 8 -14 -1.15 2.41
 2 -8 -14 0.53 2.11
 -2 8 14 -1.42 2.86
 -2 -8 14 5.52 2.65
 2 -8 -14 2.03 2.87
 2 8 -13 23.12 5.02
 2 -8 -13 12.56 3.71
 -2 -8 13 15.58 4.47
 -2 8 13 12.61 3.91
 2 -8 -13 18.94 4.77
 2 8 -13 23.25 5.24
 -2 8 13 14.35 4.02
 -2 -8 13 13.45 3.44
 2 -8 -13 17.83 4.32
 2 -8 -12 14.5 4.07
 2 8 -12 4.55 2.16
 -2 -8 12 6.69 2.82
 -2 8 12 6.97 3.08
 2 -8 -12 12.07 3.54
 2 8 -12 8.22 3.49
 -2 8 12 10.77 3.42
 -2 -8 12 7.08 3.04
 2 -8 -12 6.72 2.69
 2 8 -11 54.02 6.67
 2 -8 -11 51.86 6.57
 -2 -8 11 43.5 6.37
 -2 8 11 50.1 6.69
 2 8 -11 44.09 5.95
 2 -8 -11 48.99 6.5
 -2 8 11 46.31 6.23
 -2 -8 11 51.38 6.02
 2 -8 -11 41.53 5.97
 2 -8 -10 2.18 2.17
 2 8 -10 4.66 2.49
 -2 -8 10 2.11 1.83
 -2 8 10 4.85 2.46
 2 8 -10 3.48 2.32
 2 -8 -10 2.52 2.46
 -2 8 10 3.33 1.89
 -2 -8 10 4.99 2.29
 2 -8 -10 4.52 2.23
 2 8 -9 172.19 10.48
 2 -8 -9 171.16 8.4
 2 -8 -9 183.44 10.88
 -2 -8 9 172.49 10.76
 -2 8 9 167.8 10.56
 2 8 -9 171.42 10.11
 2 -8 -9 170.43 10.32
 -2 8 9 176.28 10.74
 -2 -8 9 167.73 9.78
 2 -8 -9 162.28 10.15
 2 -8 -8 21.66 3.79
 -2 8 8 22.84 3.96
 2 8 -8 22.08 3.43
 2 -8 -8 21.21 2.1
 2 8 -8 22.37 3.58
 2 -8 -8 20.8 3.58
 -2 8 8 17.42 3.39
 -2 -8 8 18.95 3.35
 2 -8 -8 20.03 3.56
 2 8 -8 17.88 3.32
 2 -8 -8 19.06 2.84
 2 -8 -7 38.86 4.73
 2 -8 -7 40.15 3.06
 -2 8 7 34.64 4.27
 2 -8 -7 39.35 3.73
 2 -8 -7 46.46 4.9
 -2 8 7 40.16 4.68
 2 8 -7 42.75 4.43
 2 8 -7 34.12 3.88
 -2 -8 7 39.13 4.39
 2 -8 -7 46.94 4.63
 2 8 -7 43.57 4.41
 2 -8 -6 23.45 2.91
 2 8 -6 22.14 2.8
 2 8 -6 22.94 2.11
 -2 -8 6 20.27 2.5
 2 -8 -6 22.71 2.38
 -2 8 6 18.2 2.93
 -2 8 6 20.82 3.21
 2 8 -6 23.49 3.12
 2 8 -6 24.43 3.05
 -2 -8 6 27.2 3.53
 2 -8 -6 22.67 2.74
 2 -8 -6 23.17 3.28
 2 8 -5 248.48 6.59
 2 8 -5 264.1 9.77
 2 -8 -5 257.03 7.9
 -2 -8 5 254.41 8.53
 -2 8 5 245.16 9.57
 2 -8 -5 271.89 10.24
 -2 8 5 260.8 10.06
 -2 -8 5 250.33 9.73
 2 8 -5 244.16 8.56
 2 8 -5 251.46 8.47
 2 -8 -5 252.78 8.74
 2 8 -4 29.31 2.63
 2 -8 -4 28.52 2.71
 2 8 -4 26.21 2.05
 -2 8 4 29.86 3.15
 2 -8 -4 27.49 2.77
 -2 -8 4 28.03 2.91
 -2 8 4 29.58 2.45
 -2 8 4 27.78 3.11
 2 8 -4 29.54 3.07
 2 8 -4 26.79 2.64
 -2 -8 4 24.17 3.07
 2 -8 -4 24.2 2.98
 2 8 -3 77.34 3.48
 2 -8 -3 76.72 4.47
 -2 -8 3 80.68 4.74
 -2 8 3 83.48 4.74
 -2 8 3 79.16 3.83
 2 -8 -3 78.62 2.73
 -2 8 3 80.79 4.88
 2 8 -3 76.77 4.7
 -2 -8 3 76.07 4.81
 2 8 -3 74.23 3.94
 -2 -8 3 77.66 2.35
 2 8 -2 44.98 2.81
 -2 8 2 40.45 3.04
 2 -8 -2 46.51 3.59
 -2 -8 2 47.27 3.67
 -2 8 2 45 2.94
 2 -8 -2 48.58 2.61
 -2 8 2 48.81 3.56
 2 8 -2 40.22 3.4
 2 8 -2 44.49 2.83
 -2 -8 2 43.27 3.38
 -2 -8 2 46.74 2.4
 -2 8 1 167.26 5.65
 2 8 -1 158.99 6.58
 2 -8 -1 154.43 6.43
 -2 -8 1 165.56 6.71
 -2 8 1 160.21 4.27
 -2 -8 1 165.01 4.3
 2 8 -1 158.28 6.15
 -2 8 1 175.49 6.22
 -2 -8 1 169.25 6.17
 -2 -8 1 175.75 5.44
 2 8 -1 176.36 5.31
 -2 8 1 163.46 5.72
 2 8 0 91.08 3.32
 2 -8 0 91.32 3.35
 -2 -8 0 90.41 3.3
 -2 8 0 98.27 3.42
 -2 8 0 99.43 4.24
 2 8 0 92.66 5.03
 -2 -8 0 94.37 5.01
 2 -8 0 96.54 5.22
 2 8 0 101.94 5.15
 -2 8 0 95.18 4.37
 2 8 0 105.03 4.85
 -2 8 0 100.12 5.18
 -2 -8 0 95.59 4.21
 -2 8 0 94.12 4.6
 -2 8 0 96.54 5.31
 -2 -8 0 92.55 4.52
 -2 8 -1 248.39 6.14
 2 -8 1 229.66 5.78
 2 8 1 251.38 5.94
 2 8 1 248.19 6.13
 -2 -8 -1 243.23 6.17
 2 -8 1 253.27 6.19
 -2 8 -1 249.86 5.21
 2 8 1 249.21 8.39
 -2 -8 -1 248.18 8.1
 2 -8 1 242.63 8.24
 -2 -8 -1 255.44 3.41
 -2 8 -1 262.96 7.12
 -2 8 -1 245.12 8.11
 2 8 1 238.54 8.11
 2 8 1 256.24 7.51
 -2 8 -1 259.2 8.84
 -2 -8 -1 262.65 6.25
 -2 -8 -1 257.9 8.18
 -2 8 -1 249.43 7.94
 -2 -8 -2 117.33 4.77
 -2 8 -2 113.98 4.71
 -2 -8 -2 109.84 4.69
 -2 8 -2 113.31 4.75
 -2 8 -2 112.67 2.5
 2 8 2 109.86 5.83
 2 -8 2 110.8 5.66
 -2 -8 -2 114.13 5.44
 -2 -8 -2 118.53 4.69
 2 8 2 117.66 5.15
 -2 8 -2 112.58 5.53
 2 8 2 118.48 5.92
 -2 8 -2 124.94 6.4
 -2 -8 -2 119.94 3.62
 -2 8 -2 116.77 5.84
 -2 -8 -2 123.66 6.19
 -2 -8 -3 5.58 1.22
 -2 8 -3 9.23 1.63
 -2 8 -3 5.69 1.27
 -2 -8 -3 5.68 1.35
 -2 8 -3 3.37 1.21
 -2 -8 -3 7.5 1.83
 2 -8 3 6.4 1.53
 -2 -8 -3 4.1 1.2
 2 8 3 4.2 1.53
 -2 -8 -3 5.28 1.07
 -2 8 -3 4.77 1.35
 2 8 3 6.48 1.74
 -2 -8 -3 6.41 0.66
 -2 8 -3 3.67 1.49
 -2 -8 -3 6.89 1.72
 -2 -8 -4 0.88 0.85
 -2 8 -4 1.14 0.94
 -2 8 -4 0.22 0.94
 -2 -8 -4 -0.97 1.48
 2 -8 4 0.66 0.87
 2 8 4 0.54 1.13
 -2 -8 -4 0.83 0.58
 2 8 4 0.43 0.34
 -2 8 -4 0.2 0.88
 2 8 4 0.31 0.89
 2 -8 4 0.61 0.96
 -2 8 -4 2.42 1.51
 -2 -8 -4 0.47 0.83
 -2 -8 -5 2.84 1.29
 -2 8 -5 3.31 1.27
 -2 -8 -5 4.29 1.78
 2 8 5 2.25 1.45
 2 -8 5 2.56 1.1
 -2 -8 -5 4.14 0.93
 2 8 5 2.92 0.75
 -2 8 -5 2.42 1.15
 2 8 5 5.38 1.78
 -2 8 -5 3.13 1.69
 2 -8 5 2.49 1.45
 -2 -8 -5 6.22 1.72
 -2 -8 -5 2.73 1.11
 -2 -8 -6 32.33 3.82
 -2 8 -6 42.67 4.46
 -2 -8 -6 38.6 4.66
 2 8 6 32.86 4.34
 2 -8 6 35.63 3.34
 -2 8 -6 36.39 3.84
 -2 -8 -6 40.41 4.18
 -2 -8 -6 39.61 2.6
 2 8 6 36.31 4.26
 2 -8 6 32.41 3.81
 -2 8 -6 41.28 4.77
 -2 -8 -6 32.23 4.29
 -2 -8 -7 4.63 2.19
 2 -8 7 5.95 1.56
 2 8 7 3.15 1.79
 -2 8 -7 8.06 2.3
 -2 -8 -7 0.99 1.45
 2 8 7 2.51 1.53
 -2 8 -7 2.5 1.38
 2 -8 7 6.74 2.32
 -2 8 -7 2.83 1.79
 -2 -8 -7 3.61 1.52
 -2 -8 -7 3.3 1.68
 -2 -8 -8 13.78 3.13
 2 -8 8 19.92 2.58
 2 8 8 22.44 3.98
 -2 8 -8 21.85 3.26
 -2 8 -8 17.05 3.38
 -2 -8 -8 21.31 3.67
 2 8 8 29.34 4.21
 2 -8 8 19.17 3.22
 -2 8 -8 16.19 3.73
 -2 -8 -8 17.15 3.55
 -2 -8 -8 17.15 3.11
 -2 -8 -9 83.96 8.03
 2 8 9 76.18 7.53
 -2 8 -9 72.12 6.12
 -2 -8 -9 60.94 6.62
 -2 8 -9 67.01 6.76
 2 8 9 79.76 7.36
 -2 8 -9 76.12 7.62
 2 -8 9 75.41 6.65
 -2 -8 -9 75.11 7.29
 -2 -8 -9 72.91 6.66
 -2 -8 -10 1.28 1.6
 -2 -8 -10 2.96 1.99
 2 -8 10 2.09 1.98
 2 8 10 0.12 1.85
 -2 8 -10 4.59 2.46
 -2 -8 -10 -0.34 2.01
 2 8 10 4.53 2.4
 2 -8 10 1.85 1.71
 -2 -8 -10 -0.41 2.16
 -2 -8 -11 2.29 1.83
 -2 -8 -11 1.3 1.67
 2 -8 11 -0.1 2.18
 2 8 11 3.84 2.46
 -2 -8 -11 1.39 1.55
 -2 8 -11 1.25 2.11
 2 8 11 2.68 2.03
 2 -8 11 1.76 1.66
 -2 -8 -11 3.07 2.38
 -2 -8 -12 2.79 2.54
 -2 -8 -12 1.73 1.71
 2 -8 12 4.15 2.4
 2 8 12 -0.06 1.7
 -2 8 -12 -0.76 1.43
 -2 -8 -12 2.28 2.48
 2 8 12 0.81 1.88
 2 -8 12 3.23 1.37
 -2 -8 -12 1.67 1.7
 2 -8 13 40.14 6.43
 2 8 13 40.68 6.87
 2 8 13 40.17 6.43
 -2 -8 -13 40.17 6.8
 -2 -8 -13 35.33 5.98
 -2 8 -13 31.89 5.94
 -2 -8 -13 39.05 6.91
 2 -9 -14 -3.27 3.52
 2 9 -14 3.32 2.36
 -2 -9 14 2.21 2.12
 2 -9 -14 -2.56 1.94
 2 -9 -13 19.51 4.85
 -2 -9 13 12.19 3.93
 -2 9 13 12.87 4.11
 2 9 -13 19.31 4.58
 2 -9 -13 10.37 3.66
 -2 9 13 11.75 4.04
 -2 -9 13 10.86 3.2
 2 -9 -13 14.32 4.12
 2 -9 -12 55.36 7.28
 -2 -9 12 47.19 6.7
 -2 9 12 55.57 7.49
 2 9 -12 59.08 7.36
 2 -9 -12 54.11 7.29
 -2 9 12 63.66 7.86
 -2 -9 12 51.2 6.28
 2 -9 -12 52.26 7.03
 2 -9 -11 26.49 4.93
 -2 -9 11 23.96 4.65
 -2 9 11 21.62 4.51
 2 9 -11 16.55 3.67
 2 -9 -11 19.49 4.19
 -2 9 11 21.55 4.41
 -2 -9 11 23.02 4.25
 2 -9 -11 20.45 4.4
 2 -9 -10 180.11 11.55
 -2 -9 10 189.64 11.89
 -2 9 10 179.61 11.62
 2 -9 -10 178.13 11.67
 -2 9 10 201.26 12.41
 -2 -9 10 207.71 11.56
 2 9 -10 210.54 11.98
 2 -9 -10 185.65 11.63
 2 -9 -9 95.69 7.79
 2 9 -9 122.66 8.54
 2 9 -9 116.06 8.33
 -2 9 9 125.89 9.23
 2 -9 -9 100.41 8.42
 -2 9 9 104.91 8.53
 -2 -9 9 113.29 8.21
 2 -9 -9 119.56 8.93
 2 -9 -9 119.37 7.31
 2 -9 -8 123.03 8.12
 2 9 -8 125.93 7.98
 2 -9 -8 129.24 8.95
 -2 9 8 121.57 8.54
 2 9 -8 120.78 8.08
 2 -9 -8 119.75 5.26
 -2 9 8 131.06 8.92
 2 9 -8 134.15 8.13
 -2 -9 8 135.69 8.62
 2 -9 -8 123.62 8.69
 2 -9 -8 123.44 7.2
 2 9 -7 243.19 10.24
 2 -9 -7 259.71 10.81
 2 -9 -7 230.4 11.22
 2 -9 -7 253.43 7.99
 -2 9 7 263.28 11.73
 2 9 -7 261.46 11.12
 -2 -9 7 260.14 9.27
 2 -9 -7 255.53 11.61
 -2 9 7 253.57 11.54
 2 9 -7 252.39 10.41
 -2 -9 7 263.43 11.28
 2 -9 -7 252.04 9.82
 2 9 -6 286.85 7.04
 2 9 -6 285.31 11.02
 -2 -9 6 291.53 9.7
 -2 9 6 275.95 11.21
 2 -9 -6 286.8 8.73
 2 -9 -6 293.45 11.67
 -2 9 6 290.26 11.65
 2 9 -6 279.95 10.12
 -2 -9 6 282.47 11.22
 2 9 -6 279.78 9.92
 2 -9 -6 271.79 10.07
 2 9 -5 539.73 9.7
 2 9 -5 569.4 14.75
 -2 9 5 554.68 14.72
 -2 -9 5 537.2 13.2
 2 -9 -5 572.43 12.55
 -2 9 5 587.01 11.38
 2 -9 -5 608.91 15.74
 -2 9 5 550.8 15.15
 2 9 -5 580.66 13.53
 -2 -9 5 585.99 15.29
 2 9 -5 593.74 13.05
 2 -9 -5 559.17 13.11
 2 9 -4 906.02 12.04
 -2 -9 4 907.18 16.96
 2 -9 -4 917.78 15.96
 -2 9 4 877.87 17.21
 2 9 -4 908.17 17.54
 2 -9 -4 901.99 18.16
 -2 9 4 880.56 13.35
 -2 9 4 912.71 18.21
 2 9 -4 901.37 15.57
 -2 -9 4 872.02 17.76
 2 -9 -4 893.45 14.6
 2 9 -4 924.75 14.43
 2 9 -3 533.22 9.42
 -2 9 3 534.34 12.43
 2 -9 -3 531.43 12.31
 -2 -9 3 513.18 12.6
 2 -9 -3 507.42 7.68
 -2 9 3 522.68 9.93
 2 9 -3 517.28 12.65
 -2 9 3 514.57 12.81
 2 9 -3 522.94 10.99
 -2 -9 3 507.4 12.96
 -2 -9 3 534.07 7.21
 2 9 -2 252.11 6.91
 -2 9 2 265.51 8.18
 -2 -9 2 276.6 9.12
 2 -9 -2 275.24 8.95
 -2 9 2 265.17 7.32
 2 9 -2 267.79 8.8
 -2 9 2 264.77 8.6
 -2 -9 2 262.88 8.7
 2 9 -2 261.57 7.27
 -2 -9 2 266.56 6.24
 -2 9 1 344.63 6.1
 -2 -9 1 318.24 6.11
 2 9 -1 347.82 10.17
 -2 9 1 347.13 8.72
 2 -9 -1 340.39 10.04
 -2 -9 1 355.8 10.27
 -2 9 1 333.29 9.17
 2 9 -1 356.23 9.77
 -2 9 1 336.48 10.07
 -2 -9 1 330.77 9.04
 2 9 -1 339.86 8.01
 -2 9 1 339.34 8.53
 -2 -9 1 352.33 8.17
 -2 9 0 4.18 0.75
 2 -9 0 4.45 0.77
 2 9 0 3.58 0.73
 -2 -9 0 3.51 0.75
 2 9 0 3.72 1.48
 -2 9 0 4.28 1.19
 -2 -9 0 2.92 0.98
 2 -9 0 6.22 1.52
 -2 9 0 6.29 1.39
 -2 9 0 5.09 1.51
 -2 9 0 5.73 1.49
 2 9 0 4.68 1.19
 2 9 0 2.53 1.13
 -2 -9 0 4.16 1.05
 -2 -9 0 3.14 1
 -2 9 0 4.89 1.5
 -2 9 -1 45.04 2.39
 2 9 1 43.99 3.71
 -2 -9 -1 48.27 3.82
 2 -9 1 45.08 3.82
 -2 9 -1 47.66 2.71
 2 -9 1 45.7 2.47
 2 9 1 48.76 2.61
 2 -9 1 44.8 2.62
 2 9 1 47.49 2.63
 -2 -9 -1 47.51 2.7
 2 9 1 52.65 3.72
 -2 9 -1 50.93 3.4
 -2 9 -1 45.39 3.79
 2 9 1 46.96 3.89
 -2 -9 -1 47.06 2.89
 -2 9 -1 54.65 4.24
 -2 -9 -1 49.83 3.86
 -2 9 -1 45.55 3.53
 -2 9 -2 60.57 3.4
 -2 -9 -2 63.24 3.49
 -2 9 -2 58.69 3.39
 -2 -9 -2 57.7 3.46
 2 9 2 65.97 4.69
 -2 9 -2 58.86 1.88
 -2 -9 -2 71.64 4.59
 2 -9 2 72.73 4.83
 2 9 2 58.17 4.38
 -2 9 -2 63.19 4.4
 2 9 2 62.21 4.03
 -2 9 -2 56.19 4.51
 -2 -9 -2 60.85 2.92
 -2 9 -2 62.8 4.46
 -2 -9 -2 63.37 4.69
 -2 -9 -3 410.8 13.09
 -2 -9 -3 394.83 9.89
 -2 9 -3 412.56 9.97
 2 9 3 401.81 12.34
 2 -9 3 408.66 11.37
 -2 -9 -3 402.02 10.76
 -2 -9 -3 425.46 8.71
 -2 9 -3 397.04 11.17
 2 9 3 395.08 11.85
 2 9 3 397.05 10.38
 -2 -9 -3 409.39 6.18
 -2 9 -3 421.42 12.82
 -2 -9 -3 410.73 12.66
 -2 9 -3 414.17 12.08
 -2 9 -4 6.14 1.59
 -2 -9 -4 6.15 1.56
 -2 9 -4 5.16 1.84
 -2 -9 -4 10.68 2.56
 2 -9 4 5.62 1.45
 2 9 4 6.99 1.77
 -2 -9 -4 7.33 1.18
 -2 9 -4 8.34 1.9
 2 9 4 7.15 1.94
 2 -9 4 6.86 2.04
 -2 9 -4 6.45 1.94
 -2 -9 -4 5.94 1.69
 -2 -9 -5 237.52 11
 2 9 5 245.06 10.76
 2 -9 5 221 8.55
 -2 9 -5 244.58 9.47
 -2 -9 -5 231.11 6.11
 -2 -9 -5 238.7 9.65
 2 9 5 243.1 5.1
 2 9 5 245.76 10.38
 -2 9 -5 243.92 10.82
 2 -9 5 251.78 10.75
 -2 9 -5 231.87 9.27
 -2 -9 -5 242.93 9.63
 -2 -9 -5 242 11.06
 -2 9 -6 4.63 1.86
 -2 -9 -6 -0.52 1.42
 -2 -9 -6 0.73 1.5
 2 -9 6 1.98 1.14
 2 9 6 2.29 1.91
 -2 -9 -6 1.54 0.64
 2 9 6 4.65 1.83
 -2 9 -6 1.08 1.17
 2 -9 6 4.48 1.89
 -2 9 -6 0.63 1.31
 -2 -9 -6 1.78 1.29
 -2 -9 -6 1.04 1.19
 -2 -9 -7 69.45 6.06
 -2 9 -7 63.35 5.76
 -2 -9 -7 66.96 6.56
 2 -9 7 75.75 5.09
 2 9 7 70.32 6.6
 -2 9 -7 78.36 5.91
 -2 -9 -7 76.55 6.17
 2 9 7 62.94 5.95
 2 -9 7 77.21 6.41
 -2 9 -7 64.46 6.3
 -2 -9 -7 62.85 6.22
 -2 -9 -8 109.01 9.06
 2 -9 8 94.85 5.71
 -2 9 -8 113.13 7.5
 2 9 8 111.57 8.76
 -2 -9 -8 90.71 7.5
 -2 9 -8 119.1 8.56
 2 9 8 112.21 8.38
 -2 9 -8 118.98 9.03
 2 -9 8 115.34 8.11
 -2 -9 -8 119.08 8.16
 -2 -9 -8 112.33 8.82
 -2 -9 -9 33.54 5.35
 2 9 9 30.16 4.99
 -2 9 -9 29.27 4.03
 -2 -9 -9 31.53 4.85
 -2 9 -9 36.6 5.17
 2 9 9 35.43 4.93
 -2 9 -9 29.26 4.86
 2 -9 9 36.6 4.94
 -2 -9 -9 29.78 4.38
 -2 -9 -9 32.35 4.89
 -2 -9 -10 46.19 5.79
 -2 -9 -10 62.36 7.11
 2 -9 10 46.98 6.2
 2 9 10 62.99 7.5
 -2 9 -10 42.85 5.81
 -2 -9 -10 54.7 6.68
 2 9 10 51.63 6.35
 2 -9 10 48.26 5.73
 -2 9 -10 49.63 6.57
 -2 -9 -10 65.51 7.77
 -2 -9 -11 128.99 10.05
 -2 -9 -11 125.82 10.33
 2 -9 11 119.23 10.28
 2 9 11 123.16 10.79
 -2 9 -11 106.66 9.81
 -2 -9 -11 139.54 11.33
 2 9 11 115.58 9.87
 2 -9 11 127.72 9.4
 -2 -9 -11 121.78 10.96
 -2 -9 -12 50.33 6.51
 2 -9 12 38.19 6.17
 2 9 12 38.15 6.44
 2 9 12 35.62 5.93
 -2 -9 -12 38.73 6.52
 2 -9 12 40.21 5.59
 -2 9 -12 31.91 5.71
 -2 -9 -12 35.62 5.81
 -2 -9 -13 16.3 4.77
 -2 9 -13 20.88 4.9
 2 -9 13 21.09 5.01
 2 9 13 10.2 3.27
 -2 -9 -13 20.77 5.43
 -2 -9 -13 16.67 4.36
 2 -10 -14 2.53 2.43
 2 10 -14 6.78 3.1
 -2 -10 14 6.3 2.84
 2 -10 -14 4.89 2.93
 2 -10 -13 24.74 5.3
 -2 -10 13 18.83 4.91
 -2 10 13 11.9 3.81
 2 -10 -13 8.29 3.21
 2 10 -13 12.21 3.61
 -2 10 13 14.85 4.28
 -2 -10 13 16.27 4.17
 2 -10 -13 10.93 3.43
 2 -10 -12 79.31 8.68
 -2 -10 12 94.76 9.72
 -2 10 12 84.9 9.28
 2 10 -12 80.69 8.52
 2 -10 -12 100.65 9.77
 -2 10 12 93.6 9.54
 -2 -10 12 85.81 8.42
 2 -10 -12 77.36 8.67
 2 -10 -11 6.32 2.87
 -2 -10 11 4.09 2.66
 -2 10 11 0.04 1.82
 2 10 -11 -0.14 1.45
 2 -10 -11 3.64 2.33
 -2 10 11 1.26 1.95
 -2 -10 11 0.91 1.87
 2 -10 -11 -1.18 2.02
 2 -10 -10 50.7 6.26
 -2 -10 10 50.91 6.89
 -2 10 10 60.63 7.03
 2 -10 -10 57.93 6.79
 -2 10 10 60.82 7.02
 -2 -10 10 49.38 5.97
 2 10 -10 53.39 6.04
 2 -10 -10 48.43 6.01
 2 -10 -9 3.04 1.85
 2 10 -9 1.65 1.39
 2 10 -9 5.55 2.18
 -2 10 9 5.23 2.5
 2 -10 -9 3.36 2.07
 -2 10 9 1.78 1.61
 -2 -10 9 1.93 1.29
 2 -10 -9 4.05 1.72
 2 -10 -9 5.76 2.46
 2 10 -8 0.14 1.32
 2 -10 -8 3.43 1.74
 -2 10 8 1.3 1.27
 2 -10 -8 2.38 0.98
 2 10 -8 2.52 2
 2 -10 -8 4.03 2.33
 -2 10 8 5.17 2.56
 -2 -10 8 5.14 2.41
 2 10 -8 0.7 1.02
 2 -10 -8 1.22 1.42
 2 -10 -8 1.93 1.23
 2 10 -7 4.97 1.89
 2 -10 -7 6.01 1.96
 2 -10 -7 4.92 1.99
 -2 10 7 0.93 1.41
 2 -10 -7 5.6 1.34
 -2 -10 7 4.66 1.73
 2 10 -7 5.45 2.01
 -2 10 7 2.41 1.36
 -2 -10 7 5.72 2.1
 2 10 -7 4.5 1.92
 2 -10 -7 6.8 2.01
 2 -10 -7 4.16 1.45
 2 10 -6 169.7 5.3
 2 10 -6 164.88 8.61
 2 -10 -6 173.5 7.23
 -2 10 6 172.72 9.11
 -2 -10 6 168.81 7.82
 2 -10 -6 161.16 8.85
 -2 10 6 173.51 9.23
 -2 -10 6 171.38 9
 2 10 -6 171.93 8.21
 2 -10 -6 163.36 7.86
 2 10 -6 157.7 7.49
 2 10 -5 1.77 0.89
 2 -10 -5 0.21 0.69
 2 10 -5 0.82 0.65
 -2 -10 5 0.39 1.01
 -2 10 5 0.37 1.29
 2 -10 -5 0.6 0.86
 -2 10 5 0.19 0.51
 2 10 -5 1.21 1.21
 -2 10 5 3.1 1.62
 -2 -10 5 -1.56 1.32
 2 10 -5 0.64 0.88
 2 -10 -5 1.55 1.43
 2 10 -4 90.49 4.5
 2 -10 -4 88.11 4.61
 2 10 -4 91.39 3.9
 -2 10 4 99.61 6
 2 -10 -4 86.03 5.28
 -2 -10 4 94.93 5.75
 -2 10 4 89.34 4.28
 -2 10 4 99.76 6.25
 2 10 -4 85.83 5.64
 2 10 -4 89.34 5.11
 -2 -10 4 100.85 6.25
 -2 -10 4 87.32 2.53
 -2 -10 4 90.92 2.58
 2 -10 -3 148.07 5.33
 2 10 -3 158.82 5.19
 -2 10 3 153.52 6.94
 2 10 -3 149.94 5.18
 2 -10 -3 164.52 7.27
 -2 -10 3 154.19 7.3
 2 -10 -3 144.02 4.35
 -2 10 3 156.48 5.58
 -2 10 3 165.54 7.62
 2 10 -3 149.32 7.13
 -2 -10 3 152.96 7.33
 2 10 -3 149.24 6.22
 -2 -10 3 154.42 4.44
 -2 10 2 288.57 8.9
 2 -10 -2 285.93 9.64
 -2 -10 2 276.5 9.62
 2 10 -2 284.79 9.48
 -2 10 2 286.28 9.43
 2 10 -2 286.82 8.17
 -2 -10 2 289.84 9.5
 -2 -10 2 284.59 6.94
 -2 10 2 285.11 7.62
 -2 -10 1 1.55 0.49
 -2 10 1 1.2 0.41
 2 10 -1 3.12 1.47
 -2 10 1 0.99 0.77
 -2 -10 1 2.51 1.11
 2 -10 -1 0.8 0.77
 -2 10 1 1.83 0.82
 -2 10 1 0.86 1
 2 10 -1 1.82 1.17
 -2 10 1 0.8 0.88
 -2 -10 1 1.01 0.95
 -2 -10 1 1.66 0.79
 -2 10 1 2.87 1.4
 2 10 -1 0.68 0.56
 2 10 0 664.93 8.55
 2 -10 0 669.68 8.68
 -2 10 0 687.27 12.88
 2 10 0 680.25 14.94
 2 -10 0 701.79 15.25
 -2 -10 0 668.19 14.68
 -2 -10 0 661.59 8.7
 -2 10 0 668.71 8.72
 2 10 0 673.94 14.84
 2 10 0 674.72 13.97
 -2 10 0 664.28 14.78
 -2 10 0 659.91 13.12
 -2 -10 0 665.9 12.59
 -2 10 0 674.02 15.26
 -2 -10 0 678.69 13.26
 -2 10 0 660.07 12.97
 -2 -10 0 701.18 8.98
 -2 10 -1 39.18 2.32
 2 10 1 38.13 3.54
 -2 -10 -1 38.15 3.57
 2 -10 1 38.31 3.72
 2 -10 1 37.03 2.24
 2 -10 1 39.21 2.36
 2 10 1 42.48 2.33
 -2 -10 -1 38.28 2.41
 2 10 1 36.77 2.29
 -2 10 -1 36.78 2.35
 2 10 1 36.71 3.55
 -2 10 -1 34.94 3.52
 2 10 1 36.2 3.38
 -2 10 -1 39.32 3.22
 -2 10 -1 38.13 3.74
 -2 -10 -1 35.17 2.7
 -2 10 -1 38.23 3.37
 -2 -10 -1 37.79 3.46
 -2 -10 -2 1.35 0.58
 -2 10 -2 0.14 0.44
 -2 -10 -2 0.84 0.54
 -2 10 -2 0.27 0.28
 2 -10 2 1.69 1.3
 2 10 2 -0.32 0.92
 -2 -10 -2 1.28 0.95
 2 10 2 3.1 1.21
 2 10 2 1.03 1.05
 -2 10 -2 3.03 1.48
 -2 -10 -2 0.51 0.51
 -2 10 -2 1.02 0.89
 -2 10 -2 0.06 1.18
 -2 -10 -2 1.15 1.29
 -2 -10 -3 143.72 5.96
 -2 -10 -3 151.12 8.26
 -2 10 -3 138.23 5.79
 2 10 3 141.59 7.74
 -2 -10 -3 153.24 7.05
 2 -10 3 147.35 7.16
 -2 -10 -3 146.46 5.34
 -2 10 -3 147.3 7.21
 2 10 3 133.28 7.17
 2 10 3 148.28 6.72
 -2 -10 -3 145.72 4.21
 -2 10 -3 149.55 7.98
 -2 -10 -3 145.43 7.83
 -2 10 -3 143.08 7.32
 -2 -10 -4 71.06 4.8
 -2 10 -4 77.76 4.9
 -2 -10 -4 70.19 5.91
 2 10 4 84.09 6.27
 -2 -10 -4 80.09 5.08
 2 -10 4 89.72 5.68
 -2 -10 -4 80.34 3.75
 2 10 4 86.46 6.05
 -2 10 -4 71.47 5.28
 2 -10 4 68.18 5.52
 -2 10 -4 84.42 6.3
 -2 -10 -4 81.21 2.35
 -2 -10 -4 82.53 6.3
 -2 -10 -5 2.98 1.42
 -2 10 -5 2.66 1.2
 -2 -10 -5 3.45 1.62
 2 10 5 0.83 1.33
 2 -10 5 0.85 0.81
 -2 -10 -5 1.13 0.6
 2 10 5 2.65 1.9
 -2 10 -5 3.32 1.33
 -2 10 -5 1.19 1.48
 2 -10 5 1.13 1.53
 -2 -10 -5 5.4 1.95
 -2 -10 -5 3.45 1.71
 -2 -10 -6 -1.64 1.53
 -2 10 -6 2.06 1.41
 -2 -10 -6 1.06 1.66
 2 10 6 -1.27 1.89
 2 -10 6 2.49 1.34
 -2 -10 -6 0.44 0.51
 -2 10 -6 0.46 1.48
 2 10 6 0.66 1.54
 2 -10 6 0.93 1.52
 -2 10 -6 0.86 1.79
 -2 -10 -6 0.38 1.12
 -2 -10 -6 -0.09 0.97
 -2 -10 -7 1.16 2.06
 2 -10 7 -0.13 0.76
 2 10 7 0.78 1.42
 -2 10 -7 -1.69 1.38
 -2 -10 -7 0.56 1.4
 -2 10 -7 -1.41 1.22
 2 10 7 0.64 1.34
 -2 10 -7 1.42 1.6
 2 -10 7 0.65 1.41
 -2 -10 -7 1.25 1.65
 -2 -10 -7 0.73 1.28
 -2 -10 -8 -0.73 1.52
 2 10 8 2.37 2.14
 2 -10 8 -0.68 1.21
 -2 -10 -8 -0.6 1.12
 -2 10 -8 -1.06 1.03
 -2 10 -8 0.45 1.38
 2 10 8 1.68 1.72
 -2 10 -8 1.65 2.23
 2 -10 8 1.93 1.82
 -2 -10 -8 3.86 2.21
 -2 -10 -8 2.16 1.74
 -2 -10 -9 0.21 1.46
 -2 10 -9 0.02 1.59
 2 10 9 2.76 2.31
 -2 10 -9 1.38 1.4
 -2 -10 -9 0.69 1.46
 2 10 9 0.74 1.26
 2 -10 9 -0.4 1.85
 -2 10 -9 3.12 2.34
 -2 -10 -9 0.11 1.39
 -2 -10 -9 -0.04 1.24
 -2 -10 -10 17.07 4.42
 2 10 10 15.18 3.61
 -2 -10 -10 13.5 3.32
 -2 10 -10 21.37 4.48
 2 10 10 16.73 4.12
 2 -10 10 15.53 3.63
 -2 10 -10 17.55 3.97
 -2 -10 -10 16.44 3.8
 -2 -10 -10 14.18 3.16
 -2 -10 -11 8.84 3.14
 -2 -10 -11 4.88 2.58
 2 -10 11 5.61 2.62
 2 10 11 2.88 2.39
 -2 10 -11 9.97 3.31
 -2 -10 -11 8.89 3.79
 2 10 11 2.86 1.96
 2 -10 11 5.52 2.79
 -2 -10 -11 6.37 2.81
 -2 -10 -12 -1.91 2.05
 2 -10 12 5.88 2.39
 2 10 12 1.72 2.71
 2 10 12 1.54 2.15
 -2 -10 -12 6.38 3.52
 2 -10 12 3.56 2.31
 -2 -10 -12 -1.18 2.22
 -2 10 -12 4.9 2.92
 2 10 13 24.4 5.36
 -2 -10 -13 23.07 5.53
 -2 10 -13 30.44 6.06
 2 -10 13 33.39 6.21
 -2 -10 -13 25.5 5.04
 2 -11 -14 6.55 2.38
 2 11 -14 9.62 3.52
 -2 -11 14 4.65 2.25
 2 -11 -13 46.54 7.23
 -2 -11 13 43.63 6.88
 -2 11 13 41.68 6.74
 2 11 -13 37.34 6.28
 2 -11 -13 31.51 5.82
 -2 11 13 42.77 7.11
 -2 -11 13 41.15 6.26
 2 -11 -13 39.27 6.64
 2 -11 -12 23.58 5.13
 -2 -11 12 22.95 5.01
 -2 11 12 29.02 5.66
 2 11 -12 22.12 4.79
 2 -11 -12 17.12 4.41
 -2 11 12 15.44 4.25
 -2 -11 12 20.09 4.17
 2 -11 -12 35.38 6.4
 2 -11 -11 0.26 2
 -2 -11 11 0.41 1.62
 -2 11 11 1.32 2.28
 2 -11 -11 -0.15 1.53
 2 11 -11 1.25 1.79
 -2 11 11 1.47 2.75
 -2 -11 11 3.75 2.29
 2 -11 -11 2.63 1.77
 2 -11 -10 181.85 11.93
 -2 -11 10 197.26 12.61
 2 11 -10 159.88 10.51
 -2 11 10 160.94 11.44
 2 -11 -10 179.44 12.16
 -2 11 10 181.96 11.96
 -2 -11 10 159.7 10.76
 2 -11 -10 173.52 11.23
 2 11 -10 165.38 10.68
 2 11 -9 11.02 2.83
 2 -11 -9 10.74 2.83
 2 11 -9 19.17 4.05
 -2 11 9 11.81 3.01
 2 -11 -9 15.99 3.81
 -2 11 9 15.16 3.75
 2 11 -9 15.71 3.29
 -2 -11 9 8.42 2.56
 2 -11 -9 8.83 1.95
 2 -11 -9 12.27 3.19
 2 11 -8 545.73 16.61
 2 -11 -8 568.84 17.48
 -2 -11 8 556.12 15.04
 -2 11 8 551.1 18.74
 2 11 -8 569.74 18.11
 2 -11 -8 545.58 12.93
 2 -11 -8 527.96 19.02
 -2 11 8 531.4 18.6
 -2 -11 8 570.92 18.5
 2 11 -8 563.68 17.28
 2 -11 -8 576.69 16.78
 2 -11 -8 588.19 19.3
 2 -11 -7 7.2 2.02
 2 11 -7 7.92 2.21
 2 -11 -7 4.94 2.11
 -2 11 7 6.22 2.41
 -2 -11 7 7.31 1.95
 2 -11 -7 9.1 1.76
 2 11 -7 9.11 2.49
 -2 11 7 9.01 2.5
 -2 -11 7 5.31 1.88
 2 11 -7 4.71 1.76
 2 -11 -7 5.25 2.16
 2 -11 -7 5.36 1.62
 2 11 -6 107.04 4.07
 2 -11 -6 105.68 5.97
 2 11 -6 91.96 6.66
 -2 11 6 113.27 7.57
 -2 -11 6 107.1 6.54
 2 -11 -6 103.76 7.34
 -2 11 6 103.98 5.11
 -2 11 6 108.29 7.59
 -2 -11 6 107.95 7.42
 2 11 -6 120.91 7.06
 2 11 -6 101.01 6.04
 2 -11 -6 113.45 6.58
 2 11 -5 226.49 6.08
 -2 11 5 216.77 9.86
 2 11 -5 233.68 10.05
 2 -11 -5 220.86 8.72
 -2 -11 5 232.38 9.5
 2 -11 -5 221.56 10.14
 -2 11 5 231.23 7.2
 -2 11 5 235.95 10.53
 2 11 -5 234.78 9.25
 -2 -11 5 219.9 10.02
 2 11 -5 226.34 8.07
 2 -11 -5 231.5 8.5
 2 11 -4 459.65 10.12
 2 -11 -4 433.86 10.24
 -2 11 4 440.69 13.02
 2 11 -4 451.49 8.67
 2 -11 -4 436.61 12.37
 -2 -11 4 435.9 12.84
 -2 11 4 435.36 9.43
 2 -11 -4 433.86 4.75
 2 11 -4 418.09 12.99
 -2 11 4 444.89 13.67
 2 11 -4 429.9 11.77
 -2 -11 4 421.9 13.23
 -2 -11 4 455.73 6.74
 2 -11 -3 290.86 7.24
 2 11 -3 293.04 6.92
 -2 11 3 275.94 9.7
 2 11 -3 272.47 7.22
 2 -11 -3 284.66 10.06
 -2 -11 3 266.88 9.98
 2 -11 -3 279.36 6.29
 -2 11 3 281 7.58
 2 11 -3 280.84 10.26
 -2 11 3 280.41 10.28
 -2 -11 3 278.29 10.35
 2 11 -3 276.13 8.93
 -2 -11 3 292.41 6.61
 -2 11 2 1650.06 22.4
 2 -11 -2 1617.37 23.91
 -2 -11 2 1608.07 24.24
 -2 -11 2 1611.72 14.13
 2 11 -2 1609.81 23.65
 -2 11 2 1620.9 23.53
 2 11 -2 1607.22 20.47
 -2 -11 2 1597.5 23.38
 -2 11 2 1572.09 18.58
 -2 -11 2 1639.27 17.76
 2 11 -1 302.59 5.3
 2 -11 -1 272.26 5.31
 -2 11 1 286.61 5.32
 -2 -11 1 288.7 5.36
 2 -11 -1 293.04 10.18
 -2 -11 1 278.61 10.04
 -2 11 1 290.91 9
 2 11 -1 298.81 10.32
 -2 11 1 283.56 9.4
 -2 11 1 297.72 10.53
 2 11 -1 300.9 10.02
 -2 -11 1 295.46 9.51
 -2 -11 1 285.87 8.35
 -2 11 1 298.76 10.79
 2 11 -1 300.45 8.69
 -2 11 1 281.94 8.24
 2 -11 0 1768.24 13.51
 2 11 0 1802.09 13.1
 -2 -11 0 1802.4 13.66
 -2 11 0 1796.54 13.49
 -2 -11 0 1842.01 25.43
 2 -11 0 1817.86 25.71
 2 11 0 1832.43 25.7
 -2 11 0 1768.67 21.88
 2 11 0 1846.66 25.56
 -2 11 0 1816.39 23.07
 2 11 0 1846.7 24.43
 -2 11 0 1856.81 25.84
 -2 -11 0 1853.07 22.21
 -2 11 0 1842.15 22.28
 -2 -11 0 1819.43 15.27
 -2 11 0 1815.43 26.59
 -2 -11 0 1820.88 22.84
 2 11 1 562.84 8.56
 -2 -11 -1 583.9 9.09
 -2 11 -1 575.99 8.9
 2 -11 1 603.87 8.89
 2 11 1 591.53 14.93
 -2 11 -1 593.91 13.01
 2 11 1 568.41 14.53
 -2 11 -1 574.05 14.49
 2 11 1 610.53 13.97
 2 -11 1 582.15 14.59
 -2 -11 -1 580.82 14.37
 -2 11 -1 595.6 15.27
 -2 -11 -1 611.99 11.83
 -2 11 -1 583.24 13.34
 -2 -11 -1 600.49 14.28
 -2 11 -2 595.41 6.82
 2 11 2 601.02 15.43
 2 -11 2 625.34 15.29
 -2 -11 -2 591.94 14.4
 2 11 2 603.21 15.32
 -2 11 -2 580.27 14.7
 2 11 2 570.33 13.6
 -2 11 -2 574.29 15.47
 -2 -11 -2 593.6 10.71
 -2 -11 -2 572.77 14.93
 -2 11 -2 598.83 14.42
 -2 -11 -3 41.38 3.19
 -2 11 -3 46.49 3.33
 2 11 3 47.56 4.66
 -2 -11 -3 43.48 3.9
 2 -11 3 45.1 4.2
 -2 -11 -3 46.29 3.06
 -2 11 -3 39.61 3.96
 2 11 3 51.29 4.68
 2 11 3 48.74 4.11
 -2 -11 -3 47.88 2.7
 -2 11 -3 51.66 4.55
 -2 11 -3 39.97 4.32
 -2 -11 -3 47.99 4.64
 -2 11 -4 544.7 12.78
 -2 -11 -4 548.81 13.05
 -2 -11 -4 559.41 17.15
 2 11 4 505.47 15.61
 -2 -11 -4 561.13 14.03
 2 -11 4 532.07 14.43
 -2 -11 -4 571.25 10.11
 -2 11 -4 519.82 14.51
 2 11 4 540.45 15.72
 2 -11 4 559.06 16.3
 -2 -11 -4 554.15 7.42
 -2 11 -4 556.81 16.43
 -2 -11 -4 574.03 16.81
 -2 -11 -5 53.19 5.61
 2 11 5 57.97 5.71
 2 -11 5 49.37 4.47
 -2 -11 -5 58.76 2.98
 -2 -11 -5 54.45 5.1
 -2 11 -5 48.7 4.63
 2 11 5 51.21 5.08
 2 -11 5 51.03 5.15
 -2 11 -5 59.96 5.81
 -2 11 -5 54.15 4.5
 -2 -11 -5 56.09 4.64
 -2 -11 -5 48.98 5.44
 -2 -11 -6 211.25 11.58
 2 11 6 200.53 11.02
 -2 11 -6 209.07 9.87
 2 -11 6 207.73 9.18
 -2 -11 -6 217.52 10.29
 2 11 6 209.14 10.76
 -2 11 -6 208.45 11.11
 2 -11 6 196.34 10.51
 -2 11 -6 209.38 9.56
 -2 -11 -6 210.7 11.52
 -2 -11 -6 191.64 9.37
 -2 -11 -7 98.19 8.38
 2 -11 7 107.14 6.67
 2 11 7 97.66 8.07
 -2 11 -7 98.85 7.11
 -2 -11 -7 101.44 7.47
 2 11 7 96.51 7.74
 2 -11 7 108.9 7.99
 -2 11 -7 88.32 7.57
 -2 11 -7 105.04 7.41
 -2 -11 -7 100.34 7.32
 -2 -11 -7 104.56 8.51
 -2 -11 -8 233.95 13.56
 2 -11 8 230.16 9.76
 2 11 8 239.32 13.2
 -2 11 -8 246.2 11.59
 2 11 8 255.28 13.06
 -2 11 -8 228.64 12.86
 2 -11 8 234.37 12.27
 -2 -11 -8 255.52 12.46
 -2 -11 -8 243.11 12.23
 -2 -11 -8 244.06 13.45
 -2 11 -8 244.36 12.11
 -2 -11 -9 5.63 2.61
 -2 11 -9 1.54 1.17
 2 11 9 5.72 2.48
 -2 11 -9 4.55 2.05
 -2 -11 -9 6.43 2.2
 2 11 9 8.8 3.29
 -2 11 -9 8.92 3.14
 2 -11 9 6.48 2.48
 -2 -11 -9 11.51 3.24
 -2 -11 -9 5.18 1.91
 -2 -11 -10 131.09 11.27
 2 11 10 147.88 11.63
 -2 11 -10 143.4 9.64
 2 11 10 135.63 10.6
 2 -11 10 127.28 9.89
 -2 11 -10 126.8 10.59
 -2 -11 -10 129.15 9.93
 -2 -11 -10 125.49 10.11
 -2 11 -10 127.9 9.94
 -2 -11 -10 130.87 10.53
 -2 -11 -11 0.36 1.58
 -2 -11 -11 1.48 2.25
 2 -11 11 -1.79 2.52
 2 11 11 1.26 1.86
 -2 -11 -11 6.05 2.83
 -2 11 -11 2.56 2.18
 2 11 11 1 1.82
 2 -11 11 2.43 2.18
 -2 11 -11 8.84 3.23
 -2 -11 -11 1.19 2.24
 -2 -11 -12 63.07 7.7
 2 -11 12 53.26 7.35
 2 11 12 49.5 7.51
 -2 -11 -12 46.07 6.97
 -2 11 -12 53.44 7.28
 2 -11 12 59.37 7.03
 -2 -11 -12 64.2 9.02
 2 11 12 51.35 7.27
 -2 -11 -13 12.61 3.95
 -2 11 -13 8.97 3.59
 2 -12 -13 7.96 3.51
 -2 -12 13 8.43 3.4
 -2 12 13 7.95 3.77
 2 12 -13 4.33 1.66
 2 -12 -13 3.83 1.88
 -2 12 13 9.77 3.74
 -2 -12 13 5.37 3.6
 2 -12 -13 9.1 4.17
 2 -12 -12 21.88 5.01
 -2 -12 12 20.22 4.87
 -2 12 12 20.14 4.89
 2 -12 -12 14.62 3.93
 2 12 -12 14.14 3.54
 -2 12 12 17.9 4.32
 -2 -12 12 22.92 4.7
 2 -12 -12 18.05 4.58
 2 -12 -11 8.05 3.36
 -2 -12 11 4.92 2.78
 -2 12 11 5.5 2.78
 2 -12 -11 5.64 3.1
 -2 12 11 4.89 2.38
 -2 -12 11 0.96 2.1
 2 12 -11 0.3 1.44
 2 -12 -11 1.93 1.72
 2 12 -10 47.29 5.69
 2 -12 -10 53.56 6.46
 -2 12 10 63.1 7.32
 2 12 -10 67.74 6.92
 2 -12 -10 45.67 6.33
 -2 12 10 59.29 7.2
 -2 -12 10 49.82 6.41
 2 -12 -10 55.85 7.04
 2 12 -9 97.19 7.63
 2 -12 -9 85.81 7.3
 2 -12 -9 86 8.35
 2 12 -9 85.89 7.65
 -2 12 9 105.32 8.88
 -2 12 9 84.51 8.28
 2 12 -9 88.51 7.46
 -2 -12 9 102.32 8.49
 2 -12 -9 85.38 6.92
 2 -12 -9 94.28 8.48
 2 -12 -8 54.86 5.55
 2 12 -8 53.2 5.26
 2 -12 -8 50.3 6.3
 2 12 -8 54.04 5.86
 -2 12 8 54.13 6.15
 -2 -12 8 62.53 5.37
 2 -12 -8 53.33 4.31
 2 -12 -8 64.36 6.64
 -2 12 8 68.15 6.86
 -2 -12 8 58.21 6.2
 2 12 -8 47.9 5.29
 2 -12 -8 63.06 5.8
 2 -12 -7 69.83 5.61
 2 12 -7 68.25 5.45
 2 -12 -7 56.18 6.31
 2 -12 -7 68.51 5
 2 12 -7 75.78 6.66
 -2 12 7 73.45 6.75
 -2 -12 7 73.7 5.77
 -2 12 7 79.87 4.6
 2 -12 -7 71.83 6.65
 -2 12 7 68.34 6.66
 -2 -12 7 68.54 6.43
 2 12 -7 74.1 6.13
 2 -12 -7 73.49 5.99
 2 -12 -6 31.67 4.23
 2 -12 -6 33.64 3.63
 -2 12 6 27.8 3.91
 -2 -12 6 29.94 3.62
 -2 12 6 29.86 2.72
 -2 12 6 30.97 4.37
 2 12 -6 33.02 4.31
 -2 -12 6 34.36 4.42
 2 12 -6 28.9 3.54
 2 12 -6 32.83 3.5
 2 -12 -6 29.91 3.47
 2 12 -5 50.28 3.82
 2 -12 -5 44.57 3.77
 2 12 -5 44.58 2.72
 2 -12 -5 50.04 4.46
 -2 12 5 41.15 4.37
 -2 -12 5 45.09 4.47
 2 -12 -5 48.93 5.1
 -2 12 5 47.48 3.31
 2 12 -5 43.24 4.51
 -2 12 5 45.52 4.9
 2 12 -5 46.5 4.25
 -2 -12 5 45.75 4.89
 -2 -12 5 46.08 1.74
 2 12 -4 11.66 1.67
 2 -12 -4 14.19 1.88
 2 12 -4 12.65 1.51
 -2 -12 4 12.12 2.44
 -2 12 4 13.9 2.54
 2 -12 -4 11.82 2.33
 -2 12 4 9.64 1.64
 2 -12 -4 12.09 0.92
 -2 12 4 9.32 2.17
 2 12 -4 14.89 2.63
 -2 -12 4 11.78 2.51
 2 12 -4 9.83 2.04
 -2 -12 4 11.74 1.27
 2 12 -3 2.52 0.69
 2 -12 -3 3.04 0.81
 2 12 -3 3.79 1.14
 -2 -12 3 4.19 1.71
 -2 12 3 4.61 1.58
 2 -12 -3 4.3 1.66
 -2 12 3 3.55 1.02
 2 12 -3 2.03 1.53
 -2 12 3 0.88 1.1
 -2 -12 3 1.52 1.21
 2 12 -3 3.22 1.31
 -2 -12 3 3.3 1.01
 2 12 -2 16.91 2.36
 -2 -12 2 15.63 1.97
 -2 -12 2 20.83 3.17
 -2 12 2 16 2.37
 2 -12 -2 13.1 2.35
 -2 12 2 17.17 2.04
 -2 12 2 17.89 2.77
 2 12 -2 18.13 2.82
 -2 12 2 10.19 2.39
 -2 -12 2 20.44 3.01
 -2 12 2 17.63 1.46
 -2 -12 2 13.93 1.34
 2 12 -2 15.63 1.31
 2 -12 -2 16.87 1.48
 2 -12 -1 50.55 2.13
 2 12 -1 48.87 1.91
 -2 -12 1 48.92 2.04
 -2 12 1 49.93 2.02
 2 -12 -1 49.19 4.45
 -2 -12 1 52.41 4.64
 2 12 -1 53 4.65
 -2 12 1 46.54 3.84
 2 12 -1 55.84 4.61
 -2 12 1 51.5 4.7
 -2 12 1 51.53 4.31
 -2 -12 1 53.93 4.36
 2 12 -1 55.51 3.99
 -2 12 1 53.28 4.83
 -2 -12 1 54.28 3.81
 -2 12 1 53.73 3.74
 2 -12 0 79.7 2.62
 2 12 0 80.3 2.44
 -2 -12 0 81.67 2.67
 -2 12 0 81.16 2.58
 2 -12 0 71.69 5.41
 -2 -12 0 85.59 5.84
 2 12 0 79.71 5.71
 -2 12 0 78.84 4.91
 2 12 0 83.93 5.87
 2 12 0 91.17 5.88
 -2 12 0 81.57 5.81
 -2 12 0 85.89 5.37
 -2 -12 0 77.91 4.84
 -2 12 0 83 5.94
 -2 -12 0 80.32 3.27
 -2 12 0 82.46 4.84
 -2 -12 0 77.82 4.99
 2 12 0 84.84 5.01
 2 12 1 18.27 1.45
 2 -12 1 16.17 1.42
 2 -12 1 22.12 3.14
 -2 -12 -1 20.66 3.04
 2 12 1 21.39 3.05
 -2 12 -1 19.26 2.56
 2 12 1 19.67 2.81
 2 12 1 17.86 2.89
 -2 12 -1 14.91 2.55
 -2 -12 -1 19.2 2.31
 -2 -12 -1 18.95 2.74
 -2 12 -1 18.15 3.06
 -2 12 -1 19.53 2.73
 2 -12 2 11.37 1.67
 -2 12 -2 23.93 1.48
 -2 -12 -2 23.32 3.22
 2 12 2 20.9 3.02
 2 -12 2 23.7 3.09
 -2 12 -2 25.14 3.25
 2 12 2 21.13 3.05
 2 12 2 25.93 3.19
 -2 -12 -2 24.18 2.36
 -2 12 -2 24.55 3.12
 -2 -12 -2 23.38 3.2
 -2 12 -2 27.12 3.5
 -2 12 -3 27.56 3.47
 -2 -12 -3 23.74 3.54
 -2 12 -3 30.64 3.93
 2 12 3 31.92 3.95
 -2 -12 -3 32.24 3.57
 2 -12 3 29.58 3.7
 -2 -12 -3 27.44 2.53
 2 12 3 33.02 3.96
 2 12 3 27.24 3.31
 -2 12 -3 32.98 3.9
 -2 -12 -3 26.87 2.19
 -2 12 -3 29.06 2.68
 -2 -12 -3 29.42 2.67
 -2 -12 -4 16.17 2.33
 -2 12 -4 18.5 2.43
 -2 -12 -4 15.81 3.09
 -2 -12 -4 17.67 2.79
 2 12 4 19.64 3.28
 2 -12 4 14.99 2.64
 -2 -12 -4 14.9 1.71
 2 12 4 17.9 2.88
 2 12 4 15.54 2.95
 -2 12 -4 17.29 2.96
 -2 12 -4 17.18 3.16
 2 -12 4 11.06 2.75
 -2 -12 -4 19.05 1.59
 -2 -12 -5 148.63 9.61
 -2 12 -5 152.33 7.42
 -2 -12 -5 138.98 7.26
 2 12 5 157.42 9.37
 2 -12 5 157.91 8.31
 -2 12 -5 158.11 8.56
 2 12 5 151.14 8.99
 -2 12 -5 146.16 9.12
 2 -12 5 161.66 9.42
 -2 -12 -5 156.29 9.76
 -2 -12 -6 2.31 1.98
 2 -12 6 -0.31 1.1
 2 12 6 6.25 2.7
 -2 -12 -6 -0.6 1.01
 -2 12 -6 0.74 1.13
 -2 12 -6 2.5 1.86
 2 12 6 -0.35 1.5
 2 -12 6 1.51 1.52
 -2 12 -6 2.41 1.85
 -2 -12 -6 -0.29 2.03
 -2 -12 -6 2.33 1.64
 -2 -12 -7 9.19 2.6
 2 -12 7 9.97 2.37
 2 12 7 9.89 2.98
 -2 -12 -7 12.71 2.58
 -2 12 -7 14.55 2.77
 -2 12 -7 9.96 2.59
 2 12 7 14.68 3.26
 2 -12 7 7.75 2.5
 -2 12 -7 14.09 3.58
 -2 -12 -7 14.62 3.16
 -2 -12 -7 14.07 3.64
 -2 -12 -8 1.15 1.93
 2 -12 8 0.66 1.12
 2 12 8 -0.26 1.95
 -2 12 -8 2.93 1.6
 -2 -12 -8 3.36 2.11
 -2 12 -8 3.6 2.15
 2 12 8 4.69 2.48
 2 -12 8 0.98 1.28
 -2 12 -8 6.86 2.73
 -2 -12 -8 0.46 1.38
 -2 -12 -8 5.66 2.63
 -2 -12 -9 3.13 1.94
 2 12 9 0.07 1.57
 -2 -12 -9 0.04 1.45
 -2 12 -9 1.51 2
 -2 12 -9 0.16 1.26
 2 12 9 1.24 1.79
 -2 12 -9 4.07 3.12
 2 -12 9 0.1 1.62
 -2 -12 -9 0.46 1.5
 -2 -12 -9 1.78 2.39
 -2 -12 -10 15.01 4.29
 2 12 10 10.69 3.78
 -2 12 -10 22.7 4.32
 -2 -12 -10 14.68 3.56
 -2 12 -10 12.37 3.54
 2 12 10 13.27 3.53
 -2 12 -10 7 2.63
 2 -12 10 6.24 2.13
 -2 -12 -10 10.56 2.92
 -2 -12 -10 12.88 3.55
 -2 -12 -11 21.4 4.73
 2 12 11 10.17 3.67
 -2 12 -11 15.72 4.13
 -2 -12 -11 11.66 3.46
 2 12 11 14.19 3.73
 2 -12 11 18.41 4.57
 -2 12 -11 16.35 4.23
 -2 -12 -11 8.67 2.85
 -2 -12 -11 17.24 4.27
 -2 -12 -12 1.4 2.05
 2 -12 12 0.75 2.16
 2 12 12 2.24 2.62
 -2 12 -12 -1.64 1.76
 -2 -12 -12 -2.48 1.51
 2 -12 12 2.66 2.59
 -2 -12 -12 -1.29 1.94
 2 12 12 2.21 2.69
 -2 12 -13 8.22 3.33
 2 13 -13 105.45 10.23
 2 -13 -13 95.38 10.08
 -2 -13 13 122.7 10.91
 2 -13 -13 121.75 11.99
 2 -13 -12 -1.56 1.68
 -2 -13 12 -0.25 2.73
 -2 13 12 2.6 2.71
 2 -13 -12 1.61 1.65
 2 13 -12 5.88 3.19
 -2 13 12 3.94 2.77
 -2 -13 12 3.56 2.72
 2 -13 -12 3.94 2.73
 2 -13 -11 126.26 10.81
 -2 -13 11 121.96 10.9
 -2 13 11 130.12 11.05
 2 -13 -11 109.27 10.46
 -2 13 11 100.39 9.78
 -2 -13 11 124.82 10.34
 2 13 -11 105.33 9.05
 2 -13 -11 94.61 8.88
 2 13 -10 31.99 4.86
 2 -13 -10 35.95 5.26
 2 13 -10 38.54 5.59
 -2 13 10 40.2 5.97
 2 -13 -10 37.5 6.04
 -2 13 10 35.5 5.51
 -2 -13 10 33.61 5.26
 2 -13 -10 33.87 5.54
 2 -13 -9 212.51 11.62
 2 13 -9 218.05 11.4
 2 13 -9 228.3 12.54
 -2 13 9 212.21 12.73
 2 -13 -9 202.92 13.03
 -2 13 9 209.79 12.86
 2 13 -9 210.62 11.63
 -2 -13 9 206.07 12.33
 2 -13 -9 218.81 11.46
 2 -13 -9 216.33 12.82
 2 -13 -8 34.74 4.45
 2 13 -8 39.04 4.48
 2 -13 -8 34.57 5.22
 2 -13 -8 38.27 3.89
 -2 -13 8 34.9 4.24
 -2 13 8 38.53 5.18
 -2 13 8 32.4 4.92
 2 13 -8 41.41 5.39
 -2 -13 8 42.53 5.5
 2 13 -8 33.1 4.48
 2 -13 -8 37.87 4.74
 2 -13 -8 27.27 4.44
 2 13 -7 399.55 13.09
 2 -13 -7 407.87 13.64
 2 -13 -7 392.51 16.38
 2 13 -7 424.02 15.58
 -2 13 7 410.76 15.86
 -2 -13 7 407.03 13.94
 2 -13 -7 412.07 12.8
 2 -13 -7 438.46 16.6
 -2 13 7 397.02 15.99
 -2 -13 7 399.86 15.83
 2 13 -7 405.05 14.42
 2 -13 -7 395 14.55
 2 -13 -6 145.87 7.77
 2 13 -6 154.15 9.14
 -2 -13 6 144.63 8.23
 -2 13 6 142.91 8.84
 2 -13 -6 143.15 9.09
 -2 13 6 138.06 5.56
 -2 13 6 148.33 9.36
 -2 -13 6 159.12 9.56
 2 13 -6 151.23 8.33
 2 -13 -6 127.73 6.99
 2 13 -6 143.25 7.09
 -2 13 5 611.3 17.28
 2 13 -5 614.38 9.84
 2 -13 -5 629.35 16.06
 2 13 -5 627.6 17.6
 -2 -13 5 610.55 16.78
 2 -13 -5 617.37 17.98
 -2 13 5 588.2 11.16
 -2 13 5 606.23 17.8
 2 13 -5 606.68 15.77
 -2 -13 5 604 17.76
 2 13 -5 613.18 13.07
 2 -13 -5 598.81 13.38
 2 13 -4 130.79 4.87
 -2 13 4 128.62 7.64
 2 -13 -4 135.2 7.51
 -2 -13 4 126.35 7.65
 2 13 -4 125.42 5.17
 2 -13 -4 124.01 5.42
 2 13 -4 130.03 7.88
 -2 13 4 132.36 8.03
 2 13 -4 124.33 6.91
 -2 -13 4 122.65 7.65
 -2 -13 4 124.21 4.4
 -2 13 4 120.41 5.08
 -2 13 3 650.26 16.06
 2 13 -3 634.14 11.73
 2 -13 -3 645.09 16.39
 -2 -13 3 636.47 16.85
 2 -13 -3 634.28 10.45
 2 13 -3 662.34 9.85
 2 13 -3 610.43 16.51
 -2 13 3 668.23 17.1
 2 13 -3 637.94 14.76
 -2 -13 3 665.95 17.04
 -2 -13 3 636.58 11.33
 -2 13 3 615.53 11.64
 -2 13 2 36.05 3.75
 2 -13 -2 48.76 4.65
 -2 -13 2 43.53 4.49
 -2 13 2 51.22 2.26
 -2 -13 2 51.48 2.28
 2 13 -2 54.72 2.17
 2 -13 -2 49.03 2.32
 2 13 -2 52.36 4.75
 -2 13 2 52.74 4.68
 -2 13 2 51 4.92
 2 13 -2 56.02 4.29
 -2 -13 2 53.88 4.71
 -2 13 2 46.17 3.29
 -2 -13 2 48.05 3.54
 2 -13 -1 313.67 4.46
 -2 -13 1 320.57 4.21
 2 -13 -1 326.08 4.37
 2 -13 -1 334.43 11.93
 -2 -13 1 330.26 11.91
 -2 13 1 318.19 10.48
 2 13 -1 320.73 11.7
 -2 13 1 325.46 11.07
 2 13 -1 305.29 11.09
 -2 13 1 330.35 12.09
 -2 -13 1 315.23 10.75
 -2 13 1 323.54 12.12
 -2 -13 1 314.66 9.66
 -2 13 1 300.95 8.93
 2 13 -1 333.54 10.27
 2 -13 0 20.33 1.06
 -2 -13 0 18.37 2.98
 2 -13 0 14.84 2.78
 2 13 0 15.72 2.63
 -2 13 0 18.18 2.54
 -2 13 0 21.21 3.22
 2 13 0 17.59 2.78
 2 13 0 23.25 3.19
 -2 13 0 19.95 2.89
 -2 -13 0 19.65 2.55
 -2 13 0 19.77 3.22
 2 13 0 20.01 2.59
 -2 13 0 17.08 2.34
 -2 -13 0 17.1 1.61
 -2 -13 0 21.19 2.86
 2 -13 1 3.11 0.62
 2 13 1 3.53 0.63
 -2 -13 -1 2.04 1.42
 2 -13 1 3.27 1.32
 2 13 1 1.91 1.52
 -2 13 -1 1.63 1.4
 2 13 1 1.97 1.37
 2 13 1 3.6 1.44
 -2 -13 -1 2.35 1.05
 -2 -13 -1 2 1.42
 -2 13 -1 0.58 1.11
 -2 13 -1 2.74 1.27
 2 -13 2 64.22 3.05
 2 13 2 55.92 2.98
 2 -13 2 60.99 3.03
 2 13 2 68.08 5.71
 2 -13 2 57.13 5.12
 -2 -13 -2 65.36 5.26
 -2 13 -2 62.09 5.34
 2 13 2 56.52 4.75
 2 13 2 68.09 5.57
 -2 -13 -2 63.36 4.01
 -2 13 -2 72.53 6.02
 -2 -13 -2 63.39 5.4
 -2 13 -2 60.25 4.89
 2 13 3 78.47 6.39
 2 -13 3 89.17 6.43
 -2 -13 -3 84.93 6.07
 -2 -13 -3 77.1 4.34
 -2 13 -3 88.57 6.45
 2 13 3 81.91 6.39
 2 13 3 91.01 6.17
 -2 13 -3 85.28 6.76
 -2 -13 -3 87.03 4.22
 -2 -13 -3 85.34 6.62
 -2 -13 -4 48.8 5.47
 -2 -13 -4 58.35 4.24
 -2 13 -4 56.18 4.06
 2 13 4 54.09 5.56
 2 -13 4 59.4 5.39
 -2 -13 -4 49.87 4.68
 -2 -13 -4 62.16 3.49
 -2 13 -4 60.07 5.4
 2 13 4 64.68 5.89
 2 13 4 49.49 4.65
 2 -13 4 53.05 5.56
 -2 13 -4 51.97 5.39
 -2 -13 -4 53.19 2.92
 -2 -13 -4 62.3 6.16
 -2 -13 -5 373.45 15.63
 -2 13 -5 344.14 11.15
 -2 -13 -5 369.54 11.7
 2 13 5 361.65 14.48
 -2 13 -5 369.58 13.55
 2 13 5 356.34 14.26
 2 13 5 367.51 12.81
 -2 -13 -5 354.52 14.95
 2 -13 5 375.35 14.84
 -2 13 -5 348.45 14.51
 2 -13 5 355.39 12.9
 -2 13 -6 16.17 2.77
 -2 -13 -6 20.64 3.17
 -2 -13 -6 23.32 4.22
 2 13 6 19.97 4.07
 2 -13 6 15.28 2.96
 2 13 6 18.5 3.65
 -2 13 -6 17.07 3.12
 -2 13 -6 23.85 4.27
 2 -13 6 25.19 4.21
 -2 -13 -6 22.49 4.1
 -2 -13 -6 22.81 3.66
 -2 -13 -7 205.32 12.62
 2 -13 7 223.64 10.44
 2 13 7 214.17 12.51
 -2 13 -7 228.8 11.42
 -2 -13 -7 219.19 11.56
 2 13 7 220.17 12.21
 2 -13 7 239.7 12.63
 -2 13 -7 243.95 13.16
 -2 13 -7 223.84 10.66
 -2 -13 -7 228.71 13.2
 -2 -13 -7 217.46 10.71
 -2 -13 -8 5.91 2.73
 2 13 8 1.56 1.64
 2 -13 8 2.37 1.18
 -2 -13 -8 1.42 1.73
 -2 13 -8 5.4 1.8
 -2 13 -8 4.64 1.96
 2 13 8 4.01 2.46
 2 -13 8 5.09 2.32
 -2 13 -8 2.14 2.22
 -2 -13 -8 5.72 2.42
 -2 -13 -8 5.44 2.47
 -2 -13 -9 136.1 11.47
 2 13 9 135.68 10.9
 -2 13 -9 130.54 9.31
 2 13 9 125.88 10.08
 -2 13 -9 121.03 10.19
 2 -13 9 134.09 10.24
 -2 13 -9 120.88 9.15
 -2 -13 -9 134.01 10.91
 -2 -13 -9 119.97 9.28
 -2 -13 -9 139 10.24
 -2 -13 -10 44.25 6.97
 -2 13 -10 48.1 6
 2 13 10 38.48 6.02
 -2 -13 -10 44.28 6.06
 -2 13 -10 50.88 6.33
 2 13 10 54.21 7.05
 -2 13 -10 58.86 7.36
 2 -13 10 42.83 5.87
 -2 -13 -10 43.06 5.94
 -2 -13 -10 47.01 6.8
 -2 -13 -11 126.6 12
 2 13 11 143.21 12.34
 2 13 11 130.78 11.34
 -2 13 -11 130.02 11.46
 2 -13 11 143.97 11.17
 -2 -13 -11 118.48 10.18
 -2 -13 -11 116.19 10.32
 -2 13 -11 121.79 10.24
 -2 -13 -11 132.68 11.46
 2 -13 12 13.36 3.94
 -2 -13 -12 11.8 4
 -2 13 -12 5.15 1.89
 2 13 12 17.14 4.88
 2 -13 12 13.04 3.36
 -2 -13 -12 13.58 3.81
 2 -14 -12 14.51 3.97
 -2 -14 12 12.56 3.91
 -2 14 12 10.22 3.61
 2 -14 -12 7.98 2.92
 -2 14 12 9.1 3.69
 -2 -14 12 11.07 3.8
 2 -14 -12 8.97 4.04
 2 -14 -11 2.66 1.83
 -2 -14 11 4.56 2.66
 -2 14 11 3.79 2.64
 2 14 -11 4.26 2.5
 2 -14 -11 3.24 2.82
 -2 14 11 6.03 3.37
 -2 -14 11 0.45 2.29
 2 -14 -11 0.77 1.9
 2 14 -11 2.88 1.15
 2 -14 -10 6.59 2.27
 2 14 -10 14.23 3.34
 -2 14 10 5.41 2.85
 2 14 -10 5.16 2.32
 2 -14 -10 11.31 3.9
 -2 14 10 6.51 3.14
 -2 -14 10 6.77 2.7
 2 14 -10 10.33 3.3
 2 -14 -10 9.06 3.06
 2 -14 -9 58.13 6.21
 2 14 -9 65.78 6.34
 -2 14 9 76.14 7.97
 2 14 -9 71.75 7.29
 2 -14 -9 56.75 7.04
 -2 14 9 70.7 7.68
 2 14 -9 65.02 6.64
 -2 -14 9 71.15 7.39
 2 -14 -9 77.23 7.05
 2 -14 -9 73.14 7.7
 2 -14 -8 3.43 1.86
 2 14 -8 1.88 1.25
 -2 -14 8 5.18 2.12
 -2 14 8 6.07 2.43
 2 -14 -8 1.33 1.46
 2 14 -8 5.68 2.05
 -2 14 8 5.71 2.71
 -2 -14 8 4.35 1.71
 2 14 -8 4.13 1.92
 2 -14 -8 1.66 1.21
 2 -14 -8 3.05 1.78
 2 -14 -7 0.56 1.05
 2 14 -7 4.56 1.54
 -2 14 7 7.1 2.65
 -2 -14 7 3.28 1.62
 2 -14 -7 3.81 1.62
 2 -14 -7 4.57 2.41
 -2 14 7 8.75 2.91
 2 14 -7 3.65 1.83
 -2 -14 7 11.21 3.29
 2 14 -7 2.9 1.41
 2 -14 -7 1.63 2.17
 2 -14 -6 15.09 3.23
 2 -14 -6 22.63 3.29
 -2 14 6 23.68 3.78
 -2 -14 6 20.55 3.38
 -2 14 6 20.93 3.82
 2 14 -6 20.38 3.8
 -2 -14 6 24.62 4.11
 2 14 -6 21.16 3.43
 2 -14 -6 19.5 2.75
 2 14 -6 19.02 2.64
 -2 14 5 1.89 1.29
 -2 -14 5 7.33 2.36
 2 -14 -5 2.23 1.46
 -2 14 5 2.68 0.87
 -2 14 5 6.93 2.54
 2 14 -5 4.68 1.72
 -2 -14 5 1.21 1.64
 2 14 -5 1.29 0.95
 2 14 -5 3.54 1.25
 2 -14 -5 4.1 1.35
 2 14 -4 86.84 4.17
 2 -14 -4 89.98 4.55
 2 -14 -4 79.84 6.14
 -2 -14 4 82.43 6.42
 2 14 -4 89.68 4.1
 -2 14 4 89.98 6.46
 2 14 -4 88.68 6.61
 -2 14 4 79.79 6.48
 2 14 -4 79.07 5.72
 -2 -14 4 84.3 6.61
 -2 14 4 82.01 4.11
 -2 -14 4 84.26 3.88
 2 14 -3 22.72 1.75
 2 -14 -3 21.89 1.93
 -2 -14 3 23.89 3.51
 2 -14 -3 24.79 3.55
 -2 14 3 20.65 3.22
 2 14 -3 20.27 2.24
 -2 14 3 21.18 3.51
 -2 14 3 18.03 3.16
 2 14 -3 26.76 3.85
 -2 -14 3 19.94 3.32
 -2 -14 3 21.51 2.27
 -2 14 3 22.44 2.3
 2 14 -3 25.47 3.08
 2 -14 -2 18.21 1.26
 -2 14 2 15.92 1.13
 -2 -14 2 17.1 1.16
 -2 14 2 14.88 2.57
 -2 14 2 20.92 3.24
 2 14 -2 23.36 3.36
 -2 14 2 23.43 3.44
 -2 -14 2 18.32 2.98
 2 -14 -2 22.26 3.38
 -2 -14 2 16.94 2.9
 2 14 -2 17.41 2.52
 -2 14 2 19.47 2.23
 -2 -14 2 17.34 2.3
 2 14 -1 32.31 4.03
 -2 14 1 36.52 3.76
 2 14 -1 30.69 3.89
 -2 14 1 26.63 3.63
 -2 14 1 28.62 3.7
 -2 -14 1 32.37 3.92
 2 -14 -1 28.91 3.73
 -2 -14 1 27.49 3.54
 2 14 -1 33.74 3.55
 -2 -14 1 35.13 3.46
 -2 14 1 34.36 3.12
 -2 14 1 31.79 4.14
 2 14 0 15.78 2.95
 -2 14 0 13.35 2.43
 2 14 0 14.51 2.79
 2 14 0 11.79 2.36
 -2 14 0 14.65 2.9
 -2 14 0 10.91 2.26
 -2 -14 0 13.71 2.77
 2 -14 0 14.89 2.89
 -2 -14 0 18.02 2.6
 -2 14 0 14.53 3.05
 2 14 0 15.39 2.36
 -2 14 0 14.07 2.28
 -2 -14 0 13.9 2.35
 2 14 1 4.93 2.04
 2 14 1 2.59 1.4
 -2 14 -1 3.64 1.68
 2 14 1 5.63 2
 -2 -14 -1 3.08 1.52
 2 -14 1 3.28 1.71
 -2 -14 -1 1.93 0.91
 -2 -14 -1 3.28 1.46
 -2 14 -1 2.18 1.03
 -2 14 -1 1.31 1.35
 2 14 2 166.33 9.19
 2 -14 2 153.82 8.7
 -2 -14 -2 173.29 9.06
 2 14 2 167.48 9.1
 -2 14 -2 159.54 8.82
 2 14 2 145.37 8.01
 -2 14 -2 154.74 8.96
 -2 -14 -2 160.85 6.66
 -2 -14 -2 156.07 8.65
 -2 14 -2 154.45 7.97
 2 14 3 82.37 6.62
 -2 -14 -3 91.89 6.58
 2 -14 3 93.16 6.82
 -2 -14 -3 94.68 4.85
 -2 14 -3 84.63 6.48
 2 14 3 81.5 6.08
 2 14 3 76.42 6.36
 -2 14 -3 79.79 6.7
 -2 -14 -3 90.74 4.64
 -2 -14 -3 96.58 7.25
 -2 -14 -4 48.59 5.5
 2 -14 4 44.25 4.86
 -2 -14 -4 45.09 4.63
 2 14 4 36.73 4.73
 -2 -14 -4 46.46 3.11
 -2 14 -4 45.99 5.07
 2 14 4 43.74 4.6
 2 14 4 47.52 5.34
 -2 14 -4 44.12 5.02
 2 -14 4 40.95 5.03
 -2 -14 -4 42.88 3.65
 -2 14 -4 49.41 3.71
 -2 -14 -4 37.05 4.95
 -2 -14 -5 8.19 2.89
 -2 -14 -5 3.41 1.63
 2 14 5 3.01 1.87
 2 -14 5 3.7 1.88
 -2 14 -5 6.19 1.71
 -2 -14 -5 2.28 1.11
 2 14 5 2.68 1.41
 2 14 5 0.95 1.36
 -2 14 -5 6.87 2.41
 -2 14 -5 2.07 1.45
 2 -14 5 4.95 2.48
 -2 -14 -5 10.68 3.04
 -2 -14 -6 16.05 3.54
 2 -14 6 14.66 2.82
 2 14 6 16.33 3.4
 -2 -14 -6 17.31 2.88
 -2 14 -6 15.23 2.63
 2 14 6 17.29 3.22
 -2 14 -6 11.82 2.72
 2 14 6 18.91 3.67
 2 -14 6 23.34 4.06
 -2 14 -6 15.27 3.52
 -2 -14 -6 15.41 3.18
 -2 -14 -6 22.05 4.29
 -2 -14 -7 11.07 3.33
 2 14 7 15.85 3.94
 2 -14 7 14.79 2.86
 -2 14 -7 16.36 2.83
 -2 -14 -7 10.06 2.47
 2 14 7 8.54 2.6
 -2 14 -7 9.97 2.79
 2 -14 7 16.75 3.89
 -2 14 -7 18.36 4.13
 -2 -14 -7 16.55 3.54
 -2 -14 -7 15.54 3.77
 -2 -14 -8 15.57 4.19
 2 -14 8 16.41 3.06
 2 14 8 14.38 3.62
 -2 -14 -8 20.35 3.56
 -2 14 -8 15.69 3.14
 2 14 8 11.2 2.65
 -2 14 -8 12.87 3.36
 2 -14 8 11.33 3.05
 -2 14 -8 12.67 3.49
 -2 -14 -8 13.18 3.8
 -2 -14 -8 16.07 3.84
 -2 -14 -9 4.6 3.13
 2 14 9 5.18 3.25
 -2 -14 -9 0.7 1.45
 -2 14 -9 0.92 1.83
 2 14 9 -2.19 1.93
 -2 14 -9 1.92 1.67
 -2 14 -9 0.79 2.3
 2 -14 9 -0.66 1.55
 -2 -14 -9 3.36 2.03
 -2 -14 -9 0.22 2.16
 -2 -14 -10 11.81 4.11
 2 14 10 16.53 4.61
 -2 14 -10 10.97 3.39
 -2 -14 -10 9.37 2.81
 -2 14 -10 17.17 3.94
 2 14 10 5.49 2.4
 -2 14 -10 8.15 3.12
 2 -14 10 15.13 4.15
 -2 -14 -10 12.69 3.78
 -2 -14 -10 12.22 3.67
 -2 -14 -11 0.16 2.11
 -2 14 -11 2.72 2.43
 2 14 11 1.32 1.81
 -2 -14 -11 -0.32 2.25
 2 14 11 3.29 2.43
 -2 14 -11 2.58 2.18
 2 -14 11 0.52 1.89
 -2 -14 -11 -1.76 2.51
 -2 -14 -11 3.53 2.47
 2 -14 12 5.56 3.09
 -2 -14 -12 0.23 2.28
 2 -15 -12 32.62 5.91
 -2 15 12 33.96 6.21
 -2 -15 12 38.68 7.02
 -2 15 12 45.65 7.3
 -2 -15 12 41.62 6.62
 2 -15 -12 49.53 7.79
 2 -15 -11 2.66 2.46
 -2 15 11 3.06 2.59
 -2 15 11 3.52 2.74
 2 15 -11 2 2.29
 -2 -15 11 0.89 2.46
 2 -15 -11 2.45 2.68
 2 -15 -10 55.44 7.55
 -2 15 10 77.14 8.34
 2 15 -10 83.9 8.39
 -2 15 10 77.87 8.62
 2 15 -10 59.33 6.79
 -2 -15 10 61.12 7.29
 2 -15 -10 77.96 8.55
 2 -15 -9 52.58 5.75
 2 -15 -9 56.6 7.47
 -2 15 9 53.76 6.78
 2 -15 -9 71.57 7.88
 -2 15 9 48.52 6.49
 2 15 -9 46.27 6.07
 -2 -15 9 51.88 6.71
 2 15 -9 50.25 5.93
 2 -15 -9 55.14 6.27
 2 -15 -8 57.54 5.51
 2 -15 -8 75.16 8.05
 -2 15 8 63.34 7.01
 -2 -15 8 55.82 5.63
 2 -15 -8 63.5 7.09
 2 15 -8 54.53 6.29
 -2 15 8 63.43 7.09
 2 15 -8 60.35 6.28
 -2 -15 8 62.1 6.89
 2 -15 -8 63.5 6.49
 2 -15 -7 34.04 3.97
 2 -15 -7 31.95 5.15
 -2 15 7 40.59 5.37
 2 -15 -7 39.66 4.5
 -2 -15 7 37.24 4.62
 2 15 -7 36.05 5.03
 -2 15 7 38.6 5.48
 -2 -15 7 50.74 6.1
 2 15 -7 36.72 4.65
 2 -15 -7 36.31 5.17
 -2 15 6 72.17 6.7
 2 -15 -6 71.65 5.92
 2 15 -6 75.18 6.87
 -2 -15 6 64.13 5.91
 2 -15 -6 75.47 7.03
 -2 15 6 66.96 6.63
 2 15 -6 68.89 6.04
 -2 -15 6 71.65 6.93
 2 -15 -6 57.91 4.69
 2 15 -5 34.03 4.59
 -2 15 5 35.91 4.54
 2 -15 -5 38.23 3.39
 2 15 -5 34.7 4.11
 -2 -15 5 30.32 4.4
 2 -15 -5 32.01 4.12
 -2 15 5 31.25 4.19
 -2 -15 5 40.41 4.81
 2 -15 -4 98.28 4.57
 2 15 -4 105.81 4.57
 -2 15 4 96.14 6.98
 2 15 -4 96.04 7.26
 -2 15 4 99.64 7.35
 2 -15 -4 102.46 7.08
 -2 -15 4 111.59 7.66
 2 15 -4 101.72 6.67
 -2 -15 4 115.95 8
 -2 -15 4 104.7 4.66
 -2 15 4 101.18 4.53
 -2 15 3 67.86 5.6
 2 15 -3 73.5 4.28
 2 15 -3 66.46 5.94
 -2 15 3 73.37 6.13
 -2 15 3 76.22 6.49
 2 -15 -3 75.5 6.17
 -2 -15 3 75.28 6.34
 2 15 -3 74.54 5.57
 -2 -15 3 73.19 6.15
 -2 15 3 77.26 4.19
 -2 -15 3 76.95 4.47
 -2 15 2 104.72 6.8
 -2 15 2 95.58 6.77
 -2 15 2 105.7 7.62
 2 15 -2 98.27 7
 -2 -15 2 118.54 7.82
 2 -15 -2 103.99 7.22
 2 15 -2 95.47 6.15
 -2 -15 2 108.58 7.12
 -2 15 2 94.4 7.18
 -2 15 2 110.93 5.33
 -2 -15 2 111.93 5.85
 -2 15 1 387.26 12.68
 2 15 -1 372.18 13.64
 -2 15 1 386.46 13.19
 2 15 -1 381.18 13.45
 -2 15 1 400.49 14.48
 2 -15 -1 384.57 13.88
 -2 -15 1 400.52 14.25
 -2 -15 1 385.42 12.69
 2 15 -1 390.77 12.21
 -2 15 1 405.85 10.82
 -2 15 1 401.65 14.55
 -2 -15 1 399.74 11.91
 -2 15 0 278.71 10.65
 2 15 0 277.01 11.76
 2 15 0 279.99 11.82
 2 15 0 270.66 11.29
 -2 15 0 275.12 11.86
 -2 15 0 290.76 11.26
 2 -15 0 271.46 11.74
 -2 -15 0 286.65 12
 -2 -15 0 282.48 10.44
 -2 15 0 268.05 11.9
 -2 15 0 290.38 9.76
 2 15 0 275.23 10.32
 -2 -15 0 276.66 10.57
 2 15 1 23.81 3.73
 -2 15 -1 19.98 3.47
 2 15 1 21.98 3.5
 2 15 1 19.04 3.02
 -2 -15 -1 12.21 2.75
 2 -15 1 21.51 3.6
 -2 -15 -1 24.8 3.01
 -2 15 -1 18.9 2.88
 -2 -15 -1 15.9 2.74
 -2 15 -1 17.08 3.16
 2 15 2 558.26 17.3
 2 -15 2 567.37 17.17
 -2 -15 -2 540.01 16.49
 2 15 2 548.51 17.08
 2 15 2 566.69 16.32
 -2 15 -2 569.16 17.25
 -2 15 -2 539.85 17.44
 -2 -15 -2 537.35 12.89
 -2 -15 -2 552.15 16.7
 2 15 3 127.39 8.59
 2 -15 3 113.05 7.83
 -2 -15 -3 138.12 8.36
 -2 -15 -3 133.71 5.94
 -2 15 -3 138.67 8.65
 2 15 3 114.21 7.48
 2 15 3 136.51 8.78
 -2 15 -3 133.05 8.94
 2 -15 3 147.39 9.39
 -2 -15 -3 135.79 6.06
 -2 -15 -3 130.38 8.63
 -2 -15 -4 433.3 17.39
 -2 -15 -4 442.45 10.97
 2 -15 4 428.17 15.11
 -2 -15 -4 420.92 14.54
 2 15 4 452.81 16.58
 2 15 4 418.61 15.82
 2 15 4 442.96 14.84
 -2 15 -4 424.91 15.35
 2 -15 4 403.82 15.81
 -2 15 -4 437.6 16.49
 -2 -15 -4 417.7 16.29
 -2 -15 -5 80.39 5.36
 -2 -15 -5 84.76 8.07
 2 15 5 87.01 7.62
 2 -15 5 79.18 6.62
 -2 -15 -5 85.63 6.53
 -2 15 -5 84.39 7.01
 2 15 5 76.68 7
 2 15 5 92.87 7.04
 2 -15 5 82.09 7.37
 -2 15 -5 78.34 7.25
 -2 -15 -5 83.79 7.72
 -2 -15 -6 127.75 10.13
 -2 -15 -6 126.45 7.46
 2 15 6 136.11 9.94
 2 -15 6 127.68 8.45
 -2 -15 -6 137.2 9.43
 -2 15 -6 130.61 8.95
 2 15 6 131.06 9.46
 2 15 6 128.61 8.38
 2 -15 6 134.04 9.74
 -2 15 -6 134.44 9.71
 -2 -15 -6 118.28 9.6
 -2 -15 -7 4.67 1.78
 -2 -15 -7 6.55 2.73
 2 15 7 6.81 2.73
 2 -15 7 8.34 2.38
 2 15 7 10.09 2.7
 2 15 7 6.27 3.16
 -2 15 -7 6.05 2.33
 -2 15 -7 4.9 2.42
 2 -15 7 9.13 3.56
 -2 -15 -7 2.81 1.64
 -2 -15 -7 10.61 2.89
 -2 -15 -8 86.3 7.29
 -2 -15 -8 99.13 9.48
 2 15 8 78.47 8.36
 -2 15 -8 103.34 8.5
 2 -15 8 90.96 7.24
 -2 -15 -8 94.49 8.34
 2 15 8 85.87 8.47
 -2 15 -8 92.79 8.84
 2 -15 8 87.21 8.44
 -2 -15 -8 88.37 9.16
 2 15 9 5.26 2.61
 -2 -15 -9 3.4 2.51
 -2 15 -9 5.95 2.49
 2 15 9 9.53 3.46
 2 -15 9 2.23 1.87
 -2 15 -9 4.83 2.68
 -2 -15 -9 7.47 2.89
 -2 -15 -9 5.07 2.85
 -2 -15 -10 135.69 11.01
 -2 -15 -10 137.02 11.81
 -2 15 -10 133.67 10.27
 2 15 10 128.57 11.51
 2 15 10 132.58 11.29
 2 -15 10 154.11 11.86
 -2 15 -10 130.87 11.53
 -2 -15 -10 134.78 12.26
 2 15 11 2.72 2.8
 -2 15 -11 7.16 2.88
 -2 -15 -11 5.93 3.45
 2 15 11 8.31 3.35
 -2 15 -11 5.45 2.42
 2 -15 11 4.44 2.24
 -2 -15 -11 8.5 3.51
 -2 -15 -11 6.26 2.85
 2 16 -11 2.38 2.04
 -2 16 11 2.42 1.73
 2 -16 -11 5.25 3.69
 -2 16 11 1.98 2.11
 -2 -16 11 3.11 2.67
 2 -16 -11 4.77 3.12
 2 16 -10 46.39 6.42
 -2 16 10 49.51 6.96
 2 -16 -10 29.69 5.94
 -2 16 10 33.48 6.08
 2 16 -10 42.88 5.98
 -2 -16 10 42.78 6.35
 2 -16 -10 52.08 7.18
 -2 16 9 1.45 2.41
 2 -16 -9 1.99 1.63
 2 16 -9 6.55 2.84
 -2 16 9 4.13 3.07
 -2 -16 9 1.52 2.77
 2 16 -9 3.7 2.23
 2 -16 -9 2.81 2.13
 2 -16 -9 2.57 1.7
 -2 16 8 4.73 2.78
 -2 -16 8 4.02 1.83
 2 -16 -8 5.46 3.32
 2 16 -8 5.1 2.51
 -2 16 8 5.97 2.63
 -2 -16 8 9.19 3.26
 2 16 -8 1.93 1.95
 2 -16 -8 4.69 2.89
 2 -16 -8 5.6 2.21
 2 -16 -7 24.53 3.73
 -2 -16 7 18.47 3.63
 -2 16 7 23.41 4.27
 2 -16 -7 27.02 4.95
 2 16 -7 27.14 4.7
 -2 16 7 29.96 4.93
 -2 -16 7 30.52 5.23
 2 16 -7 13.19 3.14
 2 -16 -7 19.91 4.16
 2 16 -6 0.44 1.73
 -2 16 6 3.43 2.05
 2 -16 -6 5.29 2.6
 2 16 -6 5.77 2.09
 -2 -16 6 1.18 1.72
 -2 -16 6 -0.75 1.88
 -2 16 6 5.71 2.62
 2 -16 -6 1.11 1.54
 -2 -16 5 2.05 1.69
 2 16 -5 3.32 1.42
 2 16 -5 3.53 2.14
 -2 16 5 6.37 2.38
 -2 -16 5 5.45 2.26
 -2 16 5 10.28 2.79
 2 -16 -5 9.2 2.57
 -2 -16 4 11.12 2.88
 2 16 -4 7.96 2.1
 -2 16 4 15.13 3.25
 -2 16 4 14.09 2.87
 2 16 -4 16.45 3.42
 -2 -16 4 12.73 3.15
 2 -16 -4 12.7 2.83
 -2 16 4 11.42 2.62
 2 16 -3 188.95 7
 -2 16 3 171.41 9.23
 2 16 -3 180.4 10.06
 -2 16 3 185.17 10.15
 -2 16 3 194.55 10.7
 2 -16 -3 193 10.19
 -2 -16 3 189.09 10.35
 2 16 -3 183.71 9.03
 -2 -16 3 197.33 10.3
 -2 -16 3 185.76 7.29
 -2 16 3 183.27 6.37
 -2 16 2 0.59 1.39
 -2 16 2 0.43 1.94
 2 16 -2 2.22 2.15
 -2 16 2 2.49 1.71
 -2 -16 2 1.25 1.06
 2 -16 -2 1.94 1.97
 -2 -16 2 0.13 1.49
 -2 -16 2 0.2 0.93
 2 16 -2 0.24 0.99
 -2 16 2 2.45 1.85
 -2 16 2 1.2 1.05
 -2 16 1 28.51 3.74
 2 16 -1 25.68 4.01
 -2 16 1 23.71 3.71
 2 16 -1 25.57 3.9
 -2 16 1 24.25 4.2
 -2 -16 1 23.01 3.99
 2 -16 -1 26.2 4.05
 -2 -16 1 29.9 3.97
 -2 16 1 26.03 2.92
 -2 16 1 26.06 3.94
 2 16 -1 23.73 3.33
 -2 -16 1 22 3.07
 -2 16 0 55.45 4.95
 2 16 0 49.35 5.36
 2 16 0 54.43 5.61
 -2 16 0 48.94 4.98
 2 16 0 47.25 5.18
 -2 16 0 46.04 5.2
 2 -16 0 54.58 5.61
 -2 -16 0 47.36 5.17
 -2 -16 0 59.11 5.04
 -2 16 0 44.57 3.96
 2 16 0 50.57 4.69
 -2 16 0 51.66 5.51
 -2 -16 0 48.15 4.72
 2 16 1 44.82 5.25
 2 16 1 38.72 4.8
 -2 16 -1 41.13 4.92
 2 16 1 33.97 4.3
 -2 -16 -1 42.31 4.8
 2 -16 1 44.08 4.93
 -2 -16 -1 42.44 4.07
 2 16 1 35.07 4.13
 -2 16 -1 31.61 4.41
 -2 -16 -1 42.11 4.75
 2 16 2 4.45 2.18
 -2 -16 -2 6.93 2.75
 2 -16 2 6.7 2.34
 2 16 2 6.96 2.37
 -2 16 -2 2.6 1.85
 2 16 2 8.77 3.17
 -2 -16 -2 6.59 1.96
 -2 -16 -2 9.29 2.59
 -2 16 -2 3 2.44
 2 16 3 109.76 8.26
 2 -16 3 121.88 8.34
 -2 -16 -3 120.05 8.12
 -2 -16 -3 112.63 5.65
 2 16 3 115.91 8.44
 -2 16 -3 108.01 7.89
 2 16 3 114.59 7.78
 2 -16 3 108.96 8.41
 -2 16 -3 115.26 8.53
 -2 -16 -3 109.79 5.65
 -2 -16 -3 101.74 7.89
 2 -16 4 68.82 6.35
 -2 -16 -4 77.07 6.63
 2 16 4 76.7 7.15
 -2 16 -4 76.9 6.82
 2 16 4 73.42 6.97
 2 16 4 74.08 6.44
 2 -16 4 59.96 6.42
 -2 16 -4 67.48 6.82
 -2 -16 -4 57.37 6.3
 -2 -16 -5 18.26 3.91
 2 16 5 23.59 4.19
 2 -16 5 27.37 4.22
 -2 -16 -5 24.83 3.79
 2 16 5 28.13 4.08
 -2 16 -5 24.09 4.04
 2 16 5 26.75 4.52
 -2 16 -5 32.95 5.07
 2 -16 5 23.28 4.42
 -2 -16 -5 19.4 4.23
 -2 -16 -6 64.76 7.36
 2 16 6 77.94 7.82
 2 -16 6 70.94 6.53
 -2 -16 -6 68.1 6.75
 2 16 6 79.48 7.68
 2 16 6 75.34 6.71
 -2 16 -6 69.94 6.94
 2 -16 6 73.65 7.54
 -2 16 -6 71.33 7.36
 -2 -16 -6 73.59 7.85
 2 16 7 1.07 2.37
 2 -16 7 -0.19 1.37
 -2 -16 -7 1.35 2.43
 2 16 7 4.96 2.2
 2 16 7 0.38 1.85
 -2 16 -7 1.44 1.74
 -2 16 -7 0.64 1.65
 2 -16 7 0.26 1.7
 -2 -16 -7 3 2.21
 -2 -16 -7 1.73 2.43
 2 16 8 -1.54 2.16
 2 -16 8 0.39 1.4
 -2 -16 -8 -0.31 1.73
 2 16 8 3.39 2
 2 16 8 3.28 2.18
 -2 16 -8 5.27 2.7
 -2 16 -8 0.78 1.96
 2 -16 8 0.64 1.72
 -2 -16 -8 -0.14 1.68
 -2 -16 -8 4.1 2.39
 2 16 9 -3.73 2.75
 -2 -16 -9 -0.8 2.1
 2 16 9 4.62 2.52
 -2 16 -9 1.95 1.83
 -2 16 -9 3.48 2.59
 2 -16 9 5.02 2.61
 -2 -16 -9 0.48 1.58
 -2 -16 -9 -1.15 2.3
 2 16 10 5.37 3
 -2 -16 -10 0.67 2.18
 -2 16 -10 6.49 2.83
 2 16 10 -0.11 2.38
 -2 -16 -10 -1.11 1.56
 -2 -16 -10 2.77 2.48
 2 -16 10 -1.81 2.2
 -2 16 -10 -1.47 2.25
 -2 -16 -11 10.07 3.59
 -2 -16 -11 4.22 2.58
 -2 16 -11 9.04 3.87
 2 -16 11 8.09 2.87
 -2 16 -11 15.91 4
 -2 17 11 27.66 5.38
 2 17 -11 31.22 5.79
 2 -17 -11 32.03 6.24
 -2 17 11 33.66 6.42
 -2 -17 11 36.32 6.33
 2 -17 -11 30.46 6.08
 2 -17 -10 65.17 8.13
 -2 17 10 84.53 9.02
 2 17 -10 69.98 7.92
 -2 17 10 79.16 8.92
 2 17 -10 62.85 7.26
 -2 -17 10 73.35 8.28
 2 -17 -10 67.45 8.82
 2 -17 -9 90.52 8.48
 -2 17 9 103.43 9.69
 -2 -17 9 81.96 7.45
 2 17 -9 95.99 9.02
 2 -17 -9 100.67 9.57
 -2 17 9 84.91 9.03
 2 17 -9 85.5 7.97
 -2 -17 9 74.65 8.14
 2 -17 -9 87.01 9.66
 2 -17 -8 193.43 12.03
 -2 17 8 194.28 12.53
 2 17 -8 204.49 12.62
 -2 -17 8 200.37 11.54
 2 -17 -8 195.5 12.82
 -2 17 8 187.38 12.66
 -2 -17 8 202.27 13.04
 2 17 -8 198.66 11.63
 2 -17 -8 159.72 12.32
 -2 17 7 263.62 13.9
 2 -17 -7 274.27 12.44
 -2 -17 7 248.15 12.7
 2 17 -7 260.46 13.77
 2 -17 -7 263.57 14.3
 -2 17 7 265.86 14.44
 -2 -17 7 264.58 14.24
 2 17 -7 263.23 12.79
 2 -17 -7 263.31 15.07
 -2 -17 6 140.72 9.48
 2 17 -6 150.18 10.27
 2 -17 -6 133.02 8.69
 2 -17 -6 141.36 10.18
 -2 17 6 151.5 10.43
 2 17 -6 156.46 9.59
 -2 -17 6 146.79 10.22
 -2 17 6 146.15 9.93
 -2 17 5 142.12 9.92
 -2 17 5 153.91 10.26
 2 17 -5 143.61 9.63
 -2 17 5 153.35 9.82
 2 17 -5 141.49 8.73
 -2 -17 5 144.89 9.8
 2 -17 -5 151.18 9.34
 -2 -17 5 153.98 9.91
 -2 17 4 201.18 11.24
 -2 17 4 219.46 12.03
 2 17 -4 196.28 10.98
 -2 17 4 203.46 10.81
 2 17 -4 177.87 9.47
 -2 -17 4 204.76 11.16
 2 -17 -4 192.53 10.54
 -2 -17 4 211.38 11.39
 2 -17 -3 97 7.6
 -2 -17 3 89.92 7.42
 -2 17 3 95.88 7.17
 -2 17 3 93.61 7.85
 2 17 -3 81.38 6.96
 -2 17 3 94.16 7.49
 2 17 -3 94.03 6.83
 -2 -17 3 104.79 7.82
 -2 -17 3 104.67 5.73
 2 -17 -2 172.54 9.99
 -2 -17 2 162.53 9.86
 -2 17 2 166.81 9.22
 2 17 -2 169.71 9.8
 -2 17 2 167.4 10.27
 -2 17 2 167.13 9.66
 2 17 -2 161.22 8.58
 -2 -17 2 171.01 9.49
 -2 17 2 173.36 6.78
 -2 -17 2 164.04 7.71
 -2 17 2 176.27 10.57
 2 -17 -1 211.72 11.14
 -2 -17 1 208.6 11.11
 2 17 -1 214.11 11.13
 -2 17 1 214.33 10.23
 2 17 -1 196.61 10.46
 -2 17 1 198.16 10.96
 -2 17 1 211.16 10.53
 -2 -17 1 207.57 10.16
 2 17 -1 216.91 9.9
 -2 17 1 210.61 8.15
 -2 -17 1 206.93 9.3
 -2 17 1 195.41 11.07
 2 -17 0 147.6 9.4
 -2 -17 0 135.09 8.98
 -2 17 0 150.88 8.5
 2 17 0 143.44 9.2
 2 17 0 151.49 9.42
 -2 17 0 157.55 9.01
 2 17 0 133.46 8.65
 -2 17 0 142.26 9.29
 -2 -17 0 157.16 8.39
 2 17 0 143.97 8.24
 -2 17 0 141.54 9.33
 -2 -17 0 141.46 8.13
 2 -17 1 138.73 9.24
 -2 -17 -1 143.76 9.23
 2 17 1 130.87 8.87
 2 17 1 123.04 8.67
 2 17 1 134.41 8.65
 -2 17 -1 121.63 8.62
 -2 17 -1 143.36 9.42
 -2 -17 -1 139.13 7.57
 2 17 1 145.84 8.37
 -2 -17 -1 140.38 8.63
 -2 -17 -2 9.22 2.52
 2 -17 2 14.16 3.14
 2 17 2 8.05 2.3
 2 17 2 13.62 3.17
 2 17 2 8.51 2.35
 -2 17 -2 14.39 3.37
 -2 -17 -2 9.48 2.05
 -2 -17 -2 13.43 2.79
 -2 17 -2 8.65 2.54
 2 -17 3 131.84 8.99
 -2 -17 -3 130.66 8.81
 2 17 3 120 8.85
 -2 17 -3 139.26 9.33
 2 17 3 125.84 8.43
 2 17 3 125.28 9.03
 2 -17 3 122.8 9.18
 -2 17 -3 139.98 9.65
 -2 -17 -3 137.67 9.47
 -2 17 -4 41.45 5.23
 2 17 4 45.42 5.25
 2 17 4 35.99 5.12
 -2 -17 -4 34.34 4.96
 2 -17 4 47.94 5.99
 -2 17 -4 37.59 5.38
 2 17 4 40.52 5.41
 2 -17 4 43.24 5.4
 -2 -17 -4 42.58 5.11
 -2 -17 -5 360.27 17.39
 -2 -17 -5 349.36 14.26
 2 -17 5 368.33 15.27
 2 17 5 329.04 15.59
 2 17 5 358.12 14.64
 2 17 5 359.21 16.07
 -2 17 -5 360.15 15.38
 -2 17 -5 348.77 16.11
 2 -17 5 349.06 16.15
 -2 -17 -5 350.09 16.56
 -2 -17 -6 37.58 5.8
 2 17 6 30.77 5.07
 2 -17 6 40.99 5.27
 2 17 6 34.45 5.48
 -2 17 -6 43.34 5.63
 2 17 6 31.73 4.57
 2 -17 6 41.38 6
 -2 17 -6 44.77 6.3
 -2 -17 -6 42.76 5.77
 -2 -17 -6 46.75 6.5
 -2 -17 -7 201.65 13.76
 2 17 7 177.64 12.36
 -2 17 -7 192.04 11.85
 2 -17 7 178.83 10.8
 -2 -17 -7 188.93 11.96
 2 17 7 191.59 12.57
 2 17 7 195.57 11.4
 2 -17 7 186.95 12.66
 -2 17 -7 191.84 12.77
 -2 -17 -7 189.08 13.38
 -2 -17 -8 8.06 3.3
 2 -17 8 11.71 3.12
 2 17 8 10.15 3.73
 2 17 8 8.05 2.93
 2 17 8 9.61 3.25
 -2 17 -8 7.81 2.88
 2 -17 8 13.99 3.89
 -2 17 -8 13.11 3.91
 -2 -17 -8 11.63 3.87
 -2 -17 -8 7.7 2.96
 -2 -17 -9 103.12 10.39
 2 17 9 97.05 10.01
 -2 17 -9 123.46 9.95
 -2 -17 -9 104.94 9.56
 2 17 9 96.63 8.52
 2 17 9 115.8 10.62
 -2 17 -9 84.38 9.29
 2 -17 9 111.53 10.3
 -2 -17 -9 101.97 10.7
 -2 -17 -10 30.7 6.43
 2 17 10 25.67 5.16
 -2 17 -10 24.74 4.79
 2 17 10 32.08 6.03
 -2 -17 -10 41.56 6.42
 -2 -17 -10 20.16 4.7
 2 -17 10 27.47 5.52
 -2 17 -10 35.76 6.4
 -2 17 -11 62.07 7.64
 -2 -17 -11 46.8 7.33
 -2 18 11 31.99 6.06
 2 -18 -10 2.13 3.1
 -2 18 10 7.88 3.33
 2 18 -10 6.68 2.71
 -2 18 10 7.42 2.91
 -2 -18 10 2.64 2.6
 2 -18 -10 11.2 3.72
 2 -18 -9 80.45 8.25
 -2 18 9 83.43 8.84
 -2 -18 9 86.47 7.92
 2 18 -9 84.91 8.6
 2 -18 -9 89.68 9.35
 -2 18 9 80.27 8.96
 2 18 -9 88.83 8.31
 -2 -18 9 81.54 8.8
 2 -18 -9 85.46 9.67
 2 -18 -8 10.44 3.87
 -2 18 8 3.56 2.07
 -2 -18 8 1.2 1.66
 -2 18 8 2.33 2.27
 2 18 -8 4.65 2.16
 -2 -18 8 1.25 2.31
 2 18 -8 3.26 1.92
 2 -18 -8 3.76 2.45
 2 -18 -8 2.18 2.1
 -2 18 7 79.11 7.83
 2 18 -7 80.44 7.93
 -2 -18 7 77.09 7.43
 2 -18 -7 69.62 6.59
 2 -18 -7 72.09 7.89
 -2 18 7 83.34 8.33
 -2 -18 7 81.1 8.26
 2 18 -7 69.28 6.75
 2 -18 -7 71.36 8.24
 -2 18 6 0.32 1.55
 -2 18 6 5.16 2.54
 2 18 -6 -0.03 1.69
 2 -18 -6 6.78 2.85
 2 18 -6 5.86 2.32
 -2 -18 6 1.98 2.37
 -2 -18 6 0.58 1.5
 2 -18 -6 3.37 1.9
 -2 18 6 0.81 1.24
 -2 18 5 60.35 6.65
 -2 18 5 65.35 7.04
 2 18 -5 64.61 6.85
 -2 18 5 77.38 7.24
 2 18 -5 69.35 6.37
 -2 -18 5 66.36 6.93
 2 -18 -5 66.82 6.48
 -2 -18 5 70.73 7.04
 -2 18 4 5.19 2.43
 2 18 -4 3.74 2.2
 -2 18 4 2.89 2.09
 -2 18 4 -0.31 1.53
 -2 -18 4 3.28 2.19
 2 18 -4 0.73 1.2
 2 -18 -4 -0.4 1.74
 -2 -18 4 2.31 2.02
 -2 -18 3 42.29 5.32
 2 -18 -3 58.01 6.14
 -2 18 3 46.36 5.21
 -2 18 3 43.78 5.63
 2 18 -3 48.92 5.8
 -2 18 3 51.13 5.78
 2 18 -3 48.25 5.1
 -2 -18 3 44.57 5.38
 -2 18 3 49.57 6
 -2 -18 2 7.41 2.63
 2 -18 -2 6.39 2.48
 -2 18 2 5.71 2.04
 2 18 -2 8.84 3.07
 -2 18 2 9.21 3.24
 -2 18 2 7.78 2.48
 -2 -18 2 9.28 2.44
 2 18 -2 6.98 1.93
 -2 18 2 11 3.31
 -2 -18 2 7.7 1.86
 2 -18 -1 49.61 5.66
 -2 -18 1 41.73 5.27
 2 18 -1 45.89 5.49
 -2 18 1 47.3 5.17
 -2 18 1 42.44 5.01
 2 18 -1 46.76 5.44
 -2 18 1 47.83 5.74
 2 18 -1 40.76 4.63
 -2 -18 1 52.47 5.25
 -2 18 1 51.82 5.98
 -2 -18 1 46.22 4.59
 2 -18 0 50.34 5.76
 -2 -18 0 58.02 6.17
 -2 18 0 60.18 5.69
 2 18 0 56.43 6.12
 -2 18 0 54.29 5.54
 2 18 0 54.7 5.94
 2 18 0 53.52 5.64
 -2 18 0 55.01 6.24
 -2 -18 0 55.58 5.33
 -2 18 0 56.36 6.22
 2 18 0 56.95 5.35
 -2 -18 0 54.28 5.39
 2 -18 1 90.24 7.71
 -2 -18 -1 84.95 7.4
 2 18 1 90.09 7.71
 -2 18 -1 100.94 8.13
 2 18 1 100 7.74
 2 18 1 81.34 7.38
 -2 18 -1 88.92 7.82
 -2 -18 -1 91.66 6.41
 2 18 1 85.2 6.73
 -2 -18 -1 95.64 7.46
 -2 -18 -2 7.19 2.51
 2 -18 2 7.62 2.56
 2 18 2 7.35 2.5
 2 18 2 6.96 2.64
 2 18 2 4.41 2.16
 -2 18 -2 8.53 2.56
 2 -18 2 6.18 2.24
 -2 -18 -2 8.59 1.95
 -2 -18 -2 8.8 2.85
 -2 18 -2 4.66 2.26
 2 -18 3 0.32 1.5
 -2 -18 -3 0.44 1.71
 2 18 3 2.29 2.04
 2 18 3 1.7 1.94
 2 18 3 2.24 1.85
 -2 18 -3 5.41 2.51
 2 -18 3 0.37 1.63
 -2 -18 -3 1.13 2.02
 -2 18 -3 0.62 1.45
 2 18 4 2.52 1.8
 -2 18 -4 6.74 2.51
 2 18 4 4.61 2.29
 -2 -18 -4 1.92 1.68
 2 -18 4 1.49 1.7
 -2 18 -4 1.97 2.24
 2 18 4 1.86 1.44
 2 -18 4 4.92 2.36
 -2 -18 -4 3.13 2.18
 2 -18 5 15.85 3.43
 2 18 5 16.24 4.11
 -2 -18 -5 14.09 3.13
 -2 -18 -5 6.65 2.84
 -2 18 -5 11.57 3.46
 2 18 5 15.53 4.21
 2 18 5 11.69 3.04
 -2 18 -5 16.43 3.86
 2 -18 5 8.96 3.25
 -2 -18 -5 17.74 4.55
 2 -18 6 24.53 4.2
 2 18 6 34.78 5.57
 -2 -18 -6 33.74 5.99
 2 18 6 29.74 4.64
 -2 18 -6 32.84 5.03
 2 18 6 19.75 4.17
 -2 18 -6 26.43 4.83
 2 -18 6 27.24 5.05
 -2 -18 -6 29.2 5.43
 -2 -18 -6 27.3 4.69
 2 18 7 56.33 7.35
 2 -18 7 51.28 6.12
 -2 -18 -7 54.4 7.42
 2 18 7 58.54 7.37
 2 18 7 46.6 5.78
 -2 18 -7 53.12 6.51
 -2 18 -7 59.85 7.29
 2 -18 7 47.61 6.72
 -2 -18 -7 47.99 6.89
 -2 -18 -7 44.22 5.97
 2 -18 8 8.89 2.79
 2 18 8 0.23 1.62
 -2 -18 -8 3.87 3.04
 2 18 8 6.09 2.41
 2 18 8 3.47 2.22
 -2 18 -8 3.11 2.15
 -2 18 -8 4.23 2.87
 2 -18 8 3.91 2.63
 -2 -18 -8 3.66 2.55
 -2 -18 -8 4.56 2.87
 2 18 9 2.03 3.14
 -2 -18 -9 7.07 2.89
 2 18 9 7.27 3.18
 -2 18 -9 2.23 2.32
 -2 -18 -9 4.71 2.97
 -2 -18 -9 -3.02 3.12
 2 -18 9 3.98 3.08
 -2 18 -9 6.02 2.97
 -2 18 -10 1.28 1.74
 -2 18 -10 -2.79 2.64
 -2 -18 -10 -2.63 2.04
 -2 -18 -10 -1.39 2.02
 -2 19 10 33.46 6.05
 2 -19 -10 21.74 5.27
 -2 19 10 27.37 6.02
 2 19 -10 28.47 5.47
 -2 -19 10 32.25 6.12
 2 -19 -10 20.36 4.86
 -2 -19 9 10.64 3.02
 -2 19 9 12.15 3.83
 2 -19 -9 13.79 4.55
 2 19 -9 15.95 4.44
 -2 19 9 10.67 3.66
 -2 -19 9 13.53 3.91
 2 -19 -9 15.54 3.95
 -2 19 8 7.09 3.29
 -2 -19 8 2.44 2.07
 2 -19 -8 2.95 2.16
 2 19 -8 4.45 2.48
 -2 19 8 7.34 3.26
 -2 -19 8 1.73 1.95
 2 19 -8 3.27 1.89
 2 -19 -8 5.58 2.77
 2 -19 -8 0.75 1.85
 2 -19 -7 60.71 7.29
 -2 -19 7 76.18 7.62
 2 19 -7 68.69 7.54
 2 -19 -7 65.3 6.62
 -2 19 7 86.66 8.53
 -2 19 7 69.1 7.81
 -2 19 7 70.91 8.06
 -2 -19 7 76.41 8.24
 2 19 -7 65.48 6.68
 2 -19 -7 79.54 8.96
 -2 -19 6 55.01 6.39
 2 -19 -6 53.8 5.98
 -2 19 6 57.54 6.74
 2 -19 -6 48.15 6.68
 -2 19 6 56.82 6.78
 -2 19 6 43.84 6.11
 2 19 -6 44.33 6.06
 2 19 -6 47.56 5.59
 -2 -19 6 52.83 6.54
 2 -19 -6 54.57 6.78
 2 19 -5 139.3 10.17
 -2 19 5 142.83 10.52
 -2 19 5 128.61 10.12
 -2 19 5 127.86 9.47
 2 19 -5 138.33 9.17
 -2 -19 5 149.36 10.5
 -2 -19 5 154.17 10.55
 2 -19 -5 152.62 10.19
 -2 19 4 23.01 4.26
 2 19 -4 22.02 3.97
 -2 19 4 16.29 3.62
 -2 19 4 28.63 4.38
 2 19 -4 21.51 3.64
 -2 -19 4 18.43 3.89
 2 -19 -4 27.59 4.47
 -2 -19 4 23.24 4.15
 2 -19 -3 206.95 11.83
 -2 -19 3 208.36 12.06
 -2 19 3 205.83 11.28
 -2 19 3 208.28 11.81
 -2 19 3 211.67 12.42
 2 19 -3 208.91 11.88
 2 19 -3 212.54 10.81
 -2 -19 3 218.54 11.88
 -2 19 3 206.69 12.4
 -2 -19 2 24.8 4.3
 2 -19 -2 23.23 4.3
 -2 19 2 26.11 4.02
 -2 19 2 16.5 3.49
 2 19 -2 19.88 3.89
 -2 19 2 31.76 4.97
 -2 -19 2 24.26 4.03
 2 19 -2 23.06 3.62
 -2 -19 2 20.78 3.11
 -2 19 2 21.66 4.11
 2 -19 -1 115.28 8.91
 -2 -19 1 130.3 9.45
 2 19 -1 120.53 8.88
 -2 19 1 120.67 8.3
 -2 19 1 125.59 8.81
 2 19 -1 129.96 9.21
 -2 19 1 116.02 9.04
 2 19 -1 116.16 7.83
 -2 -19 1 125.62 8.43
 -2 19 1 118.28 9.13
 -2 -19 1 119.12 7.55
 -2 -19 0 40.61 5.4
 2 -19 0 38.11 5.19
 2 19 0 40.64 5.26
 -2 19 0 46.78 5.26
 -2 19 0 47.3 5.94
 -2 19 0 41.37 5.17
 2 19 0 41.01 5.16
 -2 -19 0 39.53 4.54
 2 19 0 47.56 5.18
 -2 -19 0 35.97 4.45
 -2 19 0 39.6 5.38
 2 -19 1 59.79 6.52
 -2 -19 -1 62.71 6.7
 2 19 1 74.97 7.25
 2 19 1 52.36 6.15
 -2 19 -1 56.87 6.33
 2 19 1 52.58 5.93
 -2 19 -1 64.31 6.83
 -2 -19 -1 61.4 5.47
 2 19 1 56.04 5.64
 -2 -19 -1 61.25 6.16
 -2 -19 -2 55.59 6.21
 2 -19 2 45.66 5.84
 2 19 2 52.63 6.21
 2 19 2 50.37 6.03
 -2 19 -2 43.89 5.84
 2 19 2 44.94 5.38
 2 -19 2 49.63 6.02
 -2 -19 -2 47.63 4.52
 2 19 2 48.13 5.35
 -2 19 -2 54.94 6.32
 -2 -19 -2 58.64 6.26
 2 -19 3 276.76 14.06
 -2 -19 -3 307.36 14.46
 2 19 3 274.11 14.2
 2 19 3 279.46 13.45
 -2 19 -3 264.86 13.63
 2 19 3 288.11 14.57
 -2 19 -3 283.89 14.62
 2 -19 3 276.61 14.38
 -2 -19 -3 283.87 14.2
 2 -19 4 27.43 4.65
 -2 -19 -4 28.7 4.41
 2 19 4 35.53 5.41
 2 19 4 29.45 4.77
 -2 19 -4 36.89 5.31
 2 19 4 27.5 4.49
 -2 19 -4 27.2 4.92
 2 -19 4 33.26 5.33
 -2 -19 -4 30.69 4.91
 -2 -19 -5 100.48 9.77
 2 19 5 113.04 9.63
 2 -19 5 90.39 8.17
 -2 -19 -5 110.55 8.73
 -2 19 -5 97.49 8.46
 2 19 5 101.44 9.13
 2 19 5 101.01 8.46
 2 -19 5 100.74 9.09
 -2 19 -5 98.68 9.12
 -2 -19 -5 105.46 9.74
 -2 -19 -6 166.92 12.86
 2 19 6 173.44 12.35
 2 -19 6 183.04 11.6
 -2 -19 -6 159.58 11.28
 2 19 6 174.97 12.32
 -2 19 -6 164.75 11.26
 2 19 6 162.93 10.75
 2 -19 6 162.73 12.16
 -2 19 -6 172.99 12.36
 -2 -19 -6 175.39 12.98
 -2 -19 -7 3.19 2.77
 2 19 7 7.81 3.31
 2 -19 7 4.58 2.34
 2 19 7 3.83 2.11
 -2 19 -7 3.42 2.33
 2 19 7 2.67 2.47
 2 -19 7 0.98 2.31
 -2 19 -7 5.29 3.47
 -2 -19 -7 9.41 3.53
 -2 -19 -7 4.37 2.35
 -2 -19 -8 139.2 12.46
 2 19 8 177.49 13.33
 -2 19 -8 118.76 10.08
 2 -19 8 133.46 10.09
 -2 -19 -8 144.21 11.33
 2 19 8 148.26 12.09
 2 19 8 155.83 11.02
 -2 19 -8 119.33 10.95
 2 -19 8 153.56 12.32
 -2 -19 -8 139.66 12.58
 2 19 9 37.31 6.56
 -2 -19 -9 28.37 6.33
 2 19 9 25.97 5.52
 -2 19 -9 32.62 5.61
 2 -19 9 33.38 6.01
 -2 19 -9 37.33 6.61
 -2 -19 -9 36.31 6.05
 -2 -19 -9 29.32 6
 -2 -19 -10 50.94 7.85
 -2 20 9 2.96 2.57
 2 -20 -9 4.74 3.33
 2 20 -9 0.5 1.81
 -2 20 9 5.88 3.17
 -2 -20 9 4.02 3.25
 2 -20 -9 -0.26 1.57
 -2 20 8 24.18 5.09
 -2 -20 8 21.03 4.44
 2 -20 -8 22.17 4.97
 -2 20 8 16.58 4.3
 -2 20 8 19.6 4.73
 2 20 -8 25.47 5.07
 -2 -20 8 20.8 4.64
 2 -20 -8 21.97 4.87
 2 -20 -8 23.31 4.84
 -2 20 7 1.65 1.32
 -2 -20 7 7.62 2.85
 2 -20 -7 4.81 2.09
 2 -20 -7 3.35 2.85
 -2 20 7 5.14 2.54
 -2 20 7 5.16 3.02
 2 20 -7 4.16 2.58
 -2 -20 7 5.69 3.11
 2 20 -7 4.93 2.19
 2 -20 -7 2.48 1.9
 -2 20 6 0.25 1.37
 2 -20 -6 2.77 1.47
 -2 -20 6 0.34 2.01
 2 -20 -6 3.29 2.22
 -2 20 6 2.96 2.85
 -2 20 6 0.11 1.68
 2 20 -6 0.09 1.65
 -2 -20 6 1.02 1.76
 2 20 -6 -0.46 1.49
 2 -20 -6 -1.46 2.06
 -2 20 5 12.37 3.7
 2 20 -5 8.27 3.07
 -2 20 5 8.15 2.89
 -2 20 5 8.24 2.49
 2 20 -5 9.18 2.7
 -2 -20 5 7.91 2.96
 -2 -20 5 10.4 2.95
 2 -20 -5 4.66 2.18
 2 20 -4 70.35 7.4
 -2 20 4 71.13 7.34
 -2 20 4 70.03 7.4
 -2 20 4 64.95 6.78
 2 20 -4 65.91 6.38
 -2 -20 4 60.37 6.76
 -2 -20 4 67.31 7.19
 2 -20 -4 66.87 6.93
 -2 -20 3 4.89 2.57
 2 -20 -3 1.05 1.62
 -2 20 3 3.95 2.57
 -2 20 3 1.08 2.14
 2 20 -3 3.86 2.17
 -2 20 3 2.48 2.01
 -2 -20 3 6.57 2.84
 2 20 -3 3.65 2.17
 -2 20 3 2.59 2.25
 -2 -20 2 36.78 5.43
 2 -20 -2 49.36 6.18
 -2 20 2 52.7 5.88
 -2 20 2 52.6 6.16
 2 20 -2 42.66 5.65
 -2 20 2 40.8 5.79
 -2 -20 2 38.46 5.13
 -2 20 2 53.15 6.43
 2 20 -2 41.04 4.99
 -2 -20 1 4.16 2.51
 2 -20 -1 -0.21 1.64
 2 20 -1 2.33 1.87
 -2 20 1 2.44 1.61
 2 20 -1 -0.3 1.25
 -2 20 1 0.2 2.16
 -2 20 1 0.49 1.64
 -2 -20 1 3.69 2.28
 -2 -20 1 0.16 1.05
 -2 20 1 0.26 1.7
 2 20 -1 -2.34 1.7
 -2 -20 0 0.06 1.51
 2 -20 0 -0.74 1.9
 2 20 0 -0.72 1.48
 -2 20 0 1.53 1.82
 2 20 0 6.4 2.75
 -2 20 0 3.4 2.57
 -2 -20 0 0.91 1.52
 -2 -20 0 -0.61 1.2
 -2 20 0 0.73 1.83
 2 20 0 1.78 1.78
 -2 -20 -1 -0.55 1.76
 2 -20 1 6.34 2.94
 2 20 1 -0.47 1.68
 2 20 1 0.55 2
 -2 20 -1 0.9 2.02
 2 20 1 -0.23 1.97
 2 -20 1 0.41 1.76
 -2 -20 -1 1.41 1.57
 -2 20 -1 -1.14 2.18
 2 20 1 -2.08 1.36
 -2 -20 -1 1.11 1.65
 -2 -20 -2 1.93 2.17
 2 -20 2 1.16 1.51
 2 20 2 4.39 2.47
 2 20 2 2.05 1.77
 2 20 2 1.57 1.85
 -2 20 -2 1.07 1.53
 2 -20 2 1.96 1.72
 -2 -20 -2 2.19 1.72
 2 20 2 3.47 1.9
 -2 20 -2 5.02 2.53
 2 -20 3 -1.72 1.62
 -2 -20 -3 -0.18 1.62
 2 20 3 1.95 2.37
 2 20 3 -1.04 1.51
 -2 20 -3 -0.78 1.77
 2 20 3 0.49 2.01
 2 -20 3 1.26 2.4
 -2 -20 -3 -1.16 1.64
 -2 20 -3 5.99 3.04
 2 -20 4 0.92 1.63
 -2 -20 -4 -1.22 1.2
 2 20 4 4.06 2.94
 -2 20 -4 -0.01 1.61
 2 20 4 1.48 1.71
 2 20 4 3.32 2.33
 -2 20 -4 -0.25 1.99
 2 -20 4 0.67 1.64
 -2 -20 -4 1.05 1.56
 -2 -20 -5 -0.94 1.86
 -2 -20 -5 0.23 1.31
 2 -20 5 1.43 1.95
 2 20 5 -1.64 1.73
 2 20 5 -0.55 1.65
 -2 20 -5 1.52 1.73
 2 20 5 1.42 2.04
 -2 20 -5 -2.37 2.17
 2 -20 5 0.36 2.01
 -2 -20 -5 2.64 2.27
 -2 -20 -6 3.73 2.73
 -2 20 -6 6.5 2.87
 2 20 6 1.66 2.19
 2 20 6 6.02 2.54
 2 -20 6 8.84 3.36
 2 20 6 0.63 1.65
 -2 20 -6 5.97 2.9
 2 -20 6 5.73 2.89
 -2 -20 -6 3.39 2.99
 -2 -20 -6 4.58 2.56
 -2 -20 -7 2.86 3.21
 2 20 7 -0.85 1.44
 -2 20 -7 2.23 2.36
 2 20 7 3.34 2.26
 2 20 7 -0.38 1.77
 2 -20 7 1.84 1.62
 -2 20 -7 -0.45 2.19
 2 -20 7 -1.75 2.26
 -2 -20 -7 4.07 2.82
 -2 -20 -7 1.66 2.97
 -2 -20 -8 7.07 2.81
 2 20 8 16.18 4.38
 2 -20 8 12.69 3.57
 2 -20 8 17.29 4.65
 -2 20 -8 17.06 4.52
 -2 -20 -8 14.16 4.47
 -2 -20 -8 17.13 4.26
 2 20 8 7.2 2.75
 -2 20 -8 11.17 3.17
 2 20 8 14.15 4.55
 -2 20 -9 2.32 2
 -2 -20 -9 7.16 3.68
 -2 -20 -9 5.64 3.37
 -2 20 -9 2.84 2.29
 -2 21 9 8.83 3.09
 -2 21 9 6.74 3.24
 2 -21 -8 101.5 9.95
 -2 21 8 94.36 9.49
 2 21 -8 99.6 9.74
 -2 -21 8 93.44 8.98
 2 -21 -8 94.42 9.9
 -2 21 8 97.52 10.17
 -2 21 8 88.62 9.73
 -2 -21 8 89.91 9.5
 2 -21 -8 95 10.59
 2 -21 -7 -1.6 1.93
 -2 21 7 0.51 1.84
 2 -21 -7 -1.09 1.19
 -2 -21 7 -0.61 1.64
 -2 21 7 3.61 2.24
 -2 21 7 -1.91 1.87
 2 21 -7 -1.2 1.96
 -2 -21 7 -0.61 1.85
 2 -21 -7 2.62 2.43
 -2 21 6 84.29 8.36
 2 21 -6 66.55 7.96
 -2 -21 6 85.49 8.52
 2 -21 -6 74.97 7.62
 2 -21 -6 83.65 8.8
 -2 21 6 89.77 9.11
 -2 21 6 87.55 9.05
 -2 -21 6 89.17 8.9
 2 -21 -6 80.98 9.07
 -2 21 5 1.48 1.58
 2 21 -5 2.83 2.18
 -2 21 5 1.38 2.46
 -2 21 5 3.37 1.95
 -2 -21 5 1.37 1.79
 2 21 -5 0.7 1.34
 -2 -21 5 2.25 1.96
 2 -21 -5 5.09 2.44
 -2 -21 4 152.89 11.24
 2 -21 -4 135.02 10.2
 -2 21 4 144.75 10.33
 -2 21 4 137.07 10.57
 -2 21 4 134.7 10.82
 2 21 -4 118.42 9.75
 2 21 -4 122.74 9
 -2 -21 4 130.66 10.11
 -2 21 4 133.96 10.87
 -2 -21 3 2.66 1.56
 2 -21 -3 0.06 1.53
 -2 21 3 -1.25 1.81
 2 21 -3 -0.62 1.57
 -2 21 3 2.24 1.87
 -2 21 3 1 2.11
 -2 -21 3 1.58 1.62
 2 21 -3 -2.03 1.5
 -2 21 3 -0.24 2.19
 2 -21 -2 110.92 9.33
 -2 -21 2 124.22 9.96
 -2 21 2 126.71 9.22
 -2 21 2 138.81 10.07
 2 21 -2 123.24 9.59
 -2 21 2 118.44 9.93
 2 21 -2 125.2 8.79
 -2 -21 2 117.47 9.09
 -2 21 2 137.8 10.54
 -2 -21 1 -0.18 1.46
 2 -21 -1 -0.8 2.14
 -2 21 1 -1.11 1.46
 -2 21 1 -1.02 1.72
 -2 21 1 3.82 1.97
 2 21 -1 2.12 2.03
 -2 -21 1 -0.45 1.59
 -2 21 1 0.47 1.48
 2 21 -1 -0.88 1.75
 2 -21 0 214.46 12.99
 -2 -21 0 236.09 13.54
 2 21 0 225.51 13.06
 -2 21 0 218.07 13.12
 2 21 0 220.73 12.68
 2 -21 0 209.74 12.53
 -2 21 0 194.92 12.43
 2 21 0 208.04 11.41
 -2 -21 0 209.82 11.16
 -2 -21 0 219.9 11.56
 -2 -21 -1 1.55 1.86
 2 -21 1 -0.64 1.45
 2 21 1 0.49 1.44
 2 21 1 -1.09 1.78
 -2 21 -1 6.69 2.98
 2 21 1 2.35 1.51
 -2 -21 -1 1.08 1.19
 2 -21 1 2.25 1.81
 -2 -21 -1 0.42 1.38
 -2 21 -1 1.14 1.66
 2 21 1 2.12 1.9
 2 -21 2 204.65 12.78
 -2 -21 -2 218.6 13.02
 2 21 2 216.51 13.14
 2 21 2 207.27 12.93
 -2 21 -2 203.79 12.75
 2 21 2 205.27 12.36
 2 -21 2 216.51 13.22
 -2 21 -2 212.17 13.21
 2 21 2 202.08 11.62
 -2 -21 -2 209.46 12.43
 2 -21 3 -1.72 1.97
 -2 -21 -3 2.04 2.55
 2 21 3 -1.35 1.54
 2 21 3 4.53 2.72
 -2 21 -3 6.06 3.42
 2 21 3 -2.27 2.14
 2 -21 3 0.07 1.91
 -2 -21 -3 0.45 1.91
 -2 21 -3 0.78 2.01
 2 21 3 -1.6 1.79
 -2 -21 -4 77.72 7.86
 2 -21 4 74.6 8
 2 21 4 67.29 7.73
 -2 21 -4 79.37 8.12
 2 21 4 65.43 7.62
 2 21 4 74.09 7.49
 2 -21 4 71.89 8.12
 -2 21 -4 80.27 8.59
 -2 -21 -4 79.06 8.41
 -2 -21 -5 10.76 3.74
 2 21 5 15.37 4
 2 -21 5 15.28 4.01
 -2 -21 -5 19.82 4.16
 -2 21 -5 16.82 4.03
 2 21 5 14.94 4.14
 2 21 5 20.3 4.44
 -2 21 -5 14.52 4.2
 2 -21 5 14.26 4
 -2 -21 -5 10.67 3.29
 -2 -21 -6 89.58 10.1
 2 21 6 74.76 8.43
 2 -21 6 95.35 8.99
 -2 -21 -6 101.85 9.62
 2 21 6 80.33 8.15
 2 21 6 85.7 9.22
 -2 21 -6 91.6 9.01
 2 -21 6 95.4 9.72
 -2 21 -6 74.78 8.59
 -2 -21 -6 76.2 9.13
 -2 -21 -7 0.63 1.81
 2 21 7 4.21 2.31
 2 -21 7 0.84 1.92
 -2 21 -7 0.11 1.9
 2 21 7 -2.28 1.64
 2 21 7 1.38 1.67
 -2 21 -7 1.5 2.32
 2 -21 7 0.45 2.25
 -2 -21 -7 0.68 1.87
 -2 -21 -7 4.13 2.43
 -2 21 -8 85.2 8.98
 2 -21 8 83.37 8.55
 -2 -21 -8 91.16 9.6
 -2 21 -8 97.01 10.28
 -2 -21 -8 78.78 9.76
 -2 22 8 2.4 2.58
 -2 22 8 2.79 2.59
 2 -22 -8 -1.67 2.14
 -2 -22 8 -0.37 1.52
 -2 22 8 4.34 3.04
 -2 22 7 36.87 5.87
 -2 -22 7 23.91 4.82
 2 -22 -7 38.82 7.09
 -2 22 7 40.61 6.65
 2 22 -7 43.11 6.72
 -2 22 7 40.25 6.45
 -2 -22 7 40.6 6.46
 2 -22 -7 37.02 6.49
 2 -22 -6 37.2 6.2
 2 -22 -6 38.3 5.67
 -2 -22 6 31.25 5.28
 -2 22 6 27.95 5.06
 -2 22 6 24.68 5.19
 2 22 -6 33.33 5.81
 -2 22 6 33.75 5.75
 -2 -22 6 37.98 6.23
 2 -22 -6 40.15 6.7
 2 -22 -5 -0.33 1.49
 -2 -22 5 -0.08 1.83
 -2 22 5 8.64 3.02
 -2 22 5 6.69 3.24
 2 22 -5 0.64 2.05
 -2 22 5 4.38 2.89
 -2 -22 5 6.31 2.88
 2 -22 -5 1.07 1.8
 -2 22 5 2.12 2.52
 -2 -22 4 8.62 3.29
 2 -22 -4 18.86 4.13
 -2 22 4 10.7 3.32
 -2 22 4 15.81 4.03
 -2 22 4 13.41 3.7
 2 22 -4 16.56 3.98
 -2 -22 4 13.92 3.78
 2 22 -4 20.27 3.99
 -2 22 4 12.3 3.48
 -2 -22 3 5.82 2.98
 2 -22 -3 4.53 2.5
 -2 22 3 8.48 2.8
 2 22 -3 3.65 2.3
 -2 22 3 7.35 2.56
 -2 22 3 8.64 3.55
 -2 -22 3 10.81 3.14
 2 22 -3 2.31 1.35
 -2 22 3 8.73 3.33
 -2 -22 2 3.72 2.42
 2 -22 -2 -0.37 1.53
 -2 22 2 4.03 2.51
 2 22 -2 -0.26 1.72
 -2 22 2 4.97 2.64
 -2 22 2 1.6 2.5
 -2 -22 2 1.73 1.66
 -2 22 2 -2.12 2.04
 2 22 -2 2.73 1.98
 -2 -22 1 3.01 2.29
 2 -22 -1 6.99 2.87
 -2 22 1 7.48 2.72
 -2 22 1 5.88 2.46
 2 22 -1 5.72 3
 -2 22 1 2.64 2.53
 -2 -22 1 5.45 2.32
 2 -22 -1 6.11 2.76
 2 22 -1 5.52 2.16
 -2 22 1 -0.5 1.79
 -2 -22 0 26.2 4.91
 2 -22 0 23.47 4.75
 2 22 0 18.79 4.25
 2 22 0 15.72 3.77
 -2 22 0 18.04 4.26
 -2 -22 0 30.85 4.62
 2 -22 0 21.57 4.46
 -2 -22 0 20.06 3.75
 2 22 0 18.76 3.69
 -2 22 0 22.29 4.74
 -2 -22 -1 1.78 1.87
 2 -22 1 2.22 1.54
 2 22 1 4.34 2.42
 2 22 1 5.85 2.67
 -2 22 -1 3.27 2.77
 2 22 1 -0.92 1.65
 2 -22 1 5.25 2.5
 -2 22 -1 1.34 2.46
 2 22 1 5.88 2.22
 -2 -22 -1 1.17 1.71
 2 -22 2 50.64 6.75
 -2 -22 -2 45 6.43
 2 22 2 39.14 6.03
 2 22 2 51.13 6.96
 -2 22 -2 40.69 6.14
 2 22 2 44.9 6.26
 2 -22 2 48.6 6.55
 2 22 2 49.97 5.98
 -2 -22 -2 46.68 6.28
 -2 22 -2 34.55 5.63
 2 -22 3 4.55 2.66
 -2 -22 -3 4.5 2.55
 2 22 3 4.25 2.91
 -2 22 -3 4.05 2.33
 2 22 3 0.03 1.41
 2 22 3 2.47 1.94
 2 -22 3 6.19 3.12
 -2 -22 -3 4.46 2.27
 -2 22 -3 2.48 2.46
 2 22 3 1.87 1.31
 2 -22 4 -0.38 1.87
 -2 -22 -4 -0.76 2.23
 2 22 4 3.77 2.76
 -2 22 -4 5.32 2.89
 2 22 4 1.53 1.99
 2 22 4 0.42 1.62
 2 -22 4 2.16 2.13
 -2 22 -4 2.05 2.01
 -2 -22 -4 4.19 2.42
 -2 -22 -5 42.2 7.19
 2 -22 5 41.47 6.37
 -2 -22 -5 41.74 6.22
 2 22 5 43.66 6.59
 -2 22 -5 40.47 6.19
 2 22 5 39.17 6.34
 2 22 5 39.27 5.82
 -2 22 -5 40.55 6.42
 2 -22 5 52.14 7.41
 -2 -22 -5 41.87 6.68
 -2 -22 -6 1.38 2.62
 -2 -22 -6 2.3 2.7
 2 -22 6 6.1 2.95
 2 22 6 -0.75 1.78
 -2 22 -6 0.06 1.9
 2 22 6 1.79 2.63
 2 22 6 2.93 2.64
 -2 22 -6 0.02 2.27
 2 -22 6 3.06 3.02
 -2 -22 -6 -0.61 2.38
 2 -22 7 29.24 5.43
 -2 -22 -7 34.85 6.91
 -2 22 -7 38.63 6.21
 2 22 7 26.1 5.04
 -2 -22 -7 44.73 6.82
 -2 -22 -7 39.21 6.93
 -2 22 -7 22.77 5.12
 2 -22 8 1.16 1.54
 2 -23 -8 2.96 2.28
 -2 -23 8 -1.2 2.31
 -2 -23 7 58.34 7.56
 -2 23 7 68.49 8.21
 -2 23 7 72.06 8.78
 -2 23 7 68.06 8.57
 -2 -23 7 62.47 8.05
 2 -23 -7 55.3 8.07
 2 -23 -6 0.23 2.18
 2 -23 -6 2.21 2.41
 -2 -23 6 3.7 2.21
 -2 23 6 3.63 2.56
 -2 23 6 4.07 2.38
 2 23 -6 -3.6 2.93
 -2 23 6 -0.36 1.6
 -2 -23 6 0.65 1.9
 2 -23 -6 5.66 3.16
 -2 -23 5 108.84 10.11
 2 -23 -5 117.12 10.15
 -2 23 5 127.66 10.6
 2 23 -5 100.11 9.65
 -2 23 5 109.63 10.11
 -2 23 5 107.84 10.32
 -2 -23 5 118.75 10.54
 -2 23 5 117.21 10.94
 2 -23 -5 96.44 9.93
 2 -23 -4 12.46 3.68
 -2 -23 4 15.03 4.23
 -2 23 4 10.27 3.11
 2 23 -4 11.23 3.07
 -2 23 4 11.36 3.42
 -2 23 4 15.1 4.13
 -2 -23 4 10.82 3.48
 -2 23 4 9.85 3.43
 -2 -23 3 210.07 13.75
 2 -23 -3 210.14 13.54
 -2 23 3 219.14 13.13
 -2 23 3 201.75 13.69
 -2 23 3 202 13.19
 2 23 -3 199.59 13.13
 2 -23 -3 171.71 11.25
 -2 -23 3 196.72 12.63
 -2 23 3 193.84 13.4
 -2 -23 2 17.94 4.2
 2 -23 -2 35.01 5.76
 -2 23 2 25.36 4.64
 -2 23 2 24.34 4.79
 2 23 -2 18.74 4.26
 -2 23 2 23.33 4.76
 2 -23 -2 24.23 4.73
 -2 -23 2 19.65 4.09
 2 23 -2 22.08 3.98
 -2 23 2 23.16 4.81
 -2 23 1 178.91 11.96
 2 23 -1 169.76 11.87
 -2 23 1 178.36 12.64
 -2 23 1 181.99 11.65
 -2 -23 1 188.92 11.59
 2 23 -1 171.55 11.03
 -2 23 1 174.3 12.63
 2 -23 -1 190.25 12.28
 -2 -23 1 170.63 12.36
 2 -23 -1 184.27 12.82
 -2 -23 0 7.71 3.73
 2 -23 0 4.18 2.27
 2 23 0 2.27 2.15
 -2 23 0 -1.22 1.76
 2 23 0 3.06 2.14
 -2 -23 0 2.4 1.53
 2 -23 0 4.98 2.67
 -2 23 0 2.12 2.09
 2 23 0 2.58 2
 -2 -23 -1 101.61 9.64
 2 -23 1 125.42 10.69
 2 23 1 109.56 9.76
 2 23 1 118.54 10.13
 -2 23 -1 121.13 10.4
 -2 23 -1 115.02 10.33
 2 -23 1 103.45 9.51
 2 23 1 119.21 9.24
 -2 -23 -1 107.43 9.01
 2 -23 2 2.97 2.14
 -2 -23 -2 8.14 3.26
 2 23 2 10.51 3.84
 2 23 2 4.38 2.48
 -2 23 -2 6.55 2.82
 2 23 2 4.91 3.29
 2 -23 2 5.63 2.8
 -2 -23 -2 0.08 1.71
 -2 23 -2 0.01 1.96
 2 23 2 4.69 2.54
 2 -23 3 70.16 8.07
 -2 -23 -3 74.86 8.19
 2 23 3 56.37 7.21
 2 23 3 74.34 8.44
 2 23 3 69.34 7.96
 -2 23 -3 69.89 8.03
 2 -23 3 73.25 8.39
 -2 -23 -3 68.93 7.87
 2 23 3 79.36 8.03
 -2 23 -3 68.49 8.11
 2 -23 4 21.18 4.77
 -2 -23 -4 13.7 3.89
 2 23 4 26.61 5.5
 -2 23 -4 17.64 4.2
 2 23 4 14.16 3.51
 2 23 4 12.88 3.79
 2 -23 4 14.3 3.88
 -2 23 -4 9.47 3.39
 2 23 4 23.51 4.59
 -2 -23 -4 7.62 2.49
 -2 -23 -5 177.14 14.53
 2 -23 5 168.66 12.54
 2 23 5 159.61 12.57
 -2 23 -5 167.73 12.53
 2 23 5 161.8 11.98
 2 23 5 163.83 12.91
 2 -23 5 169.25 13.15
 -2 23 -5 165.18 12.88
 -2 -23 -5 146.75 12.5
 -2 -23 -6 6.62 3.34
 -2 -23 -6 3.35 2.27
 2 -23 6 4.56 2.05
 2 23 6 6.08 3.26
 -2 23 -6 3.05 1.93
 2 23 6 5.78 2.85
 -2 23 -6 9.01 3.5
 -2 -23 -6 2.05 2.27
 2 23 7 214.67 14.15
 2 -23 7 220.33 14.41
 -2 24 7 2.92 2.07
 2 -24 -6 2.94 2.25
 -2 -24 6 3.05 2.23
 -2 24 6 0.45 1.67
 -2 24 6 9.51 3.55
 -2 -24 6 0.82 1.96
 2 -24 -6 0.57 2.65
 -2 24 6 4.08 3.41
 2 -24 -5 -0.91 1.85
 -2 -24 5 -1.94 2.69
 2 24 -5 -4.46 2.89
 -2 24 5 0.09 1.96
 -2 24 5 -1.36 2.54
 -2 -24 5 0.75 2.13
 -2 24 5 2.61 2.2
 2 -24 -5 -0.57 2.08
 2 -24 -4 4.41 2.87
 -2 -24 4 6.24 3.62
 -2 24 4 3.63 2.16
 2 24 -4 4.61 2.34
 -2 24 4 4.33 2.31
 -2 24 4 8.97 3.38
 -2 -24 4 5.25 2.69
 -2 24 4 3.21 2.37
 2 -24 -4 3.1 2.44
 2 -24 -3 3.3 2.79
 -2 -24 3 -0.14 1.92
 -2 24 3 3.2 2.54
 2 24 -3 8.2 3.14
 -2 24 3 2.45 1.84
 -2 24 3 -1.61 2.44
 -2 -24 3 3.06 2.49
 -2 24 3 5.14 3.01
 -2 -24 2 10 3.59
 2 -24 -2 8.73 3.54
 -2 24 2 12.35 3.72
 -2 24 2 8.19 3.08
 2 24 -2 2.09 1.64
 -2 24 2 6.41 2.82
 2 -24 -2 6.47 3.11
 -2 -24 2 8.26 2.98
 -2 24 2 7.71 3.48
 2 -24 -1 5.14 3.22
 -2 -24 1 5.74 3.07
 -2 24 1 5.52 2.48
 2 24 -1 6.33 2.97
 -2 24 1 2.09 2.68
 -2 -24 1 7.39 2.81
 2 -24 -1 3.53 3.02
 -2 24 1 2.39 2.49
 2 -24 0 -1.8 1.9
 -2 -24 0 2.21 2.27
 2 24 0 1.11 1.75
 2 24 0 -0.6 1.67
 -2 24 0 2.03 1.84
 2 -24 0 -1.47 1.91
 -2 24 0 6.69 3.07
 2 -24 1 22.97 4.95
 -2 -24 -1 22.85 5.18
 2 24 1 18.07 4.41
 2 24 1 22.19 4.78
 -2 24 -1 24.03 5.16
 2 -24 1 15.55 4.09
 2 24 1 16.01 3.86
 -2 24 -1 28.23 5.5
 2 -24 2 0.56 1.83
 -2 -24 -2 0.94 1.67
 2 24 2 0.28 1.79
 2 24 2 6.29 3.61
 -2 24 -2 0.8 1.64
 2 24 2 -1.08 1.53
 2 -24 2 -1.21 2.02
 -2 -24 -2 -1.07 1.74
 2 24 2 -1.5 2.03
 -2 24 -2 1.1 1.93
 2 -24 3 40.41 6.43
 -2 -24 -3 38.23 6.2
 2 24 3 45.05 6.91
 -2 24 -3 29.02 5.46
 2 24 3 31.81 5.84
 2 24 3 29.3 5.16
 2 -24 3 33.6 5.92
 -2 -24 -3 28.57 5.23
 -2 24 -3 36.26 6.21
 2 24 3 29.92 5.13
 -2 -24 -4 2.01 2.29
 2 -24 4 2.97 2.21
 -2 -24 -4 1.54 1.88
 2 24 4 4.03 2.3
 -2 24 -4 5.16 2.88
 2 24 4 5.6 3.1
 2 24 4 2.95 2.01
 2 -24 4 4.09 3.38
 -2 24 -4 -0.09 2
 2 24 4 3.35 2.04
 -2 -24 -4 2.84 2.48
 2 -24 5 1.26 2.32
 -2 -24 -5 6.08 3.36
 2 24 5 -0.05 1.66
 -2 -24 -5 -2.52 2.18
 -2 24 -5 -0.18 1.74
 -2 24 -6 0.35 2.11
 2 24 6 5.08 2.56
 -2 25 6 59.5 7.81
 2 -25 -6 77.17 8.68
 -2 25 5 8.33 3.53
 2 -25 -5 14.96 3.79
 -2 -25 5 8.08 2.85
 2 -25 -5 6.74 3.02
 -2 25 4 85.35 8.88
 -2 25 4 89.13 9.59
 -2 25 4 84.43 9.38
 2 25 -4 81.29 9
 2 -25 -4 92.09 9.49
 -2 -25 4 82.98 9.22
 -2 -25 4 82.07 8.81
 -2 25 4 99.27 10.38
 2 -25 -4 86.38 9.68
 -2 25 3 9.04 3.07
 2 25 -3 4.15 2.34
 -2 25 3 9.03 3.24
 -2 25 3 2.21 2.79
 2 -25 -3 5.73 2.8
 -2 -25 3 4.45 3.01
 -2 -25 3 8.75 3.71
 -2 25 3 8.42 3.41
 -2 25 2 11.96 3.48
 -2 25 2 16.76 4.22
 2 25 -2 22.38 5.07
 -2 25 2 17.94 4.51
 2 -25 -2 12.09 3.69
 -2 -25 2 12.81 3.97
 2 -25 -2 16.49 3.96
 -2 -25 2 9.76 3.41
 -2 25 2 13.68 3.93
 2 25 -1 5.55 3.03
 -2 25 1 8.06 3.1
 2 -25 -1 6.31 3.28
 -2 -25 1 13.52 4.04
 2 -25 -1 7.65 2.71
 -2 25 1 3.61 2.62
 -2 25 0 15.35 4.23
 2 25 0 33.01 5.64
 2 -25 0 18.66 4.61
 -2 -25 0 24.96 5.11
 2 -25 0 21.23 4.56
 -2 25 0 24.14 5.35
 2 25 1 10.3 3.6
 2 25 1 12.12 3.74
 -2 25 -1 11.26 3.69
 2 -25 1 15.05 4.05
 -2 -25 -1 8.14 2.86
 2 -25 1 11.39 3.76
 -2 25 -1 8.55 3.18
 -2 25 -2 96.97 9.95
 2 25 2 108.44 10.23
 -2 -25 -2 92.54 9.61
 2 -25 2 99.45 10.06
 2 -25 2 87.3 9.39
 -2 25 -2 110.43 10.74
 2 25 2 110.7 10.59
 2 25 3 13.42 4.32
 -2 25 -3 10.22 3.4
 2 25 3 12.74 3.8
 2 -25 3 4.13 2.39
 -2 -25 -3 9.58 3.49
 -2 25 -3 6.37 2.75
 2 -25 3 14.48 4.24
 -2 -25 -3 14.93 4.34
 2 25 4 13.76 3.84
 -2 -25 -4 26.43 5.35
 -2 25 -4 20.25 4.71
 -2 -25 -4 19.88 4.73
 2 25 5 0.42 2.1
 -2 26 4 14.78 3.98
 -2 26 3 9.56 3.23
 -2 -26 3 10.71 3.53
 -2 26 3 5.69 3.13
 2 -26 -3 18.72 4.68
 -2 26 3 13.45 3.68
 -2 26 2 22.1 4.52
 -2 26 2 19.99 4.89
 -2 -26 2 13.85 3.73
 2 26 -1 14.34 4.29
 -2 26 1 10.81 3.76
 2 -26 -1 16.16 4.15
 2 26 0 34.28 6.08
 -2 26 0 37.86 6.56
 2 -26 0 29.64 5.65
 2 26 1 -0.72 1.8
 -2 26 -1 3.26 2.93
 2 -26 1 -1.08 1.74
 2 26 2 3.24 2.41
 2 -26 2 2.62 2.87
 -2 26 -2 2.2 2.31
 -2 -26 -4 -0.7 1.95
 2 -27 -2 132.07 11.84
 2 -27 0 117.19 10.89
 -3 0 14 2.12 2.77
 3 0 -14 0.33 1.94
 3 0 -14 0.01 2.05
 -3 0 13 0.7 1.94
 -3 0 13 -2.06 2.31
 3 0 -13 1.87 2.11
 3 0 -13 -0.22 1.47
 -3 0 12 -0.04 1.16
 3 0 -12 -0.72 1.86
 3 0 -12 1.54 1.84
 3 0 -11 -0.38 0.89
 -3 0 11 -0.11 1.26
 3 0 -11 1.65 2
 3 0 -11 -1.01 1.98
 3 0 -10 73.72 5.59
 -3 0 10 76.74 6.03
 3 0 -10 81.21 7.49
 3 0 -10 74.59 7.24
 3 0 -9 0.18 1.13
 -3 0 9 0.44 1.2
 3 0 -9 -1.31 1.21
 3 0 -9 3.25 2.7
 3 0 -8 118.19 6.08
 3 0 -8 108.68 7.43
 -3 0 8 119.66 6.75
 3 0 -8 111.41 7.65
 3 0 -7 -0.84 1.02
 3 0 -7 -0.11 0.39
 -3 0 7 1.6 1.63
 -3 0 7 0.06 1
 3 0 -7 -0.63 0.59
 3 0 -7 0.99 1.03
 3 0 -6 80.66 4.99
 -3 0 6 98.66 5.86
 3 0 -6 88.34 5.7
 -3 0 6 86.19 5.08
 -3 0 5 0.19 1.14
 3 0 -5 0.23 0.65
 3 0 -5 -0.98 1.2
 -3 0 5 1.31 0.93
 3 0 -4 324.35 8.76
 3 0 -4 319.6 9
 -3 0 4 333.58 8.69
 3 0 -3 0.86 0.8
 3 0 -3 0.52 0.56
 -3 0 3 0.87 0.7
 3 0 -2 1554.57 14.69
 3 0 -2 1584.92 16.82
 -3 0 2 1561.39 16.36
 -3 0 2 1542.23 14.79
 3 0 -2 1571.53 14.94
 -3 0 2 1594.36 11.97
 3 0 -2 1552.89 11.97
 -3 0 1 0.4 0.5
 3 0 -1 -0.72 0.66
 -3 0 1 1.65 0.38
 -3 0 1 1.22 0.68
 -3 0 1 1.13 0.69
 -3 0 1 0.64 0.45
 3 0 -1 0.98 0.5
 3 0 -1 0.61 0.36
 -3 0 1 -0.07 0.36
 -3 0 1 0.66 0.36
 3 0 -1 0.64 0.36
 3 0 0 789.31 12.02
 -3 0 0 817.56 12.16
 -3 0 0 816.56 12.14
 3 0 0 817.84 11.57
 3 0 0 857.05 7.12
 -3 0 0 839.64 7.37
 -3 0 0 833.36 12.68
 -3 0 0 840.21 12.09
 -3 0 0 840.49 6.59
 -3 0 0 831.55 9.31
 3 0 0 839.45 9.32
 -3 0 0 828.87 11.95
 -3 0 -1 1.53 0.76
 3 0 1 0.45 0.41
 -3 0 -1 -0.23 0.66
 3 0 1 0.08 0.23
 -3 0 -1 0.27 0.54
 -3 0 -1 -0.15 0.57
 -3 0 -1 0.46 0.2
 3 0 1 0.06 0.17
 -3 0 -1 0.12 0.53
 -3 0 -1 0.9 0.88
 -3 0 -2 11.06 1.79
 -3 0 -2 13.43 2
 -3 0 -2 9.93 1.64
 3 0 2 11.1 1.28
 -3 0 -2 9.8 1.53
 -3 0 -2 13.92 1.95
 3 0 2 12.38 1.07
 3 0 2 12.07 0.72
 -3 0 -2 10.35 1.47
 -3 0 -2 10.64 1.82
 -3 0 -2 12.7 0.87
 3 0 3 2.91 0.65
 -3 0 -3 0.15 0.37
 -3 0 -3 -0.67 0.88
 -3 0 -3 0.58 1.06
 -3 0 -3 1.08 1.28
 3 0 3 0.71 0.41
 3 0 3 0.15 0.51
 -3 0 -3 0.9 0.97
 3 0 3 0.02 0.23
 3 0 3 0.5 0.58
 -3 0 -3 1.16 0.89
 -3 0 -3 0.21 0.95
 -3 0 -3 1.5 1.02
 -3 0 -4 665.63 15.31
 -3 0 -4 667.12 10.58
 -3 0 -4 668.32 15.97
 3 0 4 648.52 11.73
 -3 0 -4 654.42 13.62
 -3 0 -4 666.43 15.53
 3 0 4 666.88 11.33
 3 0 4 681.45 9.2
 -3 0 -4 676.16 14.55
 -3 0 -4 695.06 14.01
 -3 0 -4 649.66 14.88
 -3 0 -5 -0.58 1.31
 -3 0 -5 1.33 0.86
 3 0 5 -0.78 0.65
 -3 0 -5 0.93 0.88
 -3 0 -5 0.85 1.32
 -3 0 -5 -0.04 0.95
 3 0 5 -0.03 0.59
 3 0 5 0.44 0.46
 -3 0 -5 1.87 1.46
 -3 0 -5 0.56 0.77
 -3 0 -6 619.88 13.23
 -3 0 -6 582.58 16.88
 3 0 6 645.86 14.59
 -3 0 -6 634.63 15.01
 3 0 6 643.62 14.09
 3 0 6 634.5 11.4
 -3 0 -6 604.4 16.43
 -3 0 -7 -0.91 1.18
 3 0 7 -0.27 1.32
 3 0 7 -0.33 0.57
 -3 0 -7 0.43 1.2
 3 0 7 -0.14 0.55
 3 0 7 -0.64 1.07
 -3 0 -7 -1.01 1.49
 -3 0 -8 71.18 5.48
 -3 0 -8 76.73 7.12
 3 0 8 81.82 6.25
 3 0 8 72.56 5.73
 3 0 8 66.64 4.25
 -3 0 -8 70.54 6.39
 -3 0 -9 -0.41 1.36
 -3 0 -9 -0.41 1.3
 3 0 9 0.23 1.3
 3 0 9 1.88 1.87
 -3 0 -9 -0.62 1.27
 -3 0 -10 42.72 4.9
 3 0 10 47.19 5.48
 -3 0 -10 37.03 5.62
 3 0 10 39.12 4.91
 -3 0 -10 46.17 5.81
 3 0 11 -2.71 2.57
 -3 0 -11 2.66 2.3
 3 0 11 1.32 1.86
 -3 0 -11 -0.85 1.5
 -3 0 -11 -0.43 1.42
 3 0 12 79.28 7.65
 -3 0 -12 61.86 8.17
 3 0 12 84.51 8.92
 -3 0 -12 90.45 8.86
 -3 0 -13 -2.1 2.76
 3 0 13 1.83 2.4
 -3 0 -13 1.91 2.28
 3 -1 -14 56.76 7.7
 3 1 -14 48.24 7.29
 3 1 -14 52.37 7.69
 3 -1 -14 42.96 7.13
 -3 -1 14 53.05 7.65
 -3 1 14 59.07 8.05
 3 1 -13 61.61 7.68
 3 -1 -13 63.41 7.83
 -3 -1 13 54.01 5.8
 -3 1 13 42.72 6.67
 -3 -1 13 61.92 7.64
 -3 1 13 55.1 5.72
 3 1 -13 60.93 7.87
 3 -1 -13 53.16 7.54
 -3 1 12 80.12 8.33
 -3 1 12 79.06 6.56
 -3 -1 12 79.83 6.87
 3 -1 -12 71.95 8.07
 3 1 -12 79.54 8.47
 3 -1 -12 77.92 7.97
 3 1 -12 77.08 8.14
 3 -1 -11 198.99 12.57
 3 1 -11 190.62 12.3
 3 -1 -11 214.12 10.55
 -3 1 11 223.98 12.87
 -3 -1 11 201.84 10.22
 -3 1 11 200.49 9.93
 3 1 -11 193.46 12.08
 3 -1 -11 198.3 12.16
 3 -1 -10 204.8 11.68
 3 1 -10 203.05 11.54
 3 -1 -10 208.26 11.97
 3 1 -10 232.52 12.52
 -3 -1 10 212.96 11.49
 -3 -1 10 212.52 10.04
 -3 1 10 217.91 9.83
 3 -1 -10 207.48 9.73
 3 1 -10 199.05 8.79
 3 -1 -9 870.45 22.51
 3 1 -9 877.82 22.53
 3 -1 -9 856.16 22.39
 3 1 -9 891.27 22.72
 -3 -1 9 894.28 22.38
 -3 1 9 873.55 18.79
 -3 -1 9 859.75 19.13
 3 -1 -9 833.01 18.22
 3 1 -9 869.31 16.93
 3 1 -8 381.29 13.99
 3 -1 -8 381.23 13.92
 3 -1 -8 352.59 13.29
 3 1 -8 384.08 13.83
 -3 -1 8 374.02 13.41
 -3 -1 8 366.21 11.94
 -3 1 8 376.6 11.73
 3 -1 -8 371.35 11.31
 3 1 -8 381.05 10.45
 3 1 -7 582.28 15.98
 3 -1 -7 601.33 16.2
 3 1 -7 591.07 15.82
 3 -1 -7 580.21 15.73
 -3 1 7 599.04 13.93
 -3 -1 7 579.6 14.13
 3 1 -7 593.8 11.74
 3 -1 -7 561.67 12.84
 -3 -1 7 601.39 15.95
 3 1 -6 297.43 10.55
 3 -1 -6 286.15 10.34
 -3 1 6 292.01 9.18
 -3 -1 6 290.73 9.4
 3 1 -6 282.56 7.37
 -3 -1 6 291.55 10.12
 3 -1 -6 285.31 9.52
 3 1 -6 305.13 9.51
 3 -1 -5 200.2 7.53
 -3 -1 5 212.08 8
 3 1 -5 195.54 7.19
 3 1 -5 198.74 7.87
 3 -1 -5 179.95 7.5
 -3 1 5 207.02 7.29
 -3 -1 5 208.12 7.47
 3 -1 -4 88.36 4.64
 3 1 -4 79.99 4.29
 -3 -1 4 80.12 4.37
 3 -1 -4 78.69 4.51
 3 1 -4 79.14 4.55
 -3 -1 4 84.86 4.46
 -3 1 4 79.73 4.26
 -3 -1 3 900.11 12.76
 3 1 -3 905.41 13.42
 3 -1 -3 918.22 13.95
 -3 -1 3 909.42 13.49
 3 -1 -3 881.41 13.26
 -3 -1 3 934.95 6.96
 3 1 -3 881.01 13.31
 -3 -1 2 398.74 6.2
 -3 -1 2 384.76 7.46
 3 1 -2 380.67 7.47
 3 -1 -2 384.25 6.12
 3 -1 -2 385.93 7.56
 3 1 -2 403.78 6.13
 3 1 -2 392.25 8.27
 -3 -1 2 393.87 7.04
 3 -1 -2 409.82 8.67
 3 1 -2 382.69 7.12
 -3 -1 2 379.77 7.16
 -3 1 2 402.41 7.52
 -3 1 2 373.52 8.19
 -3 -1 2 399.39 8.25
 3 1 -2 379.81 6.91
 3 -1 -1 0.39 0.37
 3 1 -1 0.45 0.35
 -3 1 1 1.58 0.49
 3 -1 -1 6.57 0.79
 -3 -1 1 0.66 0.37
 3 1 -1 1.53 0.63
 -3 -1 1 5.03 0.98
 -3 -1 1 0.66 0.62
 -3 1 1 1.54 0.76
 3 -1 -1 1.34 0.56
 3 1 -1 1.61 0.66
 3 1 -1 0.55 0.25
 -3 -1 1 1.5 0.46
 -3 -1 1 0.93 0.38
 -3 1 1 -0.03 0.51
 -3 -1 1 2.94 0.9
 -3 1 1 1.31 0.71
 -3 -1 1 1.33 0.67
 -3 -1 1 0.66 0.34
 3 1 -1 1.46 0.62
 -3 1 1 1.6 0.59
 3 -1 0 12.12 1.48
 3 1 0 12.56 1.54
 3 -1 0 12.79 0.73
 -3 -1 0 13.29 0.81
 -3 -1 0 16.6 1.86
 -3 1 0 13.65 1.6
 -3 -1 0 13.62 1.63
 3 -1 0 13.26 1.49
 3 1 0 15.25 1.7
 3 1 0 13.45 1.13
 -3 -1 0 13.77 1.17
 -3 -1 0 13.96 0.81
 -3 1 0 13.01 1.6
 -3 1 0 14.4 1.73
 -3 -1 0 10.3 1.47
 -3 -1 0 13.26 1.51
 -3 -1 0 12.52 1.03
 -3 -1 0 11.86 1.03
 -3 1 0 14.18 1.41
 3 1 0 13.48 1.31
 3 1 0 14.53 1.13
 3 -1 0 11.2 1.25
 -3 -1 0 15.46 1.73
 -3 -1 -1 15.44 1.97
 -3 -1 -1 15.55 1.93
 -3 1 -1 16.17 1.97
 3 -1 1 12.32 1.46
 -3 -1 -1 12.9 1.3
 3 -1 1 12.9 1.03
 3 1 1 12.14 1.23
 -3 1 -1 12.75 1.64
 -3 -1 -1 14.22 1.74
 -3 -1 -1 12.05 1.55
 -3 1 -1 11.32 1.62
 -3 1 -1 10.93 0.77
 -3 -1 -1 13.71 1.09
 3 1 1 13.2 1.04
 -3 1 -1 13.1 1.55
 -3 -1 -1 13.13 1.38
 3 1 1 12.57 1.35
 -3 1 -1 12.02 1.64
 -3 -1 -1 11.88 1.64
 -3 1 -2 83.77 4.56
 -3 -1 -2 84.16 4.52
 -3 -1 -2 81.86 2.4
 -3 -1 -2 87.79 4.98
 3 -1 2 82.03 2.27
 -3 1 -2 80.82 4.5
 -3 -1 -2 92.34 4.84
 3 1 2 80.3 2.65
 3 1 2 81.24 3.69
 -3 1 -2 80.62 2.25
 -3 -1 -2 81.69 4.29
 -3 1 -2 81.18 4.39
 -3 -1 -2 81.38 3.04
 3 -1 2 82.82 2.4
 3 -1 2 82.75 2.41
 3 1 2 82.85 3
 -3 -1 -2 86.82 4.08
 -3 1 -2 83.5 4.28
 -3 1 -2 85.24 4.5
 -3 -1 -2 80.3 4.05
 -3 1 -2 76.88 4.18
 -3 -1 -2 81.05 4.56
 3 -1 3 51.58 2.46
 -3 -1 -3 49.9 2.51
 -3 1 -3 50.4 3.95
 -3 1 -3 54.98 2.47
 -3 -1 -3 51.48 4.18
 -3 -1 -3 53.71 4
 -3 1 -3 54.97 4.16
 -3 -1 -3 55.33 4.24
 3 1 3 47.81 2.62
 -3 1 -3 54.26 2.26
 3 1 3 51.3 3.41
 3 1 3 51.8 1.97
 -3 1 -3 51.74 3.75
 -3 -1 -3 47.27 3.46
 3 -1 3 48.33 2.48
 3 -1 3 52.02 2.33
 3 1 3 51.17 2.81
 -3 -1 -3 49.45 3.59
 -3 1 -3 55.31 3.9
 -3 -1 -3 48.36 3.83
 -3 1 -3 48.61 3.75
 -3 1 -3 53.07 3.81
 -3 -1 -3 50.07 3.47
 -3 -1 -4 1274.53 22.01
 -3 1 -4 1317.68 21.52
 -3 -1 -4 1326.74 15.1
 -3 1 -4 1286.14 14.73
 -3 -1 -4 1290.54 21.25
 -3 -1 -4 1335.84 22.02
 -3 1 -4 1324.32 22
 3 1 4 1273.81 16.06
 3 1 4 1281.83 18.95
 3 1 4 1299.44 12.38
 -3 -1 -4 1302.01 18.97
 -3 1 -4 1328.41 19.87
 3 -1 4 1358.44 13.75
 3 1 4 1321.63 16.36
 3 -1 4 1271.98 15.38
 3 1 4 1305.18 13
 -3 1 -4 1256.43 20.16
 -3 -1 -4 1281.77 21.12
 -3 -1 -4 1308.85 18.57
 -3 1 -4 1297.09 20.58
 -3 1 -4 1318.9 19.9
 -3 1 -5 70.47 5.47
 -3 1 -5 75.22 4.1
 -3 -1 -5 72.34 4.08
 -3 -1 -5 63.48 5.29
 -3 -1 -5 75.27 5.75
 -3 1 -5 61.66 5.14
 -3 -1 -5 73.72 5.6
 3 1 5 65.44 4.14
 3 -1 5 69.98 4.49
 3 1 5 68.99 4.86
 -3 -1 -5 62.44 4.44
 -3 1 -5 70.47 4.93
 3 -1 5 66.19 4.03
 3 1 5 61.53 4.02
 3 1 5 66.4 3.15
 3 -1 5 63.93 3.74
 -3 1 -5 66.89 5.12
 -3 -1 -5 75.04 5.58
 -3 1 -5 65.47 5.08
 -3 -1 -5 66.76 4.56
 -3 1 -5 76.47 5.11
 -3 1 -6 326.71 9.64
 -3 -1 -6 304.75 9.47
 -3 -1 -6 322.7 12.61
 -3 -1 -6 323.23 12.54
 -3 1 -6 313.33 12.39
 3 1 6 315.48 10.04
 3 -1 6 314.91 10.43
 3 -1 6 309.71 7.6
 -3 1 -6 315.31 10.87
 -3 -1 -6 319.79 10.41
 3 -1 6 328.77 9.98
 3 1 6 322.61 10.15
 3 -1 6 308.08 8.65
 3 1 6 313.89 7.24
 -3 1 -6 320.55 11.77
 -3 -1 -6 329.07 12.19
 -3 1 -7 17.02 2.55
 -3 -1 -7 18.44 2.63
 3 1 7 15.76 2.58
 3 -1 7 19.05 3
 3 -1 7 15.97 1.72
 3 1 7 21.15 3.02
 -3 1 -7 20.86 3.28
 -3 -1 -7 18.9 3.47
 3 1 7 16.11 1.83
 3 -1 7 17.85 2.27
 3 -1 7 14.59 2.43
 -3 1 -7 17.62 3.33
 -3 -1 -7 17.24 3.28
 -3 -1 -8 278.17 10.74
 -3 1 -8 286.52 10.84
 3 -1 8 300.67 11.96
 3 1 8 276.12 11.25
 -3 1 -8 272.46 13.24
 -3 -1 -8 300.14 13.81
 3 1 8 287.65 11.45
 3 -1 8 284.67 11.1
 3 1 8 282.53 7.79
 3 -1 8 278.61 9.12
 -3 1 -8 259.69 12.17
 -3 -1 -8 281.86 12.92
 -3 -1 -9 100.48 7.02
 -3 1 -9 98.32 6.89
 3 -1 9 84.13 6.76
 3 1 9 94.05 7.81
 -3 1 -9 84.73 7.93
 -3 -1 -9 87.36 8.06
 3 1 9 88.73 6.83
 3 -1 9 105.34 7.29
 3 -1 9 90.68 5.39
 -3 1 -9 82.24 7.16
 -3 -1 -9 105.31 8.38
 3 -1 10 199 11.21
 3 1 10 223.14 12.87
 -3 -1 -10 195.41 12.63
 -3 1 -10 219.57 13.58
 3 -1 10 203.54 10.8
 3 1 10 203.74 10.96
 -3 -1 -10 197.52 11.94
 -3 1 -10 185.44 11.29
 -3 1 -10 222.1 11.08
 -3 -1 -10 217.52 11.06
 -3 -1 -11 8.68 2.48
 -3 1 -11 9.86 2.66
 3 -1 11 9.57 3.08
 3 1 11 5.91 2.72
 -3 -1 -11 15.17 3.85
 -3 1 -11 4.63 2.73
 3 1 11 6.54 2.29
 3 -1 11 7.18 2.49
 -3 -1 -11 9.92 2.92
 -3 1 -11 14.21 3.75
 3 1 12 10.63 2.91
 3 -1 12 7.45 2.55
 -3 -1 -12 10.6 3.51
 -3 1 -12 13.93 4.33
 3 1 12 14.51 4
 -3 -1 -12 9.32 2.96
 -3 1 -12 7.77 3
 3 1 13 23.35 4.69
 -3 -1 -13 26.06 5.66
 -3 1 -13 25.77 5.82
 -3 1 -13 22.62 4.7
 -3 -1 -13 20.48 4.76
 3 1 13 13.21 3.96
 3 -1 13 21.47 4.9
 -3 2 14 2.43 2.81
 -3 -2 14 0.63 1.65
 3 2 -14 6.75 3.68
 3 -2 -14 7.56 3.8
 3 -2 -14 6.78 3.41
 3 2 -14 4.39 2.32
 -3 2 13 -1.61 2.1
 -3 -2 13 1.54 1.25
 3 -2 -13 -2.19 2.73
 3 2 -13 0.82 1.61
 3 2 -13 1.04 1.76
 3 -2 -13 1.9 2.58
 3 2 -12 6.35 2.81
 3 -2 -12 8.74 3.02
 3 -2 -12 5.26 1.98
 -3 2 12 7.71 3.54
 -3 -2 12 3.2 1.86
 3 2 -12 -0.04 1.59
 3 -2 -12 5.5 2.49
 3 2 -11 1.74 2.12
 3 -2 -11 -0.04 1.49
 3 -2 -11 0.64 1.47
 3 2 -11 0.44 2.19
 -3 -2 11 1.73 1.94
 -3 2 11 0.88 1.02
 -3 -2 11 0.52 1.29
 -3 2 11 -0.29 1.56
 3 -2 -11 0.45 1.28
 3 2 -10 2.06 2.01
 3 -2 -10 -0.05 1.97
 3 -2 -10 2.73 2.1
 3 2 -10 1.98 2.45
 -3 -2 10 -0.36 1.71
 -3 2 10 -0.29 1.85
 -3 2 10 0.91 1.25
 -3 -2 10 -0.73 1.51
 3 2 -10 0.67 0.83
 3 -2 -10 2.75 1.59
 3 2 -9 31.01 4.51
 3 -2 -9 23.35 3.87
 -3 -2 9 26.14 3.96
 3 2 -9 17.74 3.53
 3 -2 -9 25.41 4.15
 -3 2 9 18.79 2.97
 -3 -2 9 17.37 3.03
 3 2 -9 23.08 2.72
 3 -2 -9 26.6 3.46
 3 2 -8 76.66 6.33
 3 -2 -8 93.03 6.87
 3 -2 -8 86.14 3.06
 -3 -2 8 79.13 6.27
 -3 -2 8 92.45 6.08
 -3 2 8 87.05 5.59
 3 2 -8 92.19 4.84
 3 -2 -8 86.19 5.73
 3 2 -8 95.12 6.97
 3 -2 -8 80.95 6.54
 -3 -2 7 8.71 0.97
 3 2 -7 10.97 2.36
 3 -2 -7 9.67 2.37
 -3 -2 7 13.44 2.59
 3 2 -7 8.3 1.86
 -3 2 7 7.48 1.57
 -3 -2 7 11.29 2.18
 3 -2 -7 6.06 1.54
 3 2 -7 8.34 1.4
 3 2 -7 8.26 1.99
 3 -2 -7 9.13 2.29
 3 -2 -6 8.42 1.97
 3 2 -6 9.84 2.02
 -3 -2 6 7.95 0.77
 -3 -2 6 9.25 1.85
 -3 2 6 13.67 2.11
 3 2 -6 8.14 1.25
 3 2 -6 6.04 1.43
 -3 -2 6 5.68 1.72
 3 -2 -5 115.56 5.8
 -3 -2 5 113.05 5.82
 3 2 -5 117.38 5.47
 3 -2 -5 114.09 6.07
 3 2 -5 115.39 6.04
 -3 -2 5 122.63 2.7
 -3 2 5 116.8 5.56
 -3 -2 5 114.67 5.66
 3 -2 -4 3.25 1.12
 3 2 -4 2.94 0.95
 -3 -2 4 2.61 0.96
 -3 -2 4 3.56 1.24
 3 2 -4 1.04 0.92
 3 -2 -4 3.1 1.12
 -3 2 3 2.14 0.66
 3 2 -3 3.28 1.07
 3 -2 -3 0.93 0.9
 -3 -2 3 2.06 0.72
 -3 -2 3 1.45 0.78
 -3 -2 3 0.85 0.38
 -3 -2 3 1.89 0.52
 3 -2 -3 1.79 0.74
 3 2 -3 2.48 0.98
 3 -2 -2 31.15 2.2
 -3 -2 2 31.38 1.95
 -3 -2 2 31.94 2.29
 3 2 -2 31.2 2.24
 3 2 -2 32.93 2.37
 3 -2 -2 30.7 2.44
 -3 -2 2 33.82 2.13
 -3 2 2 30 2.13
 -3 2 2 27.05 2.19
 -3 -2 2 29.96 2.31
 3 2 -2 29.42 1.8
 3 2 -1 306.46 5.85
 -3 -2 1 309.61 5.84
 3 2 -1 314.21 6.83
 -3 -2 1 298.31 6.78
 -3 2 1 302.99 7.17
 -3 -2 1 296.89 7.11
 3 2 -1 312.24 7.33
 -3 -2 1 308.42 4.71
 3 -2 -1 308.12 7.15
 -3 -2 1 307.57 6.08
 3 2 -1 304.14 5.53
 -3 -2 1 288.63 5.36
 -3 2 1 300.61 7.37
 3 -2 -1 303.47 5.59
 -3 2 1 296.87 7.5
 -3 -2 1 309.96 6.71
 -3 -2 1 292.83 6.29
 -3 2 1 299.95 6.5
 3 2 -1 299.66 6.53
 -3 -2 0 292.53 4.77
 -3 -2 0 308.46 7.73
 -3 2 0 297.54 7.41
 -3 -2 0 278.75 7.28
 3 2 0 282.29 7.17
 -3 -2 0 306.08 6.09
 3 -2 0 302.59 6.73
 3 2 0 300.76 5.88
 3 2 0 306.23 4.17
 -3 -2 0 282.11 6.63
 -3 -2 0 313.37 7.88
 -3 2 0 294.86 7.68
 -3 2 0 299.47 7.7
 -3 -2 0 286.42 5.61
 -3 -2 0 299.14 4.15
 3 2 0 296.26 6.05
 -3 2 0 295.98 6.71
 3 2 0 302.48 4.55
 -3 -2 0 302.26 4.61
 3 -2 0 294.42 6.65
 -3 -2 0 305.75 7.3
 3 -2 1 720.62 6.02
 -3 -2 -1 708.77 13.06
 -3 -2 -1 717.05 12.21
 -3 2 -1 719.76 12.21
 3 2 1 719.3 10.02
 3 -2 1 704.52 10.25
 -3 -2 -1 730.5 10.34
 -3 2 -1 703.36 12.45
 3 2 1 745.91 10.82
 -3 -2 -1 692.81 10.73
 -3 -2 -1 707.95 12.15
 3 2 1 723.7 8.79
 -3 2 -1 732.81 7.78
 -3 -2 -1 726.14 8.99
 3 2 1 707.69 9.62
 3 2 1 720.34 8.37
 -3 2 -1 727.49 11.57
 -3 2 -1 757.3 12.8
 -3 2 -1 709.55 12.39
 -3 -2 -1 700.82 12.19
 3 -2 2 1.28 0.42
 -3 -2 -2 -0.27 0.67
 -3 -2 -2 0.38 0.35
 -3 -2 -2 0.9 0.9
 -3 2 -2 1.7 0.94
 -3 -2 -2 1.12 1.05
 -3 2 -2 0.59 0.96
 3 -2 2 0.38 0.42
 3 2 2 0.55 0.5
 -3 -2 -2 0.68 0.86
 -3 2 -2 1.06 0.93
 -3 2 -2 0.79 0.69
 -3 -2 -2 0.56 0.6
 3 -2 2 0.63 0.43
 -3 2 -2 0.39 0.41
 3 2 2 0.79 0.45
 -3 -2 -2 1.34 0.71
 3 -2 2 0.68 0.33
 -3 2 -2 2.1 0.96
 -3 -2 -2 2.96 1.1
 -3 2 -2 1.22 0.99
 -3 -2 -3 667.93 14.23
 -3 2 -3 667.05 14.21
 -3 2 -3 687.82 13.84
 -3 -2 -3 677.96 14.33
 -3 2 -3 682.74 13.79
 -3 -2 -3 658.31 11.94
 3 2 3 652.47 12.4
 3 2 3 672.52 7.1
 -3 2 -3 688.62 8.88
 -3 2 -3 682.64 13.72
 -3 -2 -3 688.99 12.9
 3 2 3 681.33 10.82
 3 -2 3 643.86 9.24
 -3 2 -3 668.72 13.64
 -3 -2 -3 661.75 14.91
 -3 -2 -3 656.65 9.54
 3 -2 3 628.2 9.09
 -3 2 -3 659.96 13.98
 -3 -2 -3 660.95 13.98
 -3 2 -3 697.23 9.16
 -3 2 -4 69.86 5.03
 -3 -2 -4 69.69 5.23
 -3 -2 -4 70.08 3.66
 -3 -2 -4 68.3 4.97
 -3 2 -4 70.8 3.5
 -3 -2 -4 69.88 5.06
 -3 2 -4 76.36 5.29
 3 2 4 70.45 3.7
 -3 2 -4 70.2 3.25
 3 2 4 71.85 2.91
 3 2 4 67.2 4.43
 -3 2 -4 59.23 4.7
 -3 -2 -4 63.85 4.22
 3 2 4 70.35 3.95
 3 2 4 72.09 2.59
 -3 2 -4 74.87 5.01
 -3 -2 -4 82.76 5.46
 -3 2 -4 82.2 5.21
 -3 -2 -4 70.86 4.22
 -3 2 -4 71.91 4.84
 -3 -2 -5 352.3 12.13
 -3 2 -5 370.28 12.32
 -3 -2 -5 352.17 9.3
 -3 -2 -5 376.52 12.82
 -3 2 -5 372.94 9.27
 -3 2 -5 383.36 12.81
 -3 -2 -5 390.44 12.91
 3 2 5 371.87 9.67
 3 2 5 383.13 11.74
 -3 -2 -5 378.52 10.52
 -3 2 -5 375.54 11.44
 3 2 5 353.97 9.92
 3 -2 5 375.04 9.67
 -3 2 -5 377.88 12.29
 3 2 5 369.49 6.34
 -3 -2 -5 361.19 10.37
 -3 2 -5 371.37 11.58
 -3 2 -5 357.94 11.48
 -3 -2 -5 356.19 12.15
 -3 -2 -6 21.15 2.63
 -3 2 -6 26.97 2.78
 -3 -2 -6 21.99 3.46
 -3 -2 -6 20.45 3.26
 -3 2 -6 19.33 3.22
 3 -2 6 16.97 2.42
 3 -2 6 23.44 2.22
 3 2 6 19.61 3.05
 -3 2 -6 27.48 3.46
 -3 -2 -6 21.25 2.77
 3 2 6 20.87 2.68
 -3 2 -6 21.54 3.27
 3 -2 6 18.35 2.38
 3 -2 6 19.73 2.46
 3 2 6 23.31 1.77
 -3 2 -6 20.08 3.05
 -3 -2 -6 18.28 3.17
 -3 2 -7 24.39 3.01
 -3 -2 -7 24.6 3.9
 -3 -2 -7 19.45 2.76
 -3 2 -7 18.69 3.4
 -3 -2 -7 18.29 3.32
 3 -2 7 21.84 3.29
 3 2 7 18.47 3.11
 3 -2 7 23.29 2.12
 -3 -2 -7 20.1 2.75
 3 2 7 22.83 3.03
 3 2 7 19.55 1.83
 3 -2 7 19.36 2.72
 3 -2 7 27.57 2.97
 -3 2 -7 22.34 3.32
 -3 -2 -7 22.95 3.58
 -3 2 -8 11.06 2.2
 -3 -2 -8 16.21 3.55
 -3 -2 -8 11.82 2.4
 3 -2 8 11.09 2.63
 3 2 8 9.74 2.61
 -3 -2 -8 12.71 3.3
 -3 2 -8 14.67 3.42
 3 2 8 11.85 2.61
 3 -2 8 9.73 1.84
 3 -2 8 9.92 2.17
 -3 -2 -8 9.12 2.39
 -3 2 -8 10.75 2.68
 -3 -2 -9 178.34 9.4
 -3 2 -9 183.12 9.38
 3 -2 9 168.68 9.71
 3 2 9 178.51 10.97
 -3 2 -9 186.52 11.65
 -3 -2 -9 179.53 11.51
 3 2 9 187.33 10.01
 3 -2 9 170.85 9.25
 3 -2 9 180.5 8.09
 -3 2 -9 197.98 10.88
 -3 -2 -9 170.51 10.72
 -3 2 -10 24.14 3.77
 -3 -2 -10 39.24 4.88
 3 -2 10 41.31 5.35
 3 2 10 31.89 5.07
 -3 -2 -10 33.14 5.35
 -3 2 -10 32.43 5.33
 3 2 10 30.68 4.31
 3 -2 10 26.47 3.96
 -3 -2 -10 32.14 5.09
 -3 2 -10 29.97 4.54
 3 -2 11 166.46 11.02
 3 2 11 175.33 12.28
 3 -2 11 167.3 10.41
 3 2 11 180.18 11.16
 -3 -2 -11 175.24 12.12
 -3 2 -11 172.26 11.29
 -3 2 -11 187.41 13.25
 -3 -2 -11 188.55 13.28
 -3 -2 -11 166.48 10.33
 -3 2 -11 168.74 10.28
 3 -2 12 2.87 1.86
 3 2 12 5.53 2.63
 -3 2 -12 7.49 3.88
 -3 -2 -12 1.82 2.17
 3 2 12 1.56 1.55
 3 -2 12 6.56 2.7
 -3 -2 -12 9.15 3.63
 -3 2 -12 6.55 2.6
 3 2 13 50.44 6.56
 -3 -2 -13 44.77 7.56
 -3 2 -13 58.74 8.36
 3 2 13 54.89 7.58
 -3 -2 -13 50.87 7.17
 -3 -2 -14 1.75 2
 3 3 -14 15.08 4.53
 3 -3 -14 18.22 4.56
 -3 -3 14 18.57 3.95
 -3 3 14 20.14 4.85
 3 -3 -14 16.44 4.93
 3 3 -14 19.72 5.11
 -3 3 13 74.14 8.48
 -3 -3 13 70.36 6.96
 3 3 -13 72.34 8.44
 3 -3 -13 76.07 8.5
 3 3 -13 79.92 8.91
 3 -3 -13 56.25 7.58
 3 3 -12 26.76 4.95
 3 -3 -12 20.52 4.35
 3 -3 -12 20.89 4.64
 3 3 -12 19.6 4.2
 -3 -3 12 22.27 4.59
 -3 -3 12 20.87 3.72
 -3 3 12 25.9 4.87
 3 -3 -12 18.1 3.62
 3 -3 -11 201.92 12.29
 3 3 -11 203.28 12.39
 3 -3 -11 212.88 12.99
 3 3 -11 205.75 12.54
 -3 -3 11 222.35 12.69
 -3 3 11 207.75 12.57
 -3 -3 11 200.83 10.64
 3 -3 -11 200.63 10.9
 3 3 -10 1.35 1.34
 3 -3 -10 -0.92 1.59
 3 3 -10 0.56 1.48
 3 -3 -10 4.6 2.24
 -3 -3 10 0.15 1.91
 -3 -3 10 3.89 1.83
 -3 3 10 0.22 1.55
 3 -3 -10 0.46 1.24
 3 3 -9 146.23 9.43
 3 -3 -9 172.87 10.14
 -3 -3 9 160.54 9.6
 3 3 -9 157.68 9.73
 3 -3 -9 159.99 9.9
 -3 3 9 158.46 9.64
 -3 -3 9 159.55 8.72
 3 -3 -9 151.08 8.35
 3 3 -9 154.22 6.44
 3 3 -8 45.77 4.91
 3 -3 -8 34.06 4.15
 3 -3 -8 40.94 2.17
 -3 -3 8 36.75 4.24
 3 3 -8 42.79 4.76
 3 -3 -8 43.29 4.75
 -3 -3 8 41.9 4.18
 -3 3 8 43.63 4.75
 3 3 -8 39.22 3.05
 3 -3 -8 40.24 4.17
 -3 -3 7 19.05 1.63
 3 -3 -7 17.77 2.82
 3 -3 -7 18.62 1.55
 3 3 -7 19.36 3.01
 3 -3 -7 17.83 1.71
 3 3 -7 19.15 2.47
 -3 -3 7 19.52 3.06
 -3 -3 7 17.49 2.64
 3 3 -7 17.33 1.79
 3 3 -7 19.66 3.07
 3 -3 -7 17.26 2.76
 3 -3 -6 126.68 7
 3 -3 -6 121.33 3.51
 3 3 -6 123.81 6.94
 -3 -3 6 130.09 3.91
 -3 -3 6 126.92 6.53
 3 3 -6 120.32 3.96
 3 3 -6 125.46 5.94
 -3 -3 6 124.74 6.77
 3 -3 -5 99.04 2.95
 3 -3 -5 101.33 5.77
 3 3 -5 100.24 5.71
 -3 -3 5 96.15 5.51
 3 3 -5 104.95 5.1
 3 -3 -5 106.07 5.67
 -3 -3 5 93.35 5.24
 3 3 -5 102.63 3.1
 -3 -3 4 17.49 2.11
 3 -3 -4 24.31 2.55
 3 3 -4 20.16 2.19
 -3 3 4 22.98 2.01
 -3 -3 4 21.19 2.36
 3 3 -4 20.45 2.49
 3 -3 -4 22.62 2.5
 3 -3 -3 1964.32 20.48
 3 3 -3 1978.71 20.93
 3 3 -3 2022.85 20
 3 3 -3 2014.88 19.72
 3 -3 -3 1993.67 21.49
 -3 -3 3 1919.97 19.34
 -3 3 3 2031.18 17.99
 -3 3 3 2018.67 20.34
 -3 -3 3 2002.93 14.3
 -3 -3 3 2020.3 21
 3 3 -3 1982.63 12.17
 3 3 -2 5.58 1.05
 3 -3 -2 3.46 0.95
 -3 -3 2 7.22 1.06
 3 3 -2 5.06 1.08
 3 -3 -2 5.71 1.17
 3 3 -2 4 0.86
 -3 3 2 4.07 1.06
 -3 3 2 5.11 0.99
 -3 3 2 3.61 0.82
 -3 -3 2 5.98 1.22
 3 3 -2 4.11 0.72
 -3 -3 1 19.33 1.86
 -3 -3 1 20.84 1.7
 -3 3 1 20.65 1.95
 -3 -3 1 18.12 1.82
 3 3 -1 19.99 1.99
 3 3 -1 17.49 1.64
 3 -3 -1 18.57 1.87
 -3 3 1 19.72 0.94
 3 3 -1 18.26 1.47
 3 -3 -1 20.27 1.58
 -3 3 1 23.72 2.2
 -3 3 1 21.88 2.03
 -3 3 1 20.02 1.38
 -3 -3 1 18.28 1.46
 -3 -3 1 15.61 1.6
 -3 -3 1 18.1 1.58
 -3 3 1 22.71 2.01
 3 3 -1 19.23 1.65
 -3 -3 0 353.16 8.64
 -3 3 0 342.68 7.84
 -3 -3 0 349.39 7.97
 -3 -3 0 348.29 7.24
 3 3 0 353.7 7.1
 3 -3 0 327.08 7.05
 3 3 0 353.97 5.19
 -3 -3 0 336.25 7.15
 -3 -3 0 360.19 8.57
 -3 3 0 342.04 8.53
 -3 3 0 356.15 8.49
 3 3 0 342.97 6.77
 -3 -3 0 334.96 5.22
 -3 -3 0 334.21 6.82
 -3 3 0 350.93 3.92
 -3 -3 0 336.86 6.47
 3 3 0 336.36 6.5
 -3 3 0 348.69 7.93
 3 3 0 351.98 4.77
 -3 -3 0 347.21 7.8
 -3 -3 -1 449.66 10.69
 -3 -3 -1 450.93 9.72
 -3 3 -1 450.29 9.75
 3 3 1 450.64 8.74
 3 -3 1 447.83 7.95
 3 3 1 441.02 8.23
 -3 3 -1 458.71 10.31
 -3 -3 -1 463.03 8.37
 -3 -3 -1 448.63 9.66
 3 3 1 457.79 7.93
 -3 3 -1 460.87 7.3
 3 3 1 462.64 4.98
 -3 -3 -1 448.71 8.04
 -3 3 -1 455.37 9.74
 3 3 1 452.75 6.57
 3 3 1 446.38 7.73
 -3 3 -1 463.91 10.26
 -3 -3 -1 450.1 9.95
 3 -3 2 14.54 1.28
 -3 -3 -2 17.06 2.39
 -3 -3 -2 12.87 2.17
 -3 3 -2 9.41 2.02
 -3 3 -2 16.25 2.18
 -3 -3 -2 18.76 2.16
 -3 -3 -2 15.65 1.16
 3 -3 2 15.1 1.51
 3 3 2 17.23 1.93
 -3 3 -2 17.2 2.2
 -3 -3 -2 17.17 2.06
 -3 3 -2 17.9 2.21
 -3 3 -2 18.48 1.52
 3 3 2 16.72 1.66
 3 -3 2 15.31 1.42
 3 3 2 15.72 0.99
 -3 3 -2 15.07 2.03
 3 3 2 15.89 1.07
 -3 -3 -2 18.16 2.24
 -3 3 -2 14.94 2.08
 -3 -3 -2 15.75 1.7
 -3 3 -3 1295.33 19.92
 -3 -3 -3 1337.65 20.29
 -3 3 -3 1289.27 18.97
 -3 3 -3 1303.6 19.66
 -3 -3 -3 1254.52 15.92
 -3 -3 -3 1306.54 20.35
 3 3 3 1313.89 18.05
 -3 3 -3 1295.45 13.55
 -3 3 -3 1327.07 19.5
 -3 -3 -3 1312.17 14.14
 -3 -3 -3 1290.36 17.55
 3 -3 3 1333.92 14.03
 3 3 3 1312.26 16.07
 -3 3 -3 1307.9 19.65
 3 3 3 1306.78 8.24
 -3 -3 -3 1284.67 19.46
 3 -3 3 1277.97 13.52
 -3 -3 -3 1297.64 21.11
 -3 3 -3 1330.44 19.82
 -3 -3 -4 474.21 13.2
 -3 3 -4 487.61 13.34
 -3 -3 -4 494.41 10.7
 -3 3 -4 480.25 12.34
 -3 3 -4 469.01 12.54
 -3 -3 -4 461.89 13.12
 3 3 4 467.13 11.95
 -3 3 -4 484.22 9.08
 -3 -3 -4 468.75 10.98
 -3 3 -4 466.09 12.34
 3 3 4 465.18 10.61
 3 3 4 474.8 4.97
 -3 3 -4 473 12.89
 -3 3 -4 480.74 9.42
 -3 -3 -4 472.02 9.75
 -3 -3 -4 477.17 12.91
 -3 3 -4 452.65 12.62
 -3 -3 -4 450.7 13.38
 -3 3 -5 608.63 16.11
 -3 -3 -5 605.04 16.08
 -3 -3 -5 601.19 15.98
 -3 3 -5 592.59 14.73
 -3 3 -5 619.3 15.31
 3 -3 5 599.26 11.53
 -3 3 -5 584.21 11.2
 3 3 5 621.78 15.13
 -3 3 -5 641.66 15.24
 -3 -3 -5 601.83 13.1
 3 3 5 589.92 13.19
 3 -3 5 604.82 13.04
 3 3 5 608.22 6.31
 -3 3 -5 594.05 15.61
 -3 -3 -5 575.67 15.52
 -3 -3 -5 596.55 12.32
 -3 3 -5 615.93 12.04
 -3 3 -5 602.27 15.86
 -3 -3 -5 613.5 16.62
 -3 -3 -6 -0.18 1.53
 -3 3 -6 0.33 1.08
 -3 -3 -6 -0.93 1.3
 -3 3 -6 1.38 1.11
 3 3 6 0.48 1.3
 3 -3 6 3.23 1.01
 -3 -3 -6 1.5 1.08
 3 3 6 0.88 0.72
 -3 3 -6 -0.77 1.53
 3 -3 6 2.14 1.04
 3 3 6 1.46 0.41
 -3 -3 -6 -1.99 1.9
 -3 3 -6 0.22 0.82
 -3 -3 -6 2.93 1.04
 -3 -3 -7 291.68 10.38
 -3 -3 -7 289.38 12.81
 -3 3 -7 279.59 10.02
 -3 -3 -7 310.86 13.17
 -3 3 -7 303.93 13.06
 3 -3 7 291.78 11.33
 3 3 7 277.21 11.97
 3 -3 7 304.01 7.89
 -3 -3 -7 311.21 10.32
 3 3 7 300.12 11.15
 3 3 7 311.04 5.75
 -3 3 -7 301.68 12.93
 3 -3 7 304.11 10.13
 -3 3 -7 293.09 11.75
 -3 -3 -7 293.93 12.74
 -3 3 -8 0.95 1.16
 -3 -3 -8 0 1.27
 -3 -3 -8 2.33 1.21
 3 -3 8 3.33 1.73
 3 3 8 4.87 2.15
 -3 3 -8 0.63 1.4
 -3 -3 -8 4.24 2.14
 3 3 8 1.92 1.37
 3 -3 8 3.1 1.43
 3 -3 8 1.7 1.25
 -3 -3 -8 8.28 2.97
 -3 3 -8 3.19 1.46
 -3 -3 -9 402.14 14.16
 -3 3 -9 403.46 13.97
 -3 -3 -9 389.02 16.41
 3 -3 9 408.75 15.38
 3 3 9 370.06 15.9
 -3 -3 -9 390.12 16.89
 -3 3 -9 396.03 16.86
 3 -3 9 370.86 13.54
 3 3 9 408.24 14.89
 3 -3 9 421.15 12.86
 -3 3 -9 405.39 15.45
 -3 -3 -9 403.45 16.73
 -3 3 -10 45.39 5.15
 -3 -3 -10 45.7 5.1
 3 -3 10 39.3 5.2
 3 3 10 42.47 5.75
 -3 -3 -10 40.75 6.09
 -3 3 -10 48.87 6.52
 3 3 10 45.29 5.43
 3 -3 10 36.2 4.54
 3 -3 10 44.19 4.37
 -3 -3 -10 40.13 5.81
 -3 3 -10 38.68 5.21
 3 -3 11 75.46 7.52
 3 3 11 70.69 7.98
 3 -3 11 83.28 7.31
 3 3 11 85.14 7.74
 -3 3 -11 83.94 7.77
 -3 -3 -11 90.36 8.85
 -3 -3 -11 77.87 8.7
 -3 3 -11 83.89 7.29
 -3 -3 -11 79.51 7.21
 -3 3 -11 80.95 8.77
 3 -3 12 -0.43 1.55
 3 3 12 -1.19 1.91
 -3 3 -12 -0.51 1.59
 -3 -3 -12 1.17 1.92
 3 3 12 -0.31 2.01
 3 -3 12 0.74 1.2
 -3 -3 -12 -1.88 2.35
 -3 3 -12 1.31 1.7
 3 3 13 7.08 2.69
 -3 3 -13 5.62 3.28
 -3 -3 -13 1.06 2.21
 -3 -3 -13 10.53 3.74
 3 3 13 9.32 3.43
 -3 -3 -14 2.52 1.99
 3 4 -14 35.74 6.72
 3 -4 -14 30.78 6.41
 3 4 -14 36.74 6.47
 3 -4 -14 28.79 5.75
 -3 4 14 30.49 5.87
 -3 -4 14 35.2 5.43
 -3 4 14 37.83 6.63
 -3 -4 13 4.03 3.04
 -3 4 13 1.6 2.58
 -3 -4 13 -0.05 1.41
 3 4 -13 3.94 2.72
 3 -4 -13 -0.49 1.45
 3 4 -13 1.77 1.58
 3 -4 -13 -0.64 2.26
 3 4 -12 17.79 4.28
 3 -4 -12 13.03 3.49
 -3 -4 12 16.25 4.37
 -3 -4 12 7.25 2.48
 -3 4 12 12.1 3.14
 3 -4 -12 18.12 3.73
 3 4 -12 19.98 4.49
 3 -4 -12 21.23 4.68
 3 4 -11 19.17 4.09
 3 -4 -11 24.24 4.44
 -3 -4 11 16.5 3.97
 -3 -4 11 16.76 3.17
 -3 4 11 20.48 4.08
 3 -4 -11 18.72 3.59
 3 4 -11 19.3 3.9
 3 -4 -11 24.02 4.66
 3 4 -10 -0.11 1.54
 3 -4 -10 7.28 2.81
 3 -4 -10 4.82 2.44
 3 4 -10 5.33 2.31
 -3 -4 10 4.75 2.12
 -3 4 10 6.55 2.36
 -3 -4 10 7.09 2.34
 3 -4 -10 8.34 2.58
 3 -4 -9 354.92 14.6
 3 4 -9 355.77 14.57
 -3 -4 9 377.58 14.83
 3 -4 -9 345.31 14.36
 3 4 -9 377.74 14.84
 -3 4 9 384.84 15.13
 -3 -4 9 372.72 13.29
 3 -4 -9 374.94 13.62
 3 4 -9 357.53 9.02
 3 4 -8 59.23 5.62
 3 -4 -8 66.71 5.96
 3 -4 -8 50.92 3.08
 -3 -4 8 62.18 5.8
 3 -4 -8 58.41 2.78
 3 4 -8 57.15 5.59
 3 -4 -8 53.92 5.44
 -3 4 8 55.12 5.51
 -3 -4 8 65.33 5.34
 3 -4 -8 47.06 4.59
 3 4 -8 62.01 3.35
 3 -4 -7 114 7.25
 3 -4 -7 95.77 3.9
 3 4 -7 108.58 7.1
 -3 -4 7 96.71 4.12
 3 4 -7 103.03 5.56
 -3 -4 7 93.21 6.5
 3 -4 -7 100.08 4.12
 3 -4 -7 94.54 6.54
 3 4 -7 99.33 6.63
 -3 4 7 108.45 7.1
 -3 -4 7 104.65 6.31
 3 4 -7 100.5 3.72
 3 -4 -6 124.79 7.02
 3 -4 -6 123.77 4.16
 3 4 -6 143.3 7.56
 -3 -4 6 138.01 7.25
 3 4 -6 132.18 5.98
 3 -4 -6 138.37 5.06
 -3 4 6 136.99 7.33
 -3 -4 6 132.63 6.76
 3 4 -6 128.84 3.46
 3 -4 -5 33.48 3.5
 3 4 -5 32.7 3.43
 -3 -4 5 39.35 3.6
 3 4 -5 37.18 3.05
 3 4 -5 37.12 3.41
 -3 4 5 39.4 2.51
 -3 4 5 40.69 3.73
 -3 -4 5 33.7 3.3
 3 4 -5 36.93 1.43
 3 -4 -4 2.06 0.76
 3 4 -4 2.94 0.95
 3 4 -4 3.8 1.29
 -3 4 4 2.45 0.85
 -3 4 4 0.77 0.63
 3 4 -4 1.52 1.01
 3 -4 -4 1.56 0.76
 3 4 -3 758.98 13.53
 3 4 -3 786.57 12.31
 3 -4 -3 786.59 13.67
 3 4 -3 793.22 12.82
 3 -4 -3 772.94 13.23
 -3 4 3 761.97 10.88
 -3 4 3 768.88 12.89
 -3 -4 3 758.8 8.91
 -3 -4 3 765.28 13.34
 3 4 -3 775.05 6.64
 3 -4 -2 37.05 2.77
 3 4 -2 34.67 2.54
 -3 4 2 37.76 2.11
 3 4 -2 39.59 2.63
 -3 4 2 36.84 2.49
 -3 4 2 34.88 2.81
 3 -4 -2 38.68 2.68
 -3 4 2 36.14 2.46
 -3 -4 2 38.36 2.79
 3 4 -2 37.02 1.93
 -3 -4 2 33.43 1.77
 -3 -4 1 110.27 4.25
 -3 -4 1 110.05 4.59
 -3 4 1 105.99 4.23
 -3 -4 1 108.87 4.37
 3 -4 -1 107.86 4.37
 3 4 -1 101.38 4.51
 -3 4 1 105.67 2.58
 3 4 -1 106.48 4.3
 3 4 -1 109.17 3.8
 -3 4 1 101.02 4.64
 -3 4 1 104.67 4.43
 3 -4 -1 107.5 3.5
 -3 4 1 103.79 3.38
 -3 -4 1 102.53 3.73
 -3 -4 1 104.97 4.15
 3 4 -1 107.17 3.85
 -3 4 1 103.71 4.6
 -3 -4 1 108.78 3.92
 -3 -4 0 44.06 3.17
 -3 4 0 29.33 2.35
 -3 -4 0 32.18 2.49
 3 4 0 34.57 2.51
 3 -4 0 32.9 2.27
 3 -4 0 35.41 1.21
 -3 4 0 32.9 2.71
 -3 4 0 34.42 2.82
 -3 -4 0 28.31 2.53
 -3 -4 0 32.66 2.21
 3 -4 0 33.25 1.55
 3 4 0 34.97 2.43
 3 4 0 32.96 1.83
 -3 4 0 34.93 1.56
 -3 -4 0 30.7 1.84
 -3 -4 0 33.59 2.08
 3 4 0 34.99 1.56
 3 4 0 29.78 1.99
 -3 4 0 33.07 2.62
 -3 -4 0 30.37 2.39
 -3 -4 -1 84.34 4.79
 -3 -4 -1 89.91 4.45
 -3 4 -1 84.51 4.32
 3 -4 1 90.49 3.5
 -3 4 -1 88.61 3.53
 3 4 1 92.31 4.21
 -3 -4 -1 91.82 3.6
 -3 -4 -1 93.56 4.49
 -3 4 -1 96.05 4.78
 3 4 1 91.02 2.78
 3 -4 1 88.06 2.24
 3 4 1 93.9 3.97
 -3 4 -1 89.43 3.61
 -3 4 -1 88.49 4.54
 -3 -4 -1 86.43 2.87
 3 4 1 90.82 2.96
 3 4 1 93.56 3.53
 -3 4 -1 84.31 4.59
 -3 -4 -1 94.22 4.69
 -3 -4 -2 305.77 8.71
 -3 4 -2 296.94 8.61
 3 -4 2 289.46 6.16
 -3 -4 -2 284 9.49
 -3 -4 -2 280.2 8.52
 -3 4 -2 284.52 8.53
 3 -4 2 287.24 6.18
 -3 -4 -2 278.72 5.37
 3 4 2 289.24 8.07
 -3 -4 -2 284.99 8
 -3 4 -2 284.02 8.76
 3 4 2 291.91 6.62
 3 -4 2 288.97 4.76
 3 4 2 289.34 7.42
 3 4 2 283.01 5.04
 -3 4 -2 282.41 6.54
 3 4 2 302.05 4.19
 -3 4 -2 275.41 8.66
 -3 4 -2 279.38 8.86
 -3 -4 -2 278.62 8.76
 -3 -4 -2 289.61 6.66
 -3 -4 -3 298.8 10.41
 -3 4 -3 287.77 9.27
 -3 -4 -3 277.92 9.13
 -3 -4 -3 299.6 9.58
 -3 4 -3 295.21 9.51
 3 -4 3 278.99 6.45
 -3 -4 -3 289.47 6.65
 3 4 3 311.19 9.16
 3 -4 3 308.24 8.54
 -3 -4 -3 290.74 8.3
 -3 4 -3 300.48 9.56
 -3 -4 -3 292.55 7.15
 -3 4 -3 293.84 7.04
 3 4 3 296.67 8.14
 -3 4 -3 282.78 9.45
 -3 4 -3 304.12 9.35
 -3 -4 -3 294.42 7.34
 -3 4 -3 298.67 9.64
 -3 -4 -3 294.87 9.83
 -3 -4 -4 90.65 5.85
 -3 4 -4 89.3 5.73
 -3 -4 -4 92.22 4.44
 -3 4 -4 93.65 5.54
 -3 4 -4 82.81 5.41
 -3 -4 -4 92.31 5.96
 3 4 4 94.28 5.63
 -3 4 -4 83.38 4.03
 3 -4 4 86.56 4.55
 -3 -4 -4 92.63 4.5
 -3 -4 -4 78.14 4.51
 -3 4 -4 92.81 5.7
 3 4 4 85.79 4.79
 -3 4 -4 91.44 5.79
 -3 4 -4 99.86 5.98
 -3 -4 -4 85.79 6.02
 -3 -4 -4 96.46 5.87
 -3 -4 -5 122.17 7.35
 -3 4 -5 129.79 7.5
 -3 4 -5 135.85 6.98
 -3 4 -5 143.86 7.57
 -3 -4 -5 123.01 7.43
 3 -4 5 127.77 5.52
 3 4 5 130.27 7.08
 -3 4 -5 128.97 5.44
 -3 4 -5 143.73 7.39
 -3 -4 -5 128.81 5.93
 3 4 5 136.83 6.57
 3 -4 5 126.64 6.28
 -3 4 -5 131.62 7.46
 -3 -4 -5 123.89 7.23
 -3 4 -5 123.95 7.12
 -3 -4 -5 132.05 7.81
 -3 -4 -5 127.95 5.91
 -3 4 -6 35.41 4.1
 -3 -4 -6 33.96 4.23
 -3 -4 -6 40.38 4.72
 -3 4 -6 31.93 3.72
 -3 4 -6 33.05 3.05
 3 4 6 34.04 3.91
 3 -4 6 35.86 2.92
 -3 -4 -6 30.08 2.99
 3 4 6 31.56 3.44
 3 -4 6 36.64 3.69
 -3 4 -6 37.58 4.42
 -3 -4 -6 35.17 3.39
 -3 -4 -6 31.94 4.18
 -3 4 -6 33.1 3.23
 -3 4 -7 41.73 4.93
 -3 -4 -7 42.2 4.98
 -3 -4 -7 51.11 5.49
 -3 4 -7 52.39 4.95
 3 4 7 47.67 5.1
 3 -4 7 46.65 3.23
 -3 -4 -7 44.1 3.81
 3 4 7 50.76 4.74
 3 -4 7 49.71 4.33
 -3 4 -7 49.82 5.39
 -3 -4 -7 43.25 5.11
 -3 -4 -7 52.44 4.51
 -3 4 -7 46.12 4.11
 -3 -4 -8 104.39 8.28
 -3 -4 -8 116.56 7.32
 -3 4 -8 122.93 7.28
 3 -4 8 120.98 8.01
 3 -4 8 117.72 4.98
 3 4 8 118.1 8.55
 -3 -4 -8 115.06 8.63
 -3 4 -8 109.47 8.45
 3 4 8 125.72 7.89
 -3 4 -8 120.92 8.69
 3 -4 8 111.9 6.73
 -3 4 -8 113.25 7.66
 -3 -4 -8 121.16 8.91
 -3 -4 -9 96.36 7.05
 -3 -4 -9 98.02 8.47
 -3 4 -9 113.53 7.52
 3 -4 9 100.36 7.83
 3 4 9 93.42 8.07
 -3 4 -9 87.46 8.2
 -3 -4 -9 95.99 8.42
 3 4 9 97.5 7.47
 3 -4 9 96.09 6.97
 3 -4 9 106.05 6.81
 -3 4 -9 106.43 7.8
 -3 -4 -9 93.6 8.25
 -3 -4 -10 173.08 10.09
 -3 -4 -10 167.25 11.79
 -3 4 -10 155.65 11.39
 -3 4 -10 149.75 9.18
 3 -4 10 159.52 10.42
 3 4 10 162.28 11.14
 3 4 10 151.71 9.88
 3 -4 10 156.42 9.36
 3 -4 10 160.31 8.67
 -3 4 -10 152.5 9.89
 -3 -4 -10 169.32 11.59
 -3 4 -11 2.64 2.13
 -3 -4 -11 5.13 2.38
 3 -4 11 2.8 2.07
 3 4 11 10.16 3.25
 -3 4 -11 4.03 2.35
 -3 -4 -11 4.7 2.2
 3 4 11 5.48 2.25
 3 -4 11 5.1 2.16
 -3 -4 -11 10.37 3.85
 -3 4 -11 7.02 2.67
 3 4 12 11.9 3.7
 -3 4 -12 25.28 5.32
 -3 -4 -12 28.65 5.76
 3 4 12 20.53 4.13
 3 -4 12 17.86 4.18
 -3 -4 -12 16.88 4.34
 3 -4 13 97.79 9.63
 3 4 13 98.22 10.33
 3 4 13 93.57 9.05
 -3 -4 -13 86.93 9.61
 -3 -4 -13 92.89 10.41
 -3 4 -13 95.85 10.55
 -3 -5 14 137.99 12.07
 -3 5 14 129.63 12.03
 3 -5 -14 116.87 11.7
 3 5 -14 124.06 11.79
 -3 5 14 120.21 11.16
 -3 -5 14 124.65 9.79
 3 -5 -14 125.83 11.55
 3 5 -14 138.79 12.07
 3 5 -13 0.3 1.59
 3 -5 -13 3.58 2.24
 -3 -5 13 -0.78 2.16
 -3 5 13 2.16 2.38
 3 -5 -13 0.19 1.46
 -3 -5 13 3.52 2.06
 -3 5 13 2.84 2.7
 3 5 -13 0.31 1.93
 3 -5 -13 4.21 2.69
 3 -5 -12 139.75 10.98
 3 5 -12 154.39 11.64
 3 5 -12 121.5 10.41
 3 -5 -12 134.14 10.97
 -3 -5 12 126.22 10.38
 -3 5 12 151.22 11.42
 -3 -5 12 118.61 8.96
 3 -5 -12 126.46 9.69
 3 5 -11 17.75 4.1
 3 -5 -11 18.18 4.11
 3 -5 -11 6.71 2.64
 3 5 -11 19.73 4.22
 -3 -5 11 22.99 4.42
 -3 5 11 14.7 3.81
 -3 -5 11 16.32 3.24
 3 -5 -11 22.6 4.11
 3 5 -10 286.26 14.05
 3 -5 -10 267.89 13.58
 3 5 -10 270.92 13.58
 3 -5 -10 293.75 14.27
 -3 -5 10 274.35 13.61
 -3 5 10 278.81 13.87
 -3 -5 10 270.94 12.27
 3 -5 -10 283.13 12.99
 3 5 -9 11.09 2.78
 3 -5 -9 13.96 1.87
 3 -5 -9 12.86 3.21
 -3 -5 9 11.18 2.99
 3 5 -9 10.07 2.67
 3 -5 -9 7.05 2.14
 -3 5 9 10.42 2.92
 -3 -5 9 8.71 2.12
 3 -5 -9 11.82 2.7
 3 5 -8 842.34 21.21
 3 -5 -8 847.98 21.31
 3 -5 -8 831.79 13.37
 -3 -5 8 873.18 21.26
 3 -5 -8 865.71 11.5
 3 -5 -8 830.23 20.59
 3 5 -8 810.47 20.17
 -3 5 8 840.84 21.25
 -3 -5 8 823.66 19.17
 3 5 -8 828.22 10.42
 3 -5 -8 814.77 19.38
 3 5 -7 108.1 7.2
 3 -5 -7 108.35 7.19
 3 -5 -7 106.87 4.59
 3 5 -7 103.43 6.76
 3 -5 -7 107.02 7
 -3 -5 7 99.68 6.8
 3 5 -7 93.96 5.23
 3 -5 -7 102.79 4.38
 -3 5 7 108.33 7.19
 -3 -5 7 111.94 6.72
 3 5 -7 102.86 2.92
 3 -5 -6 1119.63 20.44
 3 5 -6 1092.45 19.82
 -3 -5 6 1073.1 20.45
 3 5 -6 1067.86 16.76
 3 5 -6 1106.03 19.89
 3 -5 -6 1083.09 14.84
 -3 5 6 1095.63 12.83
 -3 5 6 1056.7 20.73
 -3 -5 6 1093.26 19.86
 3 -5 -6 1120.3 21.2
 3 -5 -6 1069.03 13.76
 3 5 -6 1078.75 20.95
 3 5 -5 29.03 2.66
 3 -5 -5 26.99 2.47
 3 5 -5 21.31 2.66
 -3 5 5 24.89 1.87
 -3 5 5 27.51 3.06
 -3 -5 5 24.24 2.92
 3 5 -5 17.88 2.62
 3 -5 -5 23.21 2.94
 3 -5 -4 542.63 12.47
 3 5 -4 541.38 10.68
 3 -5 -4 542.18 11.02
 3 5 -4 548.03 12.12
 -3 5 4 525 11.45
 3 -5 -4 538.27 12.49
 -3 5 4 534.68 8.66
 -3 5 4 506.92 12.03
 -3 -5 4 531.05 12.27
 3 5 -4 532.18 12.61
 3 -5 -3 8.15 1.46
 3 5 -3 8.21 1.39
 3 -5 -3 8.74 1.59
 3 -5 -3 8.76 1.59
 -3 5 3 9.5 1.4
 -3 5 3 10.28 1.31
 -3 5 3 8.05 1.53
 -3 5 3 11.91 1.74
 3 5 -3 8.94 1.54
 3 5 -3 11.41 1.19
 -3 -5 3 9.31 1.66
 -3 -5 3 10.01 1.11
 3 -5 -2 269.46 7.66
 3 5 -2 277.16 7.28
 3 5 -2 267.92 7.05
 -3 5 2 259.37 5.86
 -3 5 2 267.25 7.64
 3 -5 -2 271.18 7.44
 -3 5 2 268.85 6.74
 -3 5 2 262.81 6.83
 -3 -5 2 263.41 7.39
 3 5 -2 262.49 3.93
 3 5 -2 272.56 5.12
 -3 -5 2 265.22 5.06
 -3 -5 1 159.62 5.21
 -3 5 1 159.97 5.24
 3 -5 -1 145.52 5.23
 3 5 -1 158.69 5.62
 -3 5 1 152.21 3.64
 3 5 -1 139.47 5.39
 3 -5 -1 157.48 3.76
 -3 5 1 152.04 5.4
 -3 5 1 153.02 5.82
 -3 5 1 152.61 4.52
 3 -5 -1 155.93 4.59
 3 5 -1 148.55 4.84
 -3 -5 1 155.47 5.23
 3 5 -1 158.9 2.58
 -3 5 1 149.98 5.87
 3 5 -1 154.91 4.8
 -3 -5 1 154.03 4.8
 -3 -5 0 411.24 10.09
 -3 5 0 406.27 8.6
 -3 -5 0 403.71 8.65
 3 -5 0 411.79 5.4
 3 5 0 407.45 9.06
 3 -5 0 415.77 8.11
 -3 5 0 407.39 9.88
 -3 5 0 395.84 9.3
 3 5 0 395.11 8.62
 -3 5 0 397.64 6.26
 3 5 0 425.81 7.4
 3 -5 0 421.16 6.45
 -3 -5 0 405.93 7.45
 -3 -5 0 416.31 7.53
 3 5 0 417.07 7.68
 -3 5 0 401.4 9.67
 -3 -5 0 423.51 9.1
 -3 -5 -1 271.39 8.83
 -3 5 -1 282.88 7.78
 -3 -5 -1 280.06 7.8
 3 -5 1 267.18 5.97
 -3 5 -1 269.49 5.95
 3 -5 1 279.27 4.98
 3 5 1 288.91 7.94
 3 -5 1 277.57 8.29
 -3 5 -1 287.93 8.5
 -3 -5 -1 293.93 8.06
 -3 -5 -1 278.57 6.09
 3 -5 1 293.37 5.02
 3 5 1 284.79 5.71
 -3 5 -1 287.21 7.1
 3 5 1 276.59 7.37
 -3 -5 -1 284.59 5.31
 -3 5 -1 288.77 8.58
 3 5 1 274.31 5.31
 -3 -5 -1 287.9 8.35
 -3 5 -1 268.06 8.39
 -3 -5 -2 552.12 13.58
 -3 5 -2 564.77 11.88
 -3 -5 -2 564.33 11.84
 -3 -5 -2 560.09 12.01
 -3 5 -2 535.54 11.71
 3 5 2 551.49 11.73
 3 -5 2 538.81 8.18
 3 -5 2 554.63 11.88
 -3 -5 -2 549.74 11.1
 3 5 2 559.79 8.64
 -3 5 -2 559.96 12.63
 3 -5 2 559.32 7.52
 3 5 2 573.62 11.21
 3 5 2 556.37 8.08
 -3 5 -2 565.16 10.19
 -3 5 -2 557.19 12.83
 3 5 2 564.73 5.74
 -3 -5 -2 555.69 8.75
 -3 -5 -2 546.71 12.63
 -3 5 -2 550.5 12.77
 -3 -5 -3 10.41 1.44
 -3 -5 -3 14.87 2.54
 -3 -5 -3 9.15 1.77
 -3 -5 -3 9.33 1.89
 -3 5 -3 11.87 2.05
 -3 5 -3 12.1 1.97
 3 -5 3 9.15 1.19
 3 5 3 8.16 1.64
 3 -5 3 9.41 1.6
 -3 5 -3 9.06 1.85
 -3 -5 -3 9.59 1.52
 3 5 3 9.28 1.27
 -3 5 -3 11.72 1.63
 3 5 3 9.35 1.55
 -3 5 -3 13.07 2.3
 -3 5 -3 7.32 1.88
 -3 -5 -3 6.58 1.78
 -3 -5 -3 9.58 1.37
 -3 -5 -4 631.4 15.06
 -3 -5 -4 623.13 16.25
 -3 5 -4 624.79 14.99
 -3 -5 -4 669.07 15.56
 -3 5 -4 634.5 15.16
 3 -5 4 661.01 9.82
 3 -5 4 639.79 12.88
 3 5 4 663.61 15.12
 -3 5 -4 632.76 11.88
 -3 -5 -4 633.93 12.31
 -3 5 -4 666.98 15.51
 -3 -5 -4 639.57 12.53
 3 5 4 656.89 13.74
 -3 5 -4 635.34 15.6
 -3 -5 -4 626.83 15.9
 -3 -5 -4 646.93 11.29
 -3 5 -4 660.12 14.65
 -3 5 -4 650.42 15.42
 -3 5 -5 47.23 4.59
 -3 -5 -5 57.21 5.15
 -3 5 -5 48.24 4.24
 -3 -5 -5 42.05 4.45
 -3 5 -5 51.18 4.7
 3 5 5 43.29 4.28
 3 -5 5 47.9 3.55
 -3 5 -5 45.63 3.44
 -3 -5 -5 48.61 3.68
 3 5 5 51.7 4.23
 3 -5 5 53.35 4.3
 -3 5 -5 58.69 5.23
 -3 5 -5 55.89 4.81
 -3 -5 -5 49.46 4.6
 -3 -5 -5 47.07 3.69
 -3 -5 -5 46.91 4.85
 -3 5 -6 103.02 6.48
 -3 -5 -6 93.99 7.09
 3 5 6 82.41 6.39
 -3 5 -6 104.85 5.5
 3 -5 6 102.27 5.13
 -3 -5 -6 97.74 5.32
 3 5 6 98.15 6.23
 3 -5 6 93.91 5.94
 -3 5 -6 102.67 7.2
 -3 5 -6 92.55 6.88
 -3 -5 -6 97.27 5.81
 -3 -5 -6 106.64 7.62
 -3 -5 -6 93.42 6.8
 -3 5 -7 11.92 2.66
 -3 -5 -7 8.71 2.36
 -3 5 -7 13.14 2.51
 -3 -5 -7 10.04 2.54
 -3 5 -7 10.68 2.02
 3 5 7 8.14 2.22
 3 -5 7 9.18 1.51
 -3 -5 -7 9.06 1.92
 3 5 7 6.29 2.06
 -3 5 -7 7.86 2.3
 3 -5 7 13.63 2.53
 -3 -5 -7 6.97 1.83
 -3 -5 -7 7.63 2.49
 -3 5 -8 73.28 5.72
 -3 5 -8 65.43 6.61
 -3 -5 -8 63.47 5.47
 -3 -5 -8 62.05 6.49
 -3 -5 -8 72.44 6.86
 3 -5 8 66.36 6.17
 3 -5 8 64.81 3.97
 3 5 8 63.98 6.42
 3 5 8 65.92 5.99
 -3 5 -8 70.59 6.85
 3 -5 8 65.41 5.48
 -3 5 -8 65.3 5.77
 -3 -5 -8 60.78 6.5
 -3 -5 -9 7.41 2.64
 -3 -5 -9 9.55 2.43
 -3 5 -9 10.24 2.49
 3 -5 9 7.17 2.51
 3 5 9 5.09 1.66
 -3 5 -9 9.05 3.15
 -3 -5 -9 9.52 3
 3 5 9 7.6 2.33
 3 -5 9 7.81 2.06
 -3 5 -9 14.77 3.02
 -3 -5 -9 7.12 2.89
 -3 5 -10 19.9 3.4
 -3 -5 -10 35.27 5.42
 -3 -5 -10 26.31 4.1
 3 -5 10 24.84 4.31
 3 5 10 23.6 4.35
 -3 5 -10 31.56 5.22
 -3 -5 -10 31.74 5.34
 3 5 10 30.19 4.67
 3 -5 10 28.77 3.81
 3 -5 10 25.48 3.75
 -3 -5 -10 24.85 4.79
 -3 5 -10 32.67 4.63
 -3 -5 -11 1.32 1.84
 3 -5 11 0.9 1.75
 3 5 11 3.15 2.63
 -3 5 -11 1.63 1.94
 -3 -5 -11 -3.89 3.21
 3 5 11 -0.11 1.94
 3 -5 11 -1.56 1.55
 -3 -5 -11 -0.96 1.4
 -3 5 -11 1.48 1.35
 3 5 12 0.46 2.19
 -3 5 -12 2.83 1.91
 -3 -5 -12 3.34 2.34
 3 5 12 0.71 2.19
 3 -5 12 0.08 1.72
 -3 -5 -12 5.22 2.67
 3 5 13 3.36 2.4
 -3 5 -13 1.16 1.95
 -3 -5 -13 2.21 2.63
 3 5 13 4.81 2.53
 3 -5 13 5.36 2.81
 -3 -5 -13 4.03 3.04
 -3 -6 14 5.62 3.75
 -3 6 14 0.89 1.96
 3 6 -14 -0.72 2.73
 3 -6 -14 -2.65 2.04
 -3 6 14 0.08 2
 -3 -6 14 0.05 1.51
 3 -6 -14 1.78 2.55
 3 6 -14 2.69 2.4
 3 6 -13 -4.35 3.16
 3 -6 -13 0.63 2.01
 -3 -6 13 2.91 2.87
 -3 6 13 1.03 2.69
 3 6 -13 0.55 1.45
 3 -6 -13 -1.94 2.54
 -3 6 13 -1.55 2.03
 -3 -6 13 3.06 2.35
 3 -6 -13 1.36 1.73
 3 6 -12 11.79 3.83
 3 -6 -12 17.34 4.2
 -3 6 12 6.27 3.09
 -3 -6 12 4.75 2.55
 3 -6 -12 6.88 2.62
 3 6 -12 5.19 2.95
 -3 6 12 9.09 2.98
 -3 -6 12 7.1 2.43
 3 -6 -12 9 2.84
 3 6 -11 12.07 3.44
 3 -6 -11 9.12 3.16
 -3 -6 11 10.99 3.58
 -3 6 11 10.95 2.98
 3 -6 -11 11.71 3.36
 3 6 -11 12.81 3.58
 -3 6 11 13.29 3.71
 -3 -6 11 7.15 2.3
 3 -6 -11 15.03 3.52
 3 -6 -10 114.38 9.04
 3 6 -10 111.19 8.89
 -3 -6 10 120.49 9.27
 -3 6 10 103.77 8.63
 -3 6 10 118.08 9.25
 -3 -6 10 118.5 8.28
 3 -6 -10 104.93 8.71
 3 6 -10 120.29 9.09
 3 -6 -10 99.71 7.96
 3 6 -9 22.99 3.89
 3 -6 -9 29.35 4.46
 3 -6 -9 25.3 2.63
 -3 -6 9 27.54 4.19
 3 6 -9 26.96 4.06
 3 -6 -9 30.5 4.61
 -3 6 9 25.87 4.23
 -3 -6 9 24.45 3.78
 3 -6 -9 24.71 3.78
 3 6 -8 1 1.66
 3 -6 -8 3.56 1.9
 3 -6 -8 3.25 1.27
 -3 -6 8 6.83 2.4
 3 -6 -8 3.93 0.99
 3 -6 -8 3.82 2.05
 3 6 -8 2.78 1.55
 -3 6 8 3.8 0.82
 -3 6 8 2.23 1.78
 -3 -6 8 5.14 2.27
 3 -6 -8 2.87 1.69
 3 -6 -7 0.15 1.64
 3 6 -7 0.36 0.99
 3 6 -7 1.41 1.54
 3 -6 -7 -0.27 0.49
 3 6 -7 1.59 0.87
[truncated: 1,032,887 more chars]
