# Supplementary material for: Boron-Catalyzed, Diastereo- and Enantioselective Allylation of Ketones with Allenes
Source: ACS Catal. 2022 Aug 22;12(17):10887–93. doi: 10.1021/acscatal.2c03158 (PMC9442582; doi:10.1021/acscatal.2c03158)
Supplement: Supplementary file 3 — cs2c03158_si_003.zip [file cs2c03158_si_003.zip › SE22004.fcf]

data_SE22004
_computing_structure_refinement   'olex2.refine 1.5-beta (Bourhis et al., 2015)'
_shelx_refln_list_code            4
loop_
  _space_group_symop_id
  _space_group_symop_operation_xyz
  1  x,y,z
  2  -x,y+1/2,-z+1/2
  3  -x,-y,-z
  4  x,-y-1/2,z-1/2

_space_group_crystal_system       monoclinic
_space_group_IT_number            14
_space_group_name_H-M_alt         'P 1 21/c 1'
_space_group_name_Hall            '-P 2ybc'
_symmetry_space_group_name_H-M    'P 1 21/c 1'
_symmetry_space_group_name_Hall   '-P 2ybc'
_symmetry_Int_Tables_number       14
_cell_length_a                    9.7712(1)
_cell_length_b                    18.1209(2)
_cell_length_c                    10.2807(1)
_cell_angle_alpha                 90
_cell_angle_beta                  102.609(1)
_cell_angle_gamma                 90
_cell_volume                      1776.43(3)
loop_
  _refln_index_h
  _refln_index_k
  _refln_index_l
  _refln_F_squared_calc
  _refln_F_squared_meas
  _refln_F_squared_sigma
  _refln_observed_status
 -14   0   2       29.48       32.67     14.43 o
 -14   0   4      197.91      206.33     20.12 o
 -14   0   6       42.09       56.51     19.28 o
 -14   1   1       42.66       10.72      5.88 o
 -14   1   2      418.05      419.12     27.38 o
 -14   1   3      211.98      212.14     14.33 o
 -14   1   4       72.05       85.47     12.24 o
 -14   1   5       39.75       11.25     13.46 o
 -14   1   6       24.40       17.39     14.18 o
 -14   1   7      110.66       70.43     20.71 o
 -14   2   1       85.65       85.72     16.29 o
 -14   2   2       36.27       43.09      7.83 o
 -14   2   3      216.37      216.53     14.37 o
 -14   2   4       62.66       77.71      9.57 o
 -14   2   5      144.22      167.34     43.83 o
 -14   2   6      155.29      121.73     27.23 o
 -14   2   7      199.31      204.15     34.58 o
 -14   3   1      340.61      348.65     30.82 o
 -14   3   2      209.59      239.55     25.56 o
 -14   3   3      242.65      226.08     20.84 o
 -14   3   4        7.54        4.65      6.31 o
 -14   3   5       30.20       35.21     11.88 o
 -14   3   6        1.43        2.75     11.93 o
 -14   3   7       12.70        8.92     10.45 o
 -14   4   1      252.99      263.84     27.06 o
 -14   4   2      218.32      184.95     22.54 o
 -14   4   3      135.21      135.05     28.45 o
 -14   4   4      743.80      701.66     50.40 o
 -14   4   5      161.32      158.86     64.92 o
 -14   4   6      477.33      412.32     48.35 o
 -14   4   7       29.86       32.64     14.94 o
 -14   5   1       14.45       16.08      8.43 o
 -14   5   2       74.83       75.82     14.98 o
 -14   5   3       22.46       52.02     11.06 o
 -14   5   4      126.79      129.26     16.32 o
 -14   5   5       71.58       91.39     36.95 o
 -14   5   6      161.62      161.56     30.90 o
 -14   5   7       68.51      100.31     25.24 o
 -14   6   1       59.09       43.13     11.40 o
 -14   6   2      106.94       94.38     16.90 o
 -14   6   3       35.04       28.80     11.26 o
 -14   6   4      142.43      110.50     18.78 o
 -14   6   5       44.12       50.57     25.24 o
 -14   6   6      166.89      215.88     34.83 o
 -14   6   7       25.99        3.62     10.66 o
 -14   7   1      161.99      121.73     24.53 o
 -14   7   2       43.42       41.52     10.54 o
 -14   7   3      129.29      110.91     17.90 o
 -14   7   4       41.44       44.39     12.35 o
 -14   7   5       18.26       10.35     12.60 o
 -14   7   6       16.12       31.98     15.45 o
 -14   8   1      656.96      689.14     58.34 o
 -14   8   2       11.52       -4.64      8.16 o
 -14   8   3      903.63      884.41     69.31 o
 -14   8   4        3.18        3.21     11.53 o
 -14   8   5     1565.70     1441.51     89.25 o
 -14   8   6        6.10       -6.02     10.91 o
 -14   9   2       25.55       15.10     13.06 o
 -13   0   2      659.81      670.60     29.46 o
 -13   0   4       47.07       38.94     13.86 o
 -13   0   6        6.99        8.93      8.38 o
 -13   0   8      239.43      229.14     23.48 o
 -13   0  10      410.46      362.34     45.03 o
 -13   1   1       46.79       46.89      6.33 o
 -13   1   2        1.28        2.47      4.11 o
 -13   1   3       54.94       71.70      7.74 o
 -13   1   4       24.80       16.59      4.39 o
 -13   1   5       12.06        9.39      4.18 o
 -13   1   6       23.06       36.25      5.69 o
 -13   1   7        5.32        6.97      4.47 o
 -13   1   8        0.57        4.01      4.25 o
 -13   1   9      241.23      219.37     24.57 o
 -13   1  10       32.56       39.85     12.05 o
 -13   2   1      776.49      777.23     22.57 o
 -13   2   2       10.42        6.46      3.82 o
 -13   2   3      243.31      247.10     12.84 o
 -13   2   4        0.54        1.53      3.63 o
 -13   2   5      537.29      538.33     18.78 o
 -13   2   6       31.90       26.24      5.00 o
 -13   2   7      576.00      569.04     19.53 o
 -13   2   8        6.54       21.76      5.12 o
 -13   2   9      179.28      148.43     21.98 o
 -13   3   1       48.38       50.40      6.44 o
 -13   3   2       31.65       37.27      5.29 o
 -13   3   3       24.15       26.99      5.23 o
 -13   3   4       26.39       33.31      5.49 o
 -13   3   5       13.76       22.25      5.11 o
 -13   3   6       50.40       42.81      5.90 o
 -13   3   7       16.02       19.17      4.77 o
 -13   3   8        5.23        4.44      4.38 o
 -13   3   9       93.64      111.63     17.83 o
 -13   4   1       46.49       61.94      8.91 o
 -13   4   2      484.76      490.73     18.05 o
 -13   4   3        8.81        2.91      4.17 o
 -13   4   4      148.99      159.23     10.34 o
 -13   4   5        5.67        4.65      4.07 o
 -13   4   6       25.78       20.90      4.83 o
 -13   4   7       22.15       35.86      7.63 o
 -13   4   8      111.52       90.01     10.05 o
 -13   5   1       59.80       59.52      6.58 o
 -13   5   2      185.24      195.67     11.59 o
 -13   5   3       14.09        7.28      3.89 o
 -13   5   4      232.74      253.06     13.06 o
 -13   5   5       43.72       33.94      5.49 o
 -13   5   6       59.32       63.74      7.20 o
 -13   5   7       15.80       18.10      4.37 o
 -13   5   8        0.55        1.56      5.36 o
 -13   6   1       98.36      102.19      8.33 o
 -13   6   2      268.30      278.31     13.60 o
 -13   6   3       47.09       42.72      5.91 o
 -13   6   4      439.19      447.60     17.27 o
 -13   6   5       54.86       51.47      6.21 o
 -13   6   6      548.92      514.23     18.57 o
 -13   6   7       81.82       76.95      7.78 o
 -13   7   1       11.19       12.36      4.52 o
 -13   7   2       27.78       34.35      5.37 o
 -13   7   3       21.01       23.57      4.56 o
 -13   7   4       21.09       20.25      4.83 o
 -13   7   5        1.19        3.92      4.07 o
 -13   7   6       94.27       87.80      8.05 o
 -13   7   7       45.66       56.89      7.17 o
 -13   8   1      347.05      328.12     15.03 o
 -13   8   2       17.87       18.29      4.50 o
 -13   8   3      139.16      148.17     10.39 o
 -13   8   4        0.08        0.21      3.96 o
 -13   8   5      288.04      261.49     13.26 o
 -13   8   6       44.07       44.63      6.12 o
 -13   8   7      275.92      249.78     26.61 o
 -13   8   8        2.36        6.02     10.96 o
 -13   9   1        3.29        8.43      4.21 o
 -13   9   2        5.04        6.67      4.05 o
 -13   9   3      217.07      202.95     11.72 o
 -13   9   4      171.10      155.69     10.46 o
 -13   9   5       31.92       41.48      6.16 o
 -13   9   6      514.94      453.89     22.14 o
 -13   9   7       40.41       30.37      7.41 o
 -13  10   1       43.32       42.41      7.93 o
 -13  10   2      525.83      505.51     23.38 o
 -13  10   3       45.04       45.83      7.65 o
 -13  10   4      443.02      464.85     20.01 o
 -13  10   5       36.35       24.19      6.23 o
 -13  10   6      533.21      484.85     25.60 o
 -13  10   7        7.74       -5.46     10.76 o
 -13  11   1       31.71       35.26     11.35 o
 -13  11   2        3.73       -0.35      6.11 o
 -13  11   3        0.56       15.16      6.20 o
 -13  11   4       55.33       54.83      9.66 o
 -13  11   5        4.47       -1.98      8.21 o
 -13  11   6       80.13       82.22     15.28 o
 -13  12   1      220.45      223.63     38.04 o
 -13  12   2       78.79       63.09     11.70 o
 -13  12   3      297.62      256.63     18.21 o
 -13  12   4        1.37        1.12      6.00 o
 -13  12   5      130.82      133.62     19.07 o
 -13  13   1        5.27       11.58      9.89 o
 -13  13   2       14.95       14.99     11.02 o
 -13  13   3       29.71       22.99      9.93 o
 -13  13   4        0.03       -5.81      7.29 o
 -12   0   2      119.88      133.94     12.77 o
 -12   0   4        9.80        5.83      4.76 o
 -12   0   6      540.07      566.11     25.88 o
 -12   0   8      149.47      153.25     14.46 o
 -12   0  10       16.45       18.96      7.14 o
 -12   1   1      222.38      218.50     11.39 o
 -12   1   2      216.13      233.49     11.75 o
 -12   1   3      402.75      370.09     14.74 o
 -12   1   4      318.11      295.01     13.09 o
 -12   1   5       36.45       43.65      6.45 o
 -12   1   6      319.54      343.19     14.46 o
 -12   1   7       60.74       69.50      7.10 o
 -12   1   8      704.72      698.79     20.82 o
 -12   1   9       11.05       24.92      5.15 o
 -12   1  10      217.15      214.26     12.03 o
 -12   1  11       10.14       20.91     13.62 o
 -12   2   1      304.15      311.54     13.83 o
 -12   2   2       20.10       14.96      4.66 o
 -12   2   3      203.01      211.93     11.23 o
 -12   2   4       35.96       29.68      4.67 o
 -12   2   5      178.29      168.64     10.26 o
 -12   2   6        0.75        1.07      3.27 o
 -12   2   7      116.17      108.68      8.67 o
 -12   2   8        6.89       16.53      4.64 o
 -12   2   9       84.81       95.57      9.96 o
 -12   2  10       23.11       35.49      6.00 o
 -12   2  11      161.06      201.80     33.40 o
 -12   3   1      145.70      154.33      9.63 o
 -12   3   2       60.50       63.10      6.57 o
 -12   3   3      549.85      542.92     17.90 o
 -12   3   4      150.72      131.62      9.08 o
 -12   3   5      635.55      617.93     19.04 o
 -12   3   6      420.19      434.88     16.07 o
 -12   3   7      665.90      674.88     20.28 o
 -12   3   8      415.31      393.81     15.71 o
 -12   3   9      214.53      223.45     12.08 o
 -12   3  10      156.05      144.34     11.67 o
 -12   3  11      162.75      139.58     29.12 o
 -12   4   1        7.43        3.53      3.85 o
 -12   4   2       56.51       47.31      6.41 o
 -12   4   3        5.58        9.08      3.99 o
 -12   4   4       14.71       14.81      3.91 o
 -12   4   5        0.92        9.77      4.59 o
 -12   4   6      707.21      699.93     20.47 o
 -12   4   7       13.91        9.16      5.29 o
 -12   4   8      234.16      234.20     12.71 o
 -12   4   9       44.06       43.07      6.48 o
 -12   4  10        0.49        9.69      6.58 o
 -12   4  11      243.81      248.97     36.67 o
 -12   5   1        0.06        0.84      3.46 o
 -12   5   2      201.94      194.36     10.89 o
 -12   5   3       35.55       35.69      5.14 o
 -12   5   4       33.03       21.53      4.35 o
 -12   5   5        0.34        9.73      3.96 o
 -12   5   6       97.27      100.46      8.14 o
 -12   5   7        0.46        9.18      3.71 o
 -12   5   8       47.61       58.97      6.64 o
 -12   5   9        1.52        9.75      4.84 o
 -12   5  10      165.76      156.45     27.59 o
 -12   6   1       23.69       23.51      4.20 o
 -12   6   2        7.16        5.20      3.59 o
 -12   6   3       64.44       64.72      6.47 o
 -12   6   4      191.68      172.89     10.37 o
 -12   6   5       46.18       47.44      6.66 o
 -12   6   6      278.58      278.57     13.12 o
 -12   6   7       16.93       19.55      4.63 o
 -12   6   8       63.58       75.79      8.55 o
 -12   6   9      104.29      109.01      9.57 o
 -12   6  10      259.32      256.37     26.38 o
 -12   7   1       69.36       75.67      7.07 o
 -12   7   2        7.15       11.37      3.54 o
 -12   7   3      227.00      238.15     11.94 o
 -12   7   4      334.06      316.65     13.60 o
 -12   7   5      530.05      544.39     18.47 o
 -12   7   6      144.18      146.74      9.56 o
 -12   7   7      416.37      410.89     15.94 o
 -12   7   8      237.75      249.82     13.78 o
 -12   7   9      294.52      296.38     15.19 o
 -12   7  10       91.98       86.75     23.36 o
 -12   8   1       89.84       97.72      8.94 o
 -12   8   2        0.69        7.55      3.58 o
 -12   8   3       73.75       81.91      7.30 o
 -12   8   4        0.51        1.19      3.37 o
 -12   8   5       66.59       77.85      7.32 o
 -12   8   6       11.90       15.37      4.06 o
 -12   8   7       82.59       77.32      7.68 o
 -12   8   8       74.76       78.06     12.51 o
 -12   8   9        3.27        5.60      4.31 o
 -12   9   1      177.74      186.97     10.93 o
 -12   9   2       28.80       26.53      4.48 o
 -12   9   3      163.94      174.48     10.25 o
 -12   9   4      172.23      173.47     10.39 o
 -12   9   5      162.06      178.36     10.50 o
 -12   9   6      631.89      635.78     19.77 o
 -12   9   7      118.56      144.04     14.45 o
 -12   9   8      659.39      649.85     20.49 o
 -12   9   9       89.75       79.71      9.57 o
 -12  10   1        0.67        6.73      3.79 o
 -12  10   2       79.98       74.95      6.64 o
 -12  10   3        2.51        2.69      3.04 o
 -12  10   4       41.82       40.12      5.07 o
 -12  10   5       79.46       74.20      6.60 o
 -12  10   6       25.72       26.98      4.90 o
 -12  10   7       71.16       79.65      7.58 o
 -12  10   8       27.65       28.27      5.50 o
 -12  10   9        0.44        5.79      7.15 o
 -12  11   1       40.46       27.49      4.41 o
 -12  11   2      222.59      224.21     10.58 o
 -12  11   3        8.95        8.93      3.67 o
 -12  11   4      256.43      252.03     11.82 o
 -12  11   5      352.01      352.82     13.89 o
 -12  11   6       70.27       74.39      7.40 o
 -12  11   7      125.78      130.24      9.30 o
 -12  11   8      470.58      464.19     20.19 o
 -12  12   1      120.06      123.61      8.65 o
 -12  12   2       65.78       75.81      6.81 o
 -12  12   3      134.52      150.31      9.41 o
 -12  12   4        5.34        2.20      3.90 o
 -12  12   5       54.96       46.92      6.02 o
 -12  12   6      174.00      174.43     10.71 o
 -12  12   7       83.15       84.77      8.17 o
 -12  12   8       26.49       23.60      5.64 o
 -12  13   1      111.05       95.50      7.85 o
 -12  13   2        7.17       -0.30      3.20 o
 -12  13   3       53.82       53.58      6.81 o
 -12  13   4        0.76        7.72      3.56 o
 -12  13   5      247.53      266.08     14.91 o
 -12  13   6        3.72        7.40      5.67 o
 -12  13   7      508.78      493.38     20.75 o
 -12  13   8        0.68       11.27     11.88 o
 -12  14   1      189.00      178.27     16.20 o
 -12  14   2       93.96       85.89     11.75 o
 -12  14   3       15.09        5.70      5.57 o
 -12  14   4      111.15       94.03     11.01 o
 -12  14   5       51.32       59.17      9.67 o
 -12  14   6       24.08       42.02     17.80 o
 -12  15   1       40.52       52.34     13.36 o
 -12  15   2      339.47      306.30     28.69 o
 -12  15   3       69.76       55.03     19.43 o
 -12  15   4      247.74      240.41     36.72 o
 -12  15   5      103.86      115.92     25.60 o
 -12  15   6      228.58      189.00     34.12 o
 -11   0   2      518.74      536.49     23.38 o
 -11   0   4       27.39       48.51      8.13 o
 -11   0   6       10.79       17.80      6.49 o
 -11   0   8      108.66      108.78      9.75 o
 -11   0  10      126.22      167.94     16.17 o
 -11   0  12       82.68      107.25     16.74 o
 -11   1   1      882.96      850.38     20.86 o
 -11   1   2      760.36      784.34     19.98 o
 -11   1   3      572.41      540.76     16.61 o
 -11   1   4     1183.03     1160.81     24.32 o
 -11   1   5      424.71      414.74     14.84 o
 -11   1   6     1079.14     1068.03     23.69 o
 -11   1   7      468.01      451.48     15.82 o
 -11   1   8      459.72      422.39     13.40 o
 -11   1   9      354.70      348.59     13.85 o
 -11   1  10       95.30       96.69      8.15 o
 -11   1  11      260.75      251.94     14.19 o
 -11   1  12       74.45       53.18     10.31 o
 -11   2   1       58.67       68.11      8.00 o
 -11   2   2        4.06        6.73      3.38 o
 -11   2   3      126.19      133.46      8.33 o
 -11   2   4       22.58       23.70      4.41 o
 -11   2   5       45.13       49.45      5.49 o
 -11   2   6      207.73      217.96     10.96 o
 -11   2   7       20.88       35.48      5.19 o
 -11   2   8       41.60       41.61      4.63 o
 -11   2   9      153.43      160.67     11.80 o
 -11   2  10       52.00       41.48      4.83 o
 -11   2  11       49.26       49.12      6.80 o
 -11   2  12      106.12      101.87     13.61 o
 -11   3   1      952.68      916.36     21.70 o
 -11   3   2       78.19       63.76      5.84 o
 -11   3   3      399.61      392.80     14.50 o
 -11   3   4      200.70      190.16     10.08 o
 -11   3   5     1055.23     1038.90     23.22 o
 -11   3   6      174.07      157.44      9.45 o
 -11   3   7      821.30      847.94     21.36 o
 -11   3   8       24.49       16.45      4.33 o
 -11   3   9      546.42      517.30     17.77 o
 -11   3  10        3.50        3.31      3.32 o
 -11   3  11       96.18       94.60      8.17 o
 -11   3  12        3.86        5.38      5.45 o
 -11   4   1        0.01       -1.32      3.14 o
 -11   4   2      138.49      129.06      8.32 o
 -11   4   3       16.26       11.11      3.41 o
 -11   4   4      128.64      140.87      8.84 o
 -11   4   5      119.25      116.10      8.11 o
 -11   4   6       57.03       60.36      6.41 o
 -11   4   7       36.33       39.08      5.38 o
 -11   4   8       11.42       11.57      3.58 o
 -11   4   9        5.08        5.30      3.93 o
 -11   4  10       12.18       24.13      5.29 o
 -11   4  11       20.27       20.64      6.61 o
 -11   4  12        2.18       15.23      6.02 o
 -11   5   1       45.71       41.11      4.75 o
 -11   5   2      679.62      654.33     17.13 o
 -11   5   3       32.87       15.62      5.44 o
 -11   5   4     1323.60     1275.53     25.70 o
 -11   5   5       27.14       29.23      4.40 o
 -11   5   6      798.77      791.96     20.52 o
 -11   5   7      109.41      112.59      9.31 o
 -11   5   8      460.73      434.55     15.36 o
 -11   5   9       44.63       47.21      7.44 o
 -11   5  10      881.49      889.32     29.17 o
 -11   5  11        2.74        1.17      4.05 o
 -11   5  12      940.56      962.61     31.46 o
 -11   6   1        8.00       10.47      3.31 o
 -11   6   2        0.43        2.44      2.54 o
 -11   6   3        0.11       -2.65      3.13 o
 -11   6   4      130.12      129.88      8.55 o
 -11   6   5       58.67       68.49      6.62 o
 -11   6   6       44.19       60.09      6.17 o
 -11   6   7      181.27      184.11     10.39 o
 -11   6   8       28.44       41.10      5.91 o
 -11   6   9       48.30       55.26      8.56 o
 -11   6  10       57.51       70.06     12.87 o
 -11   6  11        2.84        1.20      8.90 o
 -11   6  12       38.19       39.01     14.48 o
 -11   7   1      212.74      210.72      9.39 o
 -11   7   2      141.25      133.08      7.42 o
 -11   7   3      465.44      462.17     13.59 o
 -11   7   4       96.45      101.89      7.02 o
 -11   7   5      566.30      535.65     19.41 o
 -11   7   6       46.20       37.50      5.00 o
 -11   7   7      355.94      361.75     14.25 o
 -11   7   8        0.96        5.95      4.80 o
 -11   7   9      710.84      713.40     21.92 o
 -11   7  10        2.08        5.85      5.38 o
 -11   7  11      352.86      320.00     23.28 o
 -11   8   1        2.42        2.86      2.79 o
 -11   8   2       23.09       24.01      3.63 o
 -11   8   3       15.24        8.84      2.97 o
 -11   8   4        2.05        7.31      3.37 o
 -11   8   5       50.37       60.21      5.81 o
 -11   8   6        0.02        5.57      3.22 o
 -11   8   7        1.36        2.50      3.20 o
 -11   8   8        0.53       -1.25      3.62 o
 -11   8   9       88.66       91.46      7.70 o
 -11   8  10        0.65       -6.80      5.08 o
 -11   8  11       83.99      107.52     14.12 o
 -11   9   1      280.38      279.80     10.93 o
 -11   9   2       95.78       91.55      6.34 o
 -11   9   3      666.66      631.54     16.11 o
 -11   9   4      208.06      211.08     10.04 o
 -11   9   5      951.83      949.53     21.11 o
 -11   9   6      636.35      634.39     17.42 o
 -11   9   7      176.06      183.77     11.12 o
 -11   9   8      143.14      144.84     10.02 o
 -11   9   9      463.96      464.39     16.58 o
 -11   9  10       49.60       38.41      5.85 o
 -11   9  11      127.23      112.78     16.87 o
 -11  10   1        0.70        1.12      2.90 o
 -11  10   2        0.05        5.16      2.90 o
 -11  10   3        4.96       10.50      3.22 o
 -11  10   4       41.08       45.85      4.54 o
 -11  10   5       56.46       68.74      6.74 o
 -11  10   6      255.43      259.53     10.76 o
 -11  10   7       28.96       39.85      5.34 o
 -11  10   8        5.07       12.33      4.22 o
 -11  10   9      112.32      114.62      9.25 o
 -11  10  10       40.93       45.79     10.97 o
 -11  10  11        2.40       28.41     15.71 o
 -11  11   1       34.56       20.75      3.78 o
 -11  11   2      583.57      581.55     16.00 o
 -11  11   3      279.15      270.44     10.36 o
 -11  11   4      414.88      414.01     13.45 o
 -11  11   5       99.42       98.58      6.80 o
 -11  11   6      504.60      512.73     16.13 o
 -11  11   7       57.54       64.25      6.62 o
 -11  11   8      369.44      397.28     15.24 o
 -11  11   9       86.16       87.13      8.19 o
 -11  11  10      456.96      431.01     20.84 o
 -11  12   1       28.97       31.48      5.31 o
 -11  12   2       67.55       69.33      5.80 o
 -11  12   3       30.02       29.68      4.55 o
 -11  12   4       73.38       84.61      6.01 o
 -11  12   5       35.75       42.01      5.28 o
 -11  12   6       23.91       27.68      5.05 o
 -11  12   7        3.43        7.04      3.33 o
 -11  12   8        0.13        7.95      4.09 o
 -11  12   9       35.15       32.89      7.61 o
 -11  12  10       30.32       16.25     32.97 o
 -11  13   1      216.26      194.01     10.33 o
 -11  13   2        0.01       -0.74      3.01 o
 -11  13   3      149.03      154.10      8.50 o
 -11  13   4       14.22       13.85      3.21 o
 -11  13   5      710.74      697.97     18.81 o
 -11  13   6       29.54       35.16      4.81 o
 -11  13   7      933.44      926.96     23.68 o
 -11  13   8       67.36       72.86      7.48 o
 -11  13   9      522.83      482.62     24.64 o
 -11  14   1        5.10        5.38      4.21 o
 -11  14   2       10.99       10.55      3.85 o
 -11  14   3        0.10        0.72      3.86 o
 -11  14   4        0.25        2.04      3.42 o
 -11  14   5        4.20        1.74      3.85 o
 -11  14   6        1.10        4.19      3.90 o
 -11  14   7        1.99       -0.66      4.29 o
 -11  14   8       60.50       56.29      9.22 o
 -11  14   9       14.56       15.39      8.45 o
 -11  15   1       54.16       45.37      6.43 o
 -11  15   2      446.62      436.57     17.85 o
 -11  15   3       10.12       15.23      4.46 o
 -11  15   4      313.63      298.92     17.60 o
 -11  15   5       44.08       62.04      8.27 o
 -11  15   6      693.33      702.85     26.08 o
 -11  15   7      106.30      120.14     11.05 o
 -11  15   8      312.89      282.34     22.59 o
 -11  16   1        3.48        5.50      4.03 o
 -11  16   2       26.92       21.44      5.48 o
 -11  16   3       41.14       48.62      7.81 o
 -11  16   4      125.55      118.98     11.62 o
 -11  16   5       14.65       20.00      5.76 o
 -11  16   6      110.40      120.42     10.16 o
 -11  16   7        6.38        0.61      9.89 o
 -11  17   1      169.75      154.84     15.52 o
 -11  17   2      177.14      179.75     14.67 o
 -11  17   3      282.42      268.22     19.15 o
 -11  17   4      308.13      307.18     27.57 o
 -11  17   5      247.58      239.42     17.75 o
 -11  17   6      274.39      308.70     27.99 o
 -11  18   2       30.42       25.96     11.58 o
 -11  18   4       25.36       35.75     17.39 o
 -11  18   5       30.06       25.96     14.28 o
 -10   0   2     1501.50     1498.31     36.35 o
 -10   0   4     1292.66     1259.20     33.50 o
 -10   0   6     1907.49     1876.10     35.74 o
 -10   0   8      904.09      881.58     32.74 o
 -10   0  10      300.51      289.38     20.32 o
 -10   0  12      398.73      409.54     38.68 o
 -10   1   1      310.62      330.48     12.34 o
 -10   1   2     1121.98     1083.26     21.87 o
 -10   1   3      392.41      394.39     13.34 o
 -10   1   4      668.93      652.52     17.15 o
 -10   1   5      471.46      461.58     12.24 o
 -10   1   6      430.74      422.15     12.04 o
 -10   1   7        1.41        0.95      2.95 o
 -10   1   8      123.19      127.64      8.51 o
 -10   1   9       37.57       36.96      5.67 o
 -10   1  10       33.93       34.59      5.47 o
 -10   1  11      337.49      343.99     17.65 o
 -10   1  12       21.36       29.37     11.12 o
 -10   2   1     1007.52     1021.76     19.38 o
 -10   2   2       16.34       17.47      3.66 o
 -10   2   3     1144.67     1129.25     22.38 o
 -10   2   4      166.03      178.02      9.19 o
 -10   2   5      465.53      471.41     12.35 o
 -10   2   6      394.55      408.24     11.89 o
 -10   2   7     1474.57     1455.66     26.95 o
 -10   2   8      325.35      342.82     13.69 o
 -10   2   9      528.00      522.21     17.27 o
 -10   2  10      280.74      286.73     14.48 o
 -10   2  11      294.96      292.20     15.00 o
 -10   2  12      209.36      181.51     15.34 o
 -10   3   1      434.22      426.04     12.71 o
 -10   3   2        7.89       10.82      2.73 o
 -10   3   3      733.74      745.27     16.54 o
 -10   3   4        0.27        6.22      3.42 o
 -10   3   5     1144.38     1150.20     20.86 o
 -10   3   6        2.15       10.24      2.79 o
 -10   3   7      462.59      467.62     12.93 o
 -10   3   8        8.88       19.02      3.65 o
 -10   3   9      185.99      177.71      9.51 o
 -10   3  10       26.96       23.72      5.16 o
 -10   3  11       60.24       61.47      7.46 o
 -10   3  12       29.42       36.54      7.05 o
 -10   4   1      104.68      107.27      6.30 o
 -10   4   2      150.04      161.81      7.64 o
 -10   4   3      416.99      416.44     12.49 o
 -10   4   4      206.12      243.78      9.86 o
 -10   4   5      225.85      224.89      8.69 o
 -10   4   6      692.18      690.47     16.71 o
 -10   4   7      418.66      427.92     12.39 o
 -10   4   8      479.34      473.32     14.78 o
 -10   4   9       78.12       64.64      6.04 o
 -10   4  10      380.68      382.29     15.36 o
 -10   4  11      227.22      230.72     12.41 o
 -10   4  12      435.25      455.53     21.22 o
 -10   5   1      440.38      442.88     12.51 o
 -10   5   2     1902.48     1923.00     25.56 o
 -10   5   3      896.61      902.06     17.45 o
 -10   5   4     1846.29     1807.02     24.55 o
 -10   5   5        8.40        8.57      3.67 o
 -10   5   6      383.13      364.32     11.34 o
 -10   5   7       65.87       69.66      5.41 o
 -10   5   8      129.42      134.23      8.03 o
 -10   5   9       21.02       27.24      4.89 o
 -10   5  10      390.19      403.97     16.03 o
 -10   5  11      114.37      128.58     10.26 o
 -10   5  12       57.67       62.20     11.98 o
 -10   5  13       10.55       21.67     13.41 o
 -10   6   1      371.31      382.91     11.72 o
 -10   6   2      192.87      195.77      8.42 o
 -10   6   3      193.92      195.52      8.45 o
 -10   6   4      143.30      148.43      7.46 o
 -10   6   5        0.81        1.78      2.58 o
 -10   6   6        2.78        3.67      2.73 o
 -10   6   7        0.80        1.49      2.89 o
 -10   6   8      196.34      202.80     10.53 o
 -10   6   9       35.08       40.59      6.03 o
 -10   6  10      549.51      588.35     20.88 o
 -10   6  11       72.02       79.13      8.53 o
 -10   6  12      136.30      131.07      9.70 o
 -10   7   1      895.34      915.59     18.15 o
 -10   7   2       14.54       10.82      3.84 o
 -10   7   3     1495.91     1491.53     22.86 o
 -10   7   4      233.80      235.26      9.11 o
 -10   7   5      710.66      709.14     15.71 o
 -10   7   6      199.38      204.99      9.15 o
 -10   7   7      157.26      158.88      8.33 o
 -10   7   8       52.77       58.47      6.36 o
 -10   7   9       77.33       82.44      7.31 o
 -10   7  10       87.22      113.83      9.66 o
 -10   7  11       94.54       79.87     12.37 o
 -10   7  12       88.67      112.89     11.38 o
 -10   8   1      229.64      231.80      9.09 o
 -10   8   2       46.04       46.29      4.22 o
 -10   8   3      394.03      409.36     12.22 o
 -10   8   4        6.77        7.84      2.60 o
 -10   8   5      682.98      708.34     15.89 o
 -10   8   6        0.55       10.71      3.19 o
 -10   8   7     1003.94     1006.05     19.49 o
 -10   8   8        3.95        8.15      4.02 o
 -10   8   9      249.67      259.73     12.39 o
 -10   8  10        1.72        5.90      5.35 o
 -10   8  11      602.60      613.81     23.93 o
 -10   8  12       25.35       26.38      8.65 o
 -10   9   1      853.04      873.69     17.22 o
 -10   9   2       33.83       37.98      3.88 o
 -10   9   3     1219.55     1191.90     20.84 o
 -10   9   4      179.04      178.94      8.25 o
 -10   9   5       64.48       66.04      5.61 o
 -10   9   6      392.68      418.74     11.99 o
 -10   9   7       17.97       24.54      4.05 o
 -10   9   8      511.50      533.26     14.81 o
 -10   9   9        3.25        4.10      5.12 o
 -10   9  10       82.56       78.14      8.75 o
 -10   9  11        4.77        4.33      4.58 o
 -10   9  12        3.49        1.45      7.05 o
 -10  10   1       96.26      104.61      5.94 o
 -10  10   2      592.97      619.42     13.79 o
 -10  10   3      177.00      178.18      7.96 o
 -10  10   4     1171.86     1162.14     19.89 o
 -10  10   5        3.70        7.32      2.58 o
 -10  10   6      214.09      212.36      8.75 o
 -10  10   7       81.74       89.42      6.28 o
 -10  10   8      138.10      127.69      7.90 o
 -10  10   9        1.89        8.30      4.79 o
 -10  10  10      358.90      370.20     20.83 o
 -10  10  11        4.58       10.06      6.44 o
 -10  10  12      199.48      176.19     21.52 o
 -10  11   1      628.86      627.58     14.96 o
 -10  11   2      763.01      767.67     15.45 o
 -10  11   3      120.84      124.67      6.54 o
 -10  11   4      917.87      917.50     17.83 o
 -10  11   5       34.56       39.27      4.29 o
 -10  11   6      363.15      376.29     12.31 o
 -10  11   7       30.23       37.01      4.33 o
 -10  11   8       94.22      114.87      9.44 o
 -10  11   9       86.05       93.57      8.05 o
 -10  11  10      232.03      226.89     24.21 o
 -10  11  11       33.58       37.91      7.64 o
 -10  12   1      315.19      309.00     10.67 o
 -10  12   2        1.26       -0.41      2.62 o
 -10  12   3       85.25       80.49      5.24 o
 -10  12   4       16.85       21.78      3.14 o
 -10  12   5      114.50      102.47      6.21 o
 -10  12   6      544.81      567.29     15.19 o
 -10  12   7       40.61       38.34      4.89 o
 -10  12   8      621.56      638.56     24.38 o
 -10  12   9        3.54        8.49      3.83 o
 -10  12  10      354.44      368.37     24.84 o
 -10  12  11       81.87       93.51     12.69 o
 -10  13   1      180.74      175.37      8.77 o
 -10  13   2       28.09       27.94      4.03 o
 -10  13   3      230.28      214.97      8.98 o
 -10  13   4       95.22       95.99      6.24 o
 -10  13   5      528.05      521.91     14.68 o
 -10  13   6        0.20       11.34      3.44 o
 -10  13   7      587.26      586.36     17.59 o
 -10  13   8        2.62        3.60      3.12 o
 -10  13   9      283.73      309.91     15.79 o
 -10  13  10        0.80       -8.18      5.48 o
 -10  13  11      280.71      218.63     34.12 o
 -10  14   1      151.16      157.04      8.87 o
 -10  14   2        6.25       11.26      2.66 o
 -10  14   3      482.75      470.10     12.54 o
 -10  14   4       28.98       27.62      3.94 o
 -10  14   5      509.52      524.41     15.71 o
 -10  14   6        5.11        8.44      3.26 o
 -10  14   7      732.34      753.87     21.61 o
 -10  14   8      114.56      123.93     10.91 o
 -10  14   9      100.69       90.03     11.26 o
 -10  14  10      304.24      275.66     27.37 o
 -10  15   1       17.79       20.31      4.56 o
 -10  15   2      153.34      155.56      9.51 o
 -10  15   3       63.20       74.79      6.94 o
 -10  15   4      248.97      238.01     12.36 o
 -10  15   5       94.59      104.96      9.42 o
 -10  15   6      248.37      242.44     13.88 o
 -10  15   7        0.35        3.33      4.94 o
 -10  15   8       67.14       51.14      7.72 o
 -10  15   9       24.02       39.36     14.71 o
 -10  16   1      196.24      206.86     12.31 o
 -10  16   2      136.59      136.00      9.00 o
 -10  16   3       18.25       24.45      4.73 o
 -10  16   4       24.83       22.87      5.03 o
 -10  16   5       52.87       51.17      7.60 o
 -10  16   6      139.63      131.90     10.49 o
 -10  16   7        3.64        7.01      6.09 o
 -10  16   8      156.31      127.40     12.83 o
 -10  16   9        6.58      -18.46     13.97 o
 -10  17   1      332.05      322.89     16.84 o
 -10  17   2       32.60       31.90      5.49 o
 -10  17   3      328.87      326.20     16.05 o
 -10  17   4      107.45       98.96      9.00 o
 -10  17   5      567.06      543.61     19.36 o
 -10  17   6      149.70      150.26     11.79 o
 -10  17   7      153.09      150.73     16.40 o
 -10  17   8      132.66      156.12     19.66 o
 -10  18   1      267.15      272.85     18.66 o
 -10  18   2        3.89        8.36      4.46 o
 -10  18   3      223.95      208.09     12.62 o
 -10  18   4       26.55       22.24      5.42 o
 -10  18   5      253.39      270.21     17.17 o
 -10  18   6       52.24       72.19     15.31 o
 -10  19   1      265.85      243.51     18.30 o
 -10  19   2       12.25       13.45      7.10 o
 -10  19   3      148.75      161.67     13.22 o
 -10  19   4       47.26       31.46      9.79 o
 -10  19   5      143.34      157.79     29.58 o
 -10  19   6      169.60      177.98     29.99 o
 -10  20   1        1.92        3.03      6.51 o
 -10  20   2      257.35      228.72     24.84 o
 -10  20   3      110.47      120.65     25.37 o
  -9   0   2     1435.79     1509.70     26.95 o
  -9   0   4     2089.07     2075.20     37.41 o
  -9   0   6      853.62      860.63     25.77 o
  -9   0   8     1058.52     1066.38     34.71 o
  -9   0  10     1230.70     1216.81     39.37 o
  -9   0  12     1782.21     1790.41     67.27 o
  -9   1   1       10.37       14.46      2.43 o
  -9   1   2        5.28        8.75      2.25 o
  -9   1   3      607.23      591.32     12.11 o
  -9   1   4       20.64       19.33      2.54 o
  -9   1   5       14.09       20.41      2.80 o
  -9   1   6      129.03      125.00      6.69 o
  -9   1   7      298.40      290.20     12.40 o
  -9   1   8       40.32       45.88      5.61 o
  -9   1   9       18.63       17.76      4.17 o
  -9   1  10       21.74       30.92      5.22 o
  -9   1  11        4.40        3.09      3.65 o
  -9   1  12      123.79      154.34     13.70 o
  -9   1  13        1.56        0.73     12.18 o
  -9   2   1     1699.94     1710.77     23.32 o
  -9   2   2      442.72      450.51     11.94 o
  -9   2   3      675.26      672.23     13.11 o
  -9   2   4      667.64      653.38     12.35 o
  -9   2   5     1295.02     1258.35     17.77 o
  -9   2   6      698.79      711.80     15.75 o
  -9   2   7     1128.98     1120.49     23.96 o
  -9   2   8      486.73      465.86     16.19 o
  -9   2   9      559.27      571.76     18.51 o
  -9   2  10        0.63        4.39      4.11 o
  -9   2  11      317.82      316.38     15.12 o
  -9   2  12        5.96       12.32      4.47 o
  -9   2  13      174.68      160.90     13.56 o
  -9   3   1        0.25        3.07      2.35 o
  -9   3   2      588.17      577.02     12.87 o
  -9   3   3      463.32      466.56     10.54 o
  -9   3   4      261.43      256.03      7.85 o
  -9   3   5       63.57       65.01      4.07 o
  -9   3   6       33.48       33.16      3.65 o
  -9   3   7       22.57       19.12      3.14 o
  -9   3   8      135.06      138.22      8.31 o
  -9   3   9      110.09      114.18      7.82 o
  -9   3  10        5.49        7.71      4.78 o
  -9   3  11      762.75      812.26     26.52 o
  -9   3  12       24.74       31.32     12.54 o
  -9   3  13      552.93      540.74     24.44 o
  -9   4   1      339.49      363.12     10.51 o
  -9   4   2      733.41      735.85     14.70 o
  -9   4   3      792.42      802.96     13.90 o
  -9   4   4      634.72      618.51     11.85 o
  -9   4   5      754.49      762.57     14.52 o
  -9   4   6      257.95      277.04      9.45 o
  -9   4   7      398.07      384.83     12.46 o
  -9   4   8      193.54      196.69      9.26 o
  -9   4   9     1239.02     1298.32     25.77 o
  -9   4  10      342.42      307.10     15.83 o
  -9   4  11      665.61      674.27     27.20 o
  -9   4  12      448.92      430.47     24.79 o
  -9   4  13      239.79      231.25     18.36 o
  -9   5   1       12.81       12.59      2.67 o
  -9   5   2      499.28      520.40     13.84 o
  -9   5   3        1.77        4.75      1.98 o
  -9   5   4      170.15      173.38      7.26 o
  -9   5   5        1.30       -0.78      2.11 o
  -9   5   6      160.18      167.78      7.56 o
  -9   5   7      188.48      199.97      9.09 o
  -9   5   8      118.41      126.32      7.19 o
  -9   5   9       74.80       89.73      6.69 o
  -9   5  10       13.03       19.09      4.69 o
  -9   5  11       91.30      110.23     10.35 o
  -9   5  12        0.32        4.97      4.11 o
  -9   5  13        0.28        5.91      6.47 o
  -9   6   1       66.51       68.36      4.27 o
  -9   6   2     3024.10     3022.68     38.26 o
  -9   6   3      187.03      190.54      7.07 o
  -9   6   4     1484.30     1472.83     19.59 o
  -9   6   5      174.19      173.57      7.17 o
  -9   6   6      239.51      246.15      8.38 o
  -9   6   7      167.26      170.45      9.04 o
  -9   6   8      969.44      993.63     20.59 o
  -9   6   9      384.91      402.73     14.98 o
  -9   6  10      153.15      166.54     11.11 o
  -9   6  11      377.82      397.42     19.82 o
  -9   6  12      130.20      107.49      9.07 o
  -9   6  13      189.27      249.84     36.41 o
  -9   7   1        1.27        7.88      2.33 o
  -9   7   2      117.73      120.72      6.48 o
  -9   7   3      253.78      266.33      8.50 o
  -9   7   4       49.09       52.90      3.99 o
  -9   7   5        5.23        8.25      2.09 o
  -9   7   6      104.23      102.76      5.58 o
  -9   7   7        3.57        4.72      2.77 o
  -9   7   8        1.44        4.40      3.51 o
  -9   7   9        3.42       11.89      3.63 o
  -9   7  10      219.00      227.65     13.89 o
  -9   7  11       39.15       56.37      7.20 o
  -9   7  12      233.15      224.17     11.77 o
  -9   8   1     2020.06     2027.31     22.54 o
  -9   8   2       92.14       89.36      5.50 o
  -9   8   3     1404.58     1403.59     19.42 o
  -9   8   4       55.53       53.61      3.87 o
  -9   8   5     1194.11     1181.97     18.12 o
  -9   8   6       84.07       91.05      5.30 o
  -9   8   7      288.56      295.25     11.89 o
  -9   8   8        1.48       10.00      3.44 o
  -9   8   9      875.09      914.63     23.82 o
  -9   8  10       59.96       66.11      9.99 o
  -9   8  11      331.23      327.26     17.05 o
  -9   8  12       25.07       15.70      5.00 o
  -9   8  13       59.16       51.76     18.82 o
  -9   9   1       14.47       15.22      2.56 o
  -9   9   2       97.00      103.49      5.63 o
  -9   9   3        0.15        4.68      2.26 o
  -9   9   4       93.14       95.75      5.15 o
  -9   9   5      187.95      187.99      7.46 o
  -9   9   6       21.20       24.26      3.33 o
  -9   9   7        9.75       10.05      3.57 o
  -9   9   8        2.40        7.51      3.23 o
  -9   9   9        0.09       12.05      4.89 o
  -9   9  10      256.84      285.71     17.88 o
  -9   9  11        0.98        4.68      4.15 o
  -9   9  12      193.96      192.38     14.15 o
  -9   9  13       21.55       25.50     13.97 o
  -9  10   1      331.38      337.59      9.14 o
  -9  10   2     2431.89     2414.14     24.25 o
  -9  10   3      205.99      212.67      8.03 o
  -9  10   4     1485.94     1450.57     18.89 o
  -9  10   5       37.84       37.45      3.56 o
  -9  10   6      506.70      483.16     12.01 o
  -9  10   7       13.22        7.32      3.01 o
  -9  10   8      403.59      389.93     14.17 o
  -9  10   9       72.40       82.18      7.00 o
  -9  10  10       44.27       40.76      5.64 o
  -9  10  11       98.40       97.55      9.09 o
  -9  10  12      233.74      245.26     17.73 o
  -9  11   1        1.24        4.91      2.20 o
  -9  11   2       69.28       84.99      4.87 o
  -9  11   3      214.75      217.35      7.46 o
  -9  11   4       29.48       32.95      3.28 o
  -9  11   5       29.89       34.51      3.93 o
  -9  11   6      109.61      112.64      6.92 o
  -9  11   7       34.14       25.56      3.71 o
  -9  11   8        1.16       -0.57      3.40 o
  -9  11   9       23.18       15.87      3.23 o
  -9  11  10        1.11        8.52      4.53 o
  -9  11  11       43.78       47.21      6.54 o
  -9  11  12        1.41       -1.98      5.49 o
  -9  12   1      740.75      740.37     14.61 o
  -9  12   2      153.16      163.44      6.55 o
  -9  12   3      968.96      913.36     15.24 o
  -9  12   4      594.92      588.96     13.49 o
  -9  12   5      601.86      594.41     14.33 o
  -9  12   6      589.72      618.03     16.79 o
  -9  12   7       39.59       38.32      4.73 o
  -9  12   8      590.45      580.92     19.27 o
  -9  12   9      478.92      445.57     19.22 o
  -9  12  10      141.98      153.84     12.11 o
  -9  12  11      343.76      352.34     18.52 o
  -9  12  12      164.32      157.88     20.11 o
  -9  13   1       17.95       15.31      2.72 o
  -9  13   2      103.09       99.42      5.55 o
  -9  13   3        2.74       -0.04      2.03 o
  -9  13   4       82.89       82.88      4.92 o
  -9  13   5       41.72       37.77      4.75 o
  -9  13   6       93.03      100.06      7.10 o
  -9  13   7       27.82       24.06      3.85 o
  -9  13   8        4.22        4.47      3.11 o
  -9  13   9       70.07       64.34      9.03 o
  -9  13  10        0.49        5.23      3.93 o
  -9  13  11      340.15      358.54     21.25 o
  -9  14   1      439.61      429.95     12.08 o
  -9  14   2      267.57      280.44      9.20 o
  -9  14   3      242.31      234.16      8.51 o
  -9  14   4       23.84       25.29      3.15 o
  -9  14   5      846.91      831.18     19.57 o
  -9  14   6      145.22      148.08      8.61 o
  -9  14   7      372.56      357.02     13.41 o
  -9  14   8       88.26       88.02      7.84 o
  -9  14   9      109.30      123.68     12.12 o
  -9  14  10       44.85       31.97      6.84 o
  -9  14  11      178.97      179.77     30.50 o
  -9  15   1      123.03      122.62      8.22 o
  -9  15   2        1.62        3.02      3.10 o
  -9  15   3       27.81       23.98      3.87 o
  -9  15   4       15.88       15.75      2.96 o
  -9  15   5       74.46       80.55      7.05 o
  -9  15   6       44.17       55.41      8.21 o
  -9  15   7       60.70       66.74      7.52 o
  -9  15   8       63.03       62.12      7.74 o
  -9  15   9       13.76       19.79     12.78 o
  -9  15  10       10.28       34.83     18.77 o
  -9  16   1        1.81        4.03      3.45 o
  -9  16   2      474.92      445.60     15.50 o
  -9  16   3       79.37       92.50      7.27 o
  -9  16   4      788.45      805.82     19.20 o
  -9  16   5      120.47      124.20      8.67 o
  -9  16   6      306.98      278.96     12.88 o
  -9  16   7        2.29        2.96      4.25 o
  -9  16   8      259.55      250.19     17.16 o
  -9  16   9       41.31       52.92     10.18 o
  -9  17   1       97.09      116.44      9.14 o
  -9  17   2       24.95       30.95      5.59 o
  -9  17   3      275.26      275.53     13.42 o
  -9  17   4       38.44       46.17      6.65 o
  -9  17   5      120.18      120.14      9.30 o
  -9  17   6      132.26      125.16      9.89 o
  -9  17   7       50.21       71.99      9.60 o
  -9  17   8       83.86       84.41     10.78 o
  -9  17   9       29.48       19.33     12.19 o
  -9  18   1      593.55      576.45     19.98 o
  -9  18   2       28.91       38.80      5.97 o
  -9  18   3      236.56      251.89     14.21 o
  -9  18   4       56.36       60.34      6.16 o
  -9  18   5      321.05      320.53     14.20 o
  -9  18   6       61.66       57.17      7.07 o
  -9  18   7      277.05      274.24     16.11 o
  -9  18   8       49.72       52.05     12.41 o
  -9  19   1      143.84      140.81     13.66 o
  -9  19   2        0.77        2.57      4.47 o
  -9  19   3       11.90       15.69      4.73 o
  -9  19   4        1.95       12.17      6.21 o
  -9  19   5       93.82      115.40     10.99 o
  -9  19   6       17.80       16.37      9.61 o
  -9  19   7       30.20       21.88      7.75 o
  -9  20   1      124.40      114.80     10.48 o
  -9  20   2      314.61      317.73     15.44 o
  -9  20   3      259.50      270.34     15.40 o
  -9  20   4      618.57      637.46     35.44 o
  -9  20   5      113.27      109.14     26.37 o
  -9  20   6      535.02      539.86     35.63 o
  -9  20   7       20.86       28.30     14.28 o
  -9  21   1        7.99       17.15      7.03 o
  -9  21   2       55.27       78.42     11.59 o
  -9  21   3       12.00        8.88      6.73 o
  -8   0   2     3686.34     3586.82     36.60 o
  -8   0   4     1388.51     1297.30     30.46 o
  -8   0   6      527.17      491.47     21.12 o
  -8   0   8      617.34      585.21     24.64 o
  -8   0  10      517.20      503.12     24.46 o
  -8   0  12       46.56       55.54     14.19 o
  -8   1   1       33.12       39.61      3.24 o
  -8   1   2      126.91      128.47      4.79 o
  -8   1   3       59.16       51.35      2.98 o
  -8   1   4       27.51       28.75      3.01 o
  -8   1   5      178.36      168.68      6.32 o
  -8   1   6      444.30      460.86     17.63 o
  -8   1   7      197.98      216.03     10.25 o
  -8   1   8       41.91       40.02      5.98 o
  -8   1   9      111.41      118.68      8.35 o
  -8   1  10      415.06      417.09     17.38 o
  -8   1  11       60.99       76.83      9.46 o
  -8   1  12      832.17      873.60     32.83 o
  -8   1  13       60.14       82.67     10.21 o
  -8   2   1      493.22      488.85      8.01 o
  -8   2   2      145.39      138.77      6.09 o
  -8   2   3        5.80        8.49      1.70 o
  -8   2   4      132.94      125.65      4.56 o
  -8   2   5       64.54       77.39      4.29 o
  -8   2   6      662.90      696.10     17.59 o
  -8   2   7      128.94      159.50      9.50 o
  -8   2   8      597.67      592.31     17.47 o
  -8   2   9      286.60      282.75     13.92 o
  -8   2  10       87.53       78.56      7.76 o
  -8   2  11      397.42      402.17     20.83 o
  -8   2  12       41.14       41.19      7.78 o
  -8   2  13      579.16      617.22     26.79 o
  -8   3   1       21.01       25.10      2.39 o
  -8   3   2      147.69      152.10      5.01 o
  -8   3   3     1308.31     1335.91     16.90 o
  -8   3   4       79.85       89.06      4.00 o
  -8   3   5     1297.58     1300.63     19.86 o
  -8   3   6       42.73       53.07      5.32 o
  -8   3   7      737.94      748.47     17.63 o
  -8   3   8       16.73       11.36      3.30 o
  -8   3   9      432.51      464.82     14.91 o
  -8   3  10        5.51        7.69      3.58 o
  -8   3  11      678.52      688.77     23.86 o
  -8   3  12       83.30       85.13      9.88 o
  -8   3  13      341.95      333.52     20.04 o
  -8   4   1     3384.23     3376.86     25.33 o
  -8   4   2       34.52       43.48      2.80 o
  -8   4   3     3415.52     3418.64     27.67 o
  -8   4   4        5.92        6.66      1.90 o
  -8   4   5      502.54      491.64     10.59 o
  -8   4   6       18.08       18.50      2.63 o
  -8   4   7      592.40      582.69     14.57 o
  -8   4   8      194.87      178.19      9.10 o
  -8   4   9      341.86      321.91     12.41 o
  -8   4  10      152.24      153.21     11.04 o
  -8   4  11        8.26       17.89      4.71 o
  -8   4  12        7.24       10.04      5.48 o
  -8   4  13       93.23      102.39      9.86 o
  -8   5   1      111.32      114.62      4.84 o
  -8   5   2      254.18      264.29      8.63 o
  -8   5   3       21.63       28.98      2.77 o
  -8   5   4      123.28      130.50      5.36 o
  -8   5   5      184.91      194.68      6.32 o
  -8   5   6      802.96      823.90     17.64 o
  -8   5   7        3.25        1.48      2.51 o
  -8   5   8      877.67      866.67     19.56 o
  -8   5   9        7.76        6.62      2.95 o
  -8   5  10      944.21      966.88     27.19 o
  -8   5  11        3.73       10.83      3.81 o
  -8   5  12      340.85      318.05     16.01 o
  -8   5  13        0.80        4.37      5.82 o
  -8   5  14      155.75      111.79     26.42 o
  -8   6   1     2179.96     2148.24     20.48 o
  -8   6   2     1103.23     1114.91     13.87 o
  -8   6   3     2270.86     2213.92     20.84 o
  -8   6   4       29.76       27.67      2.94 o
  -8   6   5      456.42      460.89      9.87 o
  -8   6   6      364.14      381.33     11.03 o
  -8   6   7        4.76        4.87      2.35 o
  -8   6   8      617.46      621.09     14.54 o
  -8   6   9        6.47        2.71      3.25 o
  -8   6  10      747.08      759.22     24.25 o
  -8   6  11       58.99       48.09      5.40 o
  -8   6  12      281.33      266.83     12.45 o
  -8   6  13       11.41       13.09      4.53 o
  -8   6  14      117.01       94.65     23.26 o
  -8   7   1      132.47      134.58      5.38 o
  -8   7   2      248.15      255.76      7.32 o
  -8   7   3     1014.45     1020.87     13.60 o
  -8   7   4      378.66      384.55      9.00 o
  -8   7   5      483.31      475.15      9.90 o
  -8   7   6       74.68       82.10      5.48 o
  -8   7   7      756.32      778.17     21.30 o
  -8   7   8        0.68        5.34      2.84 o
  -8   7   9      642.19      643.80     15.55 o
  -8   7  10      105.75      109.06      9.11 o
  -8   7  11      114.44      106.05      7.76 o
  -8   7  12        2.26        6.46      4.32 o
  -8   7  13       24.09       18.54      4.82 o
  -8   7  14       18.27       17.49     12.60 o
  -8   8   1     1210.65     1204.46     14.49 o
  -8   8   2       51.69       52.27      3.45 o
  -8   8   3      347.57      365.17      8.34 o
  -8   8   4       87.18       90.28      4.27 o
  -8   8   5        4.09        9.71      2.05 o
  -8   8   6       60.48       57.18      4.51 o
  -8   8   7      847.00      867.13     16.74 o
  -8   8   8      153.54      148.53      8.37 o
  -8   8   9      687.09      696.00     17.12 o
  -8   8  10       99.44      105.09      7.71 o
  -8   8  11        1.98        9.38      3.79 o
  -8   8  12        2.51       -0.92      5.48 o
  -8   8  13      262.81      263.00     26.87 o
  -8   9   1      216.03      230.68      6.53 o
  -8   9   2      414.79      419.05      9.13 o
  -8   9   3      572.61      563.16     10.47 o
  -8   9   4     1239.15     1199.77     15.14 o
  -8   9   5      149.72      154.20      5.73 o
  -8   9   6      311.30      302.36      9.76 o
  -8   9   7      237.81      234.15      8.86 o
  -8   9   8      189.53      211.30     10.09 o
  -8   9   9       73.08       92.57      7.07 o
  -8   9  10      379.95      382.37     15.88 o
  -8   9  11      101.22       96.21      8.31 o
  -8   9  12      190.10      179.83     10.61 o
  -8   9  13       50.58       41.34      9.34 o
  -8  10   1      160.44      160.42      5.15 o
  -8  10   2      963.08      944.85     12.75 o
  -8  10   3      304.83      310.04      7.80 o
  -8  10   4      523.54      516.93     10.82 o
  -8  10   5        9.76       10.05      2.16 o
  -8  10   6      671.51      652.86     13.74 o
  -8  10   7        0.17        0.98      2.81 o
  -8  10   8      190.43      189.51      9.75 o
  -8  10   9      191.90      198.06     10.31 o
  -8  10  10      237.81      230.91     10.92 o
  -8  10  11       56.76       61.84      6.82 o
  -8  10  12      175.64      185.22     10.94 o
  -8  10  13       61.20       42.79     16.68 o
  -8  11   1      106.19      116.14      4.30 o
  -8  11   2      348.65      356.73      8.24 o
  -8  11   3      658.49      658.33     11.32 o
  -8  11   4      477.53      474.25     10.02 o
  -8  11   5      189.63      188.43      6.40 o
  -8  11   6      519.62      514.48     13.17 o
  -8  11   7       98.02      105.28      7.27 o
  -8  11   8      224.51      231.04     10.89 o
  -8  11   9       86.58       97.43      7.36 o
  -8  11  10      304.19      309.26     13.84 o
  -8  11  11       14.57       16.10      4.82 o
  -8  11  12       88.65       87.13      9.01 o
  -8  12   1      921.09      903.24     12.03 o
  -8  12   2      318.89      330.83      7.63 o
  -8  12   3     1000.79      965.78     14.73 o
  -8  12   4       55.61       58.77      3.97 o
  -8  12   5       89.62       95.22      5.01 o
  -8  12   6      342.74      346.46     10.56 o
  -8  12   7      374.88      364.30     13.23 o
  -8  12   8      177.34      189.69      9.93 o
  -8  12   9      402.10      395.53     17.85 o
  -8  12  10       29.73       30.99      5.90 o
  -8  12  11      112.57      109.84     10.62 o
  -8  12  12        4.19        7.19      4.36 o
  -8  13   1      160.67      157.50      5.72 o
  -8  13   2        8.36        9.11      1.90 o
  -8  13   3      948.72      943.74     15.29 o
  -8  13   4       29.60       32.17      3.30 o
  -8  13   5      584.40      594.10     13.01 o
  -8  13   6       49.26       48.86      4.64 o
  -8  13   7      335.79      335.21     11.32 o
  -8  13   8       45.86       53.60      5.81 o
  -8  13   9      315.35      331.87     15.18 o
  -8  13  10        0.15       12.08      4.86 o
  -8  13  11      471.91      466.71     19.48 o
  -8  13  12      173.28      176.46     20.55 o
  -8  14   1      279.59      277.27      7.65 o
  -8  14   2       16.70       20.34      2.60 o
  -8  14   3      153.09      152.03      6.14 o
  -8  14   4       30.75       29.32      3.48 o
  -8  14   5      134.10      128.11      6.68 o
  -8  14   6       57.55       61.40      4.99 o
  -8  14   7       16.60       17.54      3.15 o
  -8  14   8       16.39       21.44      5.02 o
  -8  14   9        5.78        2.62      4.58 o
  -8  14  10       96.14      105.76     10.29 o
  -8  14  11        1.48        2.13      7.37 o
  -8  15   1       24.48       23.90      3.24 o
  -8  15   2      139.00      143.83      6.46 o
  -8  15   3       95.36      104.90      5.79 o
  -8  15   4      570.27      571.48     14.73 o
  -8  15   5      265.93      282.32     11.32 o
  -8  15   6      889.75      921.34     20.36 o
  -8  15   7       69.59       71.63      6.60 o
  -8  15   8      595.36      645.17     22.71 o
  -8  15   9       11.34        2.83      6.41 o
  -8  15  10      435.15      420.98     22.63 o
  -8  15  11       67.01       58.63     19.35 o
  -8  16   1        9.86        9.08      3.27 o
  -8  16   2     1178.55     1190.82     20.53 o
  -8  16   3       54.04       66.47      5.45 o
  -8  16   4      750.85      738.67     17.35 o
  -8  16   5       14.86       21.96      3.92 o
  -8  16   6       78.41       86.57      7.18 o
  -8  16   7       24.34       23.71      4.96 o
  -8  16   8       19.97       19.35      6.32 o
  -8  16   9       17.93       43.59     10.10 o
  -8  16  10      116.38      103.89     13.57 o
  -8  16  11       67.07       84.81     22.39 o
  -8  17   1       17.93       18.23      4.04 o
  -8  17   2      281.79      285.15     12.23 o
  -8  17   3       44.19       42.21      4.75 o
  -8  17   4       14.17       18.56      3.73 o
  -8  17   5       85.43       98.55      6.82 o
  -8  17   6        3.54        4.10      4.45 o
  -8  17   7      248.29      277.20     15.89 o
  -8  17   8        9.52       14.01      5.01 o
  -8  17   9      485.01      510.00     45.36 o
  -8  17  10       30.43       39.01     17.44 o
  -8  18   1      379.56      386.57     15.77 o
  -8  18   2       77.07       85.58      8.68 o
  -8  18   3      175.12      174.13      8.88 o
  -8  18   4      608.64      625.77     18.46 o
  -8  18   5       37.05       36.20      5.14 o
  -8  18   6       70.43       69.37      8.25 o
  -8  18   7       19.98       27.36      9.43 o
  -8  18   8        1.47        5.29      6.17 o
  -8  18   9      172.15      184.41     22.31 o
  -8  19   1       41.06       37.05      5.74 o
  -8  19   2       31.26       44.44      5.63 o
  -8  19   3      578.70      574.16     17.43 o
  -8  19   4       32.08       40.78      5.71 o
  -8  19   5      506.59      512.34     18.15 o
  -8  19   6       10.08       18.57      5.96 o
  -8  19   7      118.76      114.88     11.05 o
  -8  19   8       36.42       51.21     11.81 o
  -8  20   1      600.80      639.92     21.10 o
  -8  20   2        2.86        7.47      3.51 o
  -8  20   3      702.90      741.08     26.94 o
  -8  20   4      140.78      145.82     10.99 o
  -8  20   5       58.84       77.22      8.27 o
  -8  20   6       85.89       95.29      9.19 o
  -8  20   7        0.86        7.71      4.71 o
  -8  21   1        7.21        4.77      4.02 o
  -8  21   2      285.59      261.17     15.08 o
  -8  21   3       17.95       17.69     13.97 o
  -8  21   4      175.56      173.02     14.41 o
  -8  21   5      170.31      173.76     13.19 o
  -8  21   6       79.51       64.48      9.42 o
  -8  22   1      313.38      300.24     26.87 o
  -8  22   2      261.11      232.72     20.86 o
  -8  22   3      227.68      255.28     21.36 o
  -8  22   4       77.98       67.43     13.20 o
  -8  22   5      172.49      163.31     20.11 o
  -7   0   2      764.77      751.09     14.01 o
  -7   0   4       17.45       31.48      4.15 o
  -7   0   6      373.46      405.48     18.20 o
  -7   0   8      263.48      243.75     26.21 o
  -7   0  10       44.71       30.20      8.56 o
  -7   0  12      262.57      300.55     27.19 o
  -7   0  14      188.12      190.91     20.31 o
  -7   1   1     1246.49     1228.26      9.48 o
  -7   1   2       22.25       21.39      1.74 o
  -7   1   3      887.04      884.12     11.16 o
  -7   1   4     1476.86     1464.32     16.60 o
  -7   1   5      257.02      252.94      8.02 o
  -7   1   6      800.85      873.89     18.70 o
  -7   1   7      317.49      315.83     12.89 o
  -7   1   8      475.42      502.31     16.93 o
  -7   1   9      223.06      213.73     10.64 o
  -7   1  10      476.44      460.33     17.96 o
  -7   1  11      198.76      213.53     15.48 o
  -7   1  12      689.81      700.72     39.96 o
  -7   1  13      116.73      114.92     11.52 o
  -7   1  14      484.44      519.32     24.44 o
  -7   2   1        1.37        2.78      0.88 o
  -7   2   2        2.14        3.35      0.99 o
  -7   2   3       61.10       63.92      2.70 o
  -7   2   4       66.46       69.72      3.46 o
  -7   2   5       25.06       22.54      3.31 o
  -7   2   6      268.91      274.77     14.23 o
  -7   2   7      347.48      335.99     12.19 o
  -7   2   8      169.03      147.10      8.52 o
  -7   2   9      300.94      279.79     12.05 o
  -7   2  10       58.26       71.41      7.18 o
  -7   2  11        0.15        3.13      3.94 o
  -7   2  12       61.42       45.76      6.63 o
  -7   2  13      108.44      114.52     16.09 o
  -7   2  14        0.98       -1.44      6.24 o
  -7   3   1     2653.34     2597.74     14.91 o
  -7   3   2      431.91      426.45      6.46 o
  -7   3   3      947.59      934.70     15.64 o
  -7   3   4       37.47       39.60      2.15 o
  -7   3   5     1486.96     1530.53     18.50 o
  -7   3   6       10.02       14.62      3.34 o
  -7   3   7     1544.03     1538.36     25.84 o
  -7   3   8        0.41        3.03      2.77 o
  -7   3   9      490.33      475.62     15.71 o
  -7   3  10      162.27      150.36      9.34 o
  -7   3  11      895.59      875.69     22.45 o
  -7   3  12       28.47       27.46      5.80 o
  -7   3  13      568.83      544.48     21.37 o
  -7   3  14        7.59        8.40      5.76 o
  -7   4   1        9.39        8.92      1.90 o
  -7   4   2      370.65      373.26      7.52 o
  -7   4   3       78.20       75.17      3.61 o
  -7   4   4      130.40      127.62      4.89 o
  -7   4   5       25.58       28.96      2.76 o
  -7   4   6        0.55        3.85      2.19 o
  -7   4   7      186.17      186.99      8.51 o
  -7   4   8        0.65        6.72      3.26 o
  -7   4   9       72.28       73.57      5.90 o
  -7   4  10      204.10      220.46     12.91 o
  -7   4  11       73.41       90.14      6.92 o
  -7   4  12       91.21       72.37      7.74 o
  -7   4  13      100.54      132.85     10.84 o
  -7   4  14       52.63       45.80     16.27 o
  -7   5   1       20.33       20.79      1.81 o
  -7   5   2     2954.43     2896.84     21.08 o
  -7   5   3      274.67      267.07      5.67 o
  -7   5   4     3740.04     3675.70     25.65 o
  -7   5   5       25.67       24.79      3.19 o
  -7   5   6     1861.58     1845.79     19.72 o
  -7   5   7       93.84       98.65      5.81 o
  -7   5   8     2774.18     2761.25     31.20 o
  -7   5   9       87.91       85.09      6.16 o
  -7   5  10      642.73      575.38     20.50 o
  -7   5  11      145.20      165.05      9.11 o
  -7   5  12      153.47      147.35     10.97 o
  -7   5  13       70.39       88.48      8.87 o
  -7   5  14      186.11      198.15     22.99 o
  -7   6   1       22.36       28.43      1.99 o
  -7   6   2      251.62      256.01      5.94 o
  -7   6   3      361.42      363.88      6.32 o
  -7   6   4       38.15       42.07      2.66 o
  -7   6   5       23.44       26.19      3.00 o
  -7   6   6       21.93       18.21      2.29 o
  -7   6   7      195.61      204.99      7.91 o
  -7   6   8        8.04       15.99      2.98 o
  -7   6   9        9.98       14.56      3.51 o
  -7   6  10       23.74       36.04      5.42 o
  -7   6  11       51.18       55.31      5.96 o
  -7   6  12       81.50       98.61      8.47 o
  -7   6  13        6.97       15.21      5.30 o
  -7   6  14       18.38        6.11      6.38 o
  -7   7   1     1564.87     1597.55     14.11 o
  -7   7   2      754.76      758.22      9.50 o
  -7   7   3      499.60      512.43      7.56 o
  -7   7   4      228.97      231.63      5.91 o
  -7   7   5      769.35      802.35     12.80 o
  -7   7   6       38.66       38.08      3.19 o
  -7   7   7     2192.17     2153.00     24.90 o
  -7   7   8      352.07      351.34     10.42 o
  -7   7   9     1701.15     1760.97     26.21 o
  -7   7  10       19.50       19.66      3.41 o
  -7   7  11      914.88      913.03     20.33 o
  -7   7  12      193.23      202.28     10.22 o
  -7   7  13      469.28      488.27     19.03 o
  -7   7  14      148.59      140.60     28.10 o
  -7   8   1       59.91       69.38      2.63 o
  -7   8   2      159.91      164.41      4.45 o
  -7   8   3      379.33      372.75      7.58 o
  -7   8   4      160.12      168.75      5.14 o
  -7   8   5       13.54       20.08      2.50 o
  -7   8   6       73.21       75.48      4.11 o
  -7   8   7      882.74      883.98     15.20 o
  -7   8   8        0.02        0.14      2.60 o
  -7   8   9       41.33       50.23      4.89 o
  -7   8  10       64.42       68.91      5.70 o
  -7   8  11        4.77        4.06      3.00 o
  -7   8  12       21.72       16.97      4.29 o
  -7   8  13       18.76       23.60      5.44 o
  -7   8  14       21.22       28.25     15.15 o
  -7   9   1      559.01      551.62      7.81 o
  -7   9   2     2157.36     2125.87     15.76 o
  -7   9   3       43.88       50.49      2.89 o
  -7   9   4     2298.07     2313.60     17.92 o
  -7   9   5      367.17      369.48      8.31 o
  -7   9   6     1107.81     1096.45     15.37 o
  -7   9   7     1098.70     1092.72     17.76 o
  -7   9   8     1057.22     1074.49     19.98 o
  -7   9   9      427.11      423.00     13.09 o
  -7   9  10      130.07      133.11      7.63 o
  -7   9  11      404.01      393.92     15.67 o
  -7   9  12      107.10      110.78      8.22 o
  -7   9  13      168.18      186.56     12.18 o
  -7  10   1       86.44       87.21      3.31 o
  -7  10   2       10.52       11.64      1.91 o
  -7  10   3      473.06      466.95      8.21 o
  -7  10   4        5.45        7.36      1.71 o
  -7  10   5        0.11        2.49      1.56 o
  -7  10   6       29.42       34.99      3.04 o
  -7  10   7       25.87       24.09      3.46 o
  -7  10   8      128.96      124.63      7.06 o
  -7  10   9        0.08        8.44      3.19 o
  -7  10  10       46.25       60.39      5.96 o
  -7  10  11       42.31       49.82      5.64 o
  -7  10  12      147.12      163.89      9.57 o
  -7  10  13       54.78       71.12      8.26 o
  -7  11   1        6.98        8.61      1.79 o
  -7  11   2     1151.15     1153.62     13.14 o
  -7  11   3       50.13       54.29      3.21 o
  -7  11   4     1365.62     1393.28     21.17 o
  -7  11   5      288.77      289.21      7.84 o
  -7  11   6      472.84      476.38     11.15 o
  -7  11   7      304.70      323.36     10.93 o
  -7  11   8     1293.79     1313.35     22.63 o
  -7  11   9      246.04      258.37     10.14 o
  -7  11  10      703.24      677.87     18.38 o
  -7  11  11       87.92       82.49      7.10 o
  -7  11  12      744.45      762.06     21.64 o
  -7  11  13      119.86      115.48     12.36 o
  -7  12   1       13.04       18.11      2.05 o
  -7  12   2      506.32      519.34      8.79 o
  -7  12   3        9.19        9.75      1.85 o
  -7  12   4       46.65       43.04      3.23 o
  -7  12   5      155.91      155.80      6.06 o
  -7  12   6      156.71      164.75      7.40 o
  -7  12   7       37.09       30.63      4.54 o
  -7  12   8      135.40      143.75      7.77 o
  -7  12   9       30.64       34.69      4.63 o
  -7  12  10       26.72       28.53      4.46 o
  -7  12  11       24.10       33.23      5.54 o
  -7  12  12      125.80      139.92     11.36 o
  -7  12  13        1.06       -5.97      6.24 o
  -7  13   1     1902.05     1870.96     17.46 o
  -7  13   2      702.92      694.48     10.72 o
  -7  13   3     1419.31     1421.97     17.61 o
  -7  13   4        6.71        8.10      2.22 o
  -7  13   5     1959.49     1997.04     22.87 o
  -7  13   6        3.60        7.19      2.79 o
  -7  13   7     1787.99     1828.73     27.12 o
  -7  13   8      266.92      265.23     12.74 o
  -7  13   9      859.73      859.98     21.63 o
  -7  13  10       34.68       28.09      5.44 o
  -7  13  11      512.51      529.06     20.87 o
  -7  13  12       16.02        9.99      5.03 o
  -7  14   1       61.56       62.44      3.72 o
  -7  14   2       29.79       31.36      2.82 o
  -7  14   3       84.73       87.68      4.40 o
  -7  14   4       54.46       57.38      3.96 o
  -7  14   5       53.85       58.79      4.33 o
  -7  14   6       41.95       50.95      4.23 o
  -7  14   7      104.21      117.85      7.29 o
  -7  14   8       22.50       23.95      3.95 o
  -7  14   9       45.27       55.54      6.92 o
  -7  14  10        2.59       -1.18      4.33 o
  -7  14  11      192.80      220.00     14.84 o
  -7  14  12       28.73       17.07     27.21 o
  -7  15   1      136.22      142.02      6.09 o
  -7  15   2      728.11      715.11     14.73 o
  -7  15   3      168.83      171.74      6.62 o
  -7  15   4     1366.52     1351.31     20.30 o
  -7  15   5        6.22        2.80      2.80 o
  -7  15   6      555.86      549.47     13.99 o
  -7  15   7       45.44       37.13      5.32 o
  -7  15   8      474.86      478.44     16.21 o
  -7  15   9       41.05       40.15      7.80 o
  -7  15  10      328.27      322.62     19.74 o
  -7  15  11       69.71       82.29     12.65 o
  -7  16   1        4.86       11.38      2.74 o
  -7  16   2      596.73      612.29     16.05 o
  -7  16   3       15.71       12.83      3.16 o
  -7  16   4       42.38       47.87      4.47 o
  -7  16   5        0.03        3.60      2.84 o
  -7  16   6      105.16      125.95      7.93 o
  -7  16   7      198.28      214.54     13.01 o
  -7  16   8       70.05       96.24      8.75 o
  -7  16   9       30.55       38.08      6.81 o
  -7  16  10       32.75       50.13      9.33 o
  -7  16  11        0.91      -12.80      7.70 o
  -7  17   1      830.78      781.43     17.97 o
  -7  17   2      271.15      284.28     11.31 o
  -7  17   3      663.09      681.66     16.43 o
  -7  17   4      350.11      375.90     11.59 o
  -7  17   5      548.05      534.40     14.61 o
  -7  17   6      192.90      197.10     11.67 o
  -7  17   7      599.87      627.07     22.54 o
  -7  17   8      261.60      286.87     14.49 o
  -7  17   9      646.05      681.15     25.44 o
  -7  17  10      232.26      219.53     19.77 o
  -7  18   1       30.12       29.79      4.49 o
  -7  18   2        0.39        2.90      2.88 o
  -7  18   3      228.66      244.90     10.27 o
  -7  18   4       27.36       29.15      4.37 o
  -7  18   5      243.64      270.44     11.77 o
  -7  18   6       34.90       42.39      6.25 o
  -7  18   7       58.18       59.65      7.50 o
  -7  18   8        0.29        2.77      4.13 o
  -7  18   9      152.20      153.03     12.48 o
  -7  18  10       64.83       73.95     14.69 o
  -7  19   1      319.59      296.44     12.44 o
  -7  19   2      138.44      153.29      9.72 o
  -7  19   3       91.59       97.80      6.90 o
  -7  19   4      160.12      166.80     10.30 o
  -7  19   5        4.89       11.39      3.91 o
  -7  19   6       31.55       28.92      5.65 o
  -7  19   7      202.13      204.68     12.62 o
  -7  19   8       13.86        6.15      4.99 o
  -7  19   9      292.35      294.30     27.31 o
  -7  20   1       24.63       23.78      4.29 o
  -7  20   2       25.37       21.32      4.84 o
  -7  20   3        7.45        7.46      3.43 o
  -7  20   4        4.22       11.81      4.06 o
  -7  20   5       27.47       31.13      5.47 o
  -7  20   6        1.12        2.77      4.32 o
  -7  20   7        0.42        3.42      3.77 o
  -7  20   8       17.77        0.14      9.77 o
  -7  20   9       47.79       46.71     17.75 o
  -7  21   1       94.23       93.56      8.99 o
  -7  21   2      739.09      746.11     26.75 o
  -7  21   3        0.40        9.72      4.36 o
  -7  21   4      813.06      780.17     22.74 o
  -7  21   5       58.34       44.27      6.04 o
  -7  21   6      435.03      431.09     18.99 o
  -7  21   7       18.66        7.39      6.64 o
  -7  21   8      409.39      354.90     41.97 o
  -7  22   1      154.14      187.20     16.49 o
  -7  22   2      184.90      187.29     13.98 o
  -7  22   3       13.46       12.45      5.43 o
  -7  22   4      177.41      185.09     12.64 o
  -7  22   5       56.60       52.53      8.01 o
  -7  22   6      125.77      113.55     12.05 o
  -7  22   7        9.60       -6.02      8.92 o
  -7  23   1      526.01      493.76     51.05 o
  -7  23   2       20.79       20.73     10.33 o
  -7  23   3      437.93      410.99     28.46 o
  -7  23   4        2.46       13.96     11.38 o
  -7  23   5      108.52      116.18     13.87 o
  -7  24   3      106.70      145.65     26.82 o
  -6   0   2     1444.38     1432.25     15.70 o
  -6   0   4      180.85      184.52      8.16 o
  -6   0   6      205.14      192.67     14.99 o
  -6   0   8      346.49      350.95     26.90 o
  -6   0  10      242.21      225.20     16.30 o
  -6   0  12       54.44       57.43     13.82 o
  -6   0  14      293.95      320.20     27.65 o
  -6   1   1     2136.82     2149.05     12.92 o
  -6   1   2     1488.28     1474.15     10.84 o
  -6   1   3     2467.14     2427.90     20.39 o
  -6   1   4     2170.68     2159.40     21.95 o
  -6   1   5     2173.99     2122.60     26.31 o
  -6   1   6     2839.38     2831.63     31.96 o
  -6   1   7      706.22      733.62     18.93 o
  -6   1   8      583.82      549.90     19.25 o
  -6   1   9      765.16      755.40     18.12 o
  -6   1  10      195.42      223.82     11.18 o
  -6   1  11      330.51      332.35     16.33 o
  -6   1  12      353.87      355.65     17.80 o
  -6   1  13       79.45       86.31      8.81 o
  -6   1  14      134.80      129.35     12.34 o
  -6   2   1      202.04      197.77      4.45 o
  -6   2   2     1950.92     1955.45     12.61 o
  -6   2   3      906.65      900.88     10.77 o
  -6   2   4      933.52      945.24     12.61 o
  -6   2   5     1024.89     1034.34     14.52 o
  -6   2   6       14.50       17.02      3.31 o
  -6   2   7       37.02       36.59      4.21 o
  -6   2   8       15.67        8.00      3.39 o
  -6   2   9       65.49       69.08      6.68 o
  -6   2  10      164.52      170.56      9.17 o
  -6   2  11      698.40      694.81     21.46 o
  -6   2  12       77.06       84.36      8.05 o
  -6   2  13      208.71      175.87     12.15 o
  -6   2  14       10.53        7.33      5.46 o
  -6   3   1     2959.07     2943.87     21.92 o
  -6   3   2      446.29      456.05      6.37 o
  -6   3   3      495.50      492.13      7.02 o
  -6   3   4      591.09      595.42      9.49 o
  -6   3   5     2979.86     2950.27     28.89 o
  -6   3   6       64.28       67.21      4.74 o
  -6   3   7      638.23      666.05     15.02 o
  -6   3   8      260.79      244.98     10.36 o
  -6   3   9      147.67      150.21      9.37 o
  -6   3  10      103.79      104.28      6.34 o
  -6   3  11      130.20      136.85      8.80 o
  -6   3  12       36.59       39.83      6.33 o
  -6   3  13      245.89      241.65     14.32 o
  -6   3  14        0.12       -0.81      5.16 o
  -6   3  15       36.97       38.61     15.20 o
  -6   4   1      102.65      112.07      3.36 o
  -6   4   2     3072.54     3004.17     19.96 o
  -6   4   3      849.28      869.42     14.67 o
  -6   4   4     1532.40     1523.63     15.95 o
  -6   4   5      600.67      570.02      8.62 o
  -6   4   6     1226.35     1221.79     12.82 o
  -6   4   7     1558.65     1522.49     21.35 o
  -6   4   8      553.10      549.94     13.46 o
  -6   4   9      864.11      842.24     18.55 o
  -6   4  10      177.87      187.08      9.15 o
  -6   4  11       44.93       32.19      4.39 o
  -6   4  12      167.30      166.51     11.49 o
  -6   4  13       36.34       23.72      5.55 o
  -6   4  14      226.15      218.81     14.30 o
  -6   5   1      646.99      637.22      8.17 o
  -6   5   2     5188.75     5227.06     23.55 o
  -6   5   3      332.42      337.27      6.18 o
  -6   5   4     2739.42     2760.83     21.11 o
  -6   5   5      461.88      472.14      8.19 o
  -6   5   6     4277.90     4222.52     29.44 o
  -6   5   7        0.28        2.40      2.29 o
  -6   5   8     1358.21     1312.66     27.56 o
  -6   5   9        0.28        0.44      2.67 o
  -6   5  10      370.30      366.34     12.84 o
  -6   5  11       14.17       17.87      3.64 o
  -6   5  12      300.04      281.01     16.25 o
  -6   5  13       96.71      106.93      9.99 o
  -6   5  14       20.97       20.51      4.92 o
  -6   6   1        1.00        3.55      1.05 o
  -6   6   2     1092.13     1080.14     10.49 o
  -6   6   3      293.20      300.06      5.74 o
  -6   6   4        6.33        4.54      1.47 o
  -6   6   5       28.16       27.91      2.53 o
  -6   6   6      291.80      296.69      9.60 o
  -6   6   7      110.09      125.72      7.01 o
  -6   6   8      850.39      831.31     16.08 o
  -6   6   9      145.31      135.59      7.63 o
  -6   6  10      814.49      807.93     18.94 o
  -6   6  11      166.80      163.29     10.06 o
  -6   6  12      239.30      246.97     11.10 o
  -6   6  13       39.53       43.50      6.59 o
  -6   6  14      807.74      767.03     40.80 o
  -6   7   1     4442.26     4457.57     19.47 o
  -6   7   2      335.76      329.97      5.16 o
  -6   7   3     3513.19     3502.25     19.95 o
  -6   7   4     1581.91     1551.89     15.62 o
  -6   7   5     2212.29     2185.10     20.36 o
  -6   7   6      226.42      231.64      6.65 o
  -6   7   7     1212.23     1194.30     17.63 o
  -6   7   8       48.89       48.10      3.89 o
  -6   7   9      818.31      833.20     16.67 o
  -6   7  10       22.08       28.99      3.86 o
  -6   7  11      208.09      204.63      9.79 o
  -6   7  12      363.43      365.00     13.68 o
  -6   7  13      139.38      140.72      9.78 o
  -6   7  14        0.56       -6.98      7.15 o
  -6   8   1      604.44      589.22      7.94 o
  -6   8   2       22.22       23.04      1.75 o
  -6   8   3     3003.41     2941.18     18.64 o
  -6   8   4       40.21       43.44      2.81 o
  -6   8   5     1610.29     1609.17     16.37 o
  -6   8   6       60.01       54.86      3.45 o
  -6   8   7     1521.88     1534.18     18.27 o
  -6   8   8        8.92        5.01      2.79 o
  -6   8   9      546.14      556.65     13.18 o
  -6   8  10       49.42       51.12      4.94 o
  -6   8  11      199.30      184.96      9.51 o
  -6   8  12       11.56       14.77      3.96 o
  -6   8  13      355.11      386.03     15.83 o
  -6   8  14       13.68       37.20     12.83 o
  -6   9   1      865.14      876.34      9.80 o
  -6   9   2       33.15       29.79      2.15 o
  -6   9   3      651.26      639.07      9.33 o
  -6   9   4        2.65        4.26      1.82 o
  -6   9   5     2397.28     2369.88     20.26 o
  -6   9   6     1263.08     1290.89     16.00 o
  -6   9   7      639.22      662.75     13.25 o
  -6   9   8      249.53      274.59     10.45 o
  -6   9   9      392.53      403.66     12.86 o
  -6   9  10       66.24       83.48      6.62 o
  -6   9  11      227.24      246.60     11.53 o
  -6   9  12      451.75      471.80     16.68 o
  -6   9  13      413.88      428.13     16.63 o
  -6   9  14      143.39      175.08     31.57 o
  -6  10   1      367.77      357.25      6.63 o
  -6  10   2      133.64      136.19      4.10 o
  -6  10   3      736.16      726.25      9.51 o
  -6  10   4      145.08      135.58      4.76 o
  -6  10   5      116.95      123.41      5.24 o
  -6  10   6       40.65       40.43      3.43 o
  -6  10   7       26.30       26.78      3.49 o
  -6  10   8      304.43      318.12     10.77 o
  -6  10   9       32.67       26.84      3.68 o
  -6  10  10      797.11      780.35     19.24 o
  -6  10  11        3.54        1.12      3.30 o
  -6  10  12      583.53      588.18     18.72 o
  -6  10  13        3.62        8.73      5.34 o
  -6  11   1        1.30        2.23      1.24 o
  -6  11   2     2332.34     2300.87     17.69 o
  -6  11   3     1327.01     1304.15     13.09 o
  -6  11   4     1165.21     1136.67     14.21 o
  -6  11   5      631.33      653.85     12.79 o
  -6  11   6     3069.85     3030.68     31.10 o
  -6  11   7      486.51      493.64     12.36 o
  -6  11   8     1464.18     1478.34     22.02 o
  -6  11   9      205.71      200.02      9.48 o
  -6  11  10      650.27      630.02     17.44 o
  -6  11  11       53.13       53.88      6.11 o
  -6  11  12      568.79      588.58     18.93 o
  -6  11  13      105.21      102.55     11.24 o
  -6  12   1      191.37      199.66      5.27 o
  -6  12   2     1022.27      995.46     12.03 o
  -6  12   3       86.16       99.93      3.97 o
  -6  12   4      670.03      682.23     11.31 o
  -6  12   5        7.06       12.82      3.24 o
  -6  12   6      145.98      153.53      7.33 o
  -6  12   7      517.72      521.94     13.72 o
  -6  12   8        5.81        5.49      2.27 o
  -6  12   9      242.03      253.81     10.88 o
  -6  12  10      244.08      248.31     11.23 o
  -6  12  11      101.90      100.18      7.84 o
  -6  12  12       53.02       63.77      6.81 o
  -6  12  13      328.59      299.12     19.88 o
  -6  13   1      895.29      941.37     11.95 o
  -6  13   2        6.39       12.34      1.86 o
  -6  13   3     1277.97     1300.97     14.19 o
  -6  13   4      130.95      118.95      4.97 o
  -6  13   5     1393.00     1415.62     18.82 o
  -6  13   6        5.35        8.54      2.63 o
  -6  13   7      423.23      431.98     12.70 o
  -6  13   8       15.37       19.78      3.22 o
  -6  13   9      383.74      378.16     13.24 o
  -6  13  10       26.58       21.86      3.90 o
  -6  13  11      201.81      185.54     10.63 o
  -6  13  12       10.60       10.27      4.15 o
  -6  13  13      299.88      276.09     22.35 o
  -6  14   1       82.51       85.75      3.96 o
  -6  14   2     1055.78     1015.26     13.74 o
  -6  14   3       64.98       71.94      4.16 o
  -6  14   4      723.54      733.03     13.62 o
  -6  14   5      352.80      372.43      9.88 o
  -6  14   6      384.73      401.48     12.09 o
  -6  14   7       94.36      114.17      6.51 o
  -6  14   8      297.56      312.38     10.78 o
  -6  14   9      238.68      247.37     11.07 o
  -6  14  10      112.03      128.42      9.04 o
  -6  14  11      561.68      554.51     19.53 o
  -6  14  12      216.04      210.82     15.04 o
  -6  15   1      835.97      840.44     13.64 o
  -6  15   2     1440.13     1431.54     18.40 o
  -6  15   3      452.56      463.50     11.90 o
  -6  15   4     1216.05     1242.35     19.63 o
  -6  15   5     1213.09     1252.82     19.52 o
  -6  15   6     1556.85     1572.72     24.22 o
  -6  15   7      223.79      234.49      9.94 o
  -6  15   8      732.34      726.15     19.31 o
  -6  15   9       31.76       24.30      6.12 o
  -6  15  10      113.81      132.97     11.61 o
  -6  15  11       48.56       50.16      8.03 o
  -6  15  12        3.46       -7.04      8.87 o
  -6  16   1        0.87        3.78      2.15 o
  -6  16   2      304.95      320.05     10.51 o
  -6  16   3        0.51        5.29      2.74 o
  -6  16   4        5.05       11.23      3.06 o
  -6  16   5       44.23       44.97      4.60 o
  -6  16   6      193.29      171.85     10.07 o
  -6  16   7       67.59       68.24      7.82 o
  -6  16   8      561.72      572.11     19.25 o
  -6  16   9        0.17        5.97      3.57 o
  -6  16  10      301.57      315.99     15.72 o
  -6  16  11        0.51        1.65      5.42 o
  -6  17   1     1050.23     1054.31     17.23 o
  -6  17   2      465.15      479.41     13.09 o
  -6  17   3     2233.06     2283.12     30.11 o
  -6  17   4      143.35      145.36      7.62 o
  -6  17   5      343.79      325.23     14.16 o
  -6  17   6      278.25      311.05     15.44 o
  -6  17   7      145.29      140.00     11.37 o
  -6  17   8      640.29      650.42     35.20 o
  -6  17   9      295.90      290.99     18.71 o
  -6  17  10      498.19      504.65     22.76 o
  -6  17  11       39.51       33.66     16.12 o
  -6  18   1      134.60      125.13      7.20 o
  -6  18   2       14.98       13.58      3.04 o
  -6  18   3       73.40       74.60      6.13 o
  -6  18   4       11.32       20.89      4.30 o
  -6  18   5      447.35      462.85     16.27 o
  -6  18   6        0.02        2.24      3.47 o
  -6  18   7      202.65      175.33     13.60 o
  -6  18   8        4.33        5.98      4.23 o
  -6  18   9       30.03       36.40      8.26 o
  -6  18  10       79.27       95.81     17.08 o
  -6  19   1      640.30      607.80     17.20 o
  -6  19   2      192.77      175.52      9.09 o
  -6  19   3      180.26      188.84     11.16 o
  -6  19   4      215.95      236.24     11.67 o
  -6  19   5      602.16      603.82     18.87 o
  -6  19   6       42.13       37.52      5.27 o
  -6  19   7      577.13      565.96     22.22 o
  -6  19   8      245.02      249.36     17.35 o
  -6  19   9      189.28      215.92     17.13 o
  -6  19  10      171.56      180.18     32.03 o
  -6  20   1        9.40       11.52      3.74 o
  -6  20   2      213.03      224.52     12.70 o
  -6  20   3       19.97       19.64      6.51 o
  -6  20   4        5.34       12.13      3.98 o
  -6  20   5        0.78        3.78      3.62 o
  -6  20   6       11.62       19.45      4.66 o
  -6  20   7      350.83      368.69     16.02 o
  -6  20   8       28.68       35.35      8.04 o
  -6  20   9      210.53      250.20     36.67 o
  -6  21   1       90.04       95.88      8.98 o
  -6  21   2      459.52      439.75     20.27 o
  -6  21   3      106.80      105.36      9.82 o
  -6  21   4      395.75      389.36     15.66 o
  -6  21   5        8.30        9.17      4.38 o
  -6  21   6      543.84      562.88     19.60 o
  -6  21   7        5.42        9.21      3.92 o
  -6  21   8      402.48      431.65     47.02 o
  -6  22   1      185.73      193.93     14.07 o
  -6  22   2       94.86       84.88      9.35 o
  -6  22   3       75.60       87.92     10.96 o
  -6  22   4        2.86        2.39      4.94 o
  -6  22   5      128.25      158.71     10.65 o
  -6  22   6       41.69       46.24      7.68 o
  -6  22   7       28.53       26.23      8.37 o
  -6  23   1      874.11      854.63     42.33 o
  -6  23   2       12.99        4.31      4.49 o
  -6  23   3      783.39      739.56     32.20 o
  -6  23   4       35.72       45.80      7.29 o
  -6  23   5      354.58      345.69     20.71 o
  -6  23   6       58.56       70.20     11.53 o
  -6  23   7      364.32      319.91     40.29 o
  -6  24   1      202.44      192.82     29.32 o
  -6  24   2      186.07      203.13     31.06 o
  -6  24   3      328.51      339.65     39.63 o
  -6  24   4       16.21       25.45     14.23 o
  -6  24   5      131.03      121.17     24.79 o
  -6  25   2      120.92       81.90     20.91 o
  -5   0   2     2716.48     2680.45     18.45 o
  -5   0   4     8258.21     8183.14     83.09 o
  -5   0   6     3812.94     3849.48     50.41 o
  -5   0   8     1216.47     1300.10     32.77 o
  -5   0  10     1841.75     1836.53     35.91 o
  -5   0  12      825.08      803.63     32.93 o
  -5   0  14      294.72      226.65     21.05 o
  -5   1   1        5.28        4.79      0.71 o
  -5   1   2     1703.27     1707.13     13.17 o
  -5   1   3      851.19      872.30     10.58 o
  -5   1   4     1574.57     1559.49     16.55 o
  -5   1   5      429.49      450.87     12.67 o
  -5   1   6      439.65      433.13     13.30 o
  -5   1   7        0.08        1.76      2.51 o
  -5   1   8       21.57       15.02      2.78 o
  -5   1   9        0.56        0.11      2.01 o
  -5   1  10        3.43        4.92      2.98 o
  -5   1  11        0.06        3.16      3.72 o
  -5   1  12        1.00        4.04      4.12 o
  -5   1  13        9.66        9.46      4.52 o
  -5   1  14        0.10       -0.82      4.80 o
  -5   2   1     4264.31     4177.77     18.76 o
  -5   2   2      292.08      302.83      5.21 o
  -5   2   3    11406.80    11179.80     66.97 o
  -5   2   4     1949.60     1969.16     18.55 o
  -5   2   5     2919.57     2911.82     26.81 o
  -5   2   6       66.66       75.15      5.24 o
  -5   2   7     2630.03     2648.26     31.60 o
  -5   2   8       92.35       87.40      5.44 o
  -5   2   9     2483.36     2415.30     27.24 o
  -5   2  10        1.50        3.75      3.67 o
  -5   2  11     1037.65     1030.11     23.10 o
  -5   2  12       97.68      103.36      8.70 o
  -5   2  13      364.62      325.04     16.25 o
  -5   2  14        4.71        0.12      4.27 o
  -5   2  15      307.47      257.39     33.45 o
  -5   3   1      177.26      175.18      3.49 o
  -5   3   2     1478.41     1520.56     15.39 o
  -5   3   3       14.27       18.06      1.66 o
  -5   3   4       25.66       24.77      2.14 o
  -5   3   5      900.25      901.35     10.55 o
  -5   3   6      127.24      119.88      5.93 o
  -5   3   7      326.27      339.74     11.56 o
  -5   3   8      985.80      946.46     20.53 o
  -5   3   9      225.60      215.21      9.13 o
  -5   3  10      119.92      124.79      7.55 o
  -5   3  11       37.98       42.65      5.24 o
  -5   3  12        0.02        1.50      4.21 o
  -5   3  13       59.58       70.40      7.80 o
  -5   3  14       24.34       26.21      5.63 o
  -5   3  15       59.98       44.11     14.74 o
  -5   4   1     4398.61     4435.10     17.32 o
  -5   4   2     1953.74     1936.73     12.15 o
  -5   4   3     1782.25     1766.67     15.44 o
  -5   4   4     5017.96     4914.41     22.93 o
  -5   4   5     1046.09     1011.00     11.76 o
  -5   4   6     2080.97     2081.17     14.19 o
  -5   4   7     1652.31     1644.75     17.72 o
  -5   4   8       71.88       76.47      6.11 o
  -5   4   9      471.60      471.26     10.88 o
  -5   4  10      305.43      315.60     11.59 o
  -5   4  11      503.00      510.48     15.59 o
  -5   4  12      591.41      598.55     19.00 o
  -5   4  13      127.83      105.70      9.52 o
  -5   4  14      252.83      240.98     14.86 o
  -5   4  15      125.39      146.16     26.72 o
  -5   5   1      303.04      322.60      4.70 o
  -5   5   2     1635.30     1666.56     11.14 o
  -5   5   3      170.93      179.08      4.67 o
  -5   5   4      737.39      736.77     10.43 o
  -5   5   5        6.56        7.13      1.41 o
  -5   5   6      261.21      258.39      7.81 o
  -5   5   7       78.52       71.25      2.60 o
  -5   5   8      892.29      867.54     15.56 o
  -5   5   9      143.53      144.60      6.16 o
  -5   5  10        0.39        6.07      3.38 o
  -5   5  11       19.36       26.32      4.12 o
  -5   5  12       51.18       66.70      6.58 o
  -5   5  13        2.51        1.59      4.14 o
  -5   5  14       38.81       36.34      6.15 o
  -5   5  15       83.00       69.46     20.25 o
  -5   6   1     1807.99     1821.58     12.81 o
  -5   6   2     2797.29     2823.61     15.82 o
  -5   6   3      718.85      731.52     10.11 o
  -5   6   4     6336.35     6235.38     31.25 o
  -5   6   5      363.89      364.14      6.01 o
  -5   6   6     5185.31     5166.85     33.58 o
  -5   6   7     1558.13     1526.13     17.54 o
  -5   6   8     3200.65     3270.51     30.04 o
  -5   6   9     1209.82     1180.49     21.16 o
  -5   6  10     1011.92      998.92     20.94 o
  -5   6  11       54.32       55.09      5.81 o
  -5   6  12      577.42      587.93     23.17 o
  -5   6  13       38.42       38.41      5.81 o
  -5   6  14      446.14      396.74     17.72 o
  -5   7   1      778.55      809.22      9.52 o
  -5   7   2       50.20       55.57      2.39 o
  -5   7   3      480.04      497.36      7.91 o
  -5   7   4      198.69      194.40      4.99 o
  -5   7   5      487.31      476.71      8.98 o
  -5   7   6      309.74      318.94      8.02 o
  -5   7   7      296.68      300.44      8.48 o
  -5   7   8      329.24      338.29      9.23 o
  -5   7   9        3.35        5.00      2.59 o
  -5   7  10        1.32        4.24      3.03 o
  -5   7  11       20.83       22.79      3.90 o
  -5   7  12       94.76      117.67      7.95 o
  -5   7  13       52.72       74.39      7.13 o
  -5   7  14      138.46      142.46     11.95 o
  -5   8   1     2416.61     2410.77     16.44 o
  -5   8   2      615.17      608.86      7.74 o
  -5   8   3      600.47      611.87      9.37 o
  -5   8   4        6.15        5.02      1.56 o
  -5   8   5      480.72      494.54     10.12 o
  -5   8   6       20.29       19.36      2.17 o
  -5   8   7      746.36      783.19     13.53 o
  -5   8   8      111.39      105.78      5.41 o
  -5   8   9      106.00      113.74      6.44 o
  -5   8  10        5.02       13.25      3.68 o
  -5   8  11     1324.52     1317.04     28.24 o
  -5   8  12       88.88      106.87      7.73 o
  -5   8  13     1284.34     1269.53     26.54 o
  -5   8  14       14.43       17.32      6.26 o
  -5   9   1      320.91      328.42      5.16 o
  -5   9   2       30.97       30.77      2.03 o
  -5   9   3       57.01       55.98      2.70 o
  -5   9   4      425.21      413.29      8.68 o
  -5   9   5       15.57       18.83      2.38 o
  -5   9   6       89.76       95.75      4.78 o
  -5   9   7       41.06       45.75      4.67 o
  -5   9   8       21.22       20.12      3.11 o
  -5   9   9      103.75      100.28      6.56 o
  -5   9  10        0.03       -0.45      3.03 o
  -5   9  11        0.45        5.13      3.63 o
  -5   9  12        7.25        9.86      4.34 o
  -5   9  13       48.16       54.32      6.59 o
  -5   9  14        0.07        5.54      8.98 o
  -5  10   1      404.48      417.89      6.08 o
  -5  10   2      545.46      560.89      7.33 o
  -5  10   3      888.44      880.96      9.31 o
  -5  10   4     1538.85     1522.35     17.80 o
  -5  10   5      697.98      667.13     12.11 o
  -5  10   6     1978.36     1994.58     21.15 o
  -5  10   7      848.81      849.70     16.35 o
  -5  10   8     1415.24     1418.79     18.79 o
  -5  10   9      462.19      455.38     16.19 o
  -5  10  10      909.74      901.73     20.77 o
  -5  10  11       89.29       92.82      7.54 o
  -5  10  12     1003.47     1012.92     24.41 o
  -5  10  13       19.09       31.48      5.49 o
  -5  10  14      488.59      471.94     67.29 o
  -5  11   1       82.33       82.65      2.93 o
  -5  11   2      543.80      539.65      7.91 o
  -5  11   3      223.04      234.86      5.12 o
  -5  11   4     1968.94     1918.40     18.07 o
  -5  11   5      419.92      405.95      9.56 o
  -5  11   6      300.62      316.88      9.78 o
  -5  11   7      106.06      110.82      7.07 o
  -5  11   8       86.74       96.26      5.06 o
  -5  11   9       47.86       52.90      5.10 o
  -5  11  10      121.02      122.32      7.45 o
  -5  11  11        7.70       11.70      3.70 o
  -5  11  12        2.88       15.51      4.67 o
  -5  11  13        0.69        3.41      3.89 o
  -5  11  14        4.76        4.08      9.33 o
  -5  12   1     3196.32     3173.97     19.17 o
  -5  12   2      242.02      250.68      5.71 o
  -5  12   3      469.58      490.64      7.92 o
  -5  12   4      895.87      898.88     12.84 o
  -5  12   5      283.56      317.69      7.89 o
  -5  12   6       88.62       97.72      5.87 o
  -5  12   7     1141.21     1167.28     17.52 o
  -5  12   8        2.52        4.24      2.72 o
  -5  12   9      718.65      730.66     16.77 o
  -5  12  10       85.74      100.97      7.50 o
  -5  12  11      979.70      951.00     23.07 o
  -5  12  12      127.07      138.47     12.63 o
  -5  12  13      972.95      915.99     30.90 o
  -5  13   1      311.62      324.79      6.64 o
  -5  13   2       96.08       99.04      3.83 o
  -5  13   3       55.04       59.28      3.10 o
  -5  13   4      224.24      225.36      6.42 o
  -5  13   5       81.81       84.22      5.30 o
  -5  13   6       64.22       56.68      4.51 o
  -5  13   7      250.34      237.57      8.11 o
  -5  13   8       14.64       18.92      2.96 o
  -5  13   9        0.20        0.04      3.19 o
  -5  13  10       47.72       50.39      5.58 o
  -5  13  11        0.00        0.97      3.76 o
  -5  13  12        6.68       12.41      4.50 o
  -5  13  13        3.77        8.81      7.32 o
  -5  14   1     1103.76     1074.86     12.77 o
  -5  14   2      302.85      302.69      6.78 o
  -5  14   3     3444.14     3473.51     25.24 o
  -5  14   4      180.95      192.57      6.64 o
  -5  14   5     1705.82     1706.72     23.37 o
  -5  14   6      215.65      216.50      7.55 o
  -5  14   7      726.37      736.24     15.46 o
  -5  14   8      102.19      104.23      6.75 o
  -5  14   9      632.52      618.77     20.11 o
  -5  14  10       97.23      110.33      7.47 o
  -5  14  11      459.88      439.56     17.41 o
  -5  14  12      372.30      395.08     17.28 o
  -5  15   1      218.83      217.04      6.80 o
  -5  15   2      295.41      299.75      7.96 o
  -5  15   3       83.70       81.52      4.66 o
  -5  15   4      346.73      348.76      9.40 o
  -5  15   5      123.62      127.79      6.22 o
  -5  15   6        4.68        8.28      2.61 o
  -5  15   7        1.66        5.02      2.95 o
  -5  15   8        2.23        5.88      2.85 o
  -5  15   9        6.30       10.26      5.14 o
  -5  15  10       24.70       33.77      5.68 o
  -5  15  11       59.60       42.55      7.36 o
  -5  15  12       56.73       58.62     27.08 o
  -5  16   1      672.07      660.82     13.42 o
  -5  16   2     1311.73     1335.72     18.50 o
  -5  16   3      113.50      117.61      7.92 o
  -5  16   4     1806.66     1772.17     23.45 o
  -5  16   5      239.16      232.33      9.19 o
  -5  16   6     2167.45     2191.87     34.74 o
  -5  16   7      156.48      171.19     11.39 o
  -5  16   8     1204.16     1227.25     27.77 o
  -5  16   9        3.76       13.02      5.30 o
  -5  16  10      567.66      565.38     19.80 o
  -5  16  11       31.23       50.22      7.52 o
  -5  16  12      299.63      274.22     38.61 o
  -5  17   1      300.39      305.56      9.48 o
  -5  17   2      467.78      472.64     12.27 o
  -5  17   3      173.01      170.23      7.54 o
  -5  17   4       54.31       61.91      5.36 o
  -5  17   5       20.38       22.08      3.95 o
  -5  17   6       54.02       57.64      6.56 o
  -5  17   7        3.72        4.95      3.21 o
  -5  17   8       33.60       37.25      5.83 o
  -5  17   9       46.00       52.33      7.63 o
  -5  17  10       82.47       95.10      9.28 o
  -5  17  11        0.00        3.09      6.97 o
  -5  18   1     1105.16     1104.82     18.32 o
  -5  18   2       12.01       19.54      3.36 o
  -5  18   3      936.78      944.11     17.93 o
  -5  18   4      147.80      160.87      9.15 o
  -5  18   5      476.33      473.79     14.82 o
  -5  18   6      271.80      280.55     13.36 o
  -5  18   7      812.12      821.08     23.23 o
  -5  18   8       50.42       51.10      7.37 o
  -5  18   9      982.38     1025.92     30.96 o
  -5  18  10        8.84       12.72      5.24 o
  -5  18  11      445.95      390.70     44.42 o
  -5  19   1        4.88        1.49      3.02 o
  -5  19   2      525.04      533.41     14.92 o
  -5  19   3       22.88       24.12      4.97 o
  -5  19   4      179.54      184.46     11.31 o
  -5  19   5      192.30      197.22     10.18 o
  -5  19   6        7.05       13.93      4.03 o
  -5  19   7      233.06      238.78     13.08 o
  -5  19   8      300.99      325.92     17.27 o
  -5  19   9       57.75       73.54      9.21 o
  -5  19  10        2.78        7.24     11.63 o
  -5  20   1       25.03       26.31      4.26 o
  -5  20   2      532.66      539.51     18.85 o
  -5  20   3       13.13       20.40      4.75 o
  -5  20   4      810.88      809.25     23.53 o
  -5  20   5       68.64       77.13      7.31 o
  -5  20   6      932.47      919.42     24.11 o
  -5  20   7      364.61      374.06     16.96 o
  -5  20   8      133.82      158.33     15.58 o
  -5  20   9       79.41      125.46     27.23 o
  -5  21   1       26.64       27.24      6.49 o
  -5  21   2      113.16      107.31      8.93 o
  -5  21   3        0.69        9.67      4.57 o
  -5  21   4      144.22      149.92     10.74 o
  -5  21   5       61.89       58.86      6.60 o
  -5  21   6        2.07        8.67      5.63 o
  -5  21   7       72.53       68.39      7.73 o
  -5  21   8       22.28       32.94      9.00 o
  -5  22   1      357.32      375.63     20.86 o
  -5  22   2      294.62      293.52     16.25 o
  -5  22   3      286.82      293.74     14.73 o
  -5  22   4      174.21      193.14     12.22 o
  -5  22   5       72.93       75.39      7.50 o
  -5  22   6      533.78      560.02     19.86 o
  -5  22   7      180.98      169.36     13.40 o
  -5  23   1      253.13      258.44     17.93 o
  -5  23   2       56.85       81.99     10.50 o
  -5  23   3      248.50      238.62     13.68 o
  -5  23   4        0.18       -3.14      3.62 o
  -5  23   5      213.84      212.63     12.39 o
  -5  23   6        7.15       19.04      6.94 o
  -5  23   7       31.63       55.46     12.78 o
  -5  24   1      966.29      981.82     36.33 o
  -5  24   2      448.52      430.71     23.94 o
  -5  24   3      341.69      326.74     20.94 o
  -5  24   4      117.94      145.74     13.46 o
  -5  24   5      465.41      468.17     41.70 o
  -5  24   6      187.71      199.89     23.01 o
  -5  25   1       10.69       26.42     15.61 o
  -5  25   2        6.21        9.49     10.91 o
  -5  25   3        0.80       11.73     12.90 o
  -4   0   2     7198.53     7162.94     61.20 o
  -4   0   4     4889.18     4958.82     74.66 o
  -4   0   6      176.65      173.06     10.44 o
  -4   0   8     3974.85     3913.03     45.71 o
  -4   0  10     2921.24     2960.06     45.13 o
  -4   0  12      236.63      236.00     17.65 o
  -4   0  14      117.90      116.71     14.98 o
  -4   1   1      116.53      125.95      2.12 o
  -4   1   2     6171.00     6146.69     25.06 o
  -4   1   3     7543.94     7506.16     33.54 o
  -4   1   4     1788.99     1771.51     21.87 o
  -4   1   5      186.90      198.49      6.81 o
  -4   1   6      391.39      382.63     10.05 o
  -4   1   7      247.68      243.87      7.65 o
  -4   1   8     1101.74     1057.21     15.12 o
  -4   1   9      229.30      227.40      8.41 o
  -4   1  10     1520.82     1509.04     22.70 o
  -4   1  11       63.88       71.23      6.14 o
  -4   1  12      300.24      304.25     13.14 o
  -4   1  13       80.62       79.63      8.33 o
  -4   1  14      183.30      162.31     10.98 o
  -4   2   1     6134.99     6082.99     31.11 o
  -4   2   2       70.61       72.64      2.97 o
  -4   2   3     7710.42     7751.59     34.78 o
  -4   2   4      365.47      367.89      5.97 o
  -4   2   5     6984.02     6945.87     43.43 o
  -4   2   6       11.23       10.67      2.44 o
  -4   2   7     1089.70     1123.57     16.10 o
  -4   2   8      225.83      197.46      6.55 o
  -4   2   9      781.73      782.80     14.89 o
  -4   2  10        9.36       12.05      4.06 o
  -4   2  11      673.47      699.84     18.80 o
  -4   2  12       83.39       67.75      8.76 o
  -4   2  13      436.73      409.17     17.82 o
  -4   2  14        1.61       -5.32      5.12 o
  -4   3   1      619.49      621.30      5.40 o
  -4   3   2     1721.96     1709.27     12.49 o
  -4   3   3     2035.94     1997.29     13.42 o
  -4   3   4     5268.02     5312.16     36.20 o
  -4   3   5     4211.65     4200.61     32.07 o
  -4   3   6      677.35      677.03     14.65 o
  -4   3   7     2185.84     2128.07     24.40 o
  -4   3   8      341.61      332.75      8.40 o
  -4   3   9     1120.96     1110.09     17.47 o
  -4   3  10      392.78      391.69     12.65 o
  -4   3  11      384.18      405.29     13.71 o
  -4   3  12       94.61       93.97      7.61 o
  -4   3  13      291.60      295.58     15.31 o
  -4   3  14       78.37       85.34      9.08 o
  -4   4   1     2217.34     2236.71     12.60 o
  -4   4   2      672.22      649.18      6.83 o
  -4   4   3     2316.45     2297.63     12.93 o
  -4   4   4      896.65      905.22      9.92 o
  -4   4   5     3183.20     3201.06     20.67 o
  -4   4   6      230.78      248.94      5.39 o
  -4   4   7        6.09        7.49      1.22 o
  -4   4   8      867.69      856.70     12.67 o
  -4   4   9      311.59      342.30     11.27 o
  -4   4  10      736.66      704.97     17.09 o
  -4   4  11      237.33      244.57     14.59 o
  -4   4  12      188.20      183.53      9.91 o
  -4   4  13        1.39        0.28      4.21 o
  -4   4  14      214.00      194.03     13.31 o
  -4   5   1       42.54       51.96      1.89 o
  -4   5   2      342.85      353.55      5.43 o
  -4   5   3      121.93      123.22      3.25 o
  -4   5   4       15.65       17.05      1.48 o
  -4   5   5      213.77      214.96      6.28 o
  -4   5   6      339.02      348.54      8.64 o
  -4   5   7      266.89      248.51      6.63 o
  -4   5   8      326.31      331.09      7.28 o
  -4   5   9      206.18      195.97      8.73 o
  -4   5  10      461.59      477.31     14.33 o
  -4   5  11        0.23       -1.67      3.26 o
  -4   5  12      352.97      331.07     13.48 o
  -4   5  13      223.55      221.44     12.50 o
  -4   5  14      545.52      527.63     20.04 o
  -4   5  15       20.89       24.99     13.21 o
  -4   6   1     2160.81     2202.09     12.23 o
  -4   6   2     6083.45     6100.71     32.22 o
  -4   6   3      434.01      446.49      6.93 o
  -4   6   4     3243.56     3279.68     21.07 o
  -4   6   5      114.89      119.35      4.48 o
  -4   6   6     1574.48     1599.29     16.71 o
  -4   6   7      306.00      312.31      8.15 o
  -4   6   8     1643.04     1655.38     16.70 o
  -4   6   9      118.80      123.42      7.17 o
  -4   6  10      719.07      707.37     17.54 o
  -4   6  11       65.31       69.31      6.06 o
  -4   6  12      254.00      242.54     11.00 o
  -4   6  13      123.14      126.96      8.70 o
  -4   6  14       24.91       23.49      5.15 o
  -4   6  15      153.56      142.28     26.42 o
  -4   7   1      424.73      429.05      4.99 o
  -4   7   2      106.57      113.39      2.96 o
  -4   7   3       80.50       80.80      2.55 o
  -4   7   4      312.25      301.83      6.16 o
  -4   7   5     1798.41     1815.48     18.91 o
  -4   7   6      967.61      966.44     13.66 o
  -4   7   7     2883.28     2834.09     25.45 o
  -4   7   8       62.04       62.52      3.70 o
  -4   7   9      354.33      351.27     10.30 o
  -4   7  10      149.45      163.63      8.26 o
  -4   7  11      121.99      148.14      9.98 o
  -4   7  12      358.28      371.46     13.61 o
  -4   7  13      395.15      392.45     15.65 o
  -4   7  14      199.38      204.95     14.90 o
  -4   8   1      874.37      884.82      8.02 o
  -4   8   2      106.64      115.40      4.40 o
  -4   8   3      974.71      971.73      9.71 o
  -4   8   4      364.99      362.66      7.23 o
  -4   8   5     4284.54     4300.92     29.23 o
  -4   8   6      115.28      120.21      5.14 o
  -4   8   7       12.24       18.14      2.10 o
  -4   8   8       20.10       18.61      2.46 o
  -4   8   9       94.95      105.62      5.84 o
  -4   8  10       41.01       46.01      4.63 o
  -4   8  11      529.11      502.90     15.13 o
  -4   8  12       48.63       43.83      5.06 o
  -4   8  13      138.71      130.22      8.86 o
  -4   8  14       42.90       50.74      9.55 o
  -4   9   1      236.41      236.94      4.67 o
  -4   9   2      253.63      245.51      4.74 o
  -4   9   3        0.79        2.32      1.11 o
  -4   9   4      218.88      231.21      5.90 o
  -4   9   5        2.32        8.48      1.83 o
  -4   9   6       26.14       26.45      2.41 o
  -4   9   7      322.05      328.13      9.20 o
  -4   9   8        8.42        9.06      1.99 o
  -4   9   9      320.20      324.11     11.03 o
  -4   9  10      212.89      204.97      9.90 o
  -4   9  11      119.29      110.52      7.88 o
  -4   9  12      210.18      201.67     11.03 o
  -4   9  13      644.33      624.94     19.88 o
  -4   9  14       19.10       17.42      5.54 o
  -4  10   1      582.11      585.12      8.06 o
  -4  10   2     1495.42     1490.56     12.94 o
  -4  10   3      288.00      287.74      6.23 o
  -4  10   4      973.47      972.15     12.44 o
  -4  10   5      276.93      272.58      6.68 o
  -4  10   6      621.88      645.98      9.91 o
  -4  10   7      184.72      181.40      6.57 o
  -4  10   8      323.22      329.86      9.06 o
  -4  10   9      721.25      720.99     18.61 o
  -4  10  10      280.09      277.22     11.61 o
  -4  10  11       24.66       18.95      5.22 o
  -4  10  12      361.56      355.43     14.57 o
  -4  10  13       17.32       26.00      7.66 o
  -4  10  14       41.36       39.19      8.19 o
  -4  11   1       38.35       41.47      2.32 o
  -4  11   2      261.12      265.91      5.39 o
  -4  11   3      425.88      405.76      7.29 o
  -4  11   4        4.09        4.78      1.03 o
  -4  11   5      176.09      183.39      6.43 o
  -4  11   6      701.80      711.93     11.66 o
  -4  11   7      191.37      189.67      6.80 o
  -4  11   8      331.07      336.87      9.53 o
  -4  11   9       71.15       72.19      5.93 o
  -4  11  10      409.60      383.85     13.70 o
  -4  11  11      172.60      171.84      9.81 o
  -4  11  12      151.13      141.86     10.02 o
  -4  11  13      142.18      166.83     10.82 o
  -4  11  14      163.82      139.78     16.74 o
  -4  12   1     2101.99     2103.07     16.26 o
  -4  12   2      411.74      400.43      7.09 o
  -4  12   3     1371.48     1388.38     13.90 o
  -4  12   4      809.70      801.36     10.53 o
  -4  12   5     1385.30     1410.87     23.51 o
  -4  12   6       30.59       25.39      2.49 o
  -4  12   7      209.82      210.20      6.83 o
  -4  12   8        2.78        5.29      2.17 o
  -4  12   9      636.52      620.68     17.67 o
  -4  12  10       66.08       58.05      5.96 o
  -4  12  11      847.36      867.21     21.97 o
  -4  12  12       63.50       54.36      6.12 o
  -4  12  13      205.28      198.20     12.62 o
  -4  13   1      574.85      557.48      8.69 o
  -4  13   2     1621.31     1575.50     14.11 o
  -4  13   3      805.59      819.48     12.27 o
  -4  13   4      444.69      432.76     11.51 o
  -4  13   5      645.04      638.70     10.97 o
  -4  13   6        0.58        1.55      1.78 o
  -4  13   7      408.18      403.63     11.00 o
  -4  13   8        4.17        7.41      2.70 o
  -4  13   9      139.78      131.60      8.53 o
  -4  13  10        2.79        1.05      2.91 o
  -4  13  11      134.04      153.68      9.73 o
  -4  13  12       75.75       66.77      6.88 o
  -4  13  13      146.72      152.30     14.76 o
  -4  14   1      444.18      461.51      8.12 o
  -4  14   2     1221.08     1199.14     12.64 o
  -4  14   3      696.47      696.35     10.17 o
  -4  14   4      152.00      159.93      6.02 o
  -4  14   5      729.80      731.72     11.96 o
  -4  14   6      474.65      480.23     10.88 o
  -4  14   7       28.42       30.62      3.30 o
  -4  14   8      115.51      111.83      6.20 o
  -4  14   9       82.57       76.13      6.31 o
  -4  14  10        4.94        6.47      4.51 o
  -4  14  11      121.89      110.63      8.77 o
  -4  14  12      116.71      128.97     11.44 o
  -4  15   1      451.67      464.18      8.95 o
  -4  15   2      347.78      339.54      7.61 o
  -4  15   3        6.87       10.11      1.78 o
  -4  15   4     1136.11     1109.55     14.91 o
  -4  15   5       24.81       28.77      3.06 o
  -4  15   6      630.86      637.41     14.86 o
  -4  15   7       24.28       25.51      3.51 o
  -4  15   8      266.79      273.54     11.78 o
  -4  15   9       64.03       62.07      6.48 o
  -4  15  10      607.84      653.62     22.48 o
  -4  15  11        1.62        4.69      5.15 o
  -4  15  12      177.17      199.38     16.84 o
  -4  16   1        2.45        3.80      1.79 o
  -4  16   2     1239.67     1235.35     16.26 o
  -4  16   3       44.74       50.58      3.74 o
  -4  16   4      839.59      842.19     15.83 o
  -4  16   5        2.08        6.47      2.92 o
  -4  16   6      406.56      423.17     15.38 o
  -4  16   7       50.47       48.41      5.78 o
  -4  16   8     1276.73     1302.35     28.49 o
  -4  16   9        0.85        2.97      4.50 o
  -4  16  10      955.23     1011.03     28.31 o
  -4  16  11        7.82       11.51      6.30 o
  -4  16  12      194.19      152.94     29.32 o
  -4  17   1       11.70       23.23      2.73 o
  -4  17   2      347.76      348.14      9.01 o
  -4  17   3        9.50        5.58      2.47 o
  -4  17   4      334.71      315.66     12.98 o
  -4  17   5      167.51      177.66     10.09 o
  -4  17   6      231.86      212.78     11.32 o
  -4  17   7      154.99      160.57     10.28 o
  -4  17   8       38.10       39.84      6.82 o
  -4  17   9        6.47       13.41      4.62 o
  -4  17  10       41.65       40.38      6.30 o
  -4  17  11       75.94       71.74      9.39 o
  -4  18   1     2379.75     2343.94     24.32 o
  -4  18   2      199.48      221.52      8.52 o
  -4  18   3     1360.71     1369.11     22.85 o
  -4  18   4      127.46      133.63      9.08 o
  -4  18   5      937.44      917.53     21.57 o
  -4  18   6       15.08       15.01      3.66 o
  -4  18   7      890.75      905.25     24.30 o
  -4  18   8        5.71        9.67      4.63 o
  -4  18   9      320.76      323.48     16.16 o
  -4  18  10       18.57       32.20      6.91 o
  -4  18  11      173.06      151.31     28.36 o
  -4  19   1       56.09       61.32      4.80 o
  -4  19   2        0.20        3.93      3.09 o
  -4  19   3      169.94      158.62      9.11 o
  -4  19   4      528.72      551.24     16.95 o
  -4  19   5     1023.86     1049.03     24.80 o
  -4  19   6      119.27      114.84      8.58 o
  -4  19   7      532.15      550.67     19.49 o
  -4  19   8      198.40      218.77     14.48 o
  -4  19   9      116.41      135.04     15.35 o
  -4  19  10      230.04      261.82     26.97 o
  -4  20   1        1.67        0.68      2.95 o
  -4  20   2       78.12       85.21      7.01 o
  -4  20   3        1.09        8.26      3.90 o
  -4  20   4      223.08      202.21     10.78 o
  -4  20   5      240.21      247.53     11.48 o
  -4  20   6      364.22      376.61     15.12 o
  -4  20   7       14.07       19.49      4.72 o
  -4  20   8      352.41      361.65     18.73 o
  -4  20   9        6.38       19.54      6.21 o
  -4  20  10      318.44      314.61     39.73 o
  -4  21   1       22.39       28.13      6.73 o
  -4  21   2       21.67       19.87      4.04 o
  -4  21   3        3.50        8.61      3.80 o
  -4  21   4        6.65       10.89      4.06 o
  -4  21   5        6.21       10.52      3.99 o
  -4  21   6        1.25       12.67      4.39 o
  -4  21   7       10.09       28.44      5.56 o
  -4  21   8        9.20       20.87      5.53 o
  -4  21   9       49.49       45.39     15.86 o
  -4  22   1      576.13      570.37     22.10 o
  -4  22   2      631.76      638.10     21.06 o
  -4  22   3      607.50      641.76     22.99 o
  -4  22   4      344.61      341.87     14.56 o
  -4  22   5      341.94      336.55     13.89 o
  -4  22   6      124.06      129.07      8.99 o
  -4  22   7      444.17      479.42     22.28 o
  -4  22   8       20.36        9.36      8.08 o
  -4  22   9       98.64      108.17     23.92 o
  -4  23   1       65.90       58.19     13.74 o
  -4  23   2      185.91      207.81     15.62 o
  -4  23   3        5.11       13.28      5.00 o
  -4  23   4       94.03      105.05     15.48 o
  -4  23   5      373.07      354.48     16.14 o
  -4  23   6      190.39      221.85     12.90 o
  -4  23   7      768.98      836.73     66.04 o
  -4  24   1      217.32      201.95     30.39 o
  -4  24   2      528.20      510.92     24.27 o
  -4  24   3      318.76      308.58     15.90 o
  -4  24   4      175.88      165.48     11.93 o
  -4  24   5      556.63      584.60     26.83 o
  -4  24   6      165.18      157.63     20.35 o
  -4  25   1       68.63       68.12     14.61 o
  -4  25   2       24.93       14.47      8.51 o
  -4  25   3        0.74       11.47      5.93 o
  -4  25   4       67.24       76.62     14.87 o
  -4  26   2      384.24      372.03     44.62 o
  -4  26   3      115.37      112.09     24.02 o
  -3   0   2     7903.30     7990.20     31.67 o
  -3   0   4     1584.71     1663.05     25.95 o
  -3   0   6      418.27      449.51     14.83 o
  -3   0   8      564.89      588.14     17.57 o
  -3   0  10      394.59      388.78     16.42 o
  -3   0  12        4.53        1.09      4.43 o
  -3   0  14        3.44        3.52      6.40 o
  -3   1   1        3.24        8.22      1.07 o
  -3   1   2     1973.01     1990.91     12.65 o
  -3   1   3     4510.01     4656.50     34.21 o
  -3   1   4      415.52      416.07      8.55 o
  -3   1   5      997.35     1022.72     15.86 o
  -3   1   6     1475.80     1482.94     16.83 o
  -3   1   7     3013.78     2995.30     24.54 o
  -3   1   8     1936.43     1909.68     21.18 o
  -3   1   9     4520.67     4426.27     34.43 o
  -3   1  10     1048.65     1073.00     18.08 o
  -3   1  11     1044.52     1036.42     20.60 o
  -3   1  12      452.70      398.52     14.79 o
  -3   1  13      298.28      288.07     12.48 o
  -3   1  14      284.70      266.35     15.75 o
  -3   2   1     1502.50     1547.04      7.35 o
  -3   2   2      143.59      157.59      3.33 o
  -3   2   3        5.95        8.92      1.10 o
  -3   2   4        9.58       13.69      2.15 o
  -3   2   5      615.66      603.48      8.65 o
  -3   2   6       48.46       43.20      3.25 o
  -3   2   7       50.43       45.71      2.60 o
  -3   2   8      461.25      444.49      8.67 o
  -3   2   9      114.32      118.10      6.49 o
  -3   2  10        4.72        4.46      2.42 o
  -3   2  11        3.48        3.20      2.49 o
  -3   2  12       18.41       23.28      4.97 o
  -3   2  13        5.16        2.38      3.74 o
  -3   2  14       23.29       20.55      5.46 o
  -3   3   1       91.84       99.57      1.93 o
  -3   3   2       23.42       25.11      1.54 o
  -3   3   3    10238.50    10174.60     40.53 o
  -3   3   4      115.60      109.10      4.41 o
  -3   3   5      508.39      513.27      7.88 o
  -3   3   6      640.23      634.85      8.94 o
  -3   3   7       86.97       93.86      3.34 o
  -3   3   8      216.85      207.68      6.00 o
  -3   3   9      799.63      802.32     15.04 o
  -3   3  10        9.61        5.67      2.83 o
  -3   3  11     1067.50     1053.22     21.70 o
  -3   3  12      116.28      110.72      7.73 o
  -3   3  13      396.20      364.85     16.77 o
  -3   3  14       81.54       92.60      9.59 o
  -3   4   1      516.95      541.41      4.73 o
  -3   4   2      174.71      186.66      3.64 o
  -3   4   3     3981.74     3937.78     17.54 o
  -3   4   4        7.79       10.21      1.61 o
  -3   4   5      167.33      188.80      4.56 o
  -3   4   6      663.86      670.97      9.89 o
  -3   4   7      502.67      512.23      7.67 o
  -3   4   8      306.73      294.56      7.62 o
  -3   4   9     1907.45     1865.57     22.57 o
  -3   4  10       27.27       26.06      3.98 o
  -3   4  11      101.43      100.73      7.05 o
  -3   4  12       63.53       78.73      7.26 o
  -3   4  13        5.63        5.53      3.63 o
  -3   4  14      176.44      172.13     11.82 o
  -3   5   1      743.09      787.91      5.61 o
  -3   5   2     1319.46     1359.65      8.96 o
  -3   5   3       42.90       49.36      2.09 o
  -3   5   4     2712.78     2726.53     18.32 o
  -3   5   5      113.97      126.69      5.25 o
  -3   5   6     5598.07     5542.25     25.93 o
  -3   5   7      533.16      530.66      8.09 o
  -3   5   8     4325.03     4277.37     25.06 o
  -3   5   9       53.08       57.17      4.22 o
  -3   5  10     1427.30     1418.28     24.32 o
  -3   5  11      102.01       89.15      6.88 o
  -3   5  12      665.13      680.22     20.89 o
  -3   5  13       16.87        8.08      3.41 o
  -3   5  14      663.20      649.00     20.63 o
  -3   6   1      314.50      338.63      4.18 o
  -3   6   2     3395.52     3365.08     20.16 o
  -3   6   3      173.12      169.84      3.66 o
  -3   6   4      913.84      922.64     10.96 o
  -3   6   5      670.51      653.25      9.89 o
  -3   6   6       39.06       43.06      2.47 o
  -3   6   7        0.66        3.07      1.63 o
  -3   6   8       11.88       17.96      2.18 o
  -3   6   9      137.13      133.60      6.47 o
  -3   6  10      583.85      573.20     14.89 o
  -3   6  11       56.61       58.05      5.42 o
  -3   6  12       31.30       42.79      5.09 o
  -3   6  13        0.91        1.58      3.61 o
  -3   6  14        1.02        3.23      3.89 o
  -3   7   1     2383.81     2339.68     12.12 o
  -3   7   2       25.78       24.60      1.62 o
  -3   7   3     2074.44     2110.49     12.47 o
  -3   7   4     2375.05     2381.75     20.46 o
  -3   7   5     1888.03     1906.37     16.37 o
  -3   7   6      156.96      172.64      4.79 o
  -3   7   7      980.06      996.72     11.10 o
  -3   7   8       93.50       89.65      4.63 o
  -3   7   9      635.55      631.11     13.43 o
  -3   7  10       10.67       10.35      2.75 o
  -3   7  11      831.41      851.96     19.31 o
  -3   7  12       89.45       80.43      6.61 o
  -3   7  13      289.35      278.32     12.99 o
  -3   7  14      274.76      280.53     14.01 o
  -3   7  15      334.41      292.78     36.97 o
  -3   8   1        4.92        8.39      1.04 o
  -3   8   2      324.18      311.66      5.79 o
  -3   8   3     1729.00     1721.36     12.91 o
  -3   8   4      375.09      365.67      6.84 o
  -3   8   5      213.59      223.24      5.60 o
  -3   8   6      534.35      518.58      9.75 o
  -3   8   7      749.54      744.09     12.16 o
  -3   8   8      269.08      268.72      7.44 o
  -3   8   9     1028.16      981.88     17.04 o
  -3   8  10      104.82      112.37      6.96 o
  -3   8  11        0.43        5.72      3.60 o
  -3   8  12       32.41       41.55      5.19 o
  -3   8  13        0.59        2.71      3.39 o
  -3   8  14       18.82       19.02      4.46 o
  -3   9   1      734.09      729.22      7.91 o
  -3   9   2     1151.43     1128.47     11.17 o
  -3   9   3     1503.31     1480.61     12.39 o
  -3   9   4     2485.41     2440.21     17.94 o
  -3   9   5      906.86      913.07     12.31 o
  -3   9   6      637.26      659.90     11.25 o
  -3   9   7     1526.12     1564.59     17.28 o
  -3   9   8        3.10        8.56      2.35 o
  -3   9   9      868.60      857.12     17.09 o
  -3   9  10       26.19       25.98      4.18 o
  -3   9  11      862.77      840.60     20.83 o
  -3   9  12       88.72       92.52      7.76 o
  -3   9  13      150.35      147.79      9.75 o
  -3   9  14        2.23       -6.70      6.08 o
  -3  10   1       84.89       80.74      2.86 o
  -3  10   2      737.06      733.62      8.58 o
  -3  10   3      156.84      166.28      4.75 o
  -3  10   4      754.16      748.21     12.12 o
  -3  10   5       45.10       42.39      2.78 o
  -3  10   6       23.66       26.42      2.38 o
  -3  10   7       16.30       19.45      2.23 o
  -3  10   8      318.83      314.49      9.48 o
  -3  10   9       72.90       77.27      5.16 o
  -3  10  10       66.55       72.06      6.21 o
  -3  10  11       78.32       91.50      7.37 o
  -3  10  12        4.97        5.07      3.78 o
  -3  10  13       59.33       59.31      6.58 o
  -3  10  14       34.14       30.75      7.13 o
  -3  11   1      998.02      978.14     10.05 o
  -3  11   2     2229.21     2175.49     15.25 o
  -3  11   3       30.22       39.10      2.69 o
  -3  11   4     1812.47     1783.21     13.31 o
  -3  11   5      850.64      845.04     11.31 o
  -3  11   6     1463.49     1457.89     16.43 o
  -3  11   7      495.27      480.18      9.79 o
  -3  11   8     1661.05     1620.40     20.71 o
  -3  11   9      450.11      466.71     13.09 o
  -3  11  10      976.05      930.64     21.36 o
  -3  11  11      461.34      454.40     15.76 o
  -3  11  12      291.45      262.28     12.79 o
  -3  11  13        0.94       -0.17      3.55 o
  -3  11  14      379.92      347.26     26.13 o
  -3  12   1      746.40      741.12      8.98 o
  -3  12   2      197.99      193.24      4.65 o
  -3  12   3     1607.16     1595.34     16.03 o
  -3  12   4       12.22       11.61      2.00 o
  -3  12   5       10.44       13.66      1.76 o
  -3  12   6        3.41        4.35      1.51 o
  -3  12   7      107.33      114.83      5.42 o
  -3  12   8        0.19        5.96      1.99 o
  -3  12   9      269.34      274.55     10.35 o
  -3  12  10      104.46      108.61      7.45 o
  -3  12  11        2.23        5.07      3.40 o
  -3  12  12       98.67      104.21      8.30 o
  -3  12  13        4.34        1.65      4.33 o
  -3  12  14      136.44      107.81     26.16 o
  -3  13   1     1487.61     1462.07     12.44 o
  -3  13   2      217.10      209.87      4.83 o
  -3  13   3     2729.06     2718.65     18.69 o
  -3  13   4       22.18       22.39      1.93 o
  -3  13   5      947.62     1000.06     12.83 o
  -3  13   6      434.23      411.09      9.33 o
  -3  13   7      193.57      195.68      7.11 o
  -3  13   8       96.38       97.99      5.53 o
  -3  13   9      399.49      383.43     11.60 o
  -3  13  10       28.00       30.59      4.64 o
  -3  13  11      508.31      524.84     17.32 o
  -3  13  12       52.20       64.43      6.76 o
  -3  13  13      132.94      110.17     11.31 o
  -3  14   1       18.81       18.97      2.04 o
  -3  14   2        8.67        9.18      1.45 o
  -3  14   3       27.54       26.02      1.89 o
  -3  14   4       57.88       58.91      3.28 o
  -3  14   5       75.56       67.84      3.54 o
  -3  14   6      223.91      230.90      7.19 o
  -3  14   7       25.18       18.66      3.21 o
  -3  14   8       20.92       20.22      3.61 o
  -3  14   9        6.48        4.74      2.81 o
  -3  14  10       84.31       96.52      7.57 o
  -3  14  11        2.27        1.40      3.68 o
  -3  14  12      176.56      173.47     11.54 o
  -3  15   1      124.80      129.71      5.05 o
  -3  15   2     1007.91     1022.60     13.64 o
  -3  15   3      379.68      370.45      7.07 o
  -3  15   4     1669.80     1672.01     18.39 o
  -3  15   5       41.82       46.90      3.97 o
  -3  15   6     1060.11     1061.67     18.14 o
  -3  15   7      135.19      137.77      7.39 o
  -3  15   8      559.96      530.52     13.45 o
  -3  15   9      629.13      632.93     17.62 o
  -3  15  10      344.46      336.39     16.13 o
  -3  15  11      161.35      156.83     10.87 o
  -3  15  12      343.81      340.54     17.81 o
  -3  16   1        1.14        7.21      1.84 o
  -3  16   2      972.44      941.27     13.57 o
  -3  16   3      176.57      174.86      6.00 o
  -3  16   4        7.95        9.00      2.36 o
  -3  16   5       52.96       55.98      5.20 o
  -3  16   6       43.23       46.97      4.65 o
  -3  16   7       86.86       85.25      6.26 o
  -3  16   8      170.13      180.38      9.44 o
  -3  16   9       44.28       49.73      6.13 o
  -3  16  10       68.08       67.19      8.16 o
  -3  16  11       75.77       80.79      9.04 o
  -3  16  12       36.82       47.99     17.29 o
  -3  17   1      237.82      235.97      7.24 o
  -3  17   2      646.81      639.54     11.58 o
  -3  17   3      240.82      234.53      8.09 o
  -3  17   4      691.43      707.57     16.31 o
  -3  17   5      747.96      741.32     18.16 o
  -3  17   6      646.01      636.09     16.29 o
  -3  17   7      820.00      857.10     19.42 o
  -3  17   8      354.15      346.66     13.28 o
  -3  17   9     1278.66     1317.88     31.76 o
  -3  17  10       95.31      111.74     10.13 o
  -3  17  11      450.40      471.15     20.55 o
  -3  18   1      553.04      534.02     11.20 o
  -3  18   2       64.59       81.88      4.80 o
  -3  18   3        1.57        5.41      2.59 o
  -3  18   4       34.02       38.66      4.23 o
  -3  18   5       23.61       15.39      3.76 o
  -3  18   6        0.95        3.32      2.84 o
  -3  18   7      127.08      137.66     12.05 o
  -3  18   8       18.44       20.69      4.68 o
  -3  18   9       44.39       49.56      8.86 o
  -3  18  10       29.84       35.67      6.39 o
  -3  18  11       11.61        3.72      9.64 o
  -3  19   1       45.54       44.44      3.95 o
  -3  19   2      306.51      314.85     10.68 o
  -3  19   3      942.29      915.65     18.43 o
  -3  19   4      259.62      270.77     10.32 o
  -3  19   5      761.82      767.80     18.59 o
  -3  19   6      304.58      319.28     12.59 o
  -3  19   7       84.08       90.50      7.62 o
  -3  19   8      169.35      185.72     11.31 o
  -3  19   9      206.86      215.70     13.64 o
  -3  19  10       36.36       43.74      8.61 o
  -3  20   1        2.30        2.49      2.13 o
  -3  20   2       78.60       83.69      5.94 o
  -3  20   3       72.24       73.22      5.68 o
  -3  20   4       10.74       12.52      3.66 o
  -3  20   5       46.24       41.87      5.37 o
  -3  20   6       36.57       44.17      5.53 o
  -3  20   7       48.23       56.78      5.91 o
  -3  20   8        0.82       13.56      6.19 o
  -3  20   9      129.41      148.15     11.83 o
  -3  20  10      143.65      122.91     25.55 o
  -3  21   1      144.94      152.70      7.70 o
  -3  21   2      284.28      292.25     12.20 o
  -3  21   3       12.93       19.03      4.08 o
  -3  21   4      545.87      504.93     16.14 o
  -3  21   5        4.88        5.54      3.46 o
  -3  21   6      892.77      858.58     21.74 o
  -3  21   7       12.43       16.88      4.52 o
  -3  21   8      682.79      684.32     20.93 o
  -3  21   9      423.57      428.03     46.56 o
  -3  22   1      167.56      161.47      9.24 o
  -3  22   2      193.65      201.92     10.40 o
  -3  22   3       95.35       89.65      7.23 o
  -3  22   4       52.58       63.02      7.04 o
  -3  22   5      145.77      144.94      9.27 o
  -3  22   6       20.33       23.25      5.05 o
  -3  22   7      129.31      143.44      9.69 o
  -3  22   8       10.15       17.60     11.50 o
  -3  23   1      835.50      854.38     25.03 o
  -3  23   2        0.88        6.18      3.79 o
  -3  23   3      474.52      456.21     15.95 o
  -3  23   4       57.78       60.06      6.38 o
  -3  23   5      579.63      584.05     18.67 o
  -3  23   6       88.85      108.82      7.70 o
  -3  23   7      126.85      147.28     16.49 o
  -3  23   8      210.16      150.50     28.00 o
  -3  24   1       39.34       40.26      6.95 o
  -3  24   2      159.72      157.16      9.64 o
  -3  24   3      182.07      190.60     10.83 o
  -3  24   4       30.21       40.88      7.34 o
  -3  24   5       49.84       61.71      6.67 o
  -3  24   6       11.64       19.32      7.05 o
  -3  24   7       57.54       61.40     18.16 o
  -3  25   1      211.38      237.97     14.35 o
  -3  25   2       41.63       41.34      5.54 o
  -3  25   3      118.59      121.03      9.52 o
  -3  25   4      220.19      239.69     18.42 o
  -3  25   5       36.88       44.55     36.11 o
  -3  25   6      299.74      263.39     32.74 o
  -3  26   1       18.73       27.92      9.78 o
  -3  26   2       63.21       69.51     18.46 o
  -3  26   3       60.54       79.08     14.64 o
  -2   0   2       61.29       68.73      2.48 o
  -2   0   4       96.90      105.09      5.43 o
  -2   0   6      434.90      450.36      8.54 o
  -2   0   8      801.25      797.84     18.84 o
  -2   0  10      570.92      530.19     19.00 o
  -2   0  12      442.71      447.69     21.42 o
  -2   0  14      629.77      615.24     50.61 o
  -2   1   1    17088.80    16346.20     72.69 o
  -2   1   2     3084.28     3209.33     11.88 o
  -2   1   3      368.12      406.77      7.17 o
  -2   1   4     2144.75     2198.87     12.91 o
  -2   1   5       20.10       21.25      1.59 o
  -2   1   6      206.74      210.01      4.81 o
  -2   1   7     4062.44     3935.18     21.34 o
  -2   1   8     1706.12     1667.69     19.73 o
  -2   1   9     1899.86     1861.53     22.41 o
  -2   1  10      684.05      662.00     14.59 o
  -2   1  11      130.94      136.56      7.03 o
  -2   1  12      274.89      252.18     10.72 o
  -2   1  13      328.63      343.29     14.84 o
  -2   1  14      156.25      142.59     13.67 o
  -2   2   1      487.12      502.89      3.71 o
  -2   2   2     1459.17     1512.79      7.92 o
  -2   2   3      243.47      254.87      4.98 o
  -2   2   4      257.86      266.16      4.67 o
  -2   2   5      336.80      336.13      6.36 o
  -2   2   6       60.76       60.13      2.24 o
  -2   2   7      146.53      144.55      3.06 o
  -2   2   8        6.30        5.73      1.84 o
  -2   2   9      407.31      402.79     10.02 o
  -2   2  10        1.31       -1.25      1.98 o
  -2   2  11       92.20       90.34      5.86 o
  -2   2  12        6.01        8.80      2.78 o
  -2   2  13      242.04      231.31     15.19 o
  -2   2  14       16.80       22.97      5.81 o
  -2   3   1     1819.89     1883.65      8.43 o
  -2   3   2        0.91        3.60      0.61 o
  -2   3   3     3385.29     3435.61     21.55 o
  -2   3   4     2561.40     2531.61     30.23 o
  -2   3   5     2529.68     2509.90     18.13 o
  -2   3   6     1042.76     1033.32      9.81 o
  -2   3   7     2867.61     2858.80     18.15 o
  -2   3   8        3.20        1.13      1.82 o
  -2   3   9     1131.92     1105.72     16.40 o
  -2   3  10       60.05       59.23      4.39 o
  -2   3  11      540.69      529.81     17.11 o
  -2   3  12        0.36        2.39      3.12 o
  -2   3  13     1050.24     1079.62     26.05 o
  -2   3  14       24.94       25.43      6.08 o
  -2   4   1     1103.69     1155.84      5.80 o
  -2   4   2        1.23        2.63      0.69 o
  -2   4   3      470.49      456.86      5.57 o
  -2   4   4     1453.26     1491.32     12.55 o
  -2   4   5       11.94       15.76      2.23 o
  -2   4   6       20.97       20.36      1.72 o
  -2   4   7       11.51       18.75      1.87 o
  -2   4   8       27.76       28.41      2.80 o
  -2   4   9        2.84        7.33      2.18 o
  -2   4  10      361.62      381.88     12.47 o
  -2   4  11        3.37        0.66      2.70 o
  -2   4  12      110.95      116.71      8.79 o
  -2   4  13       78.83       78.29      7.10 o
  -2   4  14       86.47       93.64     10.07 o
  -2   5   1     1062.69     1080.21      7.02 o
  -2   5   2     2248.18     2313.69     10.60 o
  -2   5   3      445.93      454.97      5.66 o
  -2   5   4     2294.99     2348.21     15.06 o
  -2   5   5       55.03       61.01      3.16 o
  -2   5   6     1721.36     1732.74     13.92 o
  -2   5   7        0.64        3.42      1.12 o
  -2   5   8     4798.23     4750.99     32.88 o
  -2   5   9       99.25       99.89      4.96 o
  -2   5  10     1963.02     1989.11     35.04 o
  -2   5  11        4.93        3.54      2.95 o
  -2   5  12      611.59      612.02     16.91 o
  -2   5  13       63.72       72.47      8.89 o
  -2   5  14      593.58      602.99     19.87 o
  -2   6   1     1929.62     1900.34      9.85 o
  -2   6   2       43.39       46.94      1.70 o
  -2   6   3     1198.31     1206.97      9.10 o
  -2   6   4       43.76       44.95      2.10 o
  -2   6   5      100.59       96.38      3.45 o
  -2   6   6      184.07      191.86      3.72 o
  -2   6   7       13.63       12.56      1.76 o
  -2   6   8      901.90      860.51     11.10 o
  -2   6   9        5.18       10.67      2.52 o
  -2   6  10      123.07      127.51      7.25 o
  -2   6  11       14.52       12.83      3.51 o
  -2   6  12      422.65      424.84     14.36 o
  -2   6  13       98.90      102.78      7.50 o
  -2   6  14       54.38       56.49      6.34 o
  -2   7   1     8692.01     8613.01     36.69 o
  -2   7   2      589.73      570.08      6.10 o
  -2   7   3     5868.13     5818.60     21.18 o
  -2   7   4     2355.08     2328.51     21.33 o
  -2   7   5     3741.00     3763.45     22.27 o
  -2   7   6      668.01      675.27      9.69 o
  -2   7   7     2680.53     2664.72     21.05 o
  -2   7   8     1577.35     1574.45     16.84 o
  -2   7   9     1157.74     1146.26     18.30 o
  -2   7  10      370.68      367.63     12.02 o
  -2   7  11      147.34      150.98      8.40 o
  -2   7  12      465.99      484.47     15.43 o
  -2   7  13      163.10      175.77     10.08 o
  -2   7  14      229.85      248.92     12.26 o
  -2   8   1      836.70      847.48      9.04 o
  -2   8   2      244.15      231.53      4.65 o
  -2   8   3      393.87      398.58      5.70 o
  -2   8   4      136.22      141.35      4.02 o
  -2   8   5     1283.76     1294.67     13.40 o
  -2   8   6      116.83      115.43      4.11 o
  -2   8   7      202.54      206.71      6.41 o
  -2   8   8      109.27      104.45      4.93 o
  -2   8   9      871.39      874.31     16.35 o
  -2   8  10        9.83       18.17      3.74 o
  -2   8  11      225.56      245.26     10.73 o
  -2   8  12       39.86       42.37      5.10 o
  -2   8  13       84.63       85.53      7.15 o
  -2   8  14        9.66       10.61      4.70 o
  -2   9   1     1752.75     1735.32     12.01 o
  -2   9   2     1389.20     1351.89     12.62 o
  -2   9   3     2647.68     2665.71     15.85 o
  -2   9   4     4585.59     4594.13     22.95 o
  -2   9   5     2936.95     2899.31     28.13 o
  -2   9   6     1446.49     1449.99     15.20 o
  -2   9   7     1272.04     1296.62     15.30 o
  -2   9   8      654.88      639.90     11.95 o
  -2   9   9      566.52      579.12     15.16 o
  -2   9  10      975.90      979.70     21.82 o
  -2   9  11       97.55      110.13      7.81 o
  -2   9  12      275.11      278.93     12.83 o
  -2   9  13       72.80       70.99      7.16 o
  -2   9  14        6.74        0.60      8.36 o
  -2  10   1        6.21        7.15      1.01 o
  -2  10   2     1435.96     1455.73     14.68 o
  -2  10   3      799.10      780.54      8.22 o
  -2  10   4      460.05      462.30      5.94 o
  -2  10   5        1.36        3.46      1.28 o
  -2  10   6      854.01      857.89     11.94 o
  -2  10   7       21.16       23.31      2.49 o
  -2  10   8        4.20       10.92      2.23 o
  -2  10   9        9.75       16.76      2.99 o
  -2  10  10      253.22      274.96     11.64 o
  -2  10  11        5.13        7.49      3.88 o
  -2  10  12      445.27      443.94     16.28 o
  -2  10  13       78.84       74.63      7.56 o
  -2  10  14       32.68       25.42      7.11 o
  -2  11   1     1501.58     1478.07      9.99 o
  -2  11   2     8352.98     8226.93     32.70 o
  -2  11   3     1441.06     1440.45     11.52 o
  -2  11   4     2245.86     2244.87     14.44 o
  -2  11   5     1179.74     1161.80     12.74 o
  -2  11   6      523.70      545.36      9.09 o
  -2  11   7       29.27       35.28      2.97 o
  -2  11   8     2906.88     2844.34     25.08 o
  -2  11   9       64.61       63.68      4.75 o
  -2  11  10      895.07      881.46     19.40 o
  -2  11  11        6.26        6.44      3.43 o
  -2  11  12      126.74      117.83      8.79 o
  -2  11  13      189.84      206.20     11.85 o
  -2  11  14       49.57       33.53      7.56 o
  -2  12   1      257.85      259.23      3.99 o
  -2  12   2       84.12       83.20      2.91 o
  -2  12   3       14.35       15.22      1.62 o
  -2  12   4       63.41       61.32      2.40 o
  -2  12   5      235.11      235.27      4.92 o
  -2  12   6      160.57      158.48      5.66 o
  -2  12   7      372.76      365.76      8.31 o
  -2  12   8      293.99      290.10      8.35 o
  -2  12   9      465.32      466.11     12.70 o
  -2  12  10      279.64      282.23     11.96 o
  -2  12  11       14.54       17.14      4.60 o
  -2  12  12      104.95       94.91      7.92 o
  -2  12  13       50.52       32.83      4.88 o
  -2  13   1     1636.61     1633.02     10.57 o
  -2  13   2      253.57      257.88      5.12 o
  -2  13   3     3288.29     3269.27     21.61 o
  -2  13   4      635.59      644.62      8.94 o
  -2  13   5     3107.63     3106.91     21.32 o
  -2  13   6      756.18      734.24     12.10 o
  -2  13   7     2092.43     2077.66     21.68 o
  -2  13   8      183.89      185.53      6.88 o
  -2  13   9     1092.89     1091.13     19.67 o
  -2  13  10      186.47      182.56      9.86 o
  -2  13  11      569.78      580.12     22.54 o
  -2  13  12        2.23       10.57      4.18 o
  -2  13  13      622.62      567.29     32.11 o
  -2  14   1      165.14      162.82      5.41 o
  -2  14   2       92.74       91.33      3.22 o
  -2  14   3      108.12      113.38      3.72 o
  -2  14   4      452.31      435.25      7.47 o
  -2  14   5        9.54       16.02      2.94 o
  -2  14   6      112.99      105.38      5.37 o
  -2  14   7       14.94       20.39      3.57 o
  -2  14   8       18.92       17.82      2.62 o
  -2  14   9      340.72      349.43     11.39 o
  -2  14  10       49.31       42.21      4.87 o
  -2  14  11       17.37       15.05      3.45 o
  -2  14  12       56.07       54.18      7.03 o
  -2  15   1     2020.08     1999.35     19.14 o
  -2  15   2      548.84      535.83     10.27 o
  -2  15   3      354.29      378.13      8.25 o
  -2  15   4      496.19      524.45      8.96 o
  -2  15   5      179.16      178.48      7.58 o
  -2  15   6      334.26      349.59     10.47 o
  -2  15   7      185.67      194.00      7.91 o
  -2  15   8      314.56      312.96     10.51 o
  -2  15   9      269.62      274.55     11.05 o
  -2  15  10      328.93      359.02     20.99 o
  -2  15  11        0.73       12.24      5.25 o
  -2  15  12      195.57      204.88     13.99 o
  -2  16   1      119.90      129.64      5.39 o
  -2  16   2        0.72        5.31      2.03 o
  -2  16   3      951.06      949.76     13.41 o
  -2  16   4       58.93       64.09      5.05 o
  -2  16   5       19.33       27.57      5.05 o
  -2  16   6        9.60       12.41      4.39 o
  -2  16   7      108.52      120.23      8.14 o
  -2  16   8       21.13       25.20      4.16 o
  -2  16   9        4.69       15.00      3.94 o
  -2  16  10      237.02      218.90     12.51 o
  -2  16  11        9.28       15.49      4.83 o
  -2  17   1     1050.05     1061.76     15.04 o
  -2  17   2      860.17      859.03     13.89 o
  -2  17   3      465.59      489.27     12.09 o
  -2  17   4     1026.29     1020.30     19.62 o
  -2  17   5      761.59      754.76     17.39 o
  -2  17   6      735.91      742.58     17.67 o
  -2  17   7     1345.80     1341.92     23.22 o
  -2  17   8     1012.72      988.16     20.95 o
  -2  17   9      459.97      454.61     14.75 o
  -2  17  10      393.48      365.60     15.94 o
  -2  17  11      168.87      162.37     12.50 o
  -2  18   1      227.93      237.46      8.06 o
  -2  18   2       29.90       40.09      3.88 o
  -2  18   3      250.54      245.42      9.46 o
  -2  18   4        8.04        9.40      3.30 o
  -2  18   5      352.15      345.61     12.27 o
  -2  18   6        9.67       11.37      3.95 o
  -2  18   7      389.90      385.95     12.95 o
  -2  18   8        8.17       16.39      3.68 o
  -2  18   9      409.22      431.78     14.79 o
  -2  18  10       21.49       31.02      6.24 o
  -2  18  11      160.13      163.14     30.90 o
  -2  19   1      630.20      619.71     13.26 o
  -2  19   2      114.36      117.84      6.28 o
  -2  19   3     1038.70     1070.17     20.04 o
  -2  19   4      119.47      116.08      7.24 o
  -2  19   5      720.98      722.74     18.12 o
  -2  19   6      245.24      262.82     10.20 o
  -2  19   7      371.06      364.86     12.31 o
  -2  19   8       21.97       18.01      3.84 o
  -2  19   9       75.93       66.75      7.35 o
  -2  19  10      138.15      139.95     11.60 o
  -2  20   1        0.34        3.85      2.48 o
  -2  20   2      234.51      231.06     10.69 o
  -2  20   3       11.46       15.94      3.70 o
  -2  20   4      354.73      341.89     12.61 o
  -2  20   5       30.18       43.24      5.01 o
  -2  20   6        6.48        4.02      2.81 o
  -2  20   7       13.26       21.23      3.56 o
  -2  20   8       94.60      110.85      8.08 o
  -2  20   9       15.04       11.78      4.84 o
  -2  21   1        0.22        0.64      2.86 o
  -2  21   2      596.45      636.56     16.27 o
  -2  21   3        0.49        1.80      2.90 o
  -2  21   4      677.09      684.52     17.44 o
  -2  21   5        4.47       10.89      3.34 o
  -2  21   6      427.92      420.59     14.54 o
  -2  21   7        0.56       -1.15      3.02 o
  -2  21   8      487.36      484.36     16.58 o
  -2  21   9       49.09       39.83     11.40 o
  -2  22   1       15.22       23.22      3.88 o
  -2  22   2        3.18        7.67      3.41 o
  -2  22   3       32.70       31.08      4.33 o
  -2  22   4       74.19       75.42      6.30 o
  -2  22   5        4.16       12.93      5.04 o
  -2  22   6      167.84      172.54      9.69 o
  -2  22   7      185.14      191.12     11.17 o
  -2  22   8        2.08        5.52      5.35 o
  -2  23   1      914.70      913.33     19.43 o
  -2  23   2      102.20      119.12      7.31 o
  -2  23   3     1012.40     1020.83     22.12 o
  -2  23   4       60.07       60.80      6.32 o
  -2  23   5      565.25      570.01     17.41 o
  -2  23   6        5.04        8.41      4.15 o
  -2  23   7      338.95      327.48     17.03 o
  -2  23   8        8.40        4.56     10.61 o
  -2  24   1        8.62       24.01      5.06 o
  -2  24   2       26.57       36.62      4.79 o
  -2  24   3        6.22       13.36      4.32 o
  -2  24   4       22.36       23.69      4.38 o
  -2  24   5        0.48       -2.83      4.00 o
  -2  24   6       13.41       12.87      4.53 o
  -2  24   7        4.97       14.89     10.56 o
  -2  25   1       27.88       36.72      6.33 o
  -2  25   2       91.65       75.94      6.71 o
  -2  25   3       39.58       31.77      5.35 o
  -2  25   4      447.04      443.05     15.89 o
  -2  25   5       51.87       49.04      8.24 o
  -2  25   6      350.57      349.60     45.06 o
  -2  26   1       63.47       70.88     11.92 o
  -2  26   2      102.60       95.24     12.65 o
  -2  26   3       59.75       58.71      9.04 o
  -2  26   4       49.62       75.38     20.30 o
  -2  27   2      718.56      673.53     60.38 o
  -1   0   2    26945.90    24622.30    199.82 o
  -1   0   4      380.57      412.20      6.48 o
  -1   0   6     9064.69     9045.35     57.32 o
  -1   0   8     6498.95     6430.75     52.05 o
  -1   0  10     1139.52     1099.63     24.66 o
  -1   0  12     1154.83     1167.18     28.54 o
  -1   0  14     1918.55     1994.12     59.30 o
  -1   1   2    17707.80    17051.80     54.82 o
  -1   1   3        4.85        7.82      0.72 o
  -1   1   4      216.03      223.25      3.62 o
  -1   1   5      759.64      776.80      7.12 o
  -1   1   6      548.19      570.90     10.13 o
  -1   1   7      615.45      621.50     10.60 o
  -1   1   8      131.22      136.01      5.76 o
  -1   1   9      123.03      125.48      5.68 o
  -1   1  10       30.43       29.99      3.39 o
  -1   1  11        6.60       12.60      2.69 o
  -1   1  12       45.85       45.00      5.19 o
  -1   1  13      113.66      132.83     10.66 o
  -1   1  14       42.20       44.30      8.51 o
  -1   2   1    21385.00    20271.70     97.21 o
  -1   2   2     3681.93     3766.55     10.51 o
  -1   2   3     4247.62     4393.25     22.29 o
  -1   2   4      777.20      780.77      6.45 o
  -1   2   5     1548.92     1547.26     11.46 o
  -1   2   6       89.04       85.39      3.37 o
  -1   2   7     1384.04     1402.01     14.94 o
  -1   2   8        4.50        5.59      1.86 o
  -1   2   9      434.48      444.45     10.46 o
  -1   2  10       44.83       39.61      3.59 o
  -1   2  11      516.13      514.85     12.73 o
  -1   2  12       18.62       16.79      3.73 o
  -1   2  13      356.87      369.06     15.75 o
  -1   2  14        2.76        2.37      5.10 o
  -1   3   1     3386.93     3497.03     10.67 o
  -1   3   2      478.63      501.31      4.10 o
  -1   3   3      656.80      694.83      5.29 o
  -1   3   4     1656.21     1633.40      8.79 o
  -1   3   5     4035.06     4005.76     17.88 o
  -1   3   6      770.38      764.50      8.59 o
  -1   3   7      750.69      741.25      9.61 o
  -1   3   8        4.53        4.06      1.61 o
  -1   3   9       75.64       87.74      4.82 o
  -1   3  10      152.09      153.48      6.71 o
  -1   3  11        3.75        6.18      2.59 o
  -1   3  12       12.12       12.74      3.48 o
  -1   3  13      119.52      135.09      9.99 o
  -1   3  14       55.21       66.48      7.66 o
  -1   4   1     5034.78     5124.96     14.73 o
  -1   4   2     8231.57     8244.62     46.18 o
  -1   4   3      658.22      679.85      5.31 o
  -1   4   4     2066.67     2094.06      9.30 o
  -1   4   5      615.80      623.28      6.31 o
  -1   4   6      425.21      433.79      6.36 o
  -1   4   7     2118.99     2103.45     17.76 o
  -1   4   8      311.50      310.19      8.37 o
  -1   4   9      826.10      806.52     14.35 o
  -1   4  10       48.05       53.45      4.67 o
  -1   4  11     1149.15     1142.06     22.77 o
  -1   4  12      311.13      307.30     12.60 o
  -1   4  13      899.81      910.49     21.56 o
  -1   4  14      498.67      491.89     19.05 o
  -1   5   1        0.19        2.99      0.57 o
  -1   5   2     8865.96     8850.53     32.88 o
  -1   5   3        0.99        3.66      0.67 o
  -1   5   4      480.87      490.50      5.60 o
  -1   5   5     1221.09     1230.62      8.25 o
  -1   5   6     2993.27     2934.87     14.71 o
  -1   5   7        4.71        9.01      1.29 o
  -1   5   8     2043.17     1997.49     21.11 o
  -1   5   9     1063.08     1032.04     16.31 o
  -1   5  10      169.08      159.83      7.34 o
  -1   5  11       29.09       26.86      4.15 o
  -1   5  12       60.18       56.61      5.63 o
  -1   5  13      124.33      133.89      8.57 o
  -1   5  14      125.20      130.61      9.67 o
  -1   6   1      945.73      947.01      8.07 o
  -1   6   2     2209.94     2298.41     14.38 o
  -1   6   3       90.97       87.36      2.55 o
  -1   6   4     3415.55     3381.00     15.35 o
  -1   6   5       70.95       70.30      2.47 o
  -1   6   6     2947.52     2944.82     16.60 o
  -1   6   7      529.72      528.12      6.97 o
  -1   6   8     1053.69     1107.90     15.27 o
  -1   6   9      662.70      645.26     12.57 o
  -1   6  10      921.73      930.94     17.49 o
  -1   6  11      792.31      791.66     24.59 o
  -1   6  12      240.92      257.56     11.31 o
  -1   6  13      543.38      567.30     17.37 o
  -1   6  14      466.14      489.13     18.37 o
  -1   7   1      518.95      527.13      6.50 o
  -1   7   2     1312.08     1340.40      9.20 o
  -1   7   3     1308.63     1314.69     10.58 o
  -1   7   4      257.98      252.62      4.69 o
  -1   7   5     1423.34     1421.17     11.48 o
  -1   7   6     1129.06     1114.57     10.40 o
  -1   7   7     1397.08     1370.95     14.09 o
  -1   7   8        1.32        6.16      2.22 o
  -1   7   9     1062.11     1066.54     17.96 o
  -1   7  10      286.54      282.03      9.88 o
  -1   7  11       64.09       65.76      6.79 o
  -1   7  12        1.31        4.23      3.62 o
  -1   7  13       26.75       31.36      5.35 o
  -1   7  14      116.91      130.34      9.96 o
  -1   8   1     5415.13     5415.50     32.17 o
  -1   8   2     1011.72     1033.16      9.67 o
  -1   8   3    11247.80    11020.70     31.53 o
  -1   8   4      520.16      520.47      6.95 o
  -1   8   5     3959.00     3939.46     19.94 o
  -1   8   6       16.45       19.26      1.62 o
  -1   8   7     1941.22     1885.83     17.77 o
  -1   8   8      288.80      278.24      8.07 o
  -1   8   9      583.85      580.12     12.81 o
  -1   8  10        4.27        7.32      2.81 o
  -1   8  11     1210.36     1212.77     23.29 o
  -1   8  12        0.24        2.76      3.87 o
  -1   8  13      524.48      517.48     17.99 o
  -1   8  14       41.08       43.03      6.83 o
  -1   9   1     2853.18     2837.25     19.62 o
  -1   9   2     3937.85     3947.89     18.30 o
  -1   9   3      374.78      388.77      5.42 o
  -1   9   4     2021.72     2025.99     13.53 o
  -1   9   5      158.75      163.61      4.18 o
  -1   9   6      586.71      595.04      8.90 o
  -1   9   7      278.40      276.58      7.18 o
  -1   9   8       59.94       56.64      3.91 o
  -1   9   9      517.64      526.55     12.91 o
  -1   9  10      114.63      123.51      7.41 o
  -1   9  11        5.93       10.58      3.95 o
  -1   9  12       18.56       15.69      4.54 o
  -1   9  13       68.30       67.38      8.10 o
  -1   9  14        6.34        3.32      7.53 o
  -1  10   1     1222.79     1220.51      9.98 o
  -1  10   2     2932.03     2961.93     16.41 o
  -1  10   3      123.99      125.97      3.28 o
  -1  10   4     4755.08     4678.26     27.70 o
  -1  10   5      103.91      106.57      3.24 o
  -1  10   6     2777.42     2742.38     21.98 o
  -1  10   7      757.70      750.60     12.10 o
  -1  10   8     2991.19     2996.14     29.98 o
  -1  10   9       53.93       72.42      4.83 o
  -1  10  10     2403.67     2375.77     31.23 o
  -1  10  11       42.24       55.24      5.70 o
  -1  10  12      298.91      267.20     12.86 o
  -1  10  13      232.12      244.26     12.70 o
  -1  10  14      287.10      266.33     19.33 o
  -1  11   1      109.72      111.19      4.11 o
  -1  11   2     4916.10     4901.64     23.20 o
  -1  11   3      618.29      617.09      7.80 o
  -1  11   4      359.72      357.23      7.96 o
  -1  11   5       66.84       70.41      2.60 o
  -1  11   6     1271.40     1231.43     13.87 o
  -1  11   7       68.52       68.04      3.97 o
  -1  11   8      632.36      629.75     12.88 o
  -1  11   9      629.65      616.97     13.38 o
  -1  11  10       50.40       52.18      5.23 o
  -1  11  11      136.33      123.02      8.50 o
  -1  11  12        3.90        3.93      4.01 o
  -1  11  13       11.88       20.61      4.71 o
  -1  11  14        1.37        3.47     11.73 o
  -1  12   1     4188.88     4200.45     25.46 o
  -1  12   2      841.73      839.41      8.64 o
  -1  12   3     2848.43     2806.23     20.83 o
  -1  12   4      124.17      135.64      4.93 o
  -1  12   5     2001.28     1995.83     17.79 o
  -1  12   6     1066.78     1087.77     13.60 o
  -1  12   7     2724.39     2722.39     26.89 o
  -1  12   8      975.73      959.11     16.26 o
  -1  12   9     1321.35     1326.87     19.97 o
  -1  12  10      283.84      286.58     10.66 o
  -1  12  11      673.61      679.93     19.66 o
  -1  12  12      183.39      188.67     11.49 o
  -1  12  13      435.84      431.86     19.59 o
  -1  13   1     3160.31     3212.62     28.54 o
  -1  13   2        0.01        3.69      1.42 o
  -1  13   3     1752.40     1731.83     16.29 o
  -1  13   4       44.90       46.07      2.44 o
  -1  13   5     1028.57     1050.31     13.25 o
  -1  13   6        0.07        4.13      1.73 o
  -1  13   7       98.12      100.46      6.74 o
  -1  13   8        8.88        7.74      2.21 o
  -1  13   9       15.51       13.29      2.93 o
  -1  13  10       14.20       17.02      3.28 o
  -1  13  11        3.75        2.62      3.32 o
  -1  13  12       34.80       28.75      4.85 o
  -1  13  13        0.77       -3.46      4.97 o
  -1  14   1     1035.16     1059.17     13.94 o
  -1  14   2      219.78      229.40      7.07 o
  -1  14   3      451.55      469.90      7.05 o
  -1  14   4     1267.34     1299.47     16.49 o
  -1  14   5        7.80        6.20      1.85 o
  -1  14   6       19.77       14.67      2.68 o
  -1  14   7      282.61      304.76      8.61 o
  -1  14   8       73.06       79.27      5.16 o
  -1  14   9      289.54      297.29      9.98 o
  -1  14  10      154.20      148.79      7.96 o
  -1  14  11      379.92      366.68     15.91 o
  -1  14  12       41.67       35.49      5.67 o
  -1  15   1     1982.87     1950.33     21.55 o
  -1  15   2      106.66      122.82      6.25 o
  -1  15   3        2.08        2.42      2.76 o
  -1  15   4      742.54      727.49     13.57 o
  -1  15   5       47.97       43.66      4.01 o
  -1  15   6     2244.65     2217.84     25.21 o
  -1  15   7      284.72      279.56      9.03 o
  -1  15   8      509.64      503.21     13.44 o
  -1  15   9      146.10      144.90      7.66 o
  -1  15  10      110.18      106.74      8.20 o
  -1  15  11       28.03       37.11      6.57 o
  -1  15  12      208.58      185.83     16.34 o
  -1  16   1      209.61      227.84      7.93 o
  -1  16   2     1100.14     1116.92     19.27 o
  -1  16   3      193.67      189.25      8.25 o
  -1  16   4      245.31      255.70      9.74 o
  -1  16   5       16.79       16.29      4.37 o
  -1  16   6     1139.46     1114.69     20.14 o
  -1  16   7      138.98      144.71      7.34 o
  -1  16   8     2175.96     2141.20     30.23 o
  -1  16   9       28.53       34.12      4.68 o
  -1  16  10      565.27      573.62     19.70 o
  -1  16  11        7.88       17.26      7.02 o
  -1  17   1      761.34      769.02     14.63 o
  -1  17   2     2061.41     2072.14     25.66 o
  -1  17   3      193.26      172.69      8.27 o
  -1  17   4      424.77      421.43     12.81 o
  -1  17   5      458.77      441.80     12.76 o
  -1  17   6      209.04      210.45      9.27 o
  -1  17   7      230.35      236.73     10.40 o
  -1  17   8        1.23       14.92      3.94 o
  -1  17   9       41.61       43.48      5.19 o
  -1  17  10       75.47       74.26      7.86 o
  -1  17  11       71.30       72.21      9.55 o
  -1  18   1     1098.14     1081.03     18.05 o
  -1  18   2        8.34       16.13      5.70 o
  -1  18   3     1273.17     1278.06     22.44 o
  -1  18   4       26.25       34.98      4.62 o
  -1  18   5      792.36      774.17     17.35 o
  -1  18   6       40.86       41.48      4.67 o
  -1  18   7      493.54      477.67     13.71 o
  -1  18   8       27.59       27.70      4.37 o
  -1  18   9      377.51      397.14     14.23 o
  -1  18  10        1.43        0.08      4.71 o
  -1  18  11      411.21      386.36     43.86 o
  -1  19   1      319.23      339.81      9.92 o
  -1  19   2       43.42       51.19      4.76 o
  -1  19   3       36.56       54.88      5.26 o
  -1  19   4      193.35      217.50     10.26 o
  -1  19   5      776.70      759.64     17.75 o
  -1  19   6       16.61       18.81      3.38 o
  -1  19   7      474.81      470.91     13.38 o
  -1  19   8       64.48       74.76      6.24 o
  -1  19   9       12.87       12.17      4.10 o
  -1  19  10       42.57       55.34      8.14 o
  -1  20   1        9.53       13.08      2.65 o
  -1  20   2     1799.50     1787.16     23.24 o
  -1  20   3      277.32      278.42     10.75 o
  -1  20   4      954.35      940.46     19.89 o
  -1  20   5      194.56      213.09      9.82 o
  -1  20   6      232.75      223.49      9.76 o
  -1  20   7      339.20      347.00     11.94 o
  -1  20   8      588.75      588.15     16.77 o
  -1  20   9      469.30      465.52     15.39 o
  -1  20  10      111.97       93.07     23.31 o
  -1  21   1        7.37        7.89      2.68 o
  -1  21   2      822.64      854.56     17.83 o
  -1  21   3        0.05        7.24      3.10 o
  -1  21   4      338.90      344.09     12.48 o
  -1  21   5       70.74       74.23      6.29 o
  -1  21   6      106.14      104.67      7.18 o
  -1  21   7        4.51        6.69      3.30 o
  -1  21   8       32.77       37.57      5.09 o
  -1  21   9       54.73       33.26      8.78 o
  -1  22   1      482.05      476.81     13.73 o
  -1  22   2      285.42      306.13     11.08 o
  -1  22   3      114.55      114.83      7.05 o
  -1  22   4      566.13      593.26     16.03 o
  -1  22   5      120.57      109.70      7.63 o
  -1  22   6      597.84      595.24     16.98 o
  -1  22   7       87.40       92.98      6.98 o
  -1  22   8      634.21      634.03     28.46 o
  -1  23   1      224.37      230.44     10.04 o
  -1  23   2        9.10        6.15      3.39 o
  -1  23   3      197.75      192.57      9.36 o
  -1  23   4        3.22        9.15      3.74 o
  -1  23   5       45.43       41.61      5.07 o
  -1  23   6      102.96      113.00      7.68 o
  -1  23   7       62.24       62.98      8.96 o
  -1  23   8       10.92        3.71      8.69 o
  -1  24   1      433.97      431.05     14.53 o
  -1  24   2      108.41      104.63      6.80 o
  -1  24   3      603.29      590.81     16.54 o
  -1  24   4      129.74      148.69      8.69 o
  -1  24   5      229.33      225.76     11.27 o
  -1  24   6       32.12       27.58      6.08 o
  -1  24   7      239.10      155.03     30.60 o
  -1  25   1       72.32       71.54      6.12 o
  -1  25   2       59.62       58.31      5.75 o
  -1  25   3       17.74       20.57      5.90 o
  -1  25   4      273.37      293.88     12.95 o
  -1  25   5        1.57        4.24      5.21 o
  -1  25   6      122.58       81.39     20.96 o
  -1  26   1       15.85       28.86      7.38 o
  -1  26   2       76.61       71.31      9.46 o
  -1  26   3        1.02        4.22      5.23 o
  -1  26   4      274.83      265.05     26.86 o
  -1  27   1      121.36      113.17     27.39 o
  -1  27   2      141.47      155.52     20.19 o
   0   0   2    59871.10    46236.90   4475.01 o
   0   0   4     6617.23     6635.40     29.35 o
   0   0   6     7813.35     7746.84     48.61 o
   0   0   8     1441.81     1452.41     24.79 o
   0   0  10      110.99      119.80      8.63 o
   0   0  12      502.54      494.23     22.42 o
   0   0  14        7.63       18.63      7.52 o
   0   1   2     1369.21     1401.89      8.28 o
   0   1   3      809.80      791.11      6.20 o
   0   1   4      699.20      699.04      5.73 o
   0   1   5     1035.95     1022.60     10.76 o
   0   1   6      365.79      368.80      7.15 o
   0   1   7     1214.12     1234.19     14.94 o
   0   1   8      777.60      764.51     12.19 o
   0   1   9      198.84      201.73      7.59 o
   0   1  10      149.21      151.49      6.54 o
   0   1  11      131.79      146.26      7.25 o
   0   1  12      142.71      157.25      9.15 o
   0   1  13      428.53      444.81     17.21 o
   0   1  14      210.56      211.75     13.77 o
   0   2   2      978.19      962.64      5.60 o
   0   2   3     7027.91     7107.20     28.08 o
   0   2   4      633.49      633.18      5.21 o
   0   2   5     5274.65     5285.65     20.75 o
   0   2   6      599.51      600.40      9.13 o
   0   2   7     3668.88     3721.17     24.68 o
   0   2   8      387.10      403.23      8.87 o
   0   2   9      305.11      323.89      8.98 o
   0   2  10      382.50      377.79     10.26 o
   0   2  11      311.44      325.63     11.17 o
   0   2  12      408.78      387.44     14.28 o
   0   2  13      621.51      626.32     20.47 o
   0   2  14       91.87       86.95      8.52 o
   0   3   1        0.83        3.12      0.41 o
   0   3   2      996.92     1043.25      6.55 o
   0   3   3      824.53      842.48      5.03 o
   0   3   4      277.51      268.89      3.07 o
   0   3   5       11.62       13.34      1.24 o
   0   3   6     1005.60      999.97     13.22 o
   0   3   7      162.15      155.23      5.16 o
   0   3   8        5.73        6.61      1.79 o
   0   3   9     1456.16     1424.52     17.66 o
   0   3  10        0.83        3.84      2.25 o
   0   3  11      261.45      268.02     10.29 o
   0   3  12       38.44       48.18      5.56 o
   0   3  13        2.48        8.14      3.67 o
   0   3  14        3.95        0.71      5.08 o
   0   4   0    14747.00    14401.20     98.48 o
   0   4   1    30580.40    27494.00    131.73 o
   0   4   2      602.39      644.15      5.11 o
   0   4   3     5491.61     5634.92     16.22 o
   0   4   4     2688.33     2653.18     10.29 o
   0   4   5     2029.38     2088.71     10.91 o
   0   4   6     1737.05     1736.25     12.87 o
   0   4   7     1873.47     1882.76     17.01 o
   0   4   8        8.74       12.05      2.17 o
   0   4   9      298.23      305.52      9.13 o
   0   4  10      163.44      187.87      8.12 o
   0   4  11      155.77      168.99      8.54 o
   0   4  12     1091.30     1102.77     22.50 o
   0   4  13       44.62       42.74      5.27 o
   0   4  14       41.90       36.72      5.46 o
   0   5   1      260.39      280.70      3.09 o
   0   5   2     1759.85     1786.99      9.95 o
   0   5   3      698.10      699.87      6.00 o
   0   5   4       92.02       86.32      2.05 o
   0   5   5     3542.34     3521.28     13.99 o
   0   5   6        2.10        4.27      1.12 o
   0   5   7        0.29        1.77      1.08 o
   0   5   8       78.49       90.52      4.13 o
   0   5   9       15.26       13.37      2.73 o
   0   5  10      165.47      169.30      7.08 o
   0   5  11       20.69       17.96      6.63 o
   0   5  12      742.31      745.00     18.76 o
   0   5  13        6.70        7.12      3.79 o
   0   5  14      471.61      454.63     16.56 o
   0   6   0    10379.20    10255.80     42.15 o
   0   6   1     6374.87     6423.96     26.42 o
   0   6   2     1718.40     1754.48     11.63 o
   0   6   3     2445.82     2499.87     15.83 o
   0   6   4     2299.44     2280.80     16.03 o
   0   6   5      789.71      807.40      7.66 o
   0   6   6     2420.03     2431.09     13.11 o
   0   6   7      896.78      886.38     10.47 o
   0   6   8     2088.42     2063.31     18.66 o
   0   6   9      536.03      522.39     11.61 o
   0   6  10      652.27      628.11     14.56 o
   0   6  11       57.02       56.43      4.87 o
   0   6  12     1158.01     1116.56     23.05 o
   0   6  13      187.09      189.43     10.28 o
   0   6  14      682.70      677.28     20.29 o
   0   7   1     1133.43     1133.39      6.16 o
   0   7   2     1896.07     1867.88      9.83 o
   0   7   3       82.77       95.74      3.34 o
   0   7   4      476.99      469.73      7.21 o
   0   7   5      272.39      272.61      5.01 o
   0   7   6       53.18       52.56      2.56 o
   0   7   7       52.90       60.78      2.84 o
   0   7   8      422.91      430.56      8.81 o
   0   7   9      485.70      493.88     11.44 o
   0   7  10      320.96      328.95     12.21 o
   0   7  11      287.75      293.47     10.80 o
   0   7  12       17.24       25.88      4.29 o
   0   7  13       69.67       70.91      6.89 o
   0   7  14      204.93      222.91     14.79 o
   0   8   0       54.35       55.90      3.28 o
   0   8   1     2162.27     2179.24     11.42 o
   0   8   2       66.04       60.95      1.99 o
   0   8   3     5292.24     5345.47     36.46 o
   0   8   4      104.60      103.61      3.77 o
   0   8   5     4758.49     4655.80     25.68 o
   0   8   6       88.45       84.31      3.11 o
   0   8   7     1321.66     1306.68     16.55 o
   0   8   8      486.17      474.70     10.56 o
   0   8   9      292.61      302.90      9.91 o
   0   8  10      622.30      594.51     15.45 o
   0   8  11      668.14      668.36     17.29 o
   0   8  12      165.76      161.69      9.86 o
   0   8  13      354.17      353.90     14.99 o
   0   8  14       89.71       82.36     11.30 o
   0   9   1      145.68      144.97      3.72 o
   0   9   2      217.72      219.82      3.77 o
   0   9   3      552.22      552.31      9.14 o
   0   9   4       92.24       92.73      3.37 o
   0   9   5     1332.02     1309.81     14.16 o
   0   9   6        5.73        8.24      1.77 o
   0   9   7        0.51        3.43      1.70 o
   0   9   8      394.33      395.93      9.91 o
   0   9   9      710.92      734.96     15.49 o
   0   9  10      300.81      299.89     11.82 o
   0   9  11      312.81      320.52     12.21 o
   0   9  12      143.40      132.33      9.20 o
   0   9  13       19.25       31.85      5.34 o
   0   9  14       59.50      108.68     27.84 o
   0  10   0    10883.80    10878.50     73.04 o
   0  10   1     3435.26     3427.55     21.00 o
   0  10   2     6158.08     6151.62     25.19 o
   0  10   3        1.33        4.23      1.02 o
   0  10   4     2660.91     2693.90     17.10 o
   0  10   5      362.70      347.59      5.89 o
   0  10   6     1253.81     1288.53     15.27 o
   0  10   7      935.82      887.75     13.27 o
   0  10   8     2142.09     2192.96     23.68 o
   0  10   9        6.19        5.76      2.41 o
   0  10  10      904.10      896.52     18.31 o
   0  10  11      106.76      106.39      7.77 o
   0  10  12      581.56      596.03     18.99 o
   0  10  13       64.03       57.27      6.38 o
   0  11   1      329.74      337.81      6.78 o
   0  11   2       15.75       16.50      1.95 o
   0  11   3       30.32       29.00      1.65 o
   0  11   4      116.19      113.84      4.63 o
   0  11   5      191.52      188.50      4.12 o
   0  11   6     1036.11     1003.34     12.27 o
   0  11   7       55.06       53.82      3.66 o
   0  11   8      777.89      786.74     14.56 o
   0  11   9       49.24       54.85      4.44 o
   0  11  10       72.16       76.41      5.83 o
   0  11  11       36.42       32.17      5.12 o
   0  11  12      398.60      399.39     15.83 o
   0  11  13        6.41       13.45      4.90 o
   0  11  14      383.26      365.25     41.87 o
   0  12   0     5067.16     5007.01     49.97 o
   0  12   1     4955.29     4920.01     26.73 o
   0  12   2      677.35      677.87      7.41 o
   0  12   3     2252.01     2258.92     15.81 o
   0  12   4     1142.58     1111.96     14.47 o
   0  12   5     1181.41     1186.21     15.92 o
   0  12   6     1899.51     1822.47     19.24 o
   0  12   7     1361.53     1361.96     17.39 o
   0  12   8      456.24      453.46     11.35 o
   0  12   9     1313.86     1308.85     20.11 o
   0  12  10       59.74       65.63      5.36 o
   0  12  11      315.26      314.58     13.55 o
   0  12  12      319.49      336.15     14.62 o
   0  12  13      193.81      191.30     14.69 o
   0  13   1        6.89       18.62      2.63 o
   0  13   2        0.11        2.03      1.97 o
   0  13   3      175.57      163.95      3.51 o
   0  13   4        0.44        0.55      1.03 o
   0  13   5       25.36       24.79      2.66 o
   0  13   6      210.78      203.41      6.71 o
   0  13   7       26.03       28.07      2.96 o
   0  13   8        8.29       11.31      2.75 o
   0  13   9      404.37      425.31     11.80 o
   0  13  10        5.52        9.64      3.06 o
   0  13  11       84.15       91.74      7.72 o
   0  13  12       28.78       26.88      4.98 o
   0  13  13      115.89      104.64     19.71 o
   0  14   0       98.11       87.77      5.83 o
   0  14   1     1045.03     1061.24     15.35 o
   0  14   2      318.36      330.13      9.82 o
   0  14   3      395.79      417.16      6.99 o
   0  14   4      665.78      676.27     11.28 o
   0  14   5      855.49      875.59     14.29 o
   0  14   6      155.85      158.27      6.12 o
   0  14   7     1219.55     1202.92     17.20 o
   0  14   8      131.40      134.59      6.58 o
   0  14   9      371.34      370.96     11.23 o
   0  14  10      127.33      129.25      7.60 o
   0  14  11      537.77      544.76     18.10 o
   0  14  12      144.39      126.89     14.98 o
   0  15   1       54.57       66.37      4.37 o
   0  15   2      410.89      409.76     11.41 o
   0  15   3       55.31       60.25      4.73 o
   0  15   4      245.44      242.50      7.70 o
   0  15   5       52.52       53.63      4.23 o
   0  15   6       97.59       97.18      5.39 o
   0  15   7      204.88      224.62      8.29 o
   0  15   8       38.18       44.33      4.37 o
   0  15   9       10.81        6.96      2.72 o
   0  15  10        7.02        2.59      4.07 o
   0  15  11        2.89        2.16      4.12 o
   0  15  12       70.39       79.14     15.70 o
   0  16   0     8164.15     7948.72     58.08 o
   0  16   1        2.43        5.66      2.35 o
   0  16   2     2212.93     2181.21     27.13 o
   0  16   3       67.53       84.93      5.74 o
   0  16   4     1042.90     1006.95     18.15 o
   0  16   5        2.27        6.10      2.65 o
   0  16   6     1741.02     1773.45     24.38 o
   0  16   7       88.29       99.74      6.12 o
   0  16   8      508.15      524.59     15.25 o
   0  16   9       81.17       81.70      6.51 o
   0  16  10      206.39      207.44     11.34 o
   0  16  11      171.25      180.75     11.85 o
   0  17   1        2.18        6.80      2.44 o
   0  17   2        6.38       20.43      3.36 o
   0  17   3        7.42        5.32      2.71 o
   0  17   4        8.03       14.22      2.89 o
   0  17   5       53.87       48.47      4.57 o
   0  17   6       16.10       22.19      3.49 o
   0  17   7       90.63       89.39      6.19 o
   0  17   8        3.16        1.52      3.28 o
   0  17   9       45.94       43.26      4.99 o
   0  17  10        4.11        6.80      4.26 o
   0  17  11       84.42       85.00     15.13 o
   0  18   0      283.31      289.88     12.16 o
   0  18   1     1231.41     1237.96     18.31 o
   0  18   2      415.77      410.11     11.24 o
   0  18   3     2150.47     2129.61     25.71 o
   0  18   4        3.12       10.52      3.14 o
   0  18   5     1951.72     1915.80     27.45 o
   0  18   6        2.76        4.76      2.62 o
   0  18   7     1240.76     1181.70     20.63 o
   0  18   8        2.87        3.00      3.63 o
   0  18   9      415.05      406.76     15.74 o
   0  18  10        1.01        7.31      4.35 o
   0  18  11      105.02       83.08     21.67 o
   0  19   1      261.06      281.50      9.75 o
   0  19   2        1.65        8.62      2.91 o
   0  19   3      104.15      121.69      6.75 o
   0  19   4      285.47      286.51     10.77 o
   0  19   5        0.22        2.61      3.40 o
   0  19   6        0.40       -0.47      3.04 o
   0  19   7      131.95      135.18      7.61 o
   0  19   8       69.43       62.32      5.35 o
   0  19   9      347.51      378.01     14.67 o
   0  19  10        0.31        5.31      8.81 o
   0  20   0     2141.66     2040.42     37.15 o
   0  20   1      542.53      551.81     13.83 o
   0  20   2     1411.19     1425.37     21.23 o
   0  20   3      573.09      565.43     13.63 o
   0  20   4      776.84      736.90     17.83 o
   0  20   5      422.06      416.16     13.76 o
   0  20   6      491.46      465.81     14.08 o
   0  20   7      201.84      210.16     10.09 o
   0  20   8       71.56       68.15      6.02 o
   0  20   9       29.23       41.77      5.31 o
   0  20  10      262.85      205.44     25.86 o
   0  21   1       17.48       32.04      4.20 o
   0  21   2      229.53      245.40      9.30 o
   0  21   3       19.25       25.13      4.17 o
   0  21   4      168.91      182.96      9.44 o
   0  21   5       13.96       14.48      3.87 o
   0  21   6      167.18      182.29     10.07 o
   0  21   7      110.87      121.63      7.86 o
   0  21   8      124.13      119.03      8.16 o
   0  21   9        1.16       -7.17      6.79 o
   0  22   0      584.80      555.87     20.83 o
   0  22   1     1620.47     1631.67     24.00 o
   0  22   2      428.72      449.63     12.76 o
   0  22   3     1222.60     1231.02     22.65 o
   0  22   4      400.48      408.88     13.34 o
   0  22   5      153.38      148.19      8.64 o
   0  22   6      484.36      470.95     14.37 o
   0  22   7       86.11       83.51      6.82 o
   0  22   8     1030.36     1032.97     36.11 o
   0  22   9      180.55      196.76     35.44 o
   0  23   1       55.85       93.58      6.34 o
   0  23   2       75.73       92.92      6.78 o
   0  23   3       65.82       85.23      6.72 o
   0  23   4       34.30       42.17      5.02 o
   0  23   5       10.03        8.61      3.55 o
   0  23   6       32.50       29.85      4.51 o
   0  23   7      200.18      193.47     13.25 o
   0  23   8       49.94       48.32     10.28 o
   0  24   0        3.97        5.94      5.47 o
   0  24   1      147.64      147.35      8.24 o
   0  24   2       18.95       23.03      4.04 o
   0  24   3      416.38      406.82     14.01 o
   0  24   4        7.02        8.53      3.68 o
   0  24   5      508.08      514.47     16.09 o
   0  24   6       98.36       93.73      8.59 o
   0  24   7      436.54      385.09     45.29 o
   0  25   1       14.28       18.06      4.46 o
   0  25   2       65.18       81.71      6.59 o
   0  25   3       31.41       43.73      5.50 o
   0  25   4       22.28       28.64      4.65 o
   0  25   5       37.25       45.09      6.73 o
   0  26   0      438.34      424.42     22.80 o
   0  26   1       65.54       77.36      7.83 o
   0  26   2      679.62      641.57     21.44 o
   0  26   3       83.26       92.25      9.18 o
   0  26   4      272.72      195.81     31.24 o
   0  27   1       12.97       11.51      6.62 o
   0  27   2       81.96      112.76     25.81 o
   0  27   3        2.86        0.41     11.42 o
   1   0   2      421.89      446.86      3.96 o
   1   0   4      833.60      878.95     12.33 o
   1   0   6       15.84       16.52      2.98 o
   1   0   8      514.22      519.28     16.23 o
   1   0  10      835.64      811.61     19.57 o
   1   0  12       55.97       55.73      8.43 o
   1   0  14        0.35       -2.21      5.62 o
   1   1   1    17398.70    15652.60    126.32 o
   1   1   2       23.00       27.06      0.72 o
   1   1   3     3521.34     3666.91     11.21 o
   1   1   4     1701.96     1661.53     10.16 o
   1   1   5     7521.68     7474.13     32.32 o
   1   1   6     4789.60     4834.23     24.72 o
   1   1   7     2026.85     2057.74     18.53 o
   1   1   8     1668.84     1659.40     17.95 o
   1   1   9        9.23       12.60      2.52 o
   1   1  10     1323.95     1330.52     18.38 o
   1   1  11       75.18       73.21      5.80 o
   1   1  12      441.72      442.86     17.08 o
   1   1  13      151.01      170.07     10.77 o
   1   1  14      220.95      222.87     13.11 o
   1   2   1    20493.40    18864.70    152.87 o
   1   2   2     5466.10     5550.31     15.53 o
   1   2   3      372.29      378.30      3.53 o
   1   2   4     3333.71     3372.51     17.71 o
   1   2   5     3623.65     3655.84     16.89 o
   1   2   6      967.68      989.54     10.32 o
   1   2   7      131.19      141.03      4.00 o
   1   2   8       16.56       20.63      3.08 o
   1   2   9        4.54        4.23      2.36 o
   1   2  10       21.55       23.09      3.66 o
   1   2  11      463.58      479.93     12.93 o
   1   2  12        6.68        5.15      2.89 o
   1   2  13       83.58       86.72      7.52 o
   1   2  14       15.86       14.43      4.21 o
   1   3   0      549.77      555.23      2.73 o
   1   3   1     3577.56     3663.70      9.94 o
   1   3   2      151.62      153.85      2.06 o
   1   3   3     3819.75     3766.60     16.84 o
   1   3   4      871.78      884.50      6.29 o
   1   3   5     2706.49     2699.66     18.25 o
   1   3   6      129.00      120.12      3.52 o
   1   3   7     1342.45     1329.11     13.45 o
   1   3   8       13.81       14.62      1.68 o
   1   3   9     1248.86     1281.47     18.00 o
   1   3  10       24.72       19.95      3.20 o
   1   3  11     1075.67     1039.58     19.23 o
   1   3  12       71.54       78.18      6.40 o
   1   3  13      363.22      335.71     13.37 o
   1   3  14        1.09        7.67      4.01 o
   1   4   0     2284.38     2286.55     11.25 o
   1   4   1     4196.49     4235.67     15.01 o
   1   4   2      272.39      271.76      2.92 o
   1   4   3      639.32      621.96      5.95 o
   1   4   4     6537.14     6544.48     19.71 o
   1   4   5       61.14       69.74      2.27 o
   1   4   6      782.36      816.39      8.25 o
   1   4   7      112.94      120.69      4.04 o
   1   4   8       23.60       19.25      1.99 o
   1   4   9      395.34      378.11     10.32 o
   1   4  10       60.39       76.17      4.87 o
   1   4  11      130.02      122.09      6.91 o
   1   4  12       45.11       49.37      5.17 o
   1   4  13       22.57       24.85      4.80 o
   1   4  14       13.13       13.79      4.29 o
   1   5   0     2585.87     2657.79      8.67 o
   1   5   1     1956.89     2007.91      8.63 o
   1   5   2      767.69      794.62      5.84 o
   1   5   3       32.41       40.94      1.75 o
   1   5   4     2790.13     2805.71     11.23 o
   1   5   5       16.39       16.89      1.14 o
   1   5   6     4134.59     4057.72     23.27 o
   1   5   7      126.67      122.51      3.46 o
   1   5   8      974.38     1012.09     13.16 o
   1   5   9      419.58      399.81     10.28 o
   1   5  10     1547.43     1486.40     20.93 o
   1   5  11      104.91       97.23      6.78 o
   1   5  12      621.40      646.36     17.51 o
   1   5  13      236.23      253.13     11.88 o
   1   5  14      334.21      340.31     15.95 o
   1   6   0     1836.16     1914.76      7.68 o
   1   6   1     2070.44     2039.94      8.12 o
   1   6   2     2797.66     2897.95     17.36 o
   1   6   3       40.10       44.76      1.84 o
   1   6   4      449.45      465.25      5.62 o
   1   6   5       69.93       70.46      2.18 o
   1   6   6      314.13      309.52      4.98 o
   1   6   7      137.90      132.88      4.72 o
   1   6   8       10.86        9.65      1.94 o
   1   6   9      428.60      436.49     10.93 o
   1   6  10       41.68       51.06      4.36 o
   1   6  11      529.99      523.95     14.30 o
   1   6  12       94.08      120.44      9.10 o
   1   6  13      119.31      127.96      9.26 o
   1   6  14       36.53       35.83      6.58 o
   1   7   0        4.29        6.44      0.63 o
   1   7   1      268.13      282.17      3.01 o
   1   7   2     1337.99     1324.26      9.55 o
   1   7   3      735.53      733.50      8.74 o
   1   7   4     2915.26     2844.39     18.91 o
   1   7   5      336.56      340.53      5.22 o
   1   7   6      282.08      274.28      4.78 o
   1   7   7     1246.01     1254.44     16.07 o
   1   7   8       22.39       23.77      2.47 o
   1   7   9     1222.63     1216.50     18.42 o
   1   7  10      467.44      464.58     13.68 o
   1   7  11     1289.12     1295.45     23.97 o
   1   7  12        9.30       13.50      3.86 o
   1   7  13     1278.69     1290.98     30.93 o
   1   7  14       88.04      107.98     12.55 o
   1   8   0      705.34      711.15      4.90 o
   1   8   1      826.87      843.62      6.55 o
   1   8   2      594.53      594.55      6.52 o
   1   8   3      147.42      147.70      4.17 o
   1   8   4      250.16      257.73      4.70 o
   1   8   5     1758.47     1762.61     12.94 o
   1   8   6      102.72      104.53      3.66 o
   1   8   7        5.15        9.57      2.10 o
   1   8   8      320.24      324.63      8.93 o
   1   8   9        1.57        4.58      2.31 o
   1   8  10      119.03      128.86      7.89 o
   1   8  11       36.96       33.94      4.36 o
   1   8  12       48.51       50.30      5.73 o
   1   8  13      126.11      127.65     13.45 o
   1   8  14        6.21        5.39     10.30 o
   1   9   0      965.42      992.22      9.83 o
   1   9   1     2579.97     2620.87     12.10 o
   1   9   2      329.49      341.76      4.77 o
   1   9   3     3053.80     2905.83     27.23 o
   1   9   4      960.93      978.45     10.71 o
   1   9   5      368.52      364.35      6.29 o
   1   9   6      825.82      840.28     13.15 o
   1   9   7      232.03      243.56      7.51 o
   1   9   8      569.43      590.34     12.20 o
   1   9   9      403.54      391.10     11.52 o
   1   9  10      570.46      565.66     14.79 o
   1   9  11      284.45      271.10     11.41 o
   1   9  12       11.31        8.94      4.54 o
   1   9  13      236.66      225.17     12.13 o
   1  10   0     2800.12     2747.87     19.13 o
   1  10   1      549.56      560.22      7.26 o
   1  10   2     2281.51     2263.63     16.88 o
   1  10   3      168.59      159.33      4.62 o
   1  10   4       61.64       69.31      3.14 o
   1  10   5      154.49      141.23      4.44 o
   1  10   6       18.66       21.13      2.33 o
   1  10   7        0.61        1.39      2.07 o
   1  10   8      131.41      132.12      6.15 o
   1  10   9       21.96       13.67      3.84 o
   1  10  10      199.43      197.38      8.99 o
   1  10  11       18.76       17.86      3.90 o
   1  10  12      293.89      282.96     13.30 o
   1  10  13        2.06        7.43      4.47 o
   1  11   0     2350.34     2322.65     16.04 o
   1  11   1       14.40       15.65      1.49 o
   1  11   2      107.60      106.65      2.83 o
   1  11   3       20.31       26.01      2.02 o
   1  11   4     1104.20     1073.33     12.31 o
   1  11   5      208.91      201.70      6.15 o
   1  11   6     3978.88     3887.27     27.78 o
   1  11   7      150.53      144.99      6.16 o
   1  11   8      808.64      811.66     15.07 o
   1  11   9      139.69      147.55      7.43 o
   1  11  10      821.80      811.98     17.97 o
   1  11  11       31.34       34.76      4.65 o
   1  11  12      567.17      581.50     18.99 o
   1  11  13      251.84      258.34     19.15 o
   1  12   0      501.01      511.47      7.92 o
   1  12   1     1584.82     1607.09     13.45 o
   1  12   2      365.49      363.93      7.40 o
   1  12   3        8.24       11.49      1.65 o
   1  12   4     1952.99     1916.69     16.89 o
   1  12   5      167.16      146.70      5.65 o
   1  12   6      920.20      921.97     14.02 o
   1  12   7        6.62       10.71      2.36 o
   1  12   8       26.11       37.62      3.58 o
   1  12   9      337.38      341.99     11.36 o
   1  12  10       46.44       51.83      5.18 o
   1  12  11       21.02       26.62      4.52 o
   1  12  12       28.17       34.23      5.25 o
   1  12  13        4.66        0.55      5.92 o
   1  13   0       63.17       71.22      3.53 o
   1  13   1     2941.04     2943.76     19.81 o
   1  13   2        7.08        6.49      1.58 o
   1  13   3     1204.31     1217.82     13.27 o
   1  13   4      103.84      101.44      3.78 o
   1  13   5      662.62      648.49     10.70 o
   1  13   6       14.34       17.83      2.49 o
   1  13   7     1323.54     1309.25     18.99 o
   1  13   8       60.73       60.81      4.57 o
   1  13   9      499.11      507.55     14.02 o
   1  13  10        2.15        2.76      2.91 o
   1  13  11      340.79      332.15     12.46 o
   1  13  12        0.32        3.60      3.97 o
   1  13  13      297.75      298.90     28.45 o
   1  14   0        6.79        6.72      1.92 o
   1  14   1      274.83      299.45      8.77 o
   1  14   2      538.65      521.65     10.93 o
   1  14   3       48.69       61.69      3.63 o
   1  14   4      754.02      763.21     11.43 o
   1  14   5     1270.28     1310.87     17.37 o
   1  14   6      111.15      126.93      6.31 o
   1  14   7      171.65      175.24      7.23 o
   1  14   8        0.59        0.20      2.22 o
   1  14   9      245.83      243.38     10.46 o
   1  14  10        5.51       10.18      3.17 o
   1  14  11      523.53      528.53     16.88 o
   1  14  12        7.89       22.51      6.84 o
   1  15   0      303.52      324.81      8.39 o
   1  15   1      415.42      416.00      9.46 o
   1  15   2       78.56       93.14      4.96 o
   1  15   3        8.01        8.35      2.51 o
   1  15   4      115.68      124.03      5.25 o
   1  15   5      683.92      660.20     13.02 o
   1  15   6      308.19      313.30      9.42 o
   1  15   7      110.81      110.89      5.96 o
   1  15   8      161.47      161.08      7.86 o
   1  15   9       44.16       47.89      5.28 o
   1  15  10      327.25      318.06     13.85 o
   1  15  11       16.25       14.52      5.22 o
   1  15  12      529.66      559.66     38.45 o
   1  16   0      257.91      281.66      8.26 o
   1  16   1        5.29        7.84      2.20 o
   1  16   2       53.28       62.30      4.77 o
   1  16   3      218.18      223.13      7.90 o
   1  16   4      449.05      465.43     11.34 o
   1  16   5       11.95       16.21      3.12 o
   1  16   6       54.54       59.73      4.49 o
   1  16   7       20.77       21.76      3.50 o
   1  16   8       41.69       32.56      4.07 o
   1  16   9       34.96       27.80      5.35 o
   1  16  10      288.68      289.59     13.42 o
   1  16  11       58.32       63.38      7.62 o
   1  17   0     1339.86     1337.43     18.32 o
   1  17   1     1988.51     1986.90     22.37 o
   1  17   2     1079.20     1049.29     17.32 o
   1  17   3      467.58      454.78     11.53 o
   1  17   4      442.59      442.74     15.13 o
   1  17   5      549.78      536.76     14.36 o
   1  17   6      777.14      723.40     15.51 o
   1  17   7     1105.34     1091.34     19.44 o
   1  17   8      177.60      169.52      8.62 o
   1  17   9      216.08      199.69     11.04 o
   1  17  10       38.72       36.12      6.48 o
   1  17  11      330.49      316.01     33.83 o
   1  18   0      267.68      292.10      8.23 o
   1  18   1      696.90      712.13     13.97 o
   1  18   2      268.44      277.48      9.34 o
   1  18   3      742.89      735.48     15.17 o
   1  18   4        0.13        3.42      2.80 o
   1  18   5     1064.68     1091.52     20.93 o
   1  18   6       11.54       19.62      3.56 o
   1  18   7      281.21      286.75     11.08 o
   1  18   8       97.10      101.87      7.16 o
   1  18   9       39.17       40.17      5.32 o
   1  18  10       47.83       36.09      4.68 o
   1  19   0      209.62      219.13      7.36 o
   1  19   1     1009.60     1020.77     17.27 o
   1  19   2       22.55       27.18      3.71 o
   1  19   3      632.26      626.30     15.77 o
   1  19   4      133.67      141.24      8.01 o
   1  19   5      204.75      185.31      9.05 o
   1  19   6      578.02      570.37     14.61 o
   1  19   7       30.77       36.97      4.54 o
   1  19   8      702.87      710.95     18.22 o
   1  19   9       20.14       16.43      4.83 o
   1  19  10      111.11      104.67     14.22 o
   1  20   0      314.38      317.25      9.96 o
   1  20   1        0.94       11.05      2.85 o
   1  20   2      400.65      396.04     11.32 o
   1  20   3       57.95       74.53      7.49 o
   1  20   4      870.32      887.08     19.64 o
   1  20   5        9.30        5.92      3.23 o
   1  20   6       26.49       28.19      3.99 o
   1  20   7       33.92       38.64      5.39 o
   1  20   8        4.19        9.65      3.58 o
   1  20   9        6.65       -1.64      4.55 o
   1  20  10      142.16      179.26     32.38 o
   1  21   0      977.47      989.33     17.98 o
   1  21   1       74.79       78.04      5.41 o
   1  21   2      949.25      911.50     17.59 o
   1  21   3        1.29       10.52      3.66 o
   1  21   4      732.43      728.51     18.43 o
   1  21   5        0.53        0.94      3.12 o
   1  21   6      754.43      752.49     17.70 o
   1  21   7        4.77       11.45      3.69 o
   1  21   8      591.52      580.89     17.34 o
   1  21   9        7.41        3.40      6.17 o
   1  22   0      235.75      243.97      9.37 o
   1  22   1      534.79      526.06     13.69 o
   1  22   2      562.88      572.79     15.49 o
   1  22   3       63.19       69.32      5.65 o
   1  22   4      345.18      336.23     12.97 o
   1  22   5       23.80       24.04      4.57 o
   1  22   6      308.71      316.82     11.93 o
   1  22   7       89.11       98.99      7.62 o
   1  22   8      178.93      181.45     16.00 o
   1  23   0        0.15       10.61      3.31 o
   1  23   1      212.14      218.99      9.71 o
   1  23   2        3.15       15.02      3.60 o
   1  23   3      119.64      120.39      7.53 o
   1  23   4        3.38       12.08      3.63 o
   1  23   5      430.43      424.45     15.17 o
   1  23   6        8.55        8.52      3.48 o
   1  23   7     1112.60     1143.16     38.68 o
   1  23   8        1.19        2.14      5.97 o
   1  24   0      117.30      112.97      7.77 o
   1  24   1      262.19      266.60     11.72 o
   1  24   2      251.89      259.75     11.06 o
   1  24   3      271.09      279.83     11.62 o
   1  24   4      148.77      166.84      9.19 o
   1  24   5       35.31       31.38      5.42 o
   1  24   6       14.38       12.73      5.71 o
   1  25   0       23.13       22.30      4.91 o
   1  25   1      232.79      218.35     11.67 o
   1  25   2       62.44       68.38      6.03 o
   1  25   3      208.61      205.01     10.35 o
   1  25   4      151.51      141.27      9.78 o
   1  25   5       34.38       30.70      6.61 o
   1  26   0       24.75       20.11      6.61 o
   1  26   1        3.50       10.49      4.49 o
   1  26   2      168.38      174.32     13.53 o
   1  26   3        9.68        8.74      6.92 o
   1  26   4       96.12       86.31     12.72 o
   1  27   0      312.58      297.67     28.86 o
   1  27   1        7.32       21.79     10.42 o
   1  27   2       29.65       60.99     20.65 o
   2   0   0     1018.83     1052.66      5.46 o
   2   0   2     1637.46     1655.72     12.47 o
   2   0   4     4457.06     4401.85     21.76 o
   2   0   6     1216.46     1231.56     14.76 o
   2   0   8        0.33        4.13      2.39 o
   2   0  10      156.06      146.74     10.13 o
   2   0  12       72.37       83.15     10.08 o
   2   0  14      100.36      119.59     19.11 o
   2   1   0     2318.99     2452.28     10.21 o
   2   1   1      308.23      314.71      2.31 o
   2   1   2      154.59      154.86      1.97 o
   2   1   3     3731.89     3676.17     15.05 o
   2   1   4     4558.21     4549.76     19.39 o
   2   1   5     2940.98     2900.67     15.23 o
   2   1   6     3914.65     3851.35     20.55 o
   2   1   7      871.98      868.25      7.49 o
   2   1   8     1740.61     1729.37     17.62 o
   2   1   9      547.58      529.57     10.91 o
   2   1  10     1524.20     1517.14     21.42 o
   2   1  11      519.59      475.35     13.92 o
   2   1  12      619.81      607.48     16.80 o
   2   1  13      102.61      102.34      7.88 o
   2   1  14      121.56      106.11     11.89 o
   2   2   0     2095.79     2167.33      7.70 o
   2   2   1     4404.93     4476.52     12.13 o
   2   2   2      519.66      540.47      4.20 o
   2   2   3      396.15      408.38      4.21 o
   2   2   4      522.10      535.02      5.43 o
   2   2   5       20.65       21.78      1.79 o
   2   2   6     1079.99     1077.92      9.43 o
   2   2   7      160.75      157.58      3.38 o
   2   2   8        0.57        2.68      1.66 o
   2   2   9       24.64       35.01      3.66 o
   2   2  10        0.64        3.33      2.29 o
   2   2  11        5.64        5.85      2.99 o
   2   2  12        0.16       -2.21      2.99 o
   2   2  13      105.24       91.15      9.58 o
   2   2  14       28.88       -2.40     11.73 o
   2   3   0       16.07       17.26      0.67 o
   2   3   1     8306.53     8268.43     19.75 o
   2   3   2       33.42       34.65      1.22 o
   2   3   3     4012.71     3876.31     13.20 o
   2   3   4      570.93      576.12      5.33 o
   2   3   5     3879.77     3911.92     16.69 o
   2   3   6      149.13      156.71      3.77 o
   2   3   7     1204.14     1213.55     10.60 o
   2   3   8       11.70       11.56      1.82 o
   2   3   9     1844.67     1846.13     21.97 o
   2   3  10       32.43       33.20      3.39 o
   2   3  11     1899.85     1917.64     26.87 o
   2   3  12       58.49       63.20      5.47 o
   2   3  13       69.55       62.09      6.01 o
   2   3  14       70.74       62.44     14.71 o
   2   4   0     9171.59     9262.65     32.04 o
   2   4   1     4155.49     4202.71     16.10 o
   2   4   2     3347.10     3408.11     13.55 o
   2   4   3      946.08      977.40      7.45 o
   2   4   4      214.91      229.82      4.47 o
   2   4   5      116.46      104.50      3.21 o
   2   4   6       33.48       34.29      1.98 o
   2   4   7       29.17       35.47      2.67 o
   2   4   8      181.92      184.81      5.90 o
   2   4   9       80.29       85.80      5.00 o
   2   4  10       39.72       37.68      3.87 o
   2   4  11      151.97      160.95      7.48 o
   2   4  12       30.60       21.13      5.57 o
   2   4  13      129.09      136.71      8.60 o
   2   4  14       66.60       87.17     17.29 o
   2   5   0     4400.80     4445.75     15.58 o
   2   5   1      287.56      300.18      2.92 o
   2   5   2     6459.87     6369.25     21.71 o
   2   5   3      106.64      111.17      2.70 o
   2   5   4     5544.78     5498.59     22.15 o
   2   5   5      368.56      382.97      6.86 o
   2   5   6     2203.83     2182.14     19.21 o
   2   5   7      692.54      675.64     10.48 o
   2   5   8     1681.73     1684.51     17.58 o
   2   5   9        4.66        5.52      2.13 o
   2   5  10     1449.91     1439.52     21.01 o
   2   5  11        1.85        2.45      2.71 o
   2   5  12      793.88      781.08     19.58 o
   2   5  13        0.14        6.02      3.79 o
   2   5  14      322.58      301.53     23.16 o
   2   6   0     3302.59     3320.01     12.54 o
   2   6   1      522.89      496.23      4.09 o
   2   6   2      158.78      166.08      2.74 o
   2   6   3       29.52       33.60      1.57 o
   2   6   4      134.88      136.90      3.41 o
   2   6   5      331.23      326.87      6.81 o
   2   6   6      194.96      192.63      5.37 o
   2   6   7      230.13      235.65      6.77 o
   2   6   8      171.76      177.24      6.18 o
   2   6   9       32.92       37.27      3.54 o
   2   6  10       34.39       32.92      3.86 o
   2   6  11       22.41       27.40      4.16 o
   2   6  12      199.34      207.61     11.06 o
   2   6  13      247.29      273.31     14.57 o
   2   6  14      406.00      396.33     33.25 o
   2   7   0      680.80      684.15      5.81 o
   2   7   1     2701.53     2667.32     14.39 o
   2   7   2        2.23       11.91      1.79 o
   2   7   3     3460.29     3467.40     16.71 o
   2   7   4      214.13      206.07      4.80 o
   2   7   5     4357.75     4379.90     20.14 o
   2   7   6      993.81      959.62     10.82 o
   2   7   7     2502.11     2523.36     23.35 o
   2   7   8       42.16       39.09      3.09 o
   2   7   9     1018.34     1011.42     18.11 o
   2   7  10      310.64      323.25     10.89 o
   2   7  11      607.66      594.70     16.52 o
   2   7  12       64.56       64.10      6.97 o
   2   7  13      121.23      114.33      9.72 o
   2   8   0      492.15      486.35      5.42 o
   2   8   1     1243.92     1278.77      7.52 o
   2   8   2      592.87      588.84      5.95 o
   2   8   3       28.39       30.08      1.66 o
   2   8   4        0.70        2.94      1.06 o
   2   8   5       15.95       17.18      1.72 o
   2   8   6      173.49      189.13      5.69 o
   2   8   7       17.07       19.77      2.66 o
   2   8   8       99.03      101.05      5.15 o
   2   8   9      347.87      376.47     11.29 o
   2   8  10        5.27        8.85      3.34 o
   2   8  11        9.43        9.56      3.25 o
   2   8  12        9.50        8.23      3.03 o
   2   8  13      196.27      194.66     12.43 o
   2   9   0       18.09       21.58      1.32 o
   2   9   1      243.94      241.65      3.72 o
   2   9   2      318.49      313.55      4.78 o
   2   9   3     2082.14     2080.50     14.04 o
   2   9   4       36.20       35.11      2.50 o
   2   9   5     1256.20     1220.07     12.20 o
   2   9   6        4.21        9.18      1.97 o
   2   9   7      368.32      359.69      9.30 o
   2   9   8      551.25      558.96     12.20 o
   2   9   9      176.65      165.33      7.73 o
   2   9  10      256.75      268.72     11.12 o
   2   9  11      625.13      629.00     17.45 o
   2   9  12      204.92      198.43     10.92 o
   2   9  13       86.33       88.95      9.23 o
   2  10   0     3518.38     3434.22     14.29 o
   2  10   1      186.18      194.12      3.40 o
   2  10   2        1.66        4.22      1.06 o
   2  10   3      756.69      740.69      8.85 o
   2  10   4      414.69      406.17      8.07 o
   2  10   5       10.91       10.84      1.86 o
   2  10   6        0.84        2.72      1.66 o
   2  10   7        0.34        1.31      1.99 o
   2  10   8        0.40        3.28      2.29 o
   2  10   9        1.73        3.62      2.46 o
   2  10  10       70.09       82.82      6.39 o
   2  10  11       24.58       29.58      4.56 o
   2  10  12       16.83       11.58      4.95 o
   2  10  13      120.06      139.72     12.75 o
   2  11   0     9413.62     9236.91     29.50 o
   2  11   1     3083.72     2993.09     16.67 o
   2  11   2     3069.45     3021.75     19.83 o
   2  11   3      226.10      234.68      5.32 o
   2  11   4     2796.23     2809.34     21.93 o
   2  11   5      254.20      277.38      6.90 o
   2  11   6     1042.34     1053.03     15.90 o
   2  11   7      490.49      515.29     11.69 o
   2  11   8     1194.53     1229.95     18.86 o
   2  11   9       29.28       29.44      3.43 o
   2  11  10      689.36      676.49     16.71 o
   2  11  11        8.71       10.11      3.46 o
   2  11  12      297.93      281.12     13.44 o
   2  11  13       56.99       54.87     13.55 o
   2  12   0      420.68      413.69      4.76 o
   2  12   1       96.13       94.36      3.29 o
   2  12   2      115.67      115.75      4.06 o
   2  12   3      150.58      148.10      4.46 o
   2  12   4       95.46       86.49      3.48 o
   2  12   5      829.97      777.76     13.95 o
   2  12   6        0.80        5.66      2.49 o
   2  12   7       56.64       61.25      4.35 o
   2  12   8        7.89       11.46      3.21 o
   2  12   9        2.44        5.06      2.75 o
   2  12  10       65.63       63.34      5.39 o
   2  12  11       65.35       75.51      6.50 o
   2  12  12        0.65        0.66      3.69 o
   2  12  13       42.87       41.92     16.98 o
   2  13   0       90.25       97.97      2.96 o
   2  13   1        9.95       13.63      1.54 o
   2  13   2      334.19      316.80      6.05 o
   2  13   3      450.64      431.66      9.24 o
   2  13   4      306.38      286.66      6.34 o
   2  13   5     1858.74     1841.42     20.74 o
   2  13   6      106.11      102.77      5.43 o
   2  13   7     1167.65     1142.87     18.14 o
   2  13   8       20.55       18.91      2.94 o
   2  13   9      660.19      659.99     16.29 o
   2  13  10      238.12      240.73     10.29 o
   2  13  11      635.29      658.25     18.86 o
   2  13  12       64.60       58.25      6.87 o
   2  14   0       65.20       73.04      3.64 o
   2  14   1       10.03       14.96      2.22 o
   2  14   2      815.83      811.50     13.54 o
   2  14   3      455.09      449.77     10.60 o
   2  14   4      231.34      227.79      6.28 o
   2  14   5       18.87       20.42      3.43 o
   2  14   6       88.61       85.52      4.74 o
   2  14   7       71.87       71.20      4.83 o
   2  14   8       67.79       75.07      5.16 o
   2  14   9        0.37        5.83      3.13 o
   2  14  10       48.08       59.46      5.49 o
   2  14  11        6.65        6.65      3.72 o
   2  14  12        1.13       12.71     13.59 o
   2  15   0     1400.05     1424.03     15.71 o
   2  15   1       88.39      100.66      5.05 o
   2  15   2     2842.80     2816.82     27.72 o
   2  15   3      666.82      672.82     12.08 o
   2  15   4     2118.00     2196.58     23.14 o
   2  15   5      423.45      424.13     10.66 o
   2  15   6      646.56      663.42     13.98 o
   2  15   7       39.27       34.19      3.68 o
   2  15   8      455.75      463.37     13.43 o
   2  15   9       31.78       26.31      4.62 o
   2  15  10      653.18      693.96     20.55 o
   2  15  11       39.61       30.20      5.11 o
   2  16   0      248.72      257.81      7.09 o
   2  16   1      215.60      202.51      7.40 o
   2  16   2       20.40       30.59      3.94 o
   2  16   3      578.58      573.72     11.48 o
   2  16   4      373.80      359.77     11.28 o
   2  16   5      130.09      128.13      6.79 o
   2  16   6      395.46      369.81     11.63 o
   2  16   7        3.09        6.65      3.05 o
   2  16   8        1.43        6.82      3.21 o
   2  16   9        8.91        5.96      4.88 o
   2  16  10        5.39        4.76      4.90 o
   2  16  11       60.80       47.26      7.37 o
   2  17   0      763.72      743.92     13.02 o
   2  17   1      679.00      696.30     14.00 o
   2  17   2       54.13       55.76      4.53 o
   2  17   3      664.14      664.86     15.40 o
   2  17   4      209.18      209.82      9.00 o
   2  17   5     1802.83     1802.93     25.27 o
   2  17   6      190.60      200.45      8.96 o
   2  17   7      946.14      965.00     19.78 o
   2  17   8       53.42       51.57      5.34 o
   2  17   9      513.32      534.10     16.75 o
   2  17  10      160.46      151.56     10.13 o
   2  17  11      263.03      281.48     38.94 o
   2  18   0      259.81      283.22      8.47 o
   2  18   1      481.77      463.89     11.93 o
   2  18   2       30.18       36.10      3.84 o
   2  18   3       12.49        7.20      3.03 o
   2  18   4       15.07       15.32      3.27 o
   2  18   5       66.70       68.71      5.60 o
   2  18   6      137.54      145.07      7.85 o
   2  18   7      275.07      264.01     10.74 o
   2  18   8       16.96       20.17      3.85 o
   2  18   9       15.10       19.21      5.26 o
   2  18  10        3.23       -6.05      5.21 o
   2  19   0      203.25      212.46      7.89 o
   2  19   1      308.89      306.85     10.05 o
   2  19   2      235.50      255.35      8.82 o
   2  19   3     1484.45     1436.97     24.07 o
   2  19   4      138.53      156.53      8.29 o
   2  19   5      517.84      519.65     14.48 o
   2  19   6      894.22      865.00     19.24 o
   2  19   7       15.23       21.72      4.15 o
   2  19   8      708.92      728.10     21.92 o
   2  19   9      162.81      167.14     10.91 o
   2  19  10      318.73      259.79     40.03 o
   2  20   0        0.25        4.55      2.73 o
   2  20   1        0.14        1.63      2.77 o
   2  20   2        9.77       11.74      2.96 o
   2  20   3        0.05        0.59      3.16 o
   2  20   4        0.44        4.11      2.88 o
   2  20   5        3.76        0.88      2.91 o
   2  20   6       13.82       21.97      4.06 o
   2  20   7        2.15        5.12      3.36 o
   2  20   8       60.46       66.30      5.94 o
   2  20   9       15.85       20.40      6.57 o
   2  21   0     1093.62     1099.36     19.96 o
   2  21   1        0.14        6.20      2.46 o
   2  21   2     1079.43     1068.26     20.51 o
   2  21   3        0.49        1.27      3.52 o
   2  21   4      403.39      379.78     13.55 o
   2  21   5       79.99       79.03      6.39 o
   2  21   6      429.83      442.53     14.58 o
   2  21   7        0.96        5.05      3.16 o
   2  21   8      474.71      444.16     21.38 o
   2  22   0       87.76      110.99      6.86 o
   2  22   1       10.60       13.84      3.30 o
   2  22   2      221.24      230.97     10.11 o
   2  22   3       19.48       15.59      3.28 o
   2  22   4        8.15        9.07      3.60 o
   2  22   5      215.98      214.99     10.45 o
   2  22   6        0.98        6.93      3.85 o
   2  22   7      156.46      171.19     13.60 o
   2  22   8        2.68        5.92      7.85 o
   2  23   0        7.74       13.84      3.54 o
   2  23   1      588.74      578.83     16.68 o
   2  23   2       19.94       20.84      4.32 o
   2  23   3      355.69      360.09     12.92 o
   2  23   4       87.60       81.33      8.28 o
   2  23   5      808.52      838.09     21.75 o
   2  23   6       20.13       23.84      4.50 o
   2  23   7     1155.32     1109.14     51.49 o
   2  24   0        1.17        4.07      4.49 o
   2  24   1       94.23      107.71      8.38 o
   2  24   2        0.64        1.12      2.98 o
   2  24   3      159.41      173.53      9.30 o
   2  24   4       24.94       14.95      3.54 o
   2  24   5        1.01        2.29      5.38 o
   2  24   6       19.58       12.68     12.06 o
   2  25   0      119.88      118.25     10.21 o
   2  25   1       49.74       55.54      6.73 o
   2  25   2      523.16      514.20     19.37 o
   2  25   3       51.63       51.63      6.14 o
   2  25   4      112.06      102.33     11.62 o
   2  25   5       40.27        2.14     10.71 o
   2  26   0      162.60      172.66     17.85 o
   2  26   1        2.38        0.32      6.16 o
   2  26   2       24.62       13.68      7.35 o
   2  26   4        0.06       -3.57      9.94 o
   2  27   0      555.15      597.65     55.54 o
   3   0   0     4199.66     4258.05     19.43 o
   3   0   2       58.58       60.64      1.98 o
   3   0   4     3472.26     3408.41     19.58 o
   3   0   6     3239.40     3198.19     37.07 o
   3   0   8      345.20      368.96     11.73 o
   3   0  10      210.54      217.34     12.10 o
   3   0  12      411.63      406.90     24.89 o
   3   1   0       66.68       68.04      1.29 o
   3   1   1       70.02       65.35      1.56 o
   3   1   2      445.42      419.92      3.60 o
   3   1   3      254.09      262.65      3.20 o
   3   1   4     6794.22     6653.07     23.62 o
   3   1   5      337.43      348.16      5.04 o
   3   1   6     1617.04     1616.57     12.70 o
   3   1   7       85.49       88.73      3.58 o
   3   1   8     1411.15     1440.36     16.13 o
   3   1   9      501.85      475.07     11.55 o
   3   1  10     1061.68     1055.60     18.98 o
   3   1  11       55.21       46.05      4.50 o
   3   1  12       59.54       52.72      6.12 o
   3   1  13       97.47      111.38      9.30 o
   3   2   0     1474.70     1521.48      7.99 o
   3   2   1     3649.96     3672.23     13.65 o
   3   2   2        0.87        4.15      0.62 o
   3   2   3     3474.56     3412.00     15.92 o
   3   2   4      340.66      362.66      4.64 o
   3   2   5     1873.74     1884.31     12.27 o
   3   2   6      102.22      110.14      3.33 o
   3   2   7      101.55      110.64      3.74 o
   3   2   8       56.48       57.47      3.70 o
   3   2   9      914.79      918.43     15.33 o
   3   2  10      158.00      162.98      7.51 o
   3   2  11      883.42      886.86     18.38 o
   3   2  12       23.36       22.93      4.83 o
   3   2  13      286.16      264.99     16.82 o
   3   2  14       20.56        8.92     10.20 o
   3   3   0     1698.62     1763.10      8.71 o
   3   3   1     2348.41     2316.61      9.84 o
   3   3   2       82.79       81.69      1.81 o
   3   3   3     6725.94     6649.20     18.73 o
   3   3   4     2426.86     2416.27     12.45 o
   3   3   5     3103.49     3081.24     14.94 o
   3   3   6        7.54        5.21      1.68 o
   3   3   7     1523.22     1531.31     13.41 o
   3   3   8       12.62       12.36      2.50 o
   3   3   9     2016.41     2033.15     22.19 o
   3   3  10      207.46      216.79      8.11 o
   3   3  11      408.41      414.83     12.66 o
   3   3  12        2.21       -0.20      3.03 o
   3   3  13       39.87       31.29      7.20 o
   3   3  14        1.98       12.85     10.15 o
   3   4   0      177.41      171.12      2.50 o
   3   4   1      445.65      458.92      4.22 o
   3   4   2     1491.28     1470.22      7.49 o
   3   4   3     1466.89     1498.35      9.82 o
   3   4   4      448.82      456.25      6.40 o
   3   4   5      666.04      664.89      8.32 o
   3   4   6      167.85      174.15      4.90 o
   3   4   7      241.78      242.74      6.39 o
   3   4   8      589.62      597.09     10.63 o
   3   4   9      498.14      507.70     11.30 o
   3   4  10      806.55      813.34     15.63 o
   3   4  11       26.61       27.23      3.87 o
   3   4  12      115.41      102.70     10.57 o
   3   4  13      485.04      480.60     20.58 o
   3   5   0     2114.16     2093.35      9.93 o
   3   5   1     1412.15     1433.91      8.06 o
   3   5   2     2868.64     2840.58     11.31 o
   3   5   3       48.34       50.77      1.98 o
   3   5   4     3316.24     3290.65     16.73 o
   3   5   5      259.67      252.01      5.43 o
   3   5   6      488.50      500.62      8.78 o
   3   5   7       46.79       49.19      3.03 o
   3   5   8      324.03      337.27      8.25 o
   3   5   9       38.19       44.42      3.74 o
   3   5  10      150.88      141.13      6.40 o
   3   5  11        0.12        1.45      3.01 o
   3   5  12       17.31        9.85      4.39 o
   3   5  13       12.61       17.01      5.17 o
   3   6   0     1866.69     1902.72      9.65 o
   3   6   1      974.50     1013.90      6.74 o
   3   6   2     6017.11     5967.63     19.08 o
   3   6   3     1938.88     1965.94     12.07 o
   3   6   4     1188.84     1184.95     11.02 o
   3   6   5     3825.26     3775.70     21.40 o
   3   6   6     2036.89     2022.84     17.89 o
   3   6   7      987.14      987.14     13.18 o
   3   6   8     1322.07     1336.69     18.07 o
   3   6   9      177.88      188.07      7.64 o
   3   6  10      888.81      883.91     18.09 o
   3   6  11      293.34      296.55     11.10 o
   3   6  12      336.56      336.98     16.88 o
   3   6  13      111.22      115.56     10.64 o
   3   7   0      785.57      763.79      6.95 o
   3   7   1     7860.23     7642.18     42.21 o
   3   7   2      345.02      337.25      4.51 o
   3   7   3     3745.22     3744.69     15.78 o
   3   7   4     1367.67     1371.54     11.07 o
   3   7   5     1585.07     1549.17     13.82 o
   3   7   6      289.81      289.14      6.48 o
   3   7   7     1331.86     1297.19     14.42 o
   3   7   8      337.94      333.08      9.24 o
   3   7   9      795.65      754.95     16.30 o
   3   7  10      110.72      120.43      7.45 o
   3   7  11       25.90       26.46      3.87 o
   3   7  12      160.47      171.88     12.17 o
   3   7  13        5.87        5.24      4.62 o
   3   8   0       27.97       26.37      1.56 o
   3   8   1      368.28      360.64      5.01 o
   3   8   2       25.99       26.19      1.44 o
   3   8   3     2093.50     2078.33     13.71 o
   3   8   4      647.50      639.31      7.43 o
   3   8   5       98.61       91.29      3.22 o
   3   8   6      592.37      588.20      8.75 o
   3   8   7       91.85       92.36      4.57 o
   3   8   8       68.26       71.64      4.63 o
   3   8   9      933.29      949.96     19.55 o
   3   8  10        0.16        3.41      2.94 o
   3   8  11       69.80       66.39      6.03 o
   3   8  12       21.47       15.22      7.76 o
   3   8  13      198.55      181.63     17.39 o
   3   9   0      953.19      915.81      9.18 o
   3   9   1     2155.33     2082.59     15.51 o
   3   9   2     1263.07     1263.44      9.33 o
   3   9   3     1367.37     1379.79     10.94 o
   3   9   4     1217.82     1207.37     13.50 o
   3   9   5      469.99      485.80      9.00 o
   3   9   6     1771.46     1767.34     18.43 o
   3   9   7        2.39        4.48      2.29 o
   3   9   8      469.88      482.38     11.62 o
   3   9   9      389.11      386.43     11.85 o
   3   9  10       51.85       52.88      4.99 o
   3   9  11      284.21      270.26     11.71 o
   3   9  12      111.48      114.24      9.42 o
   3   9  13       76.39       78.22     34.58 o
   3  10   0      923.58      935.90      9.72 o
   3  10   1       49.30       51.81      2.40 o
   3  10   2     1815.55     1819.35     13.41 o
   3  10   3      612.47      610.97      7.82 o
   3  10   4      992.03      983.25     12.80 o
   3  10   5     1111.16     1099.85     14.24 o
   3  10   6     1753.71     1745.46     18.74 o
   3  10   7      257.02      261.62      8.45 o
   3  10   8      254.07      255.84      8.73 o
   3  10   9      191.54      206.89      8.98 o
   3  10  10      107.81      101.91      7.65 o
   3  10  11       19.25       22.07      4.32 o
   3  10  12      121.41      101.61      8.86 o
   3  10  13       72.42       75.58     19.74 o
   3  11   0     1796.24     1765.72     13.79 o
   3  11   1     1220.13     1190.22     10.74 o
   3  11   2     1316.66     1282.33     11.83 o
   3  11   3       19.71       22.27      1.82 o
   3  11   4      952.00      941.29     12.86 o
   3  11   5        8.83        9.47      1.79 o
   3  11   6      971.27      925.59     15.31 o
   3  11   7      189.05      186.34      7.37 o
   3  11   8     1623.23     1608.14     22.01 o
   3  11   9        0.38        5.84      3.18 o
   3  11  10      240.88      226.72      9.86 o
   3  11  11       11.24        7.12      3.09 o
   3  11  12       14.44       10.23      5.47 o
   3  12   0      424.03      415.85      6.21 o
   3  12   1      297.80      291.23      4.44 o
   3  12   2      193.81      186.48      4.59 o
   3  12   3     2742.68     2660.52     22.52 o
   3  12   4       74.58       71.59      3.85 o
   3  12   5     1939.21     1951.44     18.81 o
   3  12   6        6.23        8.04      2.50 o
   3  12   7      503.44      503.36     12.15 o
   3  12   8      125.90      119.46      6.39 o
   3  12   9      155.92      156.60      8.06 o
   3  12  10      537.61      561.54     15.70 o
   3  12  11       54.18       49.02      5.92 o
   3  12  12      190.19      146.84     11.48 o
   3  13   0      101.47      107.53      3.34 o
   3  13   1     1986.31     1954.08     16.99 o
   3  13   2        0.53        1.67      1.53 o
   3  13   3     2345.09     2343.74     20.89 o
   3  13   4      749.76      726.95     12.55 o
   3  13   5      968.93      978.04     15.58 o
   3  13   6       82.57       87.25      4.83 o
   3  13   7      510.28      525.81     12.66 o
   3  13   8        0.15        1.82      2.29 o
   3  13   9      580.48      580.67     15.51 o
   3  13  10      122.04      121.76      7.55 o
   3  13  11       63.30       72.57      6.60 o
   3  13  12        3.59        6.44      5.42 o
   3  14   0     1529.91     1508.30     13.49 o
   3  14   1      298.57      323.90      7.08 o
   3  14   2      237.02      231.61      7.44 o
   3  14   3     1721.88     1766.97     18.99 o
   3  14   4        2.01        5.06      2.32 o
   3  14   5     2011.07     1992.94     22.70 o
   3  14   6       51.92       47.31      3.72 o
   3  14   7      346.18      333.24      9.74 o
   3  14   8       74.63       70.04      5.90 o
   3  14   9      462.94      468.14     14.24 o
   3  14  10      281.82      284.55     12.25 o
   3  14  11      387.26      382.01     14.73 o
   3  15   0      462.72      469.48      9.18 o
   3  15   1      228.78      240.23      7.81 o
   3  15   2     1217.95     1173.83     17.07 o
   3  15   3        0.92        7.64      2.57 o
   3  15   4     1832.32     1817.28     25.11 o
   3  15   5       76.98       77.59      5.18 o
   3  15   6      668.69      652.91     14.19 o
   3  15   7        0.29        2.00      2.62 o
   3  15   8      176.94      178.26      8.61 o
   3  15   9      197.15      209.06     11.29 o
   3  15  10      131.46      131.60     10.37 o
   3  15  11        7.06        5.25      5.49 o
   3  16   0      358.76      364.46      8.38 o
   3  16   1      125.52      134.19      6.19 o
   3  16   2      289.16      308.03      9.18 o
   3  16   3      746.28      732.32     14.60 o
   3  16   4     1503.06     1496.47     23.54 o
   3  16   5      285.06      296.72     10.95 o
   3  16   6     1833.21     1821.69     25.90 o
   3  16   7       81.70       83.08      6.68 o
   3  16   8      647.38      631.77     17.43 o
   3  16   9       11.25       11.87      4.16 o
   3  16  10      693.82      668.04     24.16 o
   3  16  11        2.96       -5.47      6.80 o
   3  17   0      226.82      228.34      7.27 o
   3  17   1      734.55      722.79     13.51 o
   3  17   2      266.08      264.62      8.81 o
   3  17   3      495.66      515.92     14.60 o
   3  17   4      636.98      666.44     16.27 o
   3  17   5        7.82        7.79      3.14 o
   3  17   6       18.04       24.67      3.71 o
   3  17   7      161.53      142.77      7.88 o
   3  17   8       46.59       45.54      5.41 o
   3  17   9      194.70      185.70     11.07 o
   3  17  10       51.67       53.97      7.39 o
   3  18   0       37.70       40.57      4.60 o
   3  18   1      459.40      453.02     11.13 o
   3  18   2      315.72      303.87     11.51 o
   3  18   3      353.01      346.97     11.74 o
   3  18   4       16.09       22.55      3.80 o
   3  18   5      624.24      603.32     16.41 o
   3  18   6       47.32       42.34      5.11 o
   3  18   7      251.70      237.40     10.32 o
   3  18   8       14.60       11.54      5.25 o
   3  18   9      362.71      375.24     15.79 o
   3  18  10       40.81       55.58     10.52 o
   3  19   0       70.12       81.76      5.31 o
   3  19   1      749.88      773.40     15.88 o
   3  19   2       32.30       31.23      4.43 o
   3  19   3      779.57      784.30     18.20 o
   3  19   4      259.43      256.58     10.85 o
   3  19   5      177.14      175.46      9.29 o
   3  19   6      550.50      573.50     15.92 o
   3  19   7      156.72      149.83      9.20 o
   3  19   8      209.83      193.86     10.55 o
   3  19   9      321.08      328.17     21.08 o
   3  20   0      204.21      209.97      9.04 o
   3  20   1       47.48       60.44      5.87 o
   3  20   2      113.34      112.07      6.72 o
   3  20   3       62.33       68.24      6.53 o
   3  20   4      290.29      293.39     11.96 o
   3  20   5        2.96        1.02      3.61 o
   3  20   6      171.24      155.11      8.62 o
   3  20   7        0.80        0.43      3.23 o
   3  20   8       74.46       77.58      8.35 o
   3  21   0      495.61      490.24     14.27 o
   3  21   1      260.61      258.75     12.03 o
   3  21   2      400.65      418.81     13.05 o
   3  21   3       29.67       26.68      4.09 o
   3  21   4      199.16      202.55     10.23 o
   3  21   5       36.41       42.75      5.30 o
   3  21   6      205.79      205.38     10.16 o
   3  21   7       15.15       11.47      5.51 o
   3  21   8      145.44      163.20     16.39 o
   3  22   0        2.12        2.24      4.55 o
   3  22   1       39.54       48.28      5.67 o
   3  22   2        1.67        3.41      3.60 o
   3  22   3      104.70      107.45      7.22 o
   3  22   4       75.63       77.81      7.79 o
   3  22   5      332.82      322.11     13.34 o
   3  22   6      347.48      327.94     13.97 o
   3  22   7       80.53       93.77     13.15 o
   3  23   0       56.58       62.06      7.08 o
   3  23   1     1233.57     1219.85     28.29 o
   3  23   2      451.44      445.15     15.27 o
   3  23   3      254.54      246.76     11.63 o
   3  23   4      200.07      222.30     11.33 o
   3  23   5      179.64      185.03     11.52 o
   3  23   6      103.78       84.53     11.55 o
   3  24   0      356.07      350.80     15.80 o
   3  24   1       51.37       57.19      6.91 o
   3  24   2      138.37      131.81      9.96 o
   3  24   3      260.51      268.44     12.48 o
   3  24   4      193.24      173.01     12.38 o
   3  24   5       71.61       71.49     14.98 o
   3  25   0      154.67      163.26     12.20 o
   3  25   1      252.57      255.04     13.97 o
   3  25   2      222.53      245.21     16.37 o
   3  25   3       61.62       61.31     13.45 o
   3  25   4      190.94      185.40     22.68 o
   3  26   0       91.88       91.30     24.17 o
   3  26   1       61.93      109.95     25.09 o
   3  26   2       55.14       34.17     16.32 o
   4   0   0     2024.35     1990.97     12.79 o
   4   0   2     6209.27     6231.48     27.34 o
   4   0   4     2657.04     2595.68     19.86 o
   4   0   6     1124.69     1126.07     14.41 o
   4   0   8      743.95      737.29     15.50 o
   4   0  10      398.17      360.55     18.38 o
   4   0  12      537.46      514.10     38.74 o
   4   1   0       10.79       13.34      0.70 o
   4   1   1     1580.07     1592.71      8.30 o
   4   1   2      539.72      534.86      5.13 o
   4   1   3      667.17      668.81      5.74 o
   4   1   4      385.57      394.92      4.73 o
   4   1   5      414.02      409.80      5.52 o
   4   1   6       14.81       17.71      1.95 o
   4   1   7      255.89      252.46      5.55 o
   4   1   8      136.39      133.47      5.53 o
   4   1   9       52.54       43.03      3.80 o
   4   1  10        0.27        1.35      2.93 o
   4   1  11       59.06       75.40      6.89 o
   4   1  12      116.11      108.93     10.03 o
   4   1  13      110.03       93.72     11.48 o
   4   2   0       67.57       65.48      1.63 o
   4   2   1     1370.62     1308.99      9.61 o
   4   2   2     1865.50     1869.47      9.33 o
   4   2   3     4406.27     4364.27     19.93 o
   4   2   4      401.53      414.68      5.06 o
   4   2   5     1103.31     1103.16      9.47 o
   4   2   6       23.98       29.12      1.94 o
   4   2   7     1530.47     1554.49     14.01 o
   4   2   8      168.90      179.10      6.46 o
   4   2   9     1714.13     1735.42     23.32 o
   4   2  10      151.65      167.50      8.96 o
   4   2  11      533.26      530.66     17.85 o
   4   2  12        4.36        4.13      3.96 o
   4   2  13      173.86      152.97     18.37 o
   4   3   0     1357.98     1384.60      8.11 o
   4   3   1      580.99      567.22      4.98 o
   4   3   2        0.13        3.58      0.86 o
   4   3   3       48.80       51.90      1.56 o
   4   3   4      426.34      447.02      5.86 o
   4   3   5      801.80      793.86      9.72 o
   4   3   6      809.65      816.78      8.62 o
   4   3   7       64.66       66.99      3.26 o
   4   3   8       95.31       96.47      4.62 o
   4   3   9      161.54      173.03      6.88 o
   4   3  10      149.84      150.09      8.54 o
   4   3  11       75.51       74.75      7.00 o
   4   3  12       31.13       30.03      5.83 o
   4   3  13       12.41       14.74      7.32 o
   4   4   0     2902.04     2873.98     12.55 o
   4   4   1     7847.86     7839.33     32.88 o
   4   4   2    12311.50    12080.70     45.72 o
   4   4   3     3544.44     3560.57     13.97 o
   4   4   4     2284.91     2284.77     14.92 o
   4   4   5     1290.95     1285.73     12.06 o
   4   4   6       31.59       38.07      2.27 o
   4   4   7     2350.76     2338.23     20.48 o
   4   4   8      654.58      642.66     11.73 o
   4   4   9      137.57      139.34      6.40 o
   4   4  10     1109.92     1096.33     24.69 o
   4   4  11       13.05       16.79      4.35 o
   4   4  12      314.63      303.26     14.61 o
   4   4  13      285.33      300.33     20.75 o
   4   5   0     1585.98     1585.02      8.94 o
   4   5   1      191.72      201.70      3.12 o
   4   5   2     3341.46     3358.59     14.40 o
   4   5   3      615.29      625.56      5.56 o
   4   5   4       35.24       39.07      2.37 o
   4   5   5      307.03      310.18      5.80 o
   4   5   6        6.79       10.04      1.62 o
   4   5   7       70.28       78.75      4.39 o
   4   5   8        0.08        3.49      1.98 o
   4   5   9       45.11       48.93      4.10 o
   4   5  10       33.50       38.30      4.86 o
   4   5  11        7.48       17.91      4.77 o
   4   5  12      273.43      275.84     15.21 o
   4   5  13        3.80        6.01      9.60 o
   4   6   0     9973.38     9952.93     25.49 o
   4   6   1     1248.71     1257.15      7.94 o
   4   6   2    11328.10    11065.90     32.60 o
   4   6   3     1438.50     1430.01     10.53 o
   4   6   4     4095.99     4056.53     20.53 o
   4   6   5     2284.12     2261.66     16.70 o
   4   6   6     2057.15     2060.32     17.10 o
   4   6   7     1023.80     1024.22     13.03 o
   4   6   8     2054.97     2091.14     23.11 o
   4   6   9      172.75      176.34      7.15 o
   4   6  10      774.52      805.18     18.62 o
   4   6  11       23.98       24.00      5.00 o
   4   6  12      128.67      121.73     10.64 o
   4   6  13       28.96       24.94     15.10 o
   4   7   0     1402.58     1382.75      9.23 o
   4   7   1      116.69      126.07      2.92 o
   4   7   2      406.92      398.56      5.14 o
   4   7   3       16.15       15.41      1.34 o
   4   7   4      186.91      192.08      4.30 o
   4   7   5       14.68       15.18      1.78 o
   4   7   6      366.58      377.53      7.62 o
   4   7   7      109.48      113.68      5.10 o
   4   7   8      156.73      149.84      6.44 o
   4   7   9      381.36      394.12     12.71 o
   4   7  10       44.52       56.65      5.70 o
   4   7  11      210.89      227.46     12.65 o
   4   7  12       64.32       62.96      7.53 o
   4   7  13       83.18       92.66     22.13 o
   4   8   0      113.02      115.48      2.99 o
   4   8   1     8459.09     8262.26     29.39 o
   4   8   2       10.05       15.00      1.67 o
   4   8   3     4994.28     4939.17     22.00 o
   4   8   4      169.03      171.79      4.17 o
   4   8   5      467.91      480.59      7.98 o
   4   8   6      250.73      253.19      7.02 o
   4   8   7     2337.72     2335.60     22.66 o
   4   8   8       12.78        8.90      2.67 o
   4   8   9      924.25      897.18     19.39 o
   4   8  10        1.03        3.47      3.27 o
   4   8  11      517.73      498.65     18.57 o
   4   8  12       32.25       26.42      5.46 o
   4   8  13      354.60      309.71     40.29 o
   4   9   0      411.41      407.53      6.06 o
   4   9   1       63.06       60.50      2.45 o
   4   9   2       56.41       63.11      2.48 o
   4   9   3      410.25      420.23      6.64 o
   4   9   4      421.69      424.53      7.11 o
   4   9   5      205.00      192.43      5.47 o
   4   9   6     1237.41     1224.97     15.54 o
   4   9   7        2.87        5.37      2.49 o
   4   9   8      143.82      137.36      6.46 o
   4   9   9       54.65       52.23      4.30 o
   4   9  10       16.16       20.61      4.00 o
   4   9  11        0.75        1.24      4.15 o
   4   9  12        8.91        6.20      4.26 o
   4  10   0     2234.14     2183.58     15.58 o
   4  10   1      121.41      127.30      3.55 o
   4  10   2     3404.05     3398.65     19.05 o
   4  10   3      458.42      463.13      6.91 o
   4  10   4     3372.42     3290.12     21.36 o
   4  10   5       27.21       28.44      2.59 o
   4  10   6     1414.15     1440.53     16.71 o
   4  10   7      399.10      416.87     10.87 o
   4  10   8      929.19      920.92     17.20 o
   4  10   9      193.06      196.52      8.83 o
   4  10  10      416.50      420.85     15.56 o
   4  10  11       11.72       12.04      5.40 o
   4  10  12      239.81      219.78     15.37 o
   4  11   0      906.26      898.74     10.91 o
   4  11   1       78.48       72.36      3.08 o
   4  11   2      568.71      574.85      7.70 o
   4  11   3        1.70        1.82      1.28 o
   4  11   4      233.56      234.12      6.55 o
   4  11   5       39.01       37.58      2.92 o
   4  11   6       40.08       42.23      3.51 o
   4  11   7       92.40      104.04      5.77 o
   4  11   8        9.06       11.88      3.84 o
   4  11   9       11.79       12.91      3.38 o
   4  11  10       15.49       24.49      4.65 o
   4  11  11        1.29        2.77      3.64 o
   4  11  12      164.20      157.75     13.41 o
   4  12   0      108.31      103.38      4.06 o
   4  12   1     3390.30     3350.18     25.14 o
   4  12   2     1021.89     1000.73     12.36 o
   4  12   3     1301.08     1346.39     16.01 o
   4  12   4      614.29      626.17     12.51 o
   4  12   5     1931.50     1945.15     19.60 o
   4  12   6      190.46      196.63      7.07 o
   4  12   7     2473.26     2444.85     27.20 o
   4  12   8      550.50      533.18     13.30 o
   4  12   9      213.08      193.75      9.18 o
   4  12  10      339.20      330.55     14.13 o
   4  12  11      222.89      200.85     10.86 o
   4  12  12       16.70        7.74      5.34 o
   4  13   0        5.88        6.39      1.43 o
   4  13   1      106.72      102.56      4.40 o
   4  13   2      122.61      115.82      4.42 o
   4  13   3       94.05      106.27      4.75 o
   4  13   4       20.70       20.99      2.96 o
   4  13   5      133.27      143.61      6.18 o
   4  13   6      159.31      174.70      6.76 o
   4  13   7       77.77       80.63      5.43 o
   4  13   8       19.93       23.07      3.42 o
   4  13   9       34.82       39.24      4.91 o
   4  13  10        0.61        7.47      4.12 o
   4  13  11      192.60      184.45     12.98 o
   4  14   0     1633.12     1593.03     15.44 o
   4  14   1      417.97      430.43      9.99 o
   4  14   2     1333.79     1296.26     14.82 o
   4  14   3     2586.67     2543.99     26.23 o
   4  14   4     1354.68     1333.25     19.40 o
   4  14   5     1009.91      985.77     18.76 o
   4  14   6      181.44      164.20      6.81 o
   4  14   7      807.76      804.26     16.33 o
   4  14   8      175.76      169.49      7.98 o
   4  14   9      821.59      825.54     19.09 o
   4  14  10      347.22      365.93     16.74 o
   4  14  11      282.95      289.72     22.95 o
   4  15   0      344.42      327.01      8.03 o
   4  15   1      618.25      632.90     12.16 o
   4  15   2      489.90      478.86      9.90 o
   4  15   3       22.86       22.96      3.13 o
   4  15   4        3.26        9.90      2.90 o
   4  15   5       18.43       19.02      3.22 o
   4  15   6       58.51       61.34      5.16 o
   4  15   7       13.77       12.20      2.96 o
   4  15   8      152.27      161.53      9.00 o
   4  15   9        1.21        1.79      3.38 o
   4  15  10      286.56      303.64     16.87 o
   4  16   0     1329.22     1327.65     18.26 o
   4  16   1      404.88      393.24     10.93 o
   4  16   2     2654.87     2724.02     28.54 o
   4  16   3       52.80       54.94      5.45 o
   4  16   4     2106.46     2133.32     30.22 o
   4  16   5       89.14       94.54      6.51 o
   4  16   6     1106.11     1112.87     20.50 o
   4  16   7        0.48        3.60      3.09 o
   4  16   8     1028.44     1006.58     26.83 o
   4  16   9        2.45        6.54      3.63 o
   4  16  10      584.22      578.85     32.43 o
   4  17   0       20.77       22.09      2.80 o
   4  17   1      508.54      540.41     12.42 o
   4  17   2      108.00      111.74      6.53 o
   4  17   3      165.90      151.18      7.85 o
   4  17   4      146.52      140.03      7.76 o
   4  17   5       20.96       18.43      3.67 o
   4  17   6       40.92       49.75      5.33 o
   4  17   7       59.97       69.06      6.25 o
   4  17   8        0.02        4.18      3.37 o
   4  17   9       14.76       15.10      5.92 o
   4  18   0        0.16        0.58      2.37 o
   4  18   1     1394.65     1382.22     21.98 o
   4  18   2      340.44      332.30     11.43 o
   4  18   3      952.25      951.81     21.00 o
   4  18   4        9.82       11.96      3.15 o
   4  18   5      794.43      786.03     18.94 o
   4  18   6        6.00       11.20      3.64 o
   4  18   7      555.69      523.45     16.49 o
   4  18   8      102.55      107.02      7.93 o
   4  18   9      836.56      840.26     33.04 o
   4  19   0       18.70       21.96      3.39 o
   4  19   1       48.19       45.27      4.47 o
   4  19   2        1.62        3.36      2.67 o
   4  19   3       42.79       42.37      5.21 o
   4  19   4       69.51       60.38      7.04 o
   4  19   5      111.03      106.43      7.32 o
   4  19   6       63.97       58.43      5.73 o
   4  19   7        4.54       10.88      3.95 o
   4  19   8       36.10       31.70      4.89 o
   4  19   9      132.14      137.64     26.16 o
   4  20   0       54.30       50.54      5.55 o
   4  20   1      103.36      107.93      7.71 o
   4  20   2      278.63      253.79     11.43 o
   4  20   3      246.41      260.15     11.27 o
   4  20   4      253.74      249.86     11.05 o
   4  20   5      107.20       93.91      7.78 o
   4  20   6       44.13       48.98      6.01 o
   4  20   7      414.11      408.36     15.43 o
   4  20   8      129.81      134.73     18.54 o
   4  21   0      448.83      484.01     20.27 o
   4  21   1       18.19       26.62      5.43 o
   4  21   2      334.18      332.60     13.59 o
   4  21   3        4.08        8.24      3.56 o
   4  21   4       19.95       20.88      4.00 o
   4  21   5       34.07       24.63      4.85 o
   4  21   6      131.67      124.66      8.64 o
   4  21   7       55.33       56.42      8.76 o
   4  22   0     1330.47     1342.10     34.49 o
   4  22   1      117.58      121.50      9.82 o
   4  22   2     1110.38     1115.93     23.89 o
   4  22   3       41.26       29.84      4.86 o
   4  22   4      504.21      523.17     16.92 o
   4  22   5      442.20      430.21     16.94 o
   4  22   6      592.81      562.27     26.87 o
   4  22   7       76.23       71.75     17.75 o
   4  23   0      156.11      169.33     13.37 o
   4  23   1        1.75        0.21      4.68 o
   4  23   2        3.93        9.35      3.87 o
   4  23   3      214.81      224.44     13.62 o
   4  23   4       33.60       45.37      6.34 o
   4  23   5       19.32       12.46      9.36 o
   4  24   0      581.21      560.15     23.71 o
   4  24   1      488.52      464.74     19.76 o
   4  24   2      198.73      194.93     12.44 o
   4  24   3      348.95      330.14     24.66 o
   4  24   4      114.48       57.53     18.56 o
   4  25   0       73.25       72.96     12.54 o
   4  25   1      154.28      165.59     17.63 o
   4  25   2        0.81        0.10      7.45 o
   4  25   4        5.31        8.31      9.89 o
   4  26   0      731.78      754.57     60.59 o
   4  26   1       13.09       24.94     14.84 o
   4  26   2      899.43      767.12     60.69 o
   5   0   0     9273.27     9068.36     38.38 o
   5   0   2      930.35      933.67     10.98 o
   5   0   4      472.17      459.93      9.54 o
   5   0   6     1751.81     1743.73     18.32 o
   5   0   8     1253.66     1251.38     24.09 o
   5   0  10       16.25       27.77      7.09 o
   5   0  12       28.94       26.28      8.24 o
   5   1   0      546.18      541.22      4.64 o
   5   1   1       13.04       14.13      1.27 o
   5   1   2     1574.95     1567.61     10.07 o
   5   1   3      266.73      268.56      3.95 o
   5   1   4      270.45      270.70      4.36 o
   5   1   5     2365.77     2367.20     14.38 o
   5   1   6       13.08       14.66      1.60 o
   5   1   7      990.41      969.30     11.82 o
   5   1   8      322.07      324.83      9.71 o
   5   1   9      269.54      278.48     11.02 o
   5   1  10      270.16      282.44     12.90 o
   5   1  11      332.67      340.69     16.50 o
   5   1  12      177.65      158.79     12.10 o
   5   1  13      338.15      309.11     32.29 o
   5   2   0      438.52      441.40      4.57 o
   5   2   1     6977.39     6892.69     21.45 o
   5   2   2      147.19      155.56      3.47 o
   5   2   3     3759.76     3784.39     17.31 o
   5   2   4       89.55       89.92      2.61 o
   5   2   5        4.46        7.38      1.34 o
   5   2   6        0.82        2.57      1.26 o
   5   2   7       34.36       39.09      2.34 o
   5   2   8        2.55        4.05      2.45 o
   5   2   9      125.38      122.04      7.53 o
   5   2  10       13.52       14.58      3.87 o
   5   2  11        2.90       -0.80      3.34 o
   5   2  12       31.87       24.61      5.08 o
   5   2  13      237.36      257.27     21.93 o
   5   3   0       89.60       88.13      2.40 o
   5   3   1     5495.65     5468.27     19.16 o
   5   3   2      122.18      131.58      2.86 o
   5   3   3      461.10      470.03      4.82 o
   5   3   4      269.42      266.50      4.37 o
   5   3   5      397.12      415.34      6.62 o
   5   3   6      897.65      896.15     10.63 o
   5   3   7      242.71      253.66      6.31 o
   5   3   8        1.49        3.86      2.22 o
   5   3   9      354.78      349.58     13.43 o
   5   3  10      303.38      300.57     16.10 o
   5   3  11      151.99      151.29     10.18 o
   5   3  12        4.34        2.37      4.30 o
   5   4   0     5504.78     5550.44     18.23 o
   5   4   1     4022.87     4088.53     21.25 o
   5   4   2     3521.53     3473.78     16.87 o
   5   4   3      657.74      652.29      7.32 o
   5   4   4     1188.41     1197.86      9.14 o
   5   4   5      719.64      711.40      7.46 o
   5   4   6      485.38      497.55      7.79 o
   5   4   7      462.52      459.48      8.75 o
   5   4   8      622.05      634.66     13.51 o
   5   4   9       27.23       30.00      5.80 o
   5   4  10      315.05      349.53     14.27 o
   5   4  11       14.36        9.84      3.80 o
   5   4  12      148.48      144.91     11.66 o
   5   5   0     2243.72     2249.62     11.65 o
   5   5   1     1825.07     1808.06     12.31 o
   5   5   2     3223.95     3223.55     16.98 o
   5   5   3      741.86      711.01      5.56 o
   5   5   4     1462.91     1450.23      8.58 o
   5   5   5      685.00      666.61      7.67 o
   5   5   6     3488.32     3475.34     20.29 o
   5   5   7      128.78      135.04      4.82 o
   5   5   8     3536.05     3532.80     32.03 o
   5   5   9       12.23       12.69      3.44 o
   5   5  10      810.22      792.10     21.56 o
   5   5  11        2.02        2.28      4.33 o
   5   5  12      410.91      396.89     20.63 o
   5   6   0     8146.14     8133.22     26.40 o
   5   6   1     2517.92     2485.45     13.80 o
   5   6   2     3014.49     3037.23     19.98 o
   5   6   3     1072.16     1059.87      8.26 o
   5   6   4      523.41      536.63      7.17 o
   5   6   5      175.09      172.96      4.37 o
   5   6   6      300.85      309.62      6.55 o
   5   6   7       35.29       39.04      3.12 o
   5   6   8      261.92      270.83      9.69 o
   5   6   9        0.79        5.55      2.81 o
   5   6  10       87.29       90.30      8.12 o
   5   6  11       35.12       40.41      7.34 o
   5   6  12       52.65       44.74      8.91 o
   5   7   0     1886.33     1856.08     11.33 o
   5   7   1     1526.84     1506.78     10.26 o
   5   7   2     1793.33     1767.76     12.98 o
   5   7   3      643.29      642.12      6.57 o
   5   7   4      418.02      410.96      6.49 o
   5   7   5     1057.34     1067.57     10.90 o
   5   7   6       74.07       83.69      3.82 o
   5   7   7      689.42      698.21     12.60 o
   5   7   8      365.39      372.83     13.13 o
   5   7   9      448.96      468.29     14.37 o
   5   7  10        1.38        6.82      3.97 o
   5   7  11      278.40      293.67     16.10 o
   5   7  12       58.16       49.03     11.01 o
   5   8   0      129.29      131.81      2.94 o
   5   8   1     4111.86     4055.13     17.52 o
   5   8   2      140.22      136.23      3.29 o
   5   8   3     1631.74     1678.90     14.66 o
   5   8   4       29.49       32.31      2.10 o
   5   8   5     1725.60     1747.44     15.12 o
   5   8   6       63.05       70.34      3.79 o
   5   8   7      794.15      814.46     13.89 o
   5   8   8       52.10       64.25      5.98 o
   5   8   9      971.33     1002.18     22.70 o
   5   8  10        9.63       12.49      3.63 o
   5   8  11     1187.38     1243.39     32.78 o
   5   8  12        3.02        4.79      9.38 o
   5   9   0      205.15      214.76      4.39 o
   5   9   1     1645.34     1602.53     12.11 o
   5   9   2      453.00      458.42      6.50 o
   5   9   3      363.97      347.17      6.61 o
   5   9   4      293.13      296.57      6.04 o
   5   9   5      661.60      669.77     10.36 o
   5   9   6       67.46       72.58      4.14 o
   5   9   7      448.07      453.60     11.32 o
   5   9   8      122.81      128.60      8.21 o
   5   9   9      468.22      456.75     15.59 o
   5   9  10      101.65      103.03      7.39 o
   5   9  11       51.83       39.49      5.89 o
   5   9  12       76.30       71.94     24.07 o
   5  10   0     1217.59     1199.31     10.88 o
   5  10   1      770.10      757.54      9.14 o
   5  10   2      826.65      844.52      9.56 o
   5  10   3       14.35       11.30      1.70 o
   5  10   4      876.10      874.34     13.18 o
   5  10   5      247.29      235.93      6.36 o
   5  10   6     1414.43     1393.97     17.65 o
   5  10   7       11.77       11.22      2.55 o
   5  10   8      481.51      443.18     14.92 o
   5  10   9       30.21       36.72      5.24 o
   5  10  10        3.28        9.91      3.69 o
   5  10  11      213.17      201.17     12.46 o
   5  10  12      240.94      169.11     30.09 o
   5  11   0       60.46       65.50      2.90 o
   5  11   1       21.67       25.03      1.93 o
   5  11   2      481.55      501.00      7.45 o
   5  11   3      165.22      165.43      5.22 o
   5  11   4      344.57      356.35      8.71 o
   5  11   5      154.61      145.99      5.57 o
   5  11   6     1221.31     1239.14     18.02 o
   5  11   7      110.63      112.15      6.03 o
   5  11   8      787.99      798.74     18.54 o
   5  11   9       58.10       55.50      5.93 o
   5  11  10      219.23      236.62     12.21 o
   5  11  11       67.78       55.76      7.63 o
   5  12   0      521.22      528.36      8.01 o
   5  12   1     1123.95     1144.74     12.29 o
   5  12   2      435.43      443.94      8.60 o
   5  12   3      109.33      124.77      5.31 o
   5  12   4      356.68      342.67      8.74 o
   5  12   5     1090.35     1128.13     18.25 o
   5  12   6      224.31      221.53      7.97 o
   5  12   7      415.30      410.57     11.58 o
   5  12   8      494.40      511.76     15.94 o
   5  12   9      131.66      134.38      9.02 o
   5  12  10       11.63       17.51      4.18 o
   5  12  11      194.02      189.77     14.19 o
   5  13   0       24.93       23.88      1.96 o
   5  13   1     1024.17     1019.61     13.34 o
   5  13   2       33.50       35.52      2.99 o
   5  13   3      747.98      742.05     12.81 o
   5  13   4       27.33       28.41      2.81 o
   5  13   5      193.47      207.39      8.82 o
   5  13   6       59.90       64.17      5.37 o
   5  13   7       23.03       27.30      3.58 o
   5  13   8       31.47       38.81      4.71 o
   5  13   9      436.47      431.32     16.12 o
   5  13  10       28.09       28.10      5.13 o
   5  13  11      375.38      391.53     31.68 o
   5  14   0      409.18      390.28      8.01 o
   5  14   1     1733.27     1690.92     17.61 o
   5  14   2      963.66      959.79     14.51 o
   5  14   3     1206.19     1190.83     16.64 o
   5  14   4      502.61      503.28     12.30 o
   5  14   5      102.61       93.94      6.32 o
   5  14   6      425.90      445.85     13.62 o
   5  14   7       90.52       96.83      6.55 o
   5  14   8      179.13      177.77      9.40 o
   5  14   9       21.85       19.66      5.29 o
   5  14  10      269.31      251.75     21.75 o
   5  14  11       10.37       18.87     12.04 o
   5  15   0       93.11      102.83      4.74 o
   5  15   1        8.02       10.25      2.23 o
   5  15   2      326.40      329.64      9.33 o
   5  15   3       69.08       70.95      4.54 o
   5  15   4      216.66      198.58      8.68 o
   5  15   5      577.21      587.95     16.53 o
   5  15   6      261.27      259.83     10.70 o
   5  15   7      242.03      246.82     10.76 o
   5  15   8      867.31      863.54     24.06 o
   5  15   9       84.12       80.99      9.91 o
   5  15  10      582.13      595.89     32.80 o
   5  16   0     2866.66     2852.27     30.18 o
   5  16   1      181.85      189.30      7.24 o
   5  16   2     1348.81     1375.36     20.90 o
   5  16   3      155.91      148.33      7.07 o
   5  16   4      732.49      737.65     17.02 o
   5  16   5       24.94       20.42      4.13 o
   5  16   6      728.83      716.48     18.20 o
   5  16   7      211.03      221.48     10.51 o
   5  16   8      307.93      311.98     14.98 o
   5  16   9       14.06       19.26      5.56 o
   5  17   0      359.53      364.40     11.76 o
   5  17   1        1.73        4.55      2.84 o
   5  17   2      323.56      313.94     10.38 o
   5  17   3      236.17      248.48     10.10 o
   5  17   4       94.00      103.35      7.38 o
   5  17   5      495.20      478.27     16.01 o
   5  17   6       36.78       40.28      5.19 o
   5  17   7      281.54      265.51     11.81 o
   5  17   8      162.06      160.75     12.60 o
   5  17   9      345.08      296.94     28.23 o
   5  18   0       24.23       20.50      4.75 o
   5  18   1     1096.75     1040.19     20.11 o
   5  18   2        0.42        3.87      2.65 o
   5  18   3      554.51      553.77     15.47 o
   5  18   4       33.83       29.29      5.11 o
   5  18   5       78.18       66.09      6.38 o
   5  18   6        5.24        4.86      3.43 o
   5  18   7      173.10      169.49     10.22 o
   5  18   8       20.65       25.34      6.47 o
   5  19   0       32.93       34.66      4.75 o
   5  19   1      278.35      274.09     10.67 o
   5  19   2        6.48       11.44      3.20 o
   5  19   3       16.06       14.28      4.27 o
   5  19   4       54.46       56.23      6.23 o
   5  19   5        2.47        5.75      3.60 o
   5  19   6       97.29      102.80      7.52 o
   5  19   7       77.79       88.11      8.61 o
   5  20   0      547.32      543.89     18.76 o
   5  20   1      385.85      385.35     13.96 o
   5  20   2      313.32      307.06     11.96 o
   5  20   3      172.76      169.49      9.73 o
   5  20   4      295.23      300.35     13.45 o
   5  20   5      257.11      243.48     12.43 o
   5  20   6      263.99      250.51     12.09 o
   5  20   7      213.77      162.91     20.44 o
   5  21   0       37.41       42.82      7.39 o
   5  21   1      250.47      259.88     11.77 o
   5  21   2      205.18      194.71     11.23 o
   5  21   3       77.22       74.38      7.50 o
   5  21   4      211.47      216.00     11.78 o
   5  21   5       95.11       95.49      8.53 o
   5  21   6      231.80      214.40     14.71 o
   5  21   7       50.69       66.67     13.88 o
   5  22   0      496.11      480.54     19.63 o
   5  22   1      104.47       92.20      8.95 o
   5  22   2        6.07        5.64      4.16 o
   5  22   3      300.05      276.08     13.51 o
   5  22   4        4.79        3.78      3.85 o
   5  22   5      292.18      271.31     30.02 o
   5  22   6      270.87      284.21     36.57 o
   5  23   0       55.26       59.63      7.93 o
   5  23   1      417.59      426.56     18.94 o
   5  23   2      131.62      149.40     12.03 o
   5  23   3      703.53      701.91     21.63 o
   5  23   4       12.62       16.59     18.41 o
   5  23   5      387.07      378.71     47.38 o
   5  24   0      318.08      316.96     16.94 o
   5  24   1      561.54      516.85     25.57 o
   5  24   2       13.13       20.20     15.30 o
   5  24   4        1.59        6.73      9.54 o
   5  25   0      126.97      146.06     25.96 o
   5  25   1       90.91       51.61     17.90 o
   6   0   0      112.49      113.16      4.20 o
   6   0   2      313.12      319.01      8.51 o
   6   0   4        6.67        6.01      1.76 o
   6   0   6        0.15        5.24      1.99 o
   6   0   8        0.02       10.18      5.31 o
   6   0  10      212.50      205.46     17.91 o
   6   0  12      172.15      178.34     30.96 o
   6   1   0     2234.82     2185.10     12.51 o
   6   1   1      134.08      138.50      3.06 o
   6   1   2     1997.56     1965.50     13.87 o
   6   1   3      316.74      307.26      4.62 o
   6   1   4      665.16      672.31      7.88 o
   6   1   5      901.60      892.48     10.59 o
   6   1   6     1154.56     1156.08     13.50 o
   6   1   7      825.87      824.58     14.04 o
   6   1   8      208.21      204.95      8.89 o
   6   1   9      213.09      210.93     12.15 o
   6   1  10      108.63      118.43      9.76 o
   6   1  11      136.95      141.24     11.07 o
   6   1  12      254.49      235.31     20.53 o
   6   2   0        1.54        2.42      0.82 o
   6   2   1     1986.04     1986.03     13.25 o
   6   2   2       50.50       56.40      2.16 o
   6   2   3        1.03        2.94      1.28 o
   6   2   4        4.12        6.87      1.01 o
   6   2   5       90.59       95.78      3.51 o
   6   2   6       58.08       63.04      3.48 o
   6   2   7      144.27      146.12      5.41 o
   6   2   8       69.61       80.82      5.80 o
   6   2   9        3.49        6.57      3.64 o
   6   2  10        2.85        3.41      3.75 o
   6   2  11        0.40        2.10      4.10 o
   6   2  12       32.62       34.14      8.70 o
   6   3   0      327.25      311.47      5.58 o
   6   3   1     4374.06     4348.61     25.29 o
   6   3   2      663.13      656.21      7.90 o
   6   3   3     2004.90     1983.53     12.78 o
   6   3   4       33.76       32.16      2.10 o
   6   3   5      906.09      935.20     12.06 o
   6   3   6       17.25       23.90      2.14 o
   6   3   7     1576.40     1642.26     16.27 o
   6   3   8      360.12      379.80     12.66 o
   6   3   9      807.42      806.13     21.27 o
   6   3  10       91.80       93.57      8.78 o
   6   3  11      531.61      540.80     23.78 o
   6   3  12        4.72        4.39      7.86 o
   6   4   0      374.42      377.40      5.36 o
   6   4   1        0.91        2.78      1.20 o
   6   4   2     1058.49     1064.40      9.80 o
   6   4   3       87.30       81.79      2.84 o
   6   4   4      334.63      342.09      7.07 o
   6   4   5       34.93       35.83      2.50 o
   6   4   6       49.82       55.82      3.20 o
   6   4   7      258.71      250.79      6.51 o
   6   4   8       22.20       24.67      3.36 o
   6   4   9       86.08       94.72      7.05 o
   6   4  10       35.06       39.51      6.87 o
   6   4  11      167.66      163.75     13.33 o
   6   4  12        8.75        1.49     11.65 o
   6   5   0     6378.00     6371.03     24.81 o
   6   5   1      129.13      124.53      3.58 o
   6   5   2     1628.19     1633.45     11.92 o
   6   5   3       13.94       14.80      1.55 o
   6   5   4     1171.36     1196.99     12.23 o
   6   5   5      103.84      106.93      3.87 o
   6   5   6     3581.31     3556.38     25.84 o
   6   5   7      204.41      201.00      6.35 o
   6   5   8      689.64      662.65     14.40 o
   6   5   9      144.93      151.95      9.09 o
   6   5  10      296.23      303.98     19.57 o
   6   5  11       22.79       23.43      7.17 o
   6   5  12      445.73      424.20     47.12 o
   6   6   0      328.32      328.63      5.39 o
   6   6   1      280.59      281.20      5.89 o
   6   6   2       83.75       81.70      2.23 o
   6   6   3      115.03      116.06      4.01 o
   6   6   4       66.05       68.03      3.25 o
   6   6   5       28.86       26.61      2.15 o
   6   6   6       99.66      112.58      4.85 o
   6   6   7       13.23        8.11      2.28 o
   6   6   8       33.07       29.59      4.64 o
   6   6   9       15.25       18.38      4.02 o
   6   6  10       45.81       43.06      8.52 o
   6   6  11        0.16        0.17      5.75 o
   6   6  12        5.56        3.77      9.08 o
   6   7   0     1778.28     1784.52     13.38 o
   6   7   1     1855.68     1848.30     15.73 o
   6   7   2      659.28      670.14      8.97 o
   6   7   3      388.27      387.93      6.20 o
   6   7   4      239.92      242.55      5.98 o
   6   7   5      649.95      644.32      9.79 o
   6   7   6      993.57     1011.03     15.75 o
   6   7   7     1157.80     1179.50     18.74 o
   6   7   8      303.47      306.46     12.24 o
   6   7   9      266.30      280.72     13.69 o
   6   7  10      839.41      840.26     29.49 o
   6   7  11      234.43      234.48     18.21 o
   6   8   0        9.30       12.21      1.31 o
   6   8   1        2.29        4.86      1.46 o
   6   8   2      521.41      534.93      8.22 o
   6   8   3      151.61      141.80      4.29 o
   6   8   4        5.05        9.02      1.69 o
   6   8   5      135.66      134.75      5.06 o
   6   8   6        0.09        2.64      2.28 o
   6   8   7      199.85      228.04      8.53 o
   6   8   8        1.84        5.82      3.28 o
   6   8   9        1.35        4.28      3.18 o
   6   8  10        3.85        7.08      5.45 o
   6   8  11        2.66       -0.42      5.84 o
   6   9   0      267.78      274.71      5.86 o
   6   9   1      292.58      316.40      6.52 o
   6   9   2      123.65      129.04      4.25 o
   6   9   3       24.62       28.35      2.17 o
   6   9   4      495.13      514.78      8.90 o
   6   9   5      200.32      210.23      6.82 o
   6   9   6      522.75      524.63     11.73 o
   6   9   7     1506.18     1479.15     23.17 o
   6   9   8      314.11      309.62     12.69 o
   6   9   9      258.03      256.73     12.09 o
   6   9  10      900.72      896.25     25.72 o
   6   9  11      186.06      172.92     16.11 o
   6  10   0        3.09        5.20      1.50 o
   6  10   1       88.61      101.99      3.69 o
   6  10   2       36.13       27.34      2.52 o
   6  10   3        5.11        8.08      1.60 o
   6  10   4        4.77        6.50      1.93 o
   6  10   5        9.78        7.67      2.08 o
   6  10   6       25.90       25.17      3.19 o
   6  10   7       27.53       36.11      4.46 o
   6  10   8       26.12       23.88      4.26 o
   6  10   9        2.48        2.26      3.05 o
   6  10  10       85.30       94.53      9.55 o
   6  10  11       89.86       75.72     13.96 o
   6  11   0     2564.89     2599.32     19.08 o
   6  11   1       60.25       54.70      2.83 o
   6  11   2      597.15      602.23      9.38 o
   6  11   3        5.38        6.26      1.90 o
   6  11   4      794.32      799.13     13.81 o
   6  11   5       15.15       12.50      2.55 o
   6  11   6     1391.47     1390.55     24.42 o
   6  11   7       55.78       54.39      5.25 o
   6  11   8       22.78       28.75      4.65 o
   6  11   9       43.64       42.29      5.93 o
   6  11  10       93.20       83.96      8.42 o
   6  12   0       20.91       24.13      2.29 o
   6  12   1       30.39       28.03      2.18 o
   6  12   2        1.40        2.86      1.77 o
   6  12   3        0.79        3.36      1.96 o
   6  12   4      227.40      247.11      8.48 o
   6  12   5      102.25      107.08      5.40 o
   6  12   6       34.52       37.02      4.48 o
   6  12   7       16.26       15.09      4.21 o
   6  12   8        1.64        3.40      3.91 o
   6  12   9        0.00        6.55      3.72 o
   6  12  10       40.54       35.79      7.21 o
   6  13   0       28.42       27.37      2.40 o
   6  13   1      960.49      972.40     13.68 o
   6  13   2      193.46      182.24      6.57 o
   6  13   3      942.41      935.62     16.11 o
   6  13   4      244.31      243.24      8.48 o
   6  13   5      502.58      497.74     12.48 o
   6  13   6      260.00      282.81     11.11 o
   6  13   7     1268.03     1307.01     28.26 o
   6  13   8      152.27      161.59     11.74 o
   6  13   9      949.89      930.22     26.05 o
   6  13  10      171.08      137.74     18.99 o
   6  14   0      730.85      717.63     12.46 o
   6  14   1       10.67       12.23      2.35 o
   6  14   2       18.51       23.84      2.77 o
   6  14   3        1.33        4.42      2.32 o
   6  14   4        0.27        2.27      2.04 o
   6  14   5      270.79      261.74     10.34 o
   6  14   6       73.80       73.01      6.12 o
   6  14   7       37.81       37.93      5.49 o
   6  14   8      139.11      137.69     11.11 o
   6  14   9       17.75        5.30      5.07 o
   6  14  10       61.41       52.58     16.63 o
   6  15   0     1613.12     1576.95     23.55 o
   6  15   1      185.33      190.56      7.64 o
   6  15   2     1198.33     1179.61     18.18 o
   6  15   3      112.41      116.14      6.39 o
   6  15   4      502.76      474.45     13.93 o
   6  15   5      296.03      283.56     11.11 o
   6  15   6       95.32      110.55      8.01 o
   6  15   7       60.23       65.27      7.36 o
   6  15   8      144.74      141.11     11.49 o
   6  15   9       71.17       73.37     12.00 o
   6  16   0      246.81      250.45      8.93 o
   6  16   1        2.04        0.73      2.71 o
   6  16   2      139.01      149.76      7.29 o
   6  16   3      172.31      168.41      9.23 o
   6  16   4       11.72       11.08      3.47 o
   6  16   5        5.63        7.42      3.37 o
   6  16   6        5.47        6.35      3.35 o
   6  16   7        4.62       10.42      4.36 o
   6  16   8        6.41        4.95      4.74 o
   6  16   9        0.15       12.75     11.63 o
   6  17   0      637.63      643.66     15.76 o
   6  17   1      366.65      351.55     11.77 o
   6  17   2      592.12      604.73     14.71 o
   6  17   3      514.10      520.21     16.28 o
   6  17   4      114.86      104.73      7.69 o
   6  17   5      443.24      440.19     15.67 o
   6  17   6      373.43      363.98     14.53 o
   6  17   7      577.04      576.54     20.50 o
   6  17   8      357.76      383.52     31.52 o
   6  18   0      272.06      282.19     10.80 o
   6  18   1      250.05      248.94     10.20 o
   6  18   2       13.54       12.28      3.71 o
   6  18   3        1.19        0.86      3.18 o
   6  18   4      174.37      179.30     10.16 o
   6  18   5        4.47        6.77      3.20 o
   6  18   6       82.54       75.25      6.94 o
   6  18   7        8.75        5.64      4.80 o
   6  18   8       26.23        9.18     10.76 o
   6  19   0      104.23      110.43      7.23 o
   6  19   1      497.87      454.81     14.08 o
   6  19   2      265.01      246.12     12.39 o
   6  19   3      124.23      114.09      8.10 o
   6  19   4      208.57      206.06     11.14 o
   6  19   5       85.47       81.31      7.32 o
   6  19   6        1.34        3.30      3.87 o
   6  19   7      199.74      219.53     23.25 o
   6  20   0       67.14       65.65      5.76 o
   6  20   1       11.46       17.49      3.69 o
   6  20   2       70.75       80.53      7.79 o
   6  20   3        5.83       10.48      4.49 o
   6  20   4      359.82      382.48     17.72 o
   6  20   5       64.05       61.93      6.83 o
   6  20   6       34.89       28.80      6.76 o
   6  20   7       19.35       47.17     15.35 o
   6  21   0      333.63      315.36     13.14 o
   6  21   1       11.73       15.35      4.44 o
   6  21   2      251.03      237.78     12.90 o
   6  21   3      119.59      116.15      9.41 o
   6  21   4      487.35      492.10     17.99 o
   6  21   5        7.82        9.33      5.44 o
   6  22   0        9.50       10.32      3.79 o
   6  22   1      102.44       88.24     12.42 o
   6  22   2      232.13      238.30     16.11 o
   6  22   3       15.97       12.67      5.40 o
   6  22   4      101.69       86.05     19.69 o
   6  22   5       37.16       47.63     17.95 o
   6  23   0      205.04      192.66     14.84 o
   6  23   1      565.60      518.93     23.99 o
   6  23   2       44.47       41.36     16.57 o
   6  23   3      501.47      533.08     51.36 o
   6  23   4        9.30        3.26      9.13 o
   7   0   0       10.42        9.92      1.88 o
   7   0   2       88.40       84.58      4.34 o
   7   0   4     1634.02     1630.42     20.22 o
   7   0   6      607.44      630.87     18.45 o
   7   0   8      669.27      692.05     25.60 o
   7   0  10     1306.43     1334.15     59.36 o
   7   1   0      473.68      477.53      6.67 o
   7   1   1      465.84      470.01      6.77 o
   7   1   2      449.52      445.07      7.67 o
   7   1   3      447.50      458.64      8.32 o
   7   1   4     1463.41     1484.62     15.54 o
   7   1   5      865.84      880.71     14.29 o
   7   1   6     1342.62     1364.18     18.14 o
   7   1   7      995.02     1008.84     16.39 o
   7   1   8      463.62      458.96     14.91 o
   7   1   9       84.24       84.73      8.44 o
   7   1  10      152.14      167.66     20.07 o
   7   1  11        1.86       11.04      9.02 o
   7   2   0      822.18      798.74      9.37 o
   7   2   1     1039.81     1028.88     10.97 o
   7   2   2      202.11      203.33      5.24 o
   7   2   3      319.38      312.20      7.17 o
   7   2   4       22.33       21.66      2.30 o
   7   2   5      183.24      182.05      6.03 o
   7   2   6        6.84        8.92      2.16 o
   7   2   7       86.42       93.66      5.21 o
   7   2   8        7.89       15.04      4.54 o
   7   2   9       13.76       17.23      4.86 o
   7   2  10       11.09       21.22      5.89 o
   7   2  11       10.71       17.86      9.72 o
   7   3   0      196.52      197.02      4.56 o
   7   3   1     2037.82     2004.10     17.02 o
   7   3   2      568.52      575.81      7.78 o
   7   3   3     1723.79     1733.48     17.55 o
   7   3   4      106.26      110.97      4.46 o
   7   3   5      883.26      913.71     13.13 o
   7   3   6      307.61      310.21      8.45 o
   7   3   7      447.37      436.65     10.43 o
   7   3   8      420.83      430.61     15.84 o
   7   3   9      321.97      327.06     15.52 o
   7   3  10      226.79      243.72     16.07 o
   7   3  11      781.86      879.21     68.44 o
   7   4   0      292.58      287.38      4.62 o
   7   4   1       16.39       14.05      1.96 o
   7   4   2       10.73        9.25      1.76 o
   7   4   3        3.33        7.21      1.57 o
   7   4   4      131.90      136.96      5.08 o
   7   4   5     1320.84     1342.80     16.48 o
   7   4   6       79.97       87.30      4.76 o
   7   4   7      343.01      353.63      8.80 o
   7   4   8       77.22       77.59      7.64 o
   7   4   9      184.68      186.05     11.83 o
   7   4  10       26.21       29.54      6.63 o
   7   5   0     1794.13     1822.34     13.86 o
   7   5   1      221.50      210.41      4.95 o
   7   5   2      149.05      152.13      4.50 o
   7   5   3       75.57       71.23      3.57 o
   7   5   4     1154.71     1155.00     15.88 o
   7   5   5      275.58      290.47      8.35 o
   7   5   6     1366.60     1381.94     19.16 o
   7   5   7       42.81       36.09      4.13 o
   7   5   8      824.98      878.90     23.04 o
   7   5   9       36.38       31.58      7.74 o
   7   5  10      208.41      204.77     16.66 o
   7   5  11       84.94       62.47     18.72 o
   7   6   0      276.63      278.50      6.28 o
   7   6   1      237.90      236.38      5.69 o
   7   6   2       30.80       29.86      2.14 o
   7   6   3      413.16      426.80      8.66 o
   7   6   4      301.27      315.95      8.50 o
   7   6   5      254.93      278.87      7.91 o
   7   6   6      622.87      628.08     13.05 o
   7   6   7      229.84      232.28      8.27 o
   7   6   8      107.40       96.78      8.21 o
   7   6   9       21.35       10.68      8.69 o
   7   6  10       38.68       24.80     10.74 o
   7   6  11        8.03        1.33      7.80 o
   7   7   0     1184.59     1148.42     13.08 o
   7   7   1      189.35      198.44      5.43 o
   7   7   2      439.69      419.06      9.25 o
   7   7   3       78.81       95.75      4.38 o
   7   7   4      463.74      472.41      9.99 o
   7   7   5      621.44      641.23     12.00 o
   7   7   6       11.44       14.09      2.79 o
   7   7   7      300.62      294.59     10.61 o
   7   7   8      188.19      174.68     14.07 o
   7   7   9      233.12      240.01     14.34 o
   7   7  10      330.15      371.47     22.43 o
   7   7  11      487.88      396.66     44.78 o
   7   8   0      371.04      377.36      7.16 o
   7   8   1      204.53      208.58      5.61 o
   7   8   2      770.96      770.47     11.54 o
   7   8   3       43.17       46.17      3.14 o
   7   8   4      398.24      373.17      9.00 o
   7   8   5      747.41      743.88     15.04 o
   7   8   6       57.71       56.65      4.65 o
   7   8   7      242.90      261.12     10.15 o
   7   8   8       24.66       29.44      5.48 o
   7   8   9       50.94       51.32      7.16 o
   7   8  10       11.21       27.17      7.50 o
   7   8  11      117.23      105.21     23.51 o
   7   9   0      220.06      211.63      5.72 o
   7   9   1      328.91      333.47      7.09 o
   7   9   2      386.23      360.83      8.08 o
   7   9   3      296.72      292.59      7.39 o
   7   9   4      595.81      564.16     11.87 o
   7   9   5     1140.22     1165.01     19.04 o
   7   9   6       24.81       20.06      3.46 o
   7   9   7      523.90      498.16     15.53 o
   7   9   8       10.62       13.71      4.58 o
   7   9   9       95.23       94.80     12.62 o
   7   9  10      190.78      231.87     18.26 o
   7  10   0      137.90      135.64      4.50 o
   7  10   1       63.68       61.98      3.31 o
   7  10   2       74.54       80.24      4.00 o
   7  10   3        3.31        5.88      1.87 o
   7  10   4       56.71       67.39      4.41 o
   7  10   5      412.48      411.26     11.61 o
   7  10   6      283.12      280.89     10.33 o
   7  10   7       10.46       10.84      4.54 o
   7  10   8      211.98      187.93     13.57 o
   7  10   9        3.12        9.05      6.09 o
   7  10  10      183.21      194.68     23.09 o
   7  11   0      208.21      229.27      5.91 o
   7  11   1      118.97      100.84      4.29 o
   7  11   2       13.72       11.06      2.12 o
   7  11   3       14.06       11.37      3.40 o
   7  11   4      532.15      537.64     12.15 o
   7  11   5      700.17      724.55     16.21 o
   7  11   6      608.00      618.73     16.61 o
   7  11   7      173.51      174.33      9.76 o
   7  11   8      409.18      418.42     20.39 o
   7  11   9      202.92      221.63     17.96 o
   7  11  10       91.83       86.80     22.34 o
   7  12   0      750.59      760.11     10.88 o
   7  12   1      100.15       99.24      4.74 o
   7  12   2      320.27      338.35      9.41 o
   7  12   3      311.04      291.11      9.00 o
   7  12   4      200.26      191.54      7.77 o
   7  12   5     1027.79     1023.24     19.59 o
   7  12   6        6.62        4.70      3.28 o
   7  12   7      394.90      401.11     14.86 o
   7  12   8       10.24       15.84      8.13 o
   7  12   9      133.60      156.31     16.72 o
   7  13   0        3.96        5.05      1.74 o
   7  13   1     1554.69     1548.94     19.42 o
   7  13   2        7.07       12.79      2.55 o
   7  13   3      907.53      864.78     16.25 o
   7  13   4        2.21        3.22      2.48 o
   7  13   5      360.17      353.82     12.53 o
   7  13   6       19.39       12.41      3.80 o
   7  13   7        9.11       11.24      4.15 o
   7  13   8       24.47       31.01      6.88 o
   7  13   9       20.14       10.90      8.27 o
   7  14   0       58.47       65.84      4.04 o
   7  14   1      561.59      544.16     12.77 o
   7  14   2      178.16      178.85      7.88 o
   7  14   3       80.17       72.84      5.01 o
   7  14   4        3.25        5.47      3.04 o
   7  14   5       18.71       15.24      3.49 o
   7  14   6       28.49       30.12      5.39 o
   7  14   7        1.50        7.49      3.97 o
   7  14   8       33.30       47.43      9.13 o
   7  14   9        1.31       -0.41      9.54 o
   7  15   0      172.14      170.49      7.09 o
   7  15   1        1.02        3.68      2.47 o
   7  15   2      519.00      513.42     14.31 o
   7  15   3       88.34       92.73      6.18 o
   7  15   4      595.86      604.58     17.44 o
   7  15   5      113.36      101.06      8.26 o
   7  15   6      480.15      504.39     17.34 o
   7  15   7      108.28      116.80      9.37 o
   7  15   8      930.68      972.77     49.51 o
   7  16   0      185.65      187.88      8.20 o
   7  16   1        6.65        7.18      3.19 o
   7  16   2       63.40       68.48      6.01 o
   7  16   3       18.36       18.42      3.61 o
   7  16   4      345.58      373.86     14.22 o
   7  16   5        4.33        6.81      4.22 o
   7  16   6      215.36      219.41     12.46 o
   7  16   7      127.88      114.77      9.54 o
   7  16   8      246.83      268.81     38.25 o
   7  17   0      937.55      932.44     18.44 o
   7  17   1      619.09      607.88     20.02 o
   7  17   2      149.32      141.16      8.73 o
   7  17   3      253.06      262.74     12.04 o
   7  17   4      131.92      143.50      9.37 o
   7  17   5      199.46      205.11     12.16 o
   7  17   6      167.85      171.31     11.38 o
   7  17   7      159.89      120.88     14.37 o
   7  18   0       15.40       20.18      4.16 o
   7  18   1      274.56      287.64     12.38 o
   7  18   2      228.41      218.27     11.89 o
   7  18   3      237.95      246.90     11.95 o
   7  18   4      177.15      170.83     10.10 o
   7  18   5      129.89      130.24     10.00 o
   7  18   6       31.02       35.32      7.28 o
   7  18   7      155.13      151.85     19.44 o
   7  19   0       43.70       38.64      5.22 o
   7  19   1      276.61      270.61     13.42 o
   7  19   2      233.21      242.95     12.85 o
   7  19   3      683.28      706.60     21.90 o
   7  19   4       16.00       14.63      4.60 o
   7  19   5      350.18      319.24     16.86 o
   7  19   6       49.93       42.51     11.20 o
   7  20   0       71.41       64.57      6.19 o
   7  20   1        1.00       12.38      4.77 o
   7  20   2       58.25       66.40      7.31 o
   7  20   3       85.01       86.24      8.44 o
   7  20   4       22.81       21.05      4.66 o
   7  20   5      104.30       86.11     12.43 o
   7  21   0      200.96      197.07     11.89 o
   7  21   1       95.84      106.34      9.08 o
   7  21   2      200.89      188.32     13.01 o
   7  21   3      423.07      425.78     20.57 o
   7  21   4      580.21      544.01     60.28 o
   7  22   0      217.43      230.56     14.22 o
   7  22   1        2.26        1.00      4.48 o
   7  22   2       61.22       52.87     12.54 o
   7  22   3       83.40       61.20     18.51 o
   7  22   4       70.79       50.18     18.21 o
   7  23   0        1.90       -9.94     10.96 o
   7  23   1      117.70      103.65     16.54 o
   8   0   0     1338.65     1313.62     24.71 o
   8   0   2     5034.79     4992.83     38.85 o
   8   0   4     3913.60     3905.06     38.92 o
   8   0   6     1712.85     1733.67     35.71 o
   8   0   8      303.48      317.22     18.62 o
   8   0  10      230.32      232.25     36.26 o
   8   1   0      374.79      374.46      7.98 o
   8   1   1       85.81       92.42      4.27 o
   8   1   2      148.97      153.14      5.70 o
   8   1   3        9.03        9.17      2.04 o
   8   1   4      346.62      350.48      9.46 o
   8   1   5      282.98      284.77      8.90 o
   8   1   6      187.22      191.03      8.60 o
   8   1   7      316.96      338.80     11.68 o
   8   1   8       16.63       14.72      3.13 o
   8   1   9       40.52       58.77      9.44 o
   8   1  10       26.82       38.75     12.78 o
   8   2   0        9.83        9.80      1.96 o
   8   2   1      272.17      282.54      7.14 o
   8   2   2       68.37       68.86      4.06 o
   8   2   3      657.17      685.87     12.72 o
   8   2   4       49.44       57.15      3.99 o
   8   2   5     1609.84     1591.85     20.81 o
   8   2   6       10.64       16.09      2.93 o
   8   2   7     1001.23     1003.42     19.90 o
   8   2   8       13.07       18.45      4.77 o
   8   2   9     1199.85     1235.83     59.91 o
   8   2  10      430.23      473.91     36.56 o
   8   3   0      670.69      667.80     10.47 o
   8   3   1      468.85      483.51     10.10 o
   8   3   2      177.15      175.87      6.40 o
   8   3   3      600.36      599.12     12.05 o
   8   3   4       67.58       64.55      4.33 o
   8   3   5      623.21      633.49     13.29 o
   8   3   6       19.79       21.83      3.25 o
   8   3   7      188.24      192.64      8.77 o
   8   3   8       44.25       53.03      6.92 o
   8   3   9      226.71      230.95     19.46 o
   8   3  10      208.04      235.00     36.92 o
   8   4   0      276.46      284.87      7.14 o
   8   4   1      175.97      186.68      5.77 o
   8   4   2     1897.60     1933.32     20.93 o
   8   4   3      740.89      731.68     13.40 o
   8   4   4      740.80      728.73     13.83 o
   8   4   5      818.82      849.47     16.18 o
   8   4   6      416.50      434.65     12.04 o
   8   4   7        3.08        6.01      2.68 o
   8   4   8      390.74      431.16     18.45 o
   8   4   9       56.71       77.98     23.56 o
   8   5   0      565.81      603.76     10.52 o
   8   5   1        9.30        9.46      1.80 o
   8   5   2      147.26      152.98      6.15 o
   8   5   3        7.32        8.73      2.28 o
   8   5   4       62.64       59.87      4.13 o
   8   5   5       21.66       21.96      3.15 o
   8   5   6      165.99      174.72      7.86 o
   8   5   7       12.41       18.39      4.72 o
   8   5   8      184.98      191.73     13.14 o
   8   5   9        9.35       10.81     12.65 o
   8   6   0      117.91      128.30      5.09 o
   8   6   1      515.64      521.55     10.05 o
   8   6   2       13.19       16.38      2.54 o
   8   6   3      231.86      236.32      7.81 o
   8   6   4      705.77      727.82     14.60 o
   8   6   5      491.64      496.10     11.84 o
   8   6   6     1059.74     1077.97     20.59 o
   8   6   7      154.28      148.30      8.07 o
   8   6   8       57.29       68.71      8.36 o
   8   6   9        0.99       -0.71     11.98 o
   8   7   0      505.37      494.76      9.92 o
   8   7   1       86.15       91.57      4.46 o
   8   7   2     1235.00     1196.35     17.09 o
   8   7   3      144.83      140.68      6.19 o
   8   7   4      312.27      310.72      8.65 o
   8   7   5       46.67       47.20      4.53 o
   8   7   6       33.44       36.70      4.44 o
   8   7   7       32.24       28.06      4.73 o
   8   7   8      111.30      105.84     10.92 o
   8   7   9      140.40      127.06     15.63 o
   8   8   0       61.35       69.87      3.89 o
   8   8   1      324.68      329.60      8.36 o
   8   8   2      363.69      370.43      8.68 o
   8   8   3     1613.99     1642.48     20.58 o
   8   8   4      131.68      132.43      6.57 o
   8   8   5     1155.67     1168.22     21.20 o
   8   8   6        4.70        8.60      2.98 o
   8   8   7      237.87      230.21     10.65 o
   8   8   8        2.43       10.66      5.34 o
   8   8   9      702.68      685.00     31.77 o
   8   9   0       93.41       97.72      4.22 o
   8   9   1      486.93      473.26      9.83 o
   8   9   2      541.59      534.72     10.54 o
   8   9   3      382.03      391.02     10.90 o
   8   9   4      205.57      216.18      8.47 o
   8   9   5      320.24      333.61     11.56 o
   8   9   6        3.25        3.37      2.83 o
   8   9   7        9.19        9.27      3.73 o
   8   9   8        0.09        6.51      8.15 o
   8   9   9       65.70       51.77     10.83 o
   8  10   0     1076.16     1075.14     13.88 o
   8  10   1      106.15       97.18      4.79 o
   8  10   2     1021.87     1015.63     15.53 o
   8  10   3        1.94        7.13      2.55 o
   8  10   4     1425.48     1421.62     21.68 o
   8  10   5      206.65      199.64      9.43 o
   8  10   6     1045.25     1005.23     23.54 o
   8  10   7       36.24       42.24      5.47 o
   8  10   8      170.84      183.08     15.97 o
   8  10   9       54.00       71.35     18.26 o
   8  11   0      199.61      207.96      6.70 o
   8  11   1       19.78       14.40      2.27 o
   8  11   2       53.71       59.47      4.45 o
   8  11   3      532.51      534.97     14.22 o
   8  11   4        8.12       10.81      3.42 o
   8  11   5       74.91       74.95      5.83 o
   8  11   6       38.42       37.67      5.15 o
   8  11   7        0.90        2.85      3.72 o
   8  11   8        0.12        6.25      5.47 o
   8  11   9        7.53       32.08     14.48 o
   8  12   0      284.31      288.26      8.37 o
   8  12   1      434.36      436.61     10.43 o
   8  12   2     1004.55     1030.54     17.37 o
   8  12   3     1526.79     1546.75     24.31 o
   8  12   4      502.01      487.50     13.25 o
   8  12   5      920.20      932.16     20.81 o
   8  12   6      220.45      213.11     11.34 o
   8  12   7      256.98      228.34     12.70 o
   8  12   8       24.27       24.16      9.37 o
   8  12   9      186.50      183.75     31.57 o
   8  13   0       24.72       28.75      3.09 o
   8  13   1      256.58      249.64      8.66 o
   8  13   2       48.32       49.95      4.25 o
   8  13   3      373.17      366.64     12.13 o
   8  13   4       25.76       27.63      3.80 o
   8  13   5      127.96      134.79      8.27 o
   8  13   6        0.38        1.08      3.74 o
   8  13   7       10.62        8.06      4.09 o
   8  13   8       14.30       12.05      6.85 o
   8  14   0      344.01      335.57      9.93 o
   8  14   1      386.53      359.62     10.47 o
   8  14   2      331.89      327.05     10.60 o
   8  14   3      454.01      432.75     13.99 o
   8  14   4      138.81      132.13      8.13 o
   8  14   5      239.09      236.64     11.01 o
   8  14   6      169.96      133.82     10.78 o
   8  14   7      200.94      191.46     19.79 o
   8  14   8      130.82      118.41     26.14 o
   8  15   0      155.46      165.67      7.66 o
   8  15   1       15.53       19.81      3.83 o
   8  15   2      233.71      221.60     10.75 o
   8  15   3      140.27      131.61     12.14 o
   8  15   4      164.93      155.69     10.35 o
   8  15   5        8.68       11.16      4.02 o
   8  15   6       91.76       88.62      8.56 o
   8  15   7       14.74        3.92      9.84 o
   8  16   0      625.25      617.96     16.52 o
   8  16   1       57.85       70.23      5.93 o
   8  16   2     1147.09     1122.37     22.89 o
   8  16   3       10.38       21.23      6.23 o
   8  16   4      848.40      881.94     24.38 o
   8  16   5       16.62       17.42      3.92 o
   8  16   6      690.15      663.93     24.04 o
   8  17   0      527.06      517.69     16.72 o
   8  17   1        3.97        1.86      3.00 o
   8  17   2      215.99      224.60     11.42 o
   8  17   3       12.79       15.81      8.16 o
   8  17   4       88.28       82.90      9.00 o
   8  17   5        5.15        9.11      4.29 o
   8  17   6        0.72        5.16      6.55 o
   8  18   0      188.94      209.84     11.08 o
   8  18   1      495.33      503.10     16.97 o
   8  18   2       68.29       80.74      7.55 o
   8  18   3      565.08      559.10     21.79 o
   8  18   4        0.05       -0.31      4.71 o
   8  18   5      690.07      662.16     25.97 o
   8  18   6        4.77       12.19     12.04 o
   8  19   0       14.63       15.35      4.14 o
   8  19   1      358.15      359.45     15.81 o
   8  19   2        4.13        7.95      4.93 o
   8  19   3      311.35      299.11     16.42 o
   8  19   4       20.08       14.27      6.06 o
   8  19   5       26.47       34.25     12.49 o
   8  20   0      116.37      109.96      9.35 o
   8  20   1        8.59        8.34      3.72 o
   8  20   2      749.41      719.18     23.10 o
   8  20   3       35.63       45.59      9.86 o
   8  20   4      416.44      375.91     45.95 o
   8  21   0       84.14       84.98      9.08 o
   8  21   1       13.78        6.23      5.71 o
   8  21   2      123.31      113.68     14.10 o
   8  22   0       95.95       64.27     13.30 o
   8  22   1      451.62      432.49     26.91 o
   8  22   2       92.06       52.42     12.40 o
   8  23   0        2.91       -2.35      8.62 o
   9   0   0     1120.77     1135.56     24.63 o
   9   0   2      285.32      303.67     13.72 o
   9   0   4      562.65      598.02     21.17 o
   9   0   6      880.47      853.28     26.61 o
   9   0   8      355.35      375.30     18.93 o
   9   1   0      378.79      392.39     10.34 o
   9   1   1      126.56      136.29      6.43 o
   9   1   2      135.38      142.87      6.56 o
   9   1   3      790.05      817.34     16.69 o
   9   1   4      120.91      123.16      6.93 o
   9   1   5       96.02       98.00      6.63 o
   9   1   6        6.81       10.98      3.17 o
   9   1   7      114.33      103.36      7.01 o
   9   1   8      282.37      303.94     12.84 o
   9   1   9      211.97      206.47     16.79 o
   9   2   0      572.49      577.60     13.18 o
   9   2   1     2215.44     2243.51     26.40 o
   9   2   2     1121.06     1087.29     18.75 o
   9   2   3     3211.51     3157.29     32.70 o
   9   2   4      674.76      701.02     15.98 o
   9   2   5      887.39      873.77     18.25 o
   9   2   6        3.06        4.12      2.73 o
   9   2   7      316.71      326.31     12.12 o
   9   2   8       15.25       25.41      5.27 o
   9   2   9      196.06      208.27     16.12 o
   9   3   0      107.84      108.24      6.01 o
   9   3   1       22.56       23.39      2.72 o
   9   3   2       82.59       80.60      5.23 o
   9   3   3      201.14      197.24      8.10 o
   9   3   4        9.78       11.55      3.06 o
   9   3   5       28.45       30.90      4.10 o
   9   3   6       67.74       72.98      7.08 o
   9   3   7       63.83       76.87      7.06 o
   9   3   8       31.78       37.93      7.34 o
   9   3   9      159.24      118.78     22.95 o
   9   4   0     1756.88     1788.24     22.27 o
   9   4   1       36.85       50.29      3.71 o
   9   4   2     1058.59     1062.27     16.54 o
   9   4   3      258.01      259.95      8.53 o
   9   4   4      338.54      356.38     11.02 o
   9   4   5       37.81       41.61      4.26 o
   9   4   6      336.40      330.74     12.72 o
   9   4   7      118.91      111.63      8.54 o
   9   4   8      315.60      299.64     14.84 o
   9   4   9      140.51      110.82     24.53 o
   9   5   0      310.75      318.70      8.86 o
   9   5   1       24.93       18.39      2.63 o
   9   5   2       67.63       67.86      4.52 o
   9   5   3        2.53        8.24      2.33 o
   9   5   4      277.92      280.16      9.24 o
   9   5   5       10.21       10.19      2.75 o
   9   5   6       15.06       16.57      4.32 o
   9   5   7      109.07      123.67      8.86 o
   9   5   8        1.75       17.69      4.49 o
   9   5   9        0.76      -13.21     14.84 o
   9   6   0      810.46      845.48     14.48 o
   9   6   1        1.43        3.31      2.20 o
   9   6   2      438.30      433.96     10.91 o
   9   6   3       32.03       28.73      3.20 o
   9   6   4     1300.88     1326.07     19.93 o
   9   6   5      148.23      149.16      7.55 o
   9   6   6      186.05      180.19      9.09 o
   9   6   7      179.53      208.16     10.97 o
   9   6   8      262.12      260.93     19.07 o
   9   7   0       20.23       25.16      3.03 o
   9   7   1       85.64       95.44      5.25 o
   9   7   2       35.62       30.99      3.28 o
   9   7   3       63.12       68.56      5.00 o
   9   7   4       81.46       80.64      5.44 o
   9   7   5      207.53      211.74      9.08 o
   9   7   6        0.35        8.44      4.15 o
   9   7   7        6.65        5.27      4.82 o
   9   7   8       51.74       69.55     10.79 o
   9   8   0      206.99      211.95      7.07 o
   9   8   1     4074.00     4078.23     33.08 o
   9   8   2      202.24      208.16      7.75 o
   9   8   3     3881.98     3877.27     32.37 o
   9   8   4        5.62        6.64      2.74 o
   9   8   5      439.78      422.38     12.84 o
   9   8   6        0.13        1.31      2.93 o
   9   8   7      258.69      248.51     15.28 o
   9   8   8        6.75       22.22      7.85 o
   9   9   0      429.87      435.96     10.19 o
   9   9   1        0.36        4.95      2.37 o
   9   9   2       57.06       65.90      4.58 o
   9   9   3      131.40      143.48      7.47 o
   9   9   4       11.09       17.42      3.50 o
   9   9   5      193.70      186.93      9.15 o
   9   9   6       64.45       61.29      5.89 o
   9   9   7        8.25       13.35      4.31 o
   9   9   8       77.35       97.66     24.43 o
   9  10   0     1133.29     1108.62     16.94 o
   9  10   1       63.33       65.41      4.72 o
   9  10   2     1701.74     1680.37     24.19 o
   9  10   3       24.51       28.43      4.10 o
   9  10   4     2448.74     2419.62     30.46 o
   9  10   5       12.00       12.71      4.43 o
   9  10   6      472.34      452.12     16.48 o
   9  10   7       55.90       56.16      6.05 o
   9  11   0        9.89       12.28      2.64 o
   9  11   1      145.85      147.27      6.82 o
   9  11   2       61.78       68.39      5.25 o
   9  11   3      182.18      173.00      8.28 o
   9  11   4      359.73      360.42     12.09 o
   9  11   5        0.50        3.07      2.97 o
   9  11   6       50.71       52.36      6.07 o
   9  11   7       12.19        7.61      4.64 o
   9  12   0      448.25      436.96     10.87 o
   9  12   1     1788.48     1744.67     24.79 o
   9  12   2      642.42      654.62     15.59 o
   9  12   3     1068.99     1059.10     20.26 o
   9  12   4      467.01      471.88     13.91 o
   9  12   5      284.21      287.51     13.35 o
   9  12   6       68.74       67.91     10.25 o
   9  12   7      172.92      166.53     23.05 o
   9  13   0        2.75        4.97      2.72 o
   9  13   1      191.40      194.82      8.55 o
   9  13   2        1.48        2.78      2.75 o
   9  13   3      294.44      321.21     11.41 o
   9  13   4        8.96       11.98      3.47 o
   9  13   5      235.74      232.60     12.11 o
   9  13   6        6.39        1.90      4.03 o
   9  13   7      120.88      110.69     31.80 o
   9  14   0      439.95      432.44     11.82 o
   9  14   1      719.94      702.17     16.22 o
   9  14   2      672.25      671.50     16.98 o
   9  14   3      916.70      884.99     19.93 o
   9  14   4      456.14      476.12     18.15 o
   9  14   5      274.62      249.56     13.53 o
   9  14   6       97.75       84.09     10.78 o
   9  14   7      357.34      298.15     27.25 o
   9  15   0        3.03       10.57      3.17 o
   9  15   1       31.74       38.14      4.92 o
   9  15   2       44.20       57.40      6.39 o
   9  15   3      190.68      179.90     14.02 o
   9  15   4       80.77       93.23      9.58 o
   9  15   5        1.29        4.89      4.91 o
   9  15   6        1.01      -11.19      7.86 o
   9  16   0      348.98      341.83     13.77 o
   9  16   1      141.02      140.26      9.28 o
   9  16   2      131.45      139.63      9.28 o
   9  16   3       19.93       29.64      5.72 o
   9  16   4      134.73      120.06     10.48 o
   9  16   5        0.27       -2.90      6.13 o
   9  16   6      386.12      374.94     42.89 o
   9  17   0        0.25        2.60      4.54 o
   9  17   1      149.02      159.22     10.87 o
   9  17   2       17.02       20.10      4.69 o
   9  17   3      263.59      253.49     13.95 o
   9  17   4      533.92      522.09     25.70 o
   9  17   5       81.63       93.87     25.88 o
   9  18   0       65.53       71.35      7.20 o
   9  18   1     1085.87     1089.40     27.92 o
   9  18   2      243.58      272.17     15.72 o
   9  18   3      736.75      741.09     27.55 o
   9  18   4      106.25      123.84     19.22 o
   9  19   0       53.50       61.95      7.56 o
   9  19   1       70.05       83.04      9.06 o
   9  19   2       61.36       66.11     19.36 o
   9  20   0      682.63      648.33     28.81 o
   9  20   1        9.31       19.96      8.53 o
   9  21   0      216.58      216.03     19.16 o
  10   0   0     1073.29     1084.43     31.27 o
  10   0   2       22.42       40.33      9.61 o
  10   0   4       25.67       19.65      5.91 o
  10   0   6        9.47        9.18      4.79 o
  10   0   8      176.25      174.25     21.36 o
  10   1   0      614.73      599.46     16.52 o
  10   1   1      760.06      740.90     16.92 o
  10   1   2     1717.41     1746.24     26.45 o
  10   1   3      157.76      160.33      8.49 o
  10   1   4      493.19      486.56     14.16 o
  10   1   5      212.18      209.98     11.03 o
  10   1   6      214.59      189.98     10.04 o
  10   1   7      175.87      186.93     10.97 o
  10   1   8      593.47      627.73     27.59 o
  10   2   0       41.35       38.59      4.32 o
  10   2   1      712.47      736.68     17.02 o
  10   2   2      389.90      388.48     12.76 o
  10   2   3      157.04      166.24      8.25 o
  10   2   4      126.45      122.57      7.26 o
  10   2   5       42.73       47.88      5.12 o
  10   2   6       10.56       14.78      4.06 o
  10   2   7       16.84       22.45      5.24 o
  10   2   8       22.68        4.37      5.56 o
  10   3   0        0.52        4.82      2.65 o
  10   3   1     1297.83     1305.06     22.72 o
  10   3   2        0.36        4.20      2.46 o
  10   3   3      266.38      267.58     10.35 o
  10   3   4       32.09       24.16      3.63 o
  10   3   5       97.93      102.02      6.85 o
  10   3   6       96.32       96.60      7.87 o
  10   3   7      327.59      330.48     18.42 o
  10   3   8       69.74       63.06      9.72 o
  10   4   0      379.54      372.15     11.52 o
  10   4   1        1.43        4.70      2.81 o
  10   4   2       32.43       34.06      3.90 o
  10   4   3       38.18       37.96      4.69 o
  10   4   4       37.72       40.34      4.56 o
  10   4   5       32.18       36.63      4.40 o
  10   4   6        0.92        7.39      3.96 o
  10   4   7       15.92       14.39      4.39 o
  10   4   8        0.54       -0.54      6.69 o
  10   5   0      205.08      213.59      8.93 o
  10   5   1      141.63      162.12      7.55 o
  10   5   2      875.02      897.22     17.67 o
  10   5   3      522.12      506.02     13.66 o
  10   5   4      435.77      447.35     13.10 o
  10   5   5       43.63       45.87      5.41 o
  10   5   6      146.86      142.75      8.91 o
  10   5   7       30.90       39.65      5.97 o
  10   5   8      266.36      253.41     36.11 o
  10   6   0      603.95      602.71     14.08 o
  10   6   1       89.59       94.19      5.90 o
  10   6   2      391.28      396.51     11.91 o
  10   6   3        0.35        7.03      3.02 o
  10   6   4       24.40       29.83      4.43 o
  10   6   5       35.49       31.20      4.59 o
  10   6   6       14.08       13.84      4.25 o
  10   6   7       72.24       73.22      7.20 o
  10   6   8      115.18      108.17     23.05 o
  10   7   0        0.86        1.19      2.49 o
  10   7   1      733.18      717.57     15.70 o
  10   7   2      473.28      468.30     12.95 o
  10   7   3      674.98      651.16     15.60 o
  10   7   4       98.17       93.56      7.85 o
  10   7   5      345.82      347.93     13.01 o
  10   7   6       45.90       68.56      6.32 o
  10   7   7      208.59      236.69     13.83 o
  10   8   0        0.72        1.91      2.60 o
  10   8   1      312.48      322.97      9.98 o
  10   8   2      134.09      146.94      7.50 o
  10   8   3       84.55       79.73      6.27 o
  10   8   4       68.04       66.54      6.28 o
  10   8   5       58.98       57.62      5.75 o
  10   8   6       76.11       80.11      6.61 o
  10   8   7        6.16        6.72      6.07 o
  10   9   0       50.23       58.50      4.91 o
  10   9   1      797.77      814.94     15.30 o
  10   9   2      151.95      156.09      7.90 o
  10   9   3      843.43      837.59     19.52 o
  10   9   4       71.66       66.69      5.90 o
  10   9   5      311.47      316.17     12.60 o
  10   9   6      124.60      118.04      8.52 o
  10   9   7      201.90      193.50     56.02 o
  10  10   0     1131.37     1118.75     17.84 o
  10  10   1       13.65       13.37      2.96 o
  10  10   2     1712.38     1685.93     25.54 o
  10  10   3       55.05       59.33      5.85 o
  10  10   4      211.26      221.36     10.57 o
  10  10   5       53.51       63.84      6.21 o
  10  10   6       26.50       28.76      6.01 o
  10  10   7        3.98       19.53     15.71 o
  10  11   0      669.76      656.98     14.63 o
  10  11   1      319.77      309.58     10.95 o
  10  11   2     2181.78     2151.69     29.20 o
  10  11   3      320.63      317.04     11.55 o
  10  11   4      988.62      972.60     21.93 o
  10  11   5       59.82       46.81      5.89 o
  10  11   6      458.56      416.02     21.05 o
  10  12   0       66.73       67.97      5.29 o
  10  12   1      140.71      143.02      7.67 o
  10  12   2        6.73        5.68      3.09 o
  10  12   3       27.22       31.05      4.43 o
  10  12   4        3.26        7.31      3.14 o
  10  12   5      144.12      147.93     10.10 o
  10  12   6       30.04       11.97      7.94 o
  10  13   0        0.47        0.80      2.64 o
  10  13   1      218.59      212.04      9.44 o
  10  13   2      116.75      128.23      7.55 o
  10  13   3       38.81       26.72      3.80 o
  10  13   4       16.11       14.38      3.90 o
  10  13   5       72.92       77.62      9.97 o
  10  13   6        4.34        6.87     13.26 o
  10  14   0       64.89       60.41      5.97 o
  10  14   1      248.36      237.86     10.10 o
  10  14   2      417.44      423.81     14.32 o
  10  14   3      267.76      271.27     12.99 o
  10  14   4        4.05       12.52      5.17 o
  10  14   5      240.85      240.85     25.06 o
  10  15   0      333.66      330.99     15.41 o
  10  15   1      279.43      271.02     12.16 o
  10  15   2      357.62      375.75     15.61 o
  10  15   3       69.10       60.68      7.54 o
  10  15   4      126.74      113.76     12.48 o
  10  15   5       51.70       50.79     15.86 o
  10  16   0      319.19      325.51     15.51 o
  10  16   1       37.80       44.47      5.99 o
  10  16   2        7.13       13.39      3.87 o
  10  16   3       37.64       27.02      8.03 o
  10  16   4        0.85       -4.87      6.68 o
  10  17   0        6.36        9.76      5.14 o
  10  17   1       90.84      106.57      9.18 o
  10  17   2      185.17      211.85     19.58 o
  10  17   3        1.84        0.79      7.08 o
  10  18   0       69.84       60.25      8.35 o
  10  18   1      122.68      128.20     30.24 o
  10  18   2       37.99       57.48     18.77 o
  10  19   0       61.83       69.26     15.14 o
  11   0   0      189.47      176.13     13.86 o
  11   0   2      163.94      166.74     13.84 o
  11   0   4        2.17        9.48      5.39 o
  11   0   6      117.88      102.37     11.77 o
  11   1   0     1139.42     1138.35     24.33 o
  11   1   1        6.33       11.35      3.72 o
  11   1   2      907.98      911.04     22.20 o
  11   1   3        5.61        8.06      3.75 o
  11   1   4      201.25      222.45     11.40 o
  11   1   5        1.44        8.52      4.25 o
  11   1   6      401.02      432.95     16.53 o
  11   1   7       21.15       32.33      8.40 o
  11   2   0        1.03        2.37      3.73 o
  11   2   1       26.90       35.62      4.91 o
  11   2   2       54.28       69.96      6.60 o
  11   2   3      131.06      139.36      9.09 o
  11   2   4       37.52       38.15      5.37 o
  11   2   5      140.49      159.80      9.48 o
  11   2   6       10.18       16.29      4.62 o
  11   2   7      509.90      525.10     29.81 o
  11   3   0       88.06       87.96      7.83 o
  11   3   1     1031.63     1025.50     23.26 o
  11   3   2       53.46       58.03      6.08 o
  11   3   3     1104.07     1072.90     24.39 o
  11   3   4       59.88       71.16      6.69 o
  11   3   5      320.56      327.45     14.43 o
  11   3   6      150.34      163.31     11.55 o
  11   3   7      596.87      622.54     32.60 o
  11   4   0        0.06        3.46      3.42 o
  11   4   1       50.56       55.47      6.18 o
  11   4   2       67.59       73.29      6.78 o
  11   4   3       66.42       78.98      6.44 o
  11   4   4      114.66      129.23      7.74 o
  11   4   5        0.43        1.98      3.95 o
  11   4   6       28.05       17.94      4.84 o
  11   4   7        6.54       -6.41      8.47 o
  11   5   0      186.42      183.06      8.67 o
  11   5   1       24.05       28.40      4.22 o
  11   5   2       15.33       16.91      3.27 o
  11   5   3       85.57       93.64      6.87 o
  11   5   4        4.64       12.19      4.47 o
  11   5   5       16.03       20.38      4.50 o
  11   5   6      233.15      227.40     12.50 o
  11   5   7       44.51       41.16     17.65 o
  11   6   0      111.03      119.25      7.25 o
  11   6   1       15.98       16.83      3.26 o
  11   6   2      690.74      658.86     16.14 o
  11   6   3      132.03      151.93      8.11 o
  11   6   4      575.12      575.38     18.05 o
  11   6   5        4.80       12.18      3.66 o
  11   6   6       26.20       19.88      6.07 o
  11   6   7       15.62        6.94     10.25 o
  11   7   0      350.84      351.61     12.24 o
  11   7   1      193.41      207.98      9.34 o
  11   7   2      445.98      455.48     13.50 o
  11   7   3      393.25      392.76     14.74 o
  11   7   4      159.37      159.97      9.30 o
  11   7   5      295.57      309.67     12.79 o
  11   7   6      109.20      154.34     17.28 o
  11   8   0       44.12       52.02      5.10 o
  11   8   1       36.42       40.78      4.45 o
  11   8   2       48.05       49.80      5.58 o
  11   8   3       34.79       43.05      5.05 o
  11   8   4       12.71       13.21      3.89 o
  11   8   5        8.27       14.25      4.17 o
  11   8   6        1.19       -7.64      7.78 o
  11   9   0      580.00      568.51     14.82 o
  11   9   1      427.58      421.34     13.13 o
  11   9   2      553.82      561.96     16.60 o
  11   9   3      440.15      434.36     14.80 o
  11   9   4      223.33      226.10     11.09 o
  11   9   5       20.22       12.41      4.56 o
  11   9   6      249.94      261.42     37.84 o
  11  10   0       72.39       82.85      6.18 o
  11  10   1      260.82      252.36     11.01 o
  11  10   2      442.32      441.48     14.78 o
  11  10   3      354.17      362.38     13.76 o
  11  10   4      272.71      262.24     11.96 o
  11  10   5       55.16       33.43      5.52 o
  11  11   0      555.04      537.32     15.88 o
  11  11   1       93.00       79.08      6.60 o
  11  11   2      125.51      120.11      7.92 o
  11  11   3       17.18       12.01      3.86 o
  11  11   4       91.16      109.17      8.49 o
  11  11   5        6.04        3.49      5.41 o
  11  12   0       11.79        7.62      3.97 o
  11  12   1       20.21       22.68      4.25 o
  11  12   2      161.13      176.13      9.64 o
  11  12   3       68.27       57.76      5.91 o
  11  12   4      337.40      324.60     18.80 o
  11  12   5      160.25      143.20     19.88 o
  11  13   0       21.36       17.54      3.62 o
  11  13   1      451.40      425.42     14.72 o
  11  13   2       90.47       89.30      8.33 o
  11  13   3      454.61      416.16     16.81 o
  11  13   4        0.65        0.72      6.62 o
  11  14   0      120.22      137.21      9.59 o
  11  14   1       17.51       28.23      7.90 o
  11  14   2        8.40        6.68      4.20 o
  11  14   3        2.04       10.68      7.83 o
  11  15   0      566.20      536.86     20.38 o
  11  15   1        1.38        0.21      4.05 o
  11  15   2       39.45       25.33     10.19 o
  11  15   3        3.81       20.40     14.74 o
  11  16   0      106.47       94.98     10.82 o
  11  16   1        2.72        6.70      8.28 o
  11  17   0      126.02       96.64     24.28 o
  12   0   0      448.00      451.58     23.13 o
  12   0   2      181.82      189.09     15.51 o
  12   0   4      492.39      473.45     24.87 o
  12   0   6      364.28      310.99     41.05 o
  12   1   0      372.59      360.79     14.59 o
  12   1   1       11.84       17.41      4.55 o
  12   1   2      223.50      224.37     11.93 o
  12   1   3      137.15      135.67      9.45 o
  12   1   4      273.57      303.25     14.24 o
  12   1   5      183.37      190.21     14.29 o
  12   1   6        5.64       10.51     10.91 o
  12   2   0        7.65       14.82      4.01 o
  12   2   1      763.59      757.64     21.29 o
  12   2   2        0.36        6.21      3.85 o
  12   2   3       21.51       15.31      3.95 o
  12   2   4        3.02        2.53      3.82 o
  12   2   5      296.21      294.34     19.55 o
  12   2   6      199.32      155.59     28.66 o
  12   3   0        0.35        2.53      3.93 o
  12   3   1      210.87      227.16     11.85 o
  12   3   2       63.64       48.21      5.73 o
  12   3   3      324.75      301.82     13.86 o
  12   3   4       12.59       18.21      4.73 o
  12   3   5      183.94      205.00     19.78 o
  12   4   0      122.81      119.88      8.59 o
  12   4   1      154.98      156.70     10.22 o
  12   4   2       23.60       19.07      4.73 o
  12   4   3       51.58       52.45      6.41 o
  12   4   4      261.75      277.74     16.41 o
  12   4   5      126.90      135.58     19.90 o
  12   5   0      194.82      200.61     11.16 o
  12   5   1        3.71        4.31      3.35 o
  12   5   2       88.34       86.14      7.80 o
  12   5   3       83.80       88.59      8.48 o
  12   5   4      452.31      449.36     19.07 o
  12   5   5       14.58       25.01     11.13 o
  12   6   0       72.64       65.41      6.11 o
  12   6   1       88.86       82.15      7.04 o
  12   6   2      386.31      389.85     16.91 o
  12   6   3       70.87       71.60      7.82 o
  12   6   4      252.32      245.03     15.96 o
  12   6   5       19.59        7.95      8.62 o
  12   7   0        0.49        7.75      3.41 o
  12   7   1        2.68        7.07      3.70 o
  12   7   2       27.26       42.12      6.82 o
  12   7   3       12.53       17.98      4.70 o
  12   7   4       15.10       17.21      5.53 o
  12   7   5       82.88      102.71     23.31 o
  12   8   0       11.65       17.83      4.31 o
  12   8   1      339.29      311.98     14.11 o
  12   8   2        9.23        9.25      3.98 o
  12   8   3      122.24      104.86      8.17 o
  12   8   4       20.00        4.88     16.24 o
  12   8   5      334.29      351.48     42.38 o
  12   9   0       76.39       77.90      7.33 o
  12   9   1      119.47      122.66      9.40 o
  12   9   2      229.35      245.76     12.27 o
  12   9   3       12.39       13.09      4.43 o
  12   9   4      123.65      122.92     18.28 o
  12  10   0      379.81      368.57     14.58 o
  12  10   1       54.43       68.39      6.47 o
  12  10   2      488.68      495.59     16.57 o
  12  10   3        0.18        0.88      4.38 o
  12  10   4      138.91      134.65     19.60 o
  12  11   0       47.94       52.67      5.90 o
  12  11   1       10.17        8.80      4.38 o
  12  11   2       11.75       18.29      5.59 o
  12  11   3      118.06      117.72     12.17 o
  12  12   0       64.36       70.26      8.15 o
  12  12   1      108.72      110.45      8.75 o
  12  12   2       18.05       19.95      7.16 o
  12  12   3      300.04      278.28     23.25 o
  12  13   0       81.40       81.72      9.00 o
  12  13   1      134.64      138.23     12.86 o
  12  13   2       97.83      107.31     12.45 o
  12  14   0       74.45       97.08     12.55 o
  12  14   1      298.29      299.33     29.62 o
  13   0   0      374.45      375.53     22.44 o
  13   0   2      755.70      728.80     31.40 o
  13   0   4      509.31      484.89     48.70 o
  13   1   0       24.21       20.48      4.68 o
  13   1   1       19.98       19.77      4.63 o
  13   1   2      114.80      119.31     10.60 o
  13   1   3       89.00      110.52     12.20 o
  13   1   4       44.80       39.30      9.60 o
  13   2   0      103.88      123.64      9.34 o
  13   2   1      252.87      264.41     13.43 o
  13   2   2       49.53       43.96      6.67 o
  13   2   3      373.74      380.29     21.98 o
  13   2   4        9.41        1.22     10.00 o
  13   3   0      144.30      144.64      9.82 o
  13   3   1      200.94      182.21     11.29 o
  13   3   2        4.10        4.99      4.41 o
  13   3   3      305.71      345.22     23.85 o
  13   4   0      359.74      335.53     15.06 o
  13   4   1      173.97      179.44     11.22 o
  13   4   2      750.31      775.64     26.09 o
  13   5   0        9.87        7.44      3.92 o
  13   5   1        0.17        0.18      3.88 o
  13   5   2       66.24       47.13     10.10 o
  13   6   0      203.58      204.70     11.79 o
  13   6   1       59.60       71.42      8.02 o
  13   7   0        3.02        3.35      3.99 o
  13   7   1        2.19        2.55     10.66 o
  13   8   0        9.38        0.09      3.93 o
  13   8   1      554.73      583.20     29.75 o
  13   9   0        5.69        3.21      5.30 o
  13   9   1       19.13       39.84     12.66 o
  13  10   0      630.50      611.65     34.57 o
  13  11   0        1.90        0.33      7.06 o
  14   0   0      183.89      174.88     22.34 o
  14   1   0      234.21      218.19     24.55 o
  14   2   0      174.88      225.49     25.16 o
  14   2   1      125.21      110.97     26.98 o
  14   3   0      195.00      231.55     25.14 o
  14   3   1      162.20      138.44     19.53 o
  14   4   0      319.40      339.68     29.75 o
  14   4   1      206.91      204.82     22.94 o
  14   5   0      135.29      111.52     26.21 o
  14   5   1        0.92       25.75     14.48 o
  14   6   0      201.65      181.60     30.50 o
